# Supplementary material for: Extensive variation in synonymous substitution rates in mitochondrial genes of seed plants
Source: BMC Evol Biol. 2007 Aug 9;7:135. doi: 10.1186/1471-2148-7-135 (PMC1973135; doi:10.1186/1471-2148-7-135)
Supplement: Additional file 3 — Data sets. Data sets 1–7 are in nexus format and contain sequences used in the analyses of atp1, cox1, matR, 5-Gene combined, SSU rDNA, LSU rDNA, and matK, respectively. These seven data sets are provided as a tar archive compressed with gzip. [file 1471-2148-7-135-S3.tgz]

Archive with 7 entries (7 files):
- DS1-atp1.nex
- DS2-cox1.nex
- DS3-matR.nex
- DS4-5Gene.nex
- DS5-SSU.nex
- DS6-LSU.nex
- DS7-matK.nex
