# Supplementary material for: Extensive variation in synonymous substitution rates in mitochondrial genes of seed plants
Source: BMC Evol Biol. 2007 Aug 9;7:135. doi: 10.1186/1471-2148-7-135 (PMC1973135; doi:10.1186/1471-2148-7-135)
Supplement: Additional file 3 — Data sets. Data sets 1–7 are in nexus format and contain sequences used in the analyses of atp1, cox1, matR, 5-Gene combined, SSU rDNA, LSU rDNA, and matK, respectively. These seven data sets are provided as a tar archive compressed with gzip. [file 1471-2148-7-135-S3.tgz › DS1-atp1.nex]

#NEXUS 

Begin data;
	Dimensions ntax=676 nchar=1662;
	Format datatype=dna symbols="ABCDEFGHIKLMNPQRSTUVWXYZ" gap=-;
	Matrix
[                                       10        20        30        40        50        60        70        80        90        100       110       120       130       140       150       160       170       180       190       200       210       220       230       240       250       260       270       280       290       300       310       320       330       340       350       360       370       380       390       400       410       420       430       440       450       460       470       480       490       500       510       520       530       540       550       560       570       580       590       600       610       620       630       640       650       660       670       680       690       700       710       720       730       740       750       760       770       780       790       800       810       820       830       840       850       860       870       880       890       900       910       920       930       940       950       960       970       980       990       1000      1010      1020      1030      1040      1050      1060      1070      1080      1090      1100      1110      1120      1130      1140      1150      1160      1170      1180      1190      1200      1210      1220      1230      1240      1250      1260      1270      1280      1290      1300      1310      1320      1330      1340      1350      1360      1370      1380      1390      1400      1410      1420      1430      1440      1450      1460      1470      1480      1490      1500      1510      1520      1530      1540      1550      1560      1570      1580      1590      1600      1610      1620      1630      1640      1650      1660  ]
[                                       .         .         .         .         .         .         .         .         .         .         .         .         .         .         .         .         .         .         .         .         .         .         .         .         .         .         .         .         .         .         .         .         .         .         .         .         .         .         .         .         .         .         .         .         .         .         .         .         .         .         .         .         .         .         .         .         .         .         .         .         .         .         .         .         .         .         .         .         .         .         .         .         .         .         .         .         .         .         .         .         .         .         .         .         .         .         .         .         .         .         .         .         .         .         .         .         .         .         .         .         .         .         .         .         .         .         .         .         .         .         .         .         .         .         .         .         .         .         .         .         .         .         .         .         .         .         .         .         .         .         .         .         .         .         .         .         .         .         .         .         .         .         .         .         .         .         .         .         .         .         .         .         .         .         .         .         .         .         .         .         .         .         .         .         .         .     ]
MARCmarc_Marchantia_polymorpha ATG---AACAAATTGGCTGGAGCTGAACTCTCCACTTTATTAGAACAAAGAATTACCAACTATTACACCAAATTGCAAGTGGATGAGATCGGTCGAGTGGTTTCAGTTGGAGATGGAATTGCACGTGTTTATGGA---TTGAACAAGATTCAAGCAGGGGAAATGGTTGAATTTGCCAGCGGTGTAAAAGGAATGGCTTTAAATCTAGAAAATGAAAATGTAGGAATTGTTAT---ATTTGGTAGTGACACTGCCATTAAAGAAGGAGATATTGTAAAGCGCACTGGATCTATTGTGGATGTTCCTGTAGGAAAGGGCATGTTAGGTCGTGTGGTTGATGCGTTAGGAGTACCCATTGATGGAAAAGGTGCTTTAAGC---------------------GCTGTAGAACGAAGACGTGTAGAAGTGAAAGCC------CCAGGGATTATTGCACGTAAA------TCTGTACACGAACCAATGCAAACAGGATTAAAAGCAGTGGATAGCCTGGTTCCTATAGGTCGTGGTCAACGAGAACTTATAATAGGAGACAGACAAACTGGAAAGACCGCTATAGCTATTGATACCATATTGAACCAGAAACAAATCAACGCACAG---------------------------------GGCACCTCT---GATAGTGAAAAA------TTGTATTGTGTATATGTAGCGATTGGACAGAAACGTTCAACCGTGGCACAATTAGTTAAGATTCTTTCAGAAGCGGGTGCTTTAGAATATTCCATTATTGTAGCAGCCACTGCTTCGGAT------CCAGCTCCTTTGCAATTCCTGGCACCATATTCAGGTTGTGCTATGGGAGAATATTTTAGAGATAATGGAATGCACGCATTAATAATCTATGATGATCTGAGTAAGCAATCAGTGGCGTATCGCCAAATGTCATTATTATTACGTCGACCACCAGGTCGTGAGGCGTTCCCAGGAGATGTGTTCTAT------TTACATTCTCGTTTATTAGAAAGAGCCGCTAAAATGTCAGACCAGACTGGTGCGGGTAGCTTGACTGCGCTACCTGTTATTGAAACACAAGCTGGAGACGTATCCGCTTATATTCCTACCAATGTGATT---TCCATTACAGATGGACAAATCTTTTTGGAAACAGAACTCTTTTATCGTGGAAGTCGACCTGCTATTAACGTGGGATTATCTGTGAGTCGCGTCGGT---TCTGCGGCTCAGTTGAAAGCCATGAAACAAGTATGCGGTAGCTTAAAACTAGAATTGGCACAATATCGTGAAGTAGCCGCTTTTGCTCAATTTGGT---TCAGACCTTGATGCTGCGACTCAGTATTTATTAAATCGTGGAGCTAGGTTAACTGAGATACT---TAAACAAGCACAATATAGC---CCAATTCCT---ATTGAAAAA------CAAATCGTGGTTATTTATGCAGCTGTCAAAGGTTACTTAGACCAAATACCCGTCGCTCTCATAACGCACTATGAACAAGAGCTATTGAAATCTATTGACCCAGGTCTACTTTCTGCTATTGTACAACAAAAAAACATCACTGAGCAAATTAGTAGTCAACTGGCTACCTTTTGCCAAAAATTTACGCAGAGCTTCTTAGCAACTCATCAATCATAA
HAPLhapl_Haplomitrium_hookeri  -----------------------------------------------------------------------------------------------------TCCAGTTGGAGATGGAATTGCACGTGTTTATGGA---TTGAACAAGATTCAAGCGGGGGAAATGGTGGAATTTGCCAGCGGTGTGAAAGGAATGGCTTTGAATCTAGAAAATGAAAATGTAGGAATTGCTAC---ATCTGGTGGTGATACTGCCGTTAAAGAAGGAGATATTGCAAAGCGCACTGGATCTATTGTGGATGTTCCTGTAGGAAAGGCCATGCTAGGTCGTGTGGTTGATGCGTTGGGAGTACCCATTGATGGAAAAGGTGCTTTAAGC---------------------ACTGTGGAACGGAGACGTGTAGAAGTTAAAGCC------CCGGG-------------------------------------------------------------------------------------------------------------------------------------------------------------------------------------------------------------------------------------------------------------------------------------------------------------------------------------------------------------------------------------------------------------------------------------------------------------------------------------------------------------------------------------------------------------------------------------------------------------------------------------------------------------------------------------------------------------------------------------------------------------------------------------------------------------------------------------------------------------------------------------------------------------------------------------------------------------------------------------------------------------------------------------------------------------------------------------------------------------------------------------------------------------------------------------------------------------------------------------------------------------------
POLYpoly_Polytrichum_formosum  -----------------------------------------------------------------------------------------------------ATCAGTTGGAGATGGAATTGCACGTGTTTATGGA---TTAAATAAGATTCAAGCTGGAGAAATGGTTGAATTTGCCAGCGGTGTGAAAGGAATGGCTTTGAATCTAGAAAATGAGAATGTAGGAATTGTTAT---ATTTGGTAGTGATACTGCTATTAAAGAAGGAGACATTGTCAAACGCACTGGATCTATTGTGGATGTTCCTGTAGGAAAGGCTTTGTTAGGTCGTGTGGTTGATGCCTTAGGAGTACCTATCGATGGAAAAGGTGCTTTAGGC---------------------GCTGCAGAACGAAGACGTGTAGAAGTTAAAGCT------CCCGGGATTATTGCACGTAAA------TCTGTGCACGAACCTATGCAAACAGGATTAAAAGCAGTAGATAGCCTGGTTCCTATAGGTCGTGGTCAACGAGAACTTATAATAGGAGACAGACAAACTGGAAAGACTGCTATCGCTATTGATACTATATTGAACCAGAAGCAGATCAACGCACAG---------------------------------GGCACCTCA---GATAGTGAAAAA------TTGTATTGTGTGTATGTAGCGATTGGACAGAAACGTTCAACCGTGGCACAATTAGTTAAGATTCTTTCAGAAGCGGGTGCTTTGGAATATTGCATCATT---------------------------------------------------------------------------------------------------------------------------------------------------------------------------------------------------------------------------------------------------------------------------------------------------------------------------------------------------------------------------------------------------------------------------------------------------------------------------------------------------------------------------------------------------------------------------------------------------------------------------------------------------------------------------------------------------------------------------------------------------------------------------------------------------------------------------------------------------------------------------------------------------------------
SPHAspha_Sphagnum_capillifoliu -----------------------------------------------------------------------------------------------------CTCAGTTGGAGATGGAATTGCACGTGTTTATGGA---TTAAACAAGATTCAAGCTGGGGAAATGGTTGAATTTGCTAGCGGTGTGAAAGGAATGGCTTTAAATTTAGAAAATGAGAATGTAGGAATTGTTAT---ATTTGGTAGTGATACCGCTATCAAAGAAGGAGATATTGTCAAACGCACTGGATCTATTGTGGATGTTCCTGTAGGAAAGGCCTTGCTAGGTCGTGTGGTTGATGCGTTAGGAGTACCTATTGATGGAAAAGGTGCTTTAAGC---------------------GCTGCAGAACGAAGACGTGTAGAAGTTAAAGCC------CCTGGGATTATTGCACGTAAA------TCTGTGCACGAACCCATGCAAACAGGATTGAAAGCAGTAGATAGCCTGGTTCCTATAGGTCGTGGTCAACGAGAACTTATAATAGGAGACAGACAAACTGGAAAGACTGCTATAGCTATTGATACCATATTAAACCAAAAGCAAATCAACGCGCAG---------------------------------GGCACCTCA---GATAGTGAAAAA------TTGTATTGTGTGTATGTAGCAATCGGACAGAAACGTTCAACCGTGGCACAATTGGTTAAGATTCTTTCAGAAGCGGGTGCTTTAGAATATCGCATTATT---------------------------------------------------------------------------------------------------------------------------------------------------------------------------------------------------------------------------------------------------------------------------------------------------------------------------------------------------------------------------------------------------------------------------------------------------------------------------------------------------------------------------------------------------------------------------------------------------------------------------------------------------------------------------------------------------------------------------------------------------------------------------------------------------------------------------------------------------------------------------------------------------------------
ANTHanth_Phaeoceros_laevis_Mt  --------------------------------------------------------------------------------------------------------------------------------------------------GATTCAAGCGGGGGAAATGGTTGAATTTGCCAGCGGTGTAAAAGGAATGGCTTCAAATCTAGAAAATGAAAATGTAGGAATTGTTAT---ATTCGGTAGTGATACTGCCATCAAAGAAGGAGATATTGTAAAGCGCACTGGATCTATTGTGGATGTTCCGGTAGGAAAGGCCATGTTAGGTCGTGTGGTTGATGCGTTAGGAGTACCCATTGATGGAAAAGGTGCTTTAAGC---------------------GCTGTAGAACGAAGACGTGTAGAAGTGAAAGCC------CCAGGGATTATTGCACGTAAA------TCTGTGCACGAACCCATGCAAACAGGATTAAAAGCAGTAGATAGCCCGGTTCCTATAGGTCGTGGTCAACGAGAACTTATAATAGGAGACAGACAAACTGGAAAGACCGCTATAGCTATTGATACCATACCGAACCAGAAACAAATCAACGCACAG---------------------------------GGCACCTCT---GATAGTGAAAAA------TTGTATTGTGTGTATGTAGCGATTGGACAGAAACGTTCAACCGTGGCACAATTAGTTAAGATTCTTTCAGAAGCGGGTGCTTCAGAATA-------------------------------------------------------------------------------------------------------------------------------------------------------------------------------------------------------------------------------------------------------------------------------------------------------------------------------------------------------------------------------------------------------------------------------------------------------------------------------------------------------------------------------------------------------------------------------------------------------------------------------------------------------------------------------------------------------------------------------------------------------------------------------------------------------------------------------------------------------------------------------------------------------------------------
ISOEisoe_Isoetes_flaccida_Mt_A -----------------------------------------------------------------------------------------------------CCCAGTGGGAGATGGAATTGCACGTGTTTATGGA---TCGAACAGGATTTAAGCTGGGGAACCAGTTGAATTTGCTGGCGGTGCGAAAGGAACGGCTTCGAATCCGGAAACCGACAATGTAGGAGTTGTTAT---ATTTGGTAGCGATACTGCCACTAGAGAGGGAGATATGGTCAAGCGCACGGGGTTCACCGTCGACGTTCCTGTAGGAAAGGCCATGTTAGGTTGTGTGGTTGATGCGTCAGGAGTGCCTATTGATGGGAAGGGTGCTCGTCGC---------------------GCCGACGAAAGAAGACGTGTAGAAGCGAAAGCT------CCTGGGATTATTGCACGTAAA------TCCGCGCACGAACCCATGGAAACGGGATTAAAAGCAGTAGATAGCCCGGTTCCTACAGGCCGTGGTTAATGAGAACCAATAATAGGAGACAGACAAACTGGAAAGACTGCTATAGCTATTGATACCATACCGAACTAGAAAAGAATCAACGCACAG---------------------------------GGCACCTCT---GATAGTGAAAGA------TCGTATCGTGTGCATGCAGCGATCGGGTAGAAATGCCTAATCGTGGTATAATTAGTTAAGATTCCTCCAGAAGCGGGTGTTTTAGAATATCGCATCACA---------------------------------------------------------------------------------------------------------------------------------------------------------------------------------------------------------------------------------------------------------------------------------------------------------------------------------------------------------------------------------------------------------------------------------------------------------------------------------------------------------------------------------------------------------------------------------------------------------------------------------------------------------------------------------------------------------------------------------------------------------------------------------------------------------------------------------------------------------------------------------------------------------------
LYCOlyco_Huperzia_lucidula_Mt  -----------------------------------------------------------------------------------------------------CTCAGTGGGAGATGGAATTGCACGTGTTTATGGA---TTGAACAAAATTCAAGCTGGGGAACTGGTTGAATTTGCCAGTGGTGTTAAAGGAATGGCTTTGAACCTAGAAAATGAAAATGTAGGAATCGTGAT---ATTTGGTAGTGATACTGCCATTAAAGAAGGAGATATTGTCAAACGCACTGGATCTATTGTAGATGTTCCCGTAGGAAAGGCCATGTTAGGTCGTGTAGTTGATGCGTTGGGAATACCTATTGATGGAAAAGGTGCTTTAAAC---------------------GCTGTAGAACGAAGACGTGTTGAAGTTAAAGCT------CCTGGGATTATTGCGCGTAAA------TCTGTGCACGAACCCATGCAAACAGGATTAAAAGCAGTAGATAGCCCGGTTCCTATAGGTCGTGGTCAACGAGAACTTATAATAGGAGACAGACAAACTGGAAAGACTGCTATAGCTATTGATACCATATTGAACCAAAAACGAATCAACGCGCAG---------------------------------GGCACCTCT---GAGAGTGACAAA------TTGTATTGTGTGTATGTAGCAATTGGACAGAAACGTTCAACCGTGGCACAATTAGTTAAGATTCTTTCAGAAGCAGGTGCTTTAGAATATTCCGTTATTGTAGCAGCCACTGCTTCGGAT------CCTGCTCCTCTGCAATTCCTGGCACCATACTCAGGTTGTGCTATGGGAGAATATTTTCGAGATAATGGAATGCACGCATTAATAATATATGATGATCTGAGTAAGCAATCAGTGGCATATCGCCAAATGTCATTGTTATTACGTCGACCTCCGGGTCGTGAGGCGTTCCCAGGAGATGTTTTCTAT------CCACATTCTCGTTTATTAGAAAGAGCCGCTAAAATGTCAGACCGAACTGGTGCGGGTAGCTTGACAGCATTACCTGTCATTGAAACACAAGCTGGAGACGTATCTGCTTATATTCCTACCAATGTAATT---TCCATTACAGATGGACAAATCTTTTTGGAAACAGAACTCTTTTATCGTGGAATTCGACCTGCTATTAACGTGGGATTATCAGTGAGTCGCGTTGGT---TCTGCGGCTCAGTTGAAAGCTATGAAACAAGTCTGTGGTAGCTTAAAACTAGAATTGGCACAATATCGTGAAGTAGCCGCTTTTGCTCAATTTGGT---TCAGACCTCGACGCTGCTACTCAGTATTTGTTAAATCGTGGGGCTAGGCTAACAGAGGTTCT---TAAACAACCACAATATAGC------------------------------------------------------------------------------------------------------------------------------------------------------------------------------------------------------------------------------------------------------
LYCOlyco_Lycopodium_digitatum  ------------------------------------------------------------------------------------------------------------GGAGATGGAATTGCACGTGTTTATGGA---TTGAACAAAATTCAAGCTGGGGAACTGGTTGAATTTGCCAGTGGTGTGAAAGGAATGGCTTTGAACCTAGAAAATGAAAATGTAGGAATCGTGAT---ATTTGGTAGTGATACTGCCATTAAAGAAGGAGATATTGTCAAACGCACTGGATCTATTGTGGATGTTCCAGTAGGAAAGGCCATGTTAGGTCGTGTAGTTGATGCGTTGGGAGTACCTATTGATGGAAAAGGTGCTTTAAAC---------------------GCTGTAGAACGAAGACGTGTTGAAGTTAAAGCT------CCTGGGATTATTGCACGTAAA------TCTGTGCACGAACCCATGCAAACAGGATTAAAAGCAGTAGATAGCCCGGTTCCTATAGGTCGTGGTCAACGAGAACTTATAATAGGAGACAGACAAACTGGAAAGACTGCTATAGCTATTGATACCATATTGAACCAAAAACAAATCAACGCGCAG---------------------------------GGCACCTCT---GATAGTGAAAAA------TTGTATTGTGTGTATGTAGCAATTGGACAGAAACGTTCAACCGTGGCACAATTAGTTAAGATTCTCTCAGAAGCAGGTGCTTTAGAATATTCCATTATTGTAGCAGCCACTGCTTCGGAT------CCTGCTCCTCTGCAATTCCTGGCACCATATTCAGGTTGTGCTATGGGAGAATATTTTCGAGATAATGGAATGCACGCATTAATAATATATGATGATCTGAGTAAGCAATCAGTGGCATATCGCCAAATGTCATTGTTATTACGTCGACCTCCGGGTCGTGAGGCGTTCCCAGGAGATGTTTTCTAT------CCACATTCTCGTTCATTAGAAAGAGCCGCTAAAATGTCAGACCGAACTGGTGCGGGTAGCTTGACAGCATTACCTGTCATTGAAACACAAGCTGGAGACGTGTCTGCTTATATTCCTACCAATGTAATT---TCCATTACAGATGGACAAATCTTTTTGGAAACAGAACTCTTTTATCGTGGAATTCGACCTGCTATTAACGTGGGATTATCAGTGAGTCGCGTTGGT---TCTGCGGCTCAGTTGAAAGCTATGAAACAAGTATGTGGTAGCTTAAAACTGGAATTGGCACAATATCGTGAAGTAGCCGCTTTTGCTCAATTTGGT---TCAGACCTCGACGCTGCTACTCGGTATTTGTTAAATCGTGGGGCTAGGCTAACAGAGGTTCT---TAAACAACCACAATATAGC---CCACTTCCT---ATTGAAAAA------CAAATTGTGGTTATTTATND----------------------------------------------------------------------------------------------------------------------------------------------------------------------------------------------------
EQUIequi_Equisetum_laevigatum  ------------------------------------------------------------------------------------------------------------GGAGATGGAATTGCCCGTGTCTATGGA---TCGAACAAAATTCAGGCGGGAGAAATGGTAGAATTCGCCACCGGGGTTTTTGGAATGGCTCCGAATCTTGAGAATGAGAACGTCGGAATTGTTTC---ATCTGGTAGTGATACTACCATTAGAGAGGGAGATATTGTCAAGCGCACTGGATCTATTGTGGATGTTCCTGTGGGAAAGGCCATGTTAGGTCGTGTGGTTGATGCGTTAGGAGTACCTATTGATGGAAAAGGTGCTTGTTGC---------------------GCGGCAGAACGAAGACGCGTAGAAGTTAAAGCC------CCTGGGATTATTGCACGTAAA------TCTGTCCACGAACCTGTGCAAACAGGGTTAAAAGCAGTGGATAGCTTGGTTCCTATAGGTCGTGGTCAACGAGAACTGATAATTGGGGACCGACAAACTGGAAAGACGGCTATAGCGATTGATACCATATTGAACCAAAAATCCATCAACGCACAG---------------------------------GGCACTTCT---GATAATGAAACA------TTGTTTCGTGTGTATGTAGCGATTGGACAAAAGCGAAATACCATAGCACAATTAGTCAAGATTCTTACAGAAGCCGGTGCTTTAGAATATACCATTATT---------------------------------------------------------------------------------------------------------------------------------------------------------------------------------------------------------------------------------------------------------------------------------------------------------------------------------------------------------------------------------------------------------------------------------------------------------------------------------------------------------------------------------------------------------------------------------------------------------------------------------------------------------------------------------------------------------------------------------------------------------------------------------------------------------------------------------------------------------------------------------------------------------------
EQUIequi_Equisetum_telmateia_M ------------------------------------------------------------------------------------------------------------GGAGATGGAATTGCCCGTGTCTATGGA---TCGAACAAAATTCAGGCGGGAGAAATGGTAGAATTCGCCACCGGGGTTTTTGGAATGGCTCCGAATCTTGAGAATGAGAACGTCGGAATTGTTTC---ATCTGGTAGTGATACTACCATTAGAGAGGGAGATATTGTCAAGCGCACTGGATCTATTGTGGATGTTCCTGTGGGAAAGGCCATGTTAGGTCGTGTGGTTGATGCGTTAGGAGTACCTATTGATGGAAAAGGTGCTTGTTGC---------------------GCGGCAGAACGAAGACGCGTAGAAGTTAAAGCC------CCTGGGATTATTGCACGTAAA------TCTGTCCACGAACCTGTGCAAACAGGGTTAAAAGCAGTGGATAGCTTGGTTCCTATAGGTCGTGGTCAACGAGAACTGATAATTGGGGACCGACAAACTGGAAAGACGGCTATAGCGATTGATACCATATTGAACCAAAAATCCATCAACGCACAG---------------------------------GGCACTTCT---GATAATGAAACA------TTGTTTCGTGTGTATGTAGCGATTGGACAAAAGCGAAATACCATAGCACAATTAGTCAAGATTCTTACAGAAGCCGGTGCTTTAGAATATACCATTATT---------------------------------------------------------------------------------------------------------------------------------------------------------------------------------------------------------------------------------------------------------------------------------------------------------------------------------------------------------------------------------------------------------------------------------------------------------------------------------------------------------------------------------------------------------------------------------------------------------------------------------------------------------------------------------------------------------------------------------------------------------------------------------------------------------------------------------------------------------------------------------------------------------------
FILIblec_Blechnum_occidentale  -----------------------------------------------------------------------------------------------------ATCGGTTGGGGACGGAATTGCACGTGTGTATGGA---TCGAACAAGATTCAAGCGGGGGAAATGGTAGAATTCGCCAGCGGCGTGAAAGGAATGGCTTCGAATTTTGAGAATGAGAATGTAGGAATTGTTCT---ATCCGGTAGTGATACCGCCATTAAAGAAGGAGATATGGTCAAGCGCACTGGATCTATTGTGGATGTTCCTGTAGGAAAGGCCATGCTAGGTTGTGTAGTTGATGCGTTAGGAGTACCTATTGATGGAAAAGGTGCTTTGAGC---------------------GCGGTAGAATGAAGACGTGTAGAAGTCAAAGTC------TCTGGGATTATTGCACGTAAA------TCTGTCCACGAACCTATGTAAACGGGGTTAAAAGCGGTGGATAGCCTAGTCCTTATAGGTCGTGGTTAATGGGAACCGATAATCGGCGACTGACAAACCGGAAAGACTGCTATAGCTATTGATACCATTCCGAACTAGAAACCAATCAACGCATAG---------------------------------GGCACCTTC---GATAGTGAAAGA------TTGTTTCGCGTGTACGTAGCGATTGGATAAAAACGTTCAACCGTGGCATAATTGGTTAAGATTCCCTCGGAAGCCGGTGCTCCGGAATATCTCATTATT---------------------------------------------------------------------------------------------------------------------------------------------------------------------------------------------------------------------------------------------------------------------------------------------------------------------------------------------------------------------------------------------------------------------------------------------------------------------------------------------------------------------------------------------------------------------------------------------------------------------------------------------------------------------------------------------------------------------------------------------------------------------------------------------------------------------------------------------------------------------------------------------------------------
FILIcyat_Cyathea_poeppigii_Mt  -----------------------------------------------------------------------------------------------------ATCGGTTGGGGATGGAATTGCACGTGTTTATGGA---TCGAACAAGATTCAAGCGGGGGAAATGGTAGAATTTGCCAGCGGTGTGAAAGGAATGGCTTCGAATTCAGAGAATGAGAATGTAGGAATTGTTAT---ATCCGGTAGTGATACCGCCATTAAAGAAGGAGATATGGTCAAGCGCACTGGATCTATTGTGGATGTTCCTGTAGGAAAGGCCATGCCAGGTTGTGTAGTTGACGCGTTAGGAGTACCTATTGATGGAAAAGGTGCTTTGAGC---------------------GCGGTAGAATGAAGACGTGTAGAAGTCAAAGTC------TCTGGGATTATTGCGCGTAAA------TCTGTCCACGAACCTATGTAAACGGGGTTAAAAGCGGTGGATAGCCCAGTCCTTATAGGTCGTGGTCAATGGGAACCGATAATCGGCGACTGACAAACCGGAAAGACTGCTATAGCTATTGATACCATTCCGAACTAGAAACCAATCAACGCATAG---------------------------------GGCACCTTC---GATAGTGAAAGA------TTGTTTTGCGTGTACGTAGCGATTGGATAAAAACGTTCAACCGTGGCATAATTGGTTAAGATTCCCTCGGAAGCCGGTGCTCCGGAATATTTCATTACT---------------------------------------------------------------------------------------------------------------------------------------------------------------------------------------------------------------------------------------------------------------------------------------------------------------------------------------------------------------------------------------------------------------------------------------------------------------------------------------------------------------------------------------------------------------------------------------------------------------------------------------------------------------------------------------------------------------------------------------------------------------------------------------------------------------------------------------------------------------------------------------------------------------
FILIdenn_Pteridium_aquilinum_M -----------------------------------------------------------------------------------------------------ATCGGTTGGGGATGGAATTGCACGTGTTTATGGA---TCGAACAAGATTCAAGCGGGGGAAATGGTAGAATTCGCCAGCGGCGTGAAAGGAATGGCTTCGAATTCTGAGAATGAGAATGTAGGAATTGTTAT---ATCCGGTAGTGATACCGCCATTAAAGAAGGAGATATGGTCAAGCGCACTGGATCTATTGTGGATGTTCCTGTAGGAAAGGCCATGCCAGGTTGTGTAGTTGATGCGTTAGGAGTACCTATTGATGGAAAAGGTGCTTTGAGC---------------------GCGGTAGAATGAAGACGTGTAGAAGTCAAAGTC------TCTGGGATTATTGCACGTAAA------TCTGTCCACGAACCTATGTAAACGGGGTTAAAAGCGGCGGATAGCCCAGTCCTTATAGGTCGTGGTTAATGGGAACCGATAATCGGCGACTGACAAACCGGAAAGACTGCTATAGCTATTGATACCATTTTGAACTAGAAACCAATCAACGCATAG---------------------------------GGCACCTTC---GATAGTGAAAGA------TTGTTTCGCGTGTACGTAGCGATTGGATAAAAACGTTCAACCGTGGCATAATTGGTTAAGATTCCCTCGGAAGCCGGTGCTCCGGAATATCTCATTATT---------------------------------------------------------------------------------------------------------------------------------------------------------------------------------------------------------------------------------------------------------------------------------------------------------------------------------------------------------------------------------------------------------------------------------------------------------------------------------------------------------------------------------------------------------------------------------------------------------------------------------------------------------------------------------------------------------------------------------------------------------------------------------------------------------------------------------------------------------------------------------------------------------------
FILIdick_Dicksonia_antarctica  -----------------------------------------------------------------------------------------------------ATCGGTTGGGGATGGAACTGCACGTGTTTATGGA---TCGAACAAGATTCAAGCGGGGGAAATGGTAGAATTTGCCAGCGGTGTGAAAGGAATGGCTTCGAATTCTGAGAATGAGAATGTAGGAATTGTTAT---ATCCGGTAGTGATACCGCCATTAAAGAAGGAGATATGGTCAAGCGCACTGGATCTATTGTGGATGTTCCTGTAGGAAAGGCCATGCCAGGTTGTGTAGTTGATGCGTTAGGAGTACCTATTGATGGAAAAGGTGCTTTGAGC---------------------GCGGTAGAATGAAGACGTGTAGAAGTCAAAGTC------TCTGGGATTATTGCACGTAAA------TCTGTCCACGAACCTATGTAAACGGGGTTAAAAGCGGTGGATAGCCCAGTCCTTATAGGTCGTGGTCAATGGGAACCGATAATCGGCGACTGACAAACCGGAAAGACTGCTATAGCTATTGATACCATTCCGAACTAGAAACCAATCAACGCATAG---------------------------------GGCACCTTC---GATAGTGAAAGA------TTGTTTTGCGTGTACGTAGCGATTGGATAAAAACGTTCAACCGTGGCATAATTGGTTAAGATTCCCTCGGAAGCCGGTGCTCCGGAATATTTCATTATT---------------------------------------------------------------------------------------------------------------------------------------------------------------------------------------------------------------------------------------------------------------------------------------------------------------------------------------------------------------------------------------------------------------------------------------------------------------------------------------------------------------------------------------------------------------------------------------------------------------------------------------------------------------------------------------------------------------------------------------------------------------------------------------------------------------------------------------------------------------------------------------------------------------
FILIglei_Sticherus_palmatus_Mt ------------------------------------------------------------------------------------------------------------GGGGATGGAATTGCACGTGTTTATGGA---TCGAACAAGATTCAAGCGGGGGAAATGGTGGAATTTGCCAGCGGTGTGAAAGGAATGGCTTTGAATTCCGAGAATGAGAATGTCGGAATTGTTAC---ATCCGGTAGTGATACTGCCATTAAAGAAGGAGATATGGTCAAGCGCACTGGATCTATTGTGGATGTTCCTGTAGGAAAGGCCATGTCAGGTTGTGTAGTTGATGCGTCAGGAGTACTTACTGATGGAAAAGGTGCTTTGAGC---------------------GCGGTGGAATGGAGACGTGTAGAAGTTAAAGTC------CCTGGGATTATTGCACGTAAA------TCTGTCCACGAACCTATGCAAACGGGGTTAAAAGCGGTGGATAGCCTGGTTCCTATAGGTCGTGGTCAACGAGAACTGATAATTGGCGACCGACAAACTGGAAAGACTGCTATAGCTATTGATACCATTCTGAACCAGAAACCAATCAACGCACAG---------------------------------GGCACCTCC---GATAGTGAAAGA------TTGTTTTGTGTGTACGTAGCGATTGGACAGAAACGTTCAACCGTGGCACAATTAGTTAAGATTCTCTCGGAAGCCGGTGCTTTGGAATATTCCATTATT---------------------------------------------------------------------------------------------------------------------------------------------------------------------------------------------------------------------------------------------------------------------------------------------------------------------------------------------------------------------------------------------------------------------------------------------------------------------------------------------------------------------------------------------------------------------------------------------------------------------------------------------------------------------------------------------------------------------------------------------------------------------------------------------------------------------------------------------------------------------------------------------------------------
FILIhyme_Hymenophyllum_hirsutu -----------------------------------------------------------------------------------------------------ATCGGTTGGGGATGGAATTGCACGTGTTTATGGA---TCGAACAAGATTCAAGCTGGGGAAATGGTAGAATTTGCCAGCGGTGTGAAAGGAATGGCTTTGAATTCTGAGAATGAGAATGTAGGAATTGTTAT---ATCCGGTAGTGATACTGCCATTAAAGAAGGAGATATGGTCAAGCGCACTGGATCTATTGTGGATGTTCCTGTAGGAAAGGCCATGTTAGGTTGTGTAGTTGATGCGTTAGGAGTACTTATTGATGGAAAAGGTGCTTTGAGC---------------------GCGGTAGAATGAAGACGTGTAGAAGTTAAAGTC------CCTGGGATTATTGCACGTAAA------TCTGTCCACGAACCTATGTAAACGGGGTTAAAAGCGGTGGATAGCCCGGTTCCTATAGGTCGTGGTTAATGAGAACCGATAATCGGCGACTGACAAACCGGAAAGACTGCTATAGCTATTGATACCATTCNGAACTAGAAACCAATCAACGCACAG---------------------------------GGCACCTCC---GATAGTGAAAGA------TTGTTTTGTGTGTACGTAGCGATTGGATAGAAACGTTCAACCGTGGCATAATTAGTTAAGATTCTCTCGGAAGCCGGTGCTTTGGAATATTCCATTATT---------------------------------------------------------------------------------------------------------------------------------------------------------------------------------------------------------------------------------------------------------------------------------------------------------------------------------------------------------------------------------------------------------------------------------------------------------------------------------------------------------------------------------------------------------------------------------------------------------------------------------------------------------------------------------------------------------------------------------------------------------------------------------------------------------------------------------------------------------------------------------------------------------------
FILImato_Phanerosorus_sarmento -----------------------------------------------------------------------------------------------------ATCGGTTGGGGATGGAATTGCACGTGTTTATGGA---TCGAACAAGATTCAAGCGGGGGAAATGGTAGAATTTGCCAGCGGTGTGAAAGGAATGGCTTTGAATTCTGAGAATGAGAATGTAGGAATTGTTGT---ATCCGGTAGTGATACTGCCATTAAAGAAGGAGATATGGTCAAGCGCACTGGATCTATTGTGGATGCTCCTGTAGGAAAGGCCATGTCAGGTTGTGTAGTTGATGCGTTAGGAGTATCTATTGATGGAAAAGGTGCTTTGAGC---------------------GCGGTGGAATGGAGACGTGTAGAAGTTAAAGCC------CCTGGGATTATTGCACGTAAA------TCTGTCCACGAACCTATGCAAACGGGGTTAAAAGCGGTGGATAGCCTGGTTCCTATAGGTCGTGGTCAATGAGAACTGATAATCGGCGACCGACAAACTGGAAAGACTGCTATAGCTATTGATACCATTCTGAACCAAAAATTAATCAACGCACAG---------------------------------GGCACCTCT---GATAGTGAAAGA------TTGTTTCGTGTGTACGTAGCGATTGGACAGAAACGTTCAACTGTGGCACAATTAGTTAAGATTCTCTCGGAAGCCGGTGCTTTGGAATATTCCATTATT---------------------------------------------------------------------------------------------------------------------------------------------------------------------------------------------------------------------------------------------------------------------------------------------------------------------------------------------------------------------------------------------------------------------------------------------------------------------------------------------------------------------------------------------------------------------------------------------------------------------------------------------------------------------------------------------------------------------------------------------------------------------------------------------------------------------------------------------------------------------------------------------------------------
FILIosmu_Osmunda_regalis_Mt_AJ -----------------------------------------------------------------------------------------------------ATCAGTTGGAGATGGAATTGCACGTGTTTATGGA---TCGAACAAGATTCAAGCTGGGGAAATGGTAGAATTTGCCGGCGGTGTGAAAGGAATGGCTTTGAATTTTGAGAATGAGAATGTAGGGATTGTTAT---ATCCGGTAGTGATACTGCCATTAAAGAAGGAGATATGGTCAAGCGCACTGGATCTATTGTGGATGTTCCTGTAGGAAAGGCCATGTTGGGTTGTGTGGTTGATGCGTTAGGAGTACTTATTGATGGAAAAGGTGCTTCGAGC---------------------GCGGTAGAACGAAGACGTGTAGAAGTTAAAGCC------TCTGGGATTATTGCACGTAAA------TCTGTCCACGAACTTATGTAAACGGGGTTAAAAGCGGTGGATAGCCCGGTTCCTATAGGTCGTGGTCAACGAGAACCGATAATCGGCGACTGACAAACTGGAAAGACTGCTATAGCTATTGATACCATTCCGAACTAGAAACCAATCAACGCACAG---------------------------------GGCACCTCC---GATAGTGAAAGA------TTGTTTCGTGTGTACGTAGCGATTGGATAGAAACGTTCAACCGTGGCATAATTAGTTAAGATTCTCTCGGAAGCCGGTGCTTTGGAATATTCCATTATT---------------------------------------------------------------------------------------------------------------------------------------------------------------------------------------------------------------------------------------------------------------------------------------------------------------------------------------------------------------------------------------------------------------------------------------------------------------------------------------------------------------------------------------------------------------------------------------------------------------------------------------------------------------------------------------------------------------------------------------------------------------------------------------------------------------------------------------------------------------------------------------------------------------
FILIplag_Plagiogyria_japonica  -----------------------------------------------------------------------------------------------------ATCAGTTGGGGATGGAATTGCACGTGTTTATGGA---TCGAACAAGATTCAAGCGGGGGAAATGGTAGAATTTGCCAGCGGTGTGAAAGGAATGGCTTCGAATTCTGAGAATGAGAATGTAGGAATTGTTAT---ATCCGGTAGTGATACCGCCATTAAAGAAGGAGATATGGTCAAGCGCACTGGATCTATTGTGGATGTTCCTGTAGGAAAGGCCATGCCAGGTTGTGTAGCTGATGCGTCAGGAGTACCTATTGATGGAAAAGGTGCTTTGAGC---------------------GCGGTGGAATGAAGACGTGTAGAAGT-------------------------------------------------------------------------------------------------------------------------------------------------------------------------------------------------------------------------------------------------------------------------------------------------------------------------------------------------------------------------------------------------------------------------------------------------------------------------------------------------------------------------------------------------------------------------------------------------------------------------------------------------------------------------------------------------------------------------------------------------------------------------------------------------------------------------------------------------------------------------------------------------------------------------------------------------------------------------------------------------------------------------------------------------------------------------------------------------------------------------------------------------------------------------------------------------------------------------------------------------------------------------------------
HYDRazol_Azolla_filiculoides_M -----------------------------------------------------------------------------------------------------ATCGGTTGGGGATGGAATTGCACGTGTTTATGGA---TCGAACAAGATTCAAGCAGGAGAAATGGTAGAATTCGCCAGCGGTGTGAAAGGAATGGCTTCGAATTCTGAGAATGAGAATGTAGGAATTGTTAT---ATCCGGTAGTGATACCGCCATTAAAGAAGGAGATATGGTCAAGCGCACTGGATCTATTGTGGACGTTCTTGTAGGAAAGGCCATGCCGGGTTGTGTAGTTGATGCGTTAGGAGTACTCATTGATGGAAAAGGTGCTTTGAGC---------------------GCGGTAGAATGAAGACGTGT-------------------------------------------------------------------------------------------------------------------------------------------------------------------------------------------------------------------------------------------------------------------------------------------------------------------------------------------------------------------------------------------------------------------------------------------------------------------------------------------------------------------------------------------------------------------------------------------------------------------------------------------------------------------------------------------------------------------------------------------------------------------------------------------------------------------------------------------------------------------------------------------------------------------------------------------------------------------------------------------------------------------------------------------------------------------------------------------------------------------------------------------------------------------------------------------------------------------------------------------------------------------------------------------
HYDRmars_Marsilea_mutica_Mt_AJ -----------------------------------------------------------------------------------------------------ATCGGTCGGGGATGGAATTGCACGTGTTTATGGA---TCGAACAAGATTCAAGCGGGGGAAATGGTAGAATTTGCCAGCGGTGTGAAAGGAATGGCTTCGAATTCTGAGAATGAGAATGTAGGAATTGTTAT---ATCCGGTAGTGATACCGCCATTAAAGAAGGAGATATGGTCAAGCGCACTGGATCTATTGTGGATGTTCCTGTAGGAAAGGCCATGCCAGGTTGTGTAGTTGATGCGTTAGGAGTACCTATTGATGGAAAAGGTGCTTTGAGC---------------------GCGGTAGAATGAAGACGTGTAGAAGTCAAAGTC------CCTGGGATTATTGCACGTAAA------TCTGTCCACGAACCTATGTAAACGGGGTTAAAAGCGGTGGATAGCCCGGTCCTTATAGGTCGTGGTTAATGGGAACCGATAATCGGCGACTGACAAACCGGAAAGACTGCTATAGCTATTGATATCATTCCGAACTAGAAACCAATCAACGCATAG---------------------------------GGCACCTTC---GATAGTGAAAGA------TTGTTTCGCGTGTACGTAGCGATTGGATAAAAATGTTCAACCGTGGCATAATTGGTTAAGATTCCCTCGGAAGCCGGTGCTCCGGAATATCTCATTACT---------------------------------------------------------------------------------------------------------------------------------------------------------------------------------------------------------------------------------------------------------------------------------------------------------------------------------------------------------------------------------------------------------------------------------------------------------------------------------------------------------------------------------------------------------------------------------------------------------------------------------------------------------------------------------------------------------------------------------------------------------------------------------------------------------------------------------------------------------------------------------------------------------------
MARAmara_Angiopteris_evecta_Mt ------------------------------------------------------------------------------------------------------------GGAGATGGAATTGCACGTGTTTATGGA---TCGAACAAGATTCAAGCGGGGGAAATGGTAGAATTTGCCAGCGGGGTGAAAGGAATGGCTTTGAATCTCGAGAATGAGAATGTCGGAATTGTGGT---ATTCGGTAGTGATACTGCCATTAAAGAAGGAGATATGGTCAAGCGCACTGGATCTATTGTGGATGTTCCTGTAGGAAAGGCCTTGTTAGGTCGTGTGGTTGATGCGTTAGGAGTACCTATTGATGGAAAAGGTGCTTTAAGC---------------------GCGGTGGAACGAAGACGTGTAGAAGTGAAAGCC------CCTGGGATTATTGCACGTAAA------TCTGTCCACGAACCTATGCAAACAGGGTTAAAAGCAGTAGATAGCCTGGTTCCTATAGGTCGTGGTCAACGAGAACTGATAATCGGAGACCGACAAACTGGAAAGACTGCTATAGCTATTGATACCATATCGAACCAGAAACCAATCAACGCACAG---------------------------------GGCACCTCT---GATAGGGAAGGA------GTTTTTTGTGTGTATGTAGCGATTGGCCAGAAACGTTCAACCGTGGCACAATTGGTTAAGATTCTCTCCGAAGCCGGTGCTTTGGAATATTCCATTATT---------------------------------------------------------------------------------------------------------------------------------------------------------------------------------------------------------------------------------------------------------------------------------------------------------------------------------------------------------------------------------------------------------------------------------------------------------------------------------------------------------------------------------------------------------------------------------------------------------------------------------------------------------------------------------------------------------------------------------------------------------------------------------------------------------------------------------------------------------------------------------------------------------------
MARAmara_Danaea_elliptica_Mt_A -----------------------------------------------------------------------------------------------------CCCAGTCGGAGATGGAATTGCACGTGTCTATGGA---TCGAACAAGATTCAAGCGGGGGAAATGGTAGAATTTGCCAGCGGGGTGAAAGGAATGGCTTTGAATCTCGAGAATGAGAATGTCGGAATTGTTAT---ATTCGGTAGTGATATTGCCATTAAAGAAGGAGATCTGGTCAAGCGCACCGGATCGATTGTGGATGTTCCTGTAGGAAAGGCGATGTTAGGTCGTGTGGTTAATGCGTTAGGAGTACCTATCGATGGAAAGGGCGCTTTAAGC---------------------GCGGTGGAACGGAGACGTGTAGAAGTGAAAGCC------CCTGGGATTATTGCACGTAAA------TCTGTGCACGAACCTATGCAAACAGGGTTAAAAGCAGTAGATAGCCTGGTTCCTATAGGTCGTGGTCAACGAGAACTGATAATCGGAGACCGACAAACTGGAAAGACTGCTATAGCTATTGATACCATCTCGAACCAGAAACCAATCAACGCACAG---------------------------------GGCACCTCT---GATAGGGAAGGA------GTTTTTTGTGTGTATGTAGCGATTGGCCAGAAACGTTCAACCGTGGCACAATTGGTTAAGATTCTCTCCGAAGCCGGTGCTTTGGAATATTCCATTATT---------------------------------------------------------------------------------------------------------------------------------------------------------------------------------------------------------------------------------------------------------------------------------------------------------------------------------------------------------------------------------------------------------------------------------------------------------------------------------------------------------------------------------------------------------------------------------------------------------------------------------------------------------------------------------------------------------------------------------------------------------------------------------------------------------------------------------------------------------------------------------------------------------------
MARAmara_Marattia_laxa_Mt_AJ54 ------------------------------------------------------------------------------------------------------------GGAGATGGAATTGCACGTGTTTATGGA---TCGAACAAGATTCAAGCGGGGGAAATGGTAGAATTTGCCAGCGGGGTGAAAGGAATGGCTTTGAATCTCGAGAATGAGAATGTCGGAATTGTTAT---ATTCGGTGGTGATACTGCCATTAAAGAAGGAGATATGGTCAAGCGCACTGGATCTATTGTGGATGTTCCTGTAGGAAAGGCCATGTTAGGTCGTGTGGTTGATGCGTTAGGAGTACCTATTGATGGAAAAGGTGCTTTAAGC---------------------GCGGTGGAACGAAGACGTGTAGAAGTGAAAGCC------CCTGGGATTATTGCACGTAAA------TCTGTCCACGAACCTATGCAAACAGGGTTAAAAGCAGTAGATAGCCTGGTTCCTATAGGTCGTGGTCAACGAGAACTGATAATCGGAGACCGACAAACTGGAAAGACTGCTATAGCTATTGATACCATATCGAACCAGAAACCAATCAACGCACAG---------------------------------GGCACCTCT---GATAGGGAAGAA------GTTTTTTGTGTGTATGTAGCGATTGGCCAGAAACGTTCAACCGTGGCACAATTGGTTAAGATTCTCTCCGAAGCCGGTGCTTTGGAATATTCCATTATT---------------------------------------------------------------------------------------------------------------------------------------------------------------------------------------------------------------------------------------------------------------------------------------------------------------------------------------------------------------------------------------------------------------------------------------------------------------------------------------------------------------------------------------------------------------------------------------------------------------------------------------------------------------------------------------------------------------------------------------------------------------------------------------------------------------------------------------------------------------------------------------------------------------
OPHIophi_Botrychium_lunaria_Mt -----------------------------------------------------------------------------------------------------ACCAGTTGGAGATGGAATTGCACGTGTTTATGGA---TCGAACAAGATTTAAGCTGGGGAAATGGTAGAATTTGCCAGCGGTGTGAAAGGAATGGCTTCGAATCTTGAGAATGAGAATGTAGGGATCGTGAT---ATTCGGTAGTGATACTGCCATTAAGGAGGGAGATATGGTCAAGCGCACTGGATCTATTGTGGATGTTCCTGTAGGAAAGGCCATGTTAGGTCGTGTGGTTGATGCGTTAGGGGTCCCTATTGATGGAAAAGGTGCTTTAAGC---------------------GCGGTAGAAAGAGAACGTGTAGAAGTGAAAGCA------CCTGGTATTATTGCACGTAAA------TCCGTCCACGAACCTATGCAAACCGGTTTAAAAGCCGTGGATAGCCCGGTTCCTATAGGTCGTGGTCAACGAGAACTGATAATCGGAGACCGACAAACAGGAAAGACTGCTATAGCTATTGATACCACATCAAACCAGAAACCAATCAACGCACTTTCTTCT---------------------------GGCGCCTCT---GATAGTGAAAGA------TTGTTTCGTGCGTATGTAGCAATTGGACAGAAACGTTCAACCGTGGCACAATTAGTTAAGATTCCTCCAGAAGCCGGTGCTTTAGAATATTCCATTACT---------------------------------------------------------------------------------------------------------------------------------------------------------------------------------------------------------------------------------------------------------------------------------------------------------------------------------------------------------------------------------------------------------------------------------------------------------------------------------------------------------------------------------------------------------------------------------------------------------------------------------------------------------------------------------------------------------------------------------------------------------------------------------------------------------------------------------------------------------------------------------------------------------------
OPHIophi_Ophioglossum_reticula -----------------------------------------------------------------------------------------------------ATCAGTGGGAGATGGAATTGCACGTGTTTATGGA---TTGAACAAGATTCAAGCCGGGGAAATGGTAGAATTTGCCAGCGGTGTGAAAGGAATGGCTTTGAATCCTGAGAATGAGAATGTAGGGATTGTGGT---ATTCGGTAGTGATACTGCCATTAAAGAGGGTGATATGGTCAAGCGCACTGGATCTATTGTGGATGTTCCTGTAGGAAAGGCCATGTCAGGTCGTGTGGTTGATGCGTTAGGGGTACCTATTGATGGAAAAGGTGCTTTAGGT---------------------GCGGTAGAAAGAAAACGTGTAGAAGTGAAAGCA------CCCGGTATTATTGCACGTAAA------TCCGTCCACGAACCTATGCAAACTGGTTTAAAAGCCGTGGATAGCCTGGTTCCTATAGGTCGTGGTCAACGAGAACTGATAATCGGGGACCGACAAACAGGAAAGACTGCTATAGCTATTGATACTATATTAAACCAGAAACAAATCAACGCACTT---------------------------------GGCACCTCC---GATAGTGAAAGA------TTGTTTTGTGTGTACGTAGCGATTGGACAGAAACGTTCAACTGTGGCACAATTGGTTAAGATTCTTTCACAAGCCGGTGCTTTGGAATATTCCATTGTT---------------------------------------------------------------------------------------------------------------------------------------------------------------------------------------------------------------------------------------------------------------------------------------------------------------------------------------------------------------------------------------------------------------------------------------------------------------------------------------------------------------------------------------------------------------------------------------------------------------------------------------------------------------------------------------------------------------------------------------------------------------------------------------------------------------------------------------------------------------------------------------------------------------
PSILpsil_Psilotum_nudum_Mt_AJ5 ------------------------------------------------------------------------------------------------------------GGAGATGGAATTGCACGTGTTTATGGA---TCGAACAAGATTAAAGCTGGGGAAATGGTCGAATTTGCCAGCGGTGTGAAGGGAATGGCTTTGAATCTTGAAAATGAGGATGTAGGAATTGTTCT---ATTTGGTAGTGATACTGCCATTAAAGAGGGGGATATGGTCAAGCGCACCGGATCTATTGTGGATGTTCCTGTGGGAAAGGCCATGTTGGGTCGTGTGGTTGATGCGTTAGGAGTACCTATTGATGGTAAAGGTGCTTTAAGC---------------------GCTGTAGAACGACGACGTGTGGAAGTGAAAGCC------CCCGGGATTATTGCACGGAAA------TCCGTCCACGAACCTATGCAAACCGGTTTAAAAGCCGTGGATAGCCTAGTTCCTATAGGTCGTGGTCAACGAGAACTGATCATCGGAGACCGACAAACGGGAAAGACGGCTATAGCTATTGATACCATATTGAACCAGAAACCAATCAACTTAGCACAG------------------------------GGCACCTCC---GATAGTGAAAGA------TTGTTCTGTGTGTATGTAGCGATTGGACAGAAACGTTCAACCGTGGCACAATTAGTTAAGATTCCCTCGGAAGCCGGTGCTTTAGAATATTCCATAGTAGTAGCAGCCACGGCTTCGGAT------CCTGCTCCTCCGCAATTCCTGGCACCTTACTCTGGGTGTGCTATGGGAGAATTCTTTCGAGATCATGGAATGCACGCATTGATCATCTATGATGATCTTAGTAAGCAATCAGTGGCATATCGACAAATGTCATTATTGTTACGTAGACCACCAGGTCGTGAGGCTTTCCCTGGAGATGTCTCCTAT------TTACATTCTCGTTTATCGGAAAGAGCCGCTAAACGGTCAGACCAGACTGGGGCAGGTAGCTTGACCGCTTTACCCGTCATTGAAACCCAAGCTGGGGACGTTTCCGCTTATATCCCCACCAATGTAATT---TCCATTACAGATGGACAAATCTTCTTGGAAACTGAACTATTTTATCGCGGAGTTCGTCCGGCTATTAACGTGGGGTTATCCGTTAGTCGGGTCGGA---TCTGCCGCCCAACTTAAGCCTATGAAAGCACTTTGTGGCACCCTAAAGCTAGATCTCGCACAATACCGCGAAGTGGCCGCTTTTGCTCAATTTGGG---TCTGACCTTGATACTGCGACTCAGTATTTGCTACATCGTGGCGCTAGGCTTACCGAAATACT---TAAACAATCACAATTCTCA---CCACTACCC---ATCGAACAA------CAAATCGTGGTCA-----------------------------------------------------------------------------------------------------------------------------------------------------------------------------------------------------------
PSILpsil_Tmesipteris_lanceolat -----------------------------------------------------------------------------------------------------CTCAGTTGGAGATGGAATTGCACGTGTTTATGGA---TCGAACAAGATTAAAGCTGGGGAAATGGTCGAATTTGCCAGCGGTGTGAAGGGAATGGCTTTGAATCTTGAAAATGAGGATGTAGGAATTGTTCT---ATTTGGTAGTGATACTGCCATTAAAGAGGGGGATATGGTCAAGCGCACCGGATCTATTGTGGATGTTCCTGTGGGAAAGGCCATGTTGGGTCGTGTGGTTGATGCGTTAGGAGTACCTATTGATGGTAAAGGTGCTTTAAGC---------------------GCTGTAGAATGACGACGTGTGGAAGTGAAAGCC------CCCGGGATTATTGCACGGAAA------TCCGTCCACGAACCTATGCAAACCGGTTTAAAAGCCGTGGATAGCCTAGTCCCTATAGGTCGTGGTCAACGAGAACTGATCATCGGAGACCGACAAACGGGAAAGACGGCTATAGCTATTGATACCATATTGAACCAGAAACCAATCAACTTAGCACAG------------------------------GGCACCTCC---GATAGTGAAAGA------TTGTTCTGTGTGTATGTAGCGATTGGACAGAAACGTTCAACCGTGGCACAATTAGTTAAGATTCCCTCGGAAGCCGGTGCTTTAGAATATTCCATAGTA---------------------------------------------------------------------------------------------------------------------------------------------------------------------------------------------------------------------------------------------------------------------------------------------------------------------------------------------------------------------------------------------------------------------------------------------------------------------------------------------------------------------------------------------------------------------------------------------------------------------------------------------------------------------------------------------------------------------------------------------------------------------------------------------------------------------------------------------------------------------------------------------------------------
CONIpina_Pinus_sp._Qiu_94013_M --------------------------------------------------------------------------------------------------------------AGATGGAATTGCCCGTGTCTATGGA---TTGAACGAGATTCAAGCTGGGGAAATGGTCGAATTTGCCAGCGGTGTGAAAGGAATAGCGTTGAATCTTGAGAATGAGAATGTAGGTATCGTGGC---ATTTGGTAGTGATACCGCCATCAAAGAAGGATCTCTCGTCAAGCGCACTGGATCTATTGTGTCTGTTCCTGTGGGAAAGGCCATGTTAGGTCGTGTGGTCGATGCGTTGGGAGTACCTATTGATGGTAAAGGGGCTTTAAGC---------------------GAGCACTTACTCAGACGTGTCGAAGCGAAAGCC------CCAGGTATTATTGAACGTAAA------TCTGTGCACGAACCTATGCAAACAGGGTTAAAAGCGGTGGATAGCCTGGTCCCTATAGGCCGTGGTCAACGAGAACTGATAATCGGGGACCGACAAACTGGAAAAACCGCTATAGCTATTGATATCATATTGAACCAGAAGCGAATGAACTCAAAGTCAAAG---------------------------------GCT---GATAGTGAGAAA------TTGTATTGCGTCTATGTAGCGATTGGACAGAAACGCTCGACCGTGGCACAATTGGTTCAAATTATATCGGAAGCAGATGCTTTGGAATATTCCATTGTCGTAGCCGCCACCGCTTCGGAT------CCTGCTCCTCTGCAATTTCTGGCCCCATATTCCGGGTGTGCTATGGGAGAATATTTCCGCGATAATGGAATGCACGCATTGATAATCTATGATGATCTTAGTAAACAGGCGGTGGCATATCGACAAATGTCATTATTGCTACGCCGACCACCAGGCCGTGAGGCTTTCCCAGGGGATGTTTTCTAT------TTACATTCCCGTCTATTAGAAAGAGCCGCTAAACGATCGGACCAGACAGGTGCGGGTAGCTTGACCGCGTTACCCGTCATTGAAACACAAGCTGGAGACGTGTCGGCCTATATCCCTACCAATGTGATC---TCCATTACAGATGGACAGATCTGTCTGGAAACAGAGCTATTCTATCGCGGAATTAGACCTGCTATTAACGTCGGCTTATCTGTCAGTCGCGTCGGG---TCTGCCGCTCAGTTGAAAGCTATGAAACAAGTATGTGGTAGTTTAAAACTAGAATTGGCACAATACCGTGAAGTGGCCGCCTTTGCTCAATTTGGG---TCAGACCTTGATGCTGCTACTCAGGCACTATTAAATAGAGGTGCTAGGCTCACTGAAGTTAT---GAAACAACCGCAATATTCA---CCACTTCCT---ATTGAAAAA------CAAATTA-----------------------------------------------------------------------------------------------------------------------------------------------------------------------------------------------------------------
CONIpina_Pinus_strobus_Mt_AF20 ------------------------------------------------------------------------------------------------------------GGAGATGGTATTGCACGTGTCTATGGA---TTGAACGAGATTCAAGCTGGGGAAATGGTCGAATTTGCCAGCGGTGTGAAAGGAATAGCGTTGAATCTTGAGAATGAGAATGTAGGTATCGTGGC---ATTTGGTAGTGATACCGCCATCAAAGAAGGATCTCTCGTCAAGCGCACTGGATCTATTGTGTCTGTTCCTGTGGGAAAGGCCATGTTAGGTCGTGTGGTCGATGCGTTGGGAGTACCTATTGATGGTAAAGGGGCTTTAAGC---------------------GAGCACTTACTCAGACGTGTCGAAGCGAAAGCC------CCAGGTATTATTGAACGTAAA------TCTGTGCACGAACCTATGCAAACAGGGTTAAAAGCGGTGGATAGCCTGGTCCCTATAGGCCGTGGTCAACGAGAACTGATAATCGGGGACCGACAAACTGGAAAAACCGCTATAGCTATTGATATCATATTGAACCAGAAGCGAATGAACTCAAAGTCAAAG---------------------------------GCT---GATAGTGAGAAA------TTGTATTGCGTCTATGTAGCGATTGGACAGAAACGCTCGACCGTGGCACAATTGGTTCAAATTATATCGGAAGCAGATGCTTTGGAATATTCCATTGTCGTAGCCGCCACCGCTTCGGAT------CCTGCTCCTCTGCAATTTCTGGCCCCATATTCCGGGTGTGCTATGGGAGAATATTTCCGCGATAATGGAATGCACGCATTGATAATCTATGATGATCTTAGTAAACAGGCGGTGGCATATCGACAAATGTCATTATTGCTACGCCGACCACCAGGCCGTGAGGCTTTCCCAGGGGATGTTTTCTAT------TTACATTCCCGTCTATTAGAAAGAGCCGCTAAACGATCGGACCAGACAGGTGCGGGTAGCTTGACCGCGTTACCCGTCATTGAAACACAAGCTGGAGACGTGTCGGCCTATATCCCTACCAATGTGATC---TCCATTACAGATGGACAGATCTGTCTGGAAACAGAGCTATTCTATCGCGGAATTAGACCTGCTATTAACGTCGGCTTATCTGTCAGTCGCGTCGGG---TCTGCCGCTCAGTTGAAAGCTATGAAACAAGTATGTGGTAGTTTAAAACTAGAATTGGCACAATACCGTGAAGTGGCCGCCTTTGCTCAATTTGGG---TCAGACCTTGATGCTGCTACTCAGGCACTATTAAATAGAGGTGCTAGGCTCACTGAAGTTAT---GAAACAACCGCAATATTCA---CCACTTCCT---ATTGAGAAA------CAAATTCTAGTTATTCAT------------------------------------------------------------------------------------------------------------------------------------------------------------------------------------------------------
CONIarau_Agathis_australis_Mt  ------------------------------------------------------------------------------------------------------------GGAGACGGGATTGCACGTGTTTATGGA---TTGAACGAGATTCAAGCTGGGGAAATGGTCGAATTTGCCAGCGGTGTGAAAGGAATAGCGTTGAATCTTGAGAATGCAAATGTAGGTATCGTTGT---ATTCGGTAGTGATACCGCAATCAAAGAAGGAGATCTGGTCAAGCGGACTGGATCTATTGTGGATGTTCCTGTGGGGAAGGCTCTGTTGGGTCGTGTGGTCGATGCGTTGGGAGTACCTATTGATGGAAAAGGGGCACTACAG---------------------GGCGCCGAACGGAGACGTGTCGAAGCGAAAGCC------CCTGGTATTATTGAACGTAAA------TCTGTGCACGAACCTCTGCAAACAGGGTTGAAAGCGGTGGATAGCCTGGTTCCTATAGGTCGTGGTCAACGAGAACTGATCATTGGGGACCGACAAACTGGGAAAACCGCTATAGCTATTGATATCATATTAAACCAGAAGCGCTCCCACCTACTAAAG------------------------------GGCACCTCTGCTGATAGT------------GTGTATTGTGTCTATGTAGCGATTGGGCAGAAGCGCTCGACCGTGGCACAATTGGTTCAAATTCCCTCGGAAGCAGCTGCGTTGGAATATTCCATAATCAATGCAGCCACCGCTTCGGAT------CCCGCTCCTCTGCAATTCTTGGCCCCATATTCTGGGTGTGCCATGGGAGAATATTTCCGTGATAATGGAATGCACGCATTAATCATCTATGATGATCTGAGTAAACAGGCGGTGGCATATCGACAAATGGCATTATTGCTACGCCGGCCACCAGGCCGTGAGGCTTTCCCTGGGGATGTTTTCTAT------TCACACTCCCGTCTATCAGAAAGAGCCGCGAAACGATCGGACCAGACAGGTGCGGGTAGCTTGACCGCGTTACCCGTCATTGAAACACAAGCTGGAGACGTGTCGGCCTATATCCCTACCAATGTTATC---TCCATCACAGATGGACAGATATGTCCGGAAACAGAGCTCTTCTATCGCGGGATTAGACCTGCTATCAACGTTGGCTTATCTGTCAGTCGCGTTGGG---TCTGCCGCCCAGTTGAAAGCTATGAAACAAGTATGCGGTAGTTTAAAACCAGAATTGGCACAATACCGTGAAGTGGCCGCCTCTGCTCAATTTGGG---TCAGACCTTGATGCTGCGACTCAGGCACTATTGAATAGAGGTGCTAGGCTCACAGAAGTTCC---GAAACAACCGCAATATTCA---CCACTTGCT---ATTGAGAAA------CAAATTATAGTTCTTTAT------------------------------------------------------------------------------------------------------------------------------------------------------------------------------------------------------
CONIarau_Araucaria_heterophyll ------------------------------------------------------------------------------------------------------------GGAGACGGGATTGCACGTGTCTATGGA---TTGAACGAGATTCAAGCTGGGGAAATGGTCGAATTTGCCAGCGGTGTGAAAGGAATAGCGTTGAATCTTGAGAATGCGAATGTAGGTATCGTTGT---CTTCGGTAGTGATACCGCAATCAAAGAAGGAGATCTGGTCAAGCGGACTGGATCTATTGTGGATGTTCCTGTGGGGAAGGTTCTGTTGGGTCGTGTGGTCGATGCGTTGGGAGTACCTATTGATGGGAAAGGGGCACTACAG---------------------GGCGCCGAACGGAGACGTGTCGAAGCGAAAGCC------CCTGGGATTATTGAACGTAAA------TCTGTGCACGAACCTCTGCAAACAGGGTTGAAAGCGGTGGATAGCCTGGTTCCTATAGGTCGTGGTCAACGAGAACTGATCATTGGGGACCGACAAACTGGGAAAACCGCTATAGCTATTGATATCATATTAAACCAGAAGCGCTCCCACGGACTAAAA------------------------------GGCACCTCTGCTGATAGT------------GTGTATCGCGTCTATGTAGCGATTGGGCAGAAGCGCTCGACCGTGGCACAATTGGTTCAAATTCTCTCGGAAGCAGCTGCGTTGGAATATTCCATAATCAATGCAGCCACCGCTTCGGAT------CCCGCTCCTCTGCAATTCTTGGCCCCATATTCTGGGTGTGCCATGGGAGAATATTTCCGTGATAATGGAATGCACGCATTAATCATCTATGATGATCTGAGTAAACAGGCGGTGGCATATCGACAAATGGCATTATTGCTACGCCGGCCACCAGGCCGTGAGGCTTTCCCTGGGGATGTTTCCTAT------TCACACTCCCGTCTATCAGAAAGAGCCGCGAAACGATCGGACCAGACAGGTGCGGGTAGCTTGACCGCGTTACCCGTCATTGAAACACAAGCTGGAGACGTGTCGGCCTATATCCCTACCAATGTTATC---TCCATCACAGATGGACAGATATGTCCGGAAACAGAGCTCTTCTATCGCGGGATTAGACCTGCTATCAACGTTGGCTTATCTGTCAGTCGCGTTGGG---TCTGCCGCCCAGTTGAAAGCTATGAAACAAGTATGCGGTAGTTCAAAACCAGAATTGGCACAATACCGTGAAGTGGCCGCCTCTGCTCAATCTGGG---TCAGACCTTGATGCTGCGACTCAGGCACTATTGAATAGAGGTGCTAGGCTCACAGAAGTTCC---GAAACAACCGCAATATTCA---CCGCTTGCT---ATTGAGAAA------CAAATTGTAGTTCTTTAT------------------------------------------------------------------------------------------------------------------------------------------------------------------------------------------------------
CONIpodo_Podocarpus_macrophyll ------------------------------------------------------------------------------------------------------------GGAGACGGGATAGCACGTGTCTATGGA---TTGAACCAGATTCAAGCGGGGGAAATGGTTGAATTCGCCAGCGGTGTGAAAGGAATTGCGTTGAATCCTGAGAATGAGAATGTAGGTATCGTCGT---ATTTGGGAGTGATACTGCTATAAAAGAAGGAGATCTGGTCAAGCGAACTGGATCTATTGTGGACGTTCCCGTGGGGAAGGCCCTGTTGGGTCGTGTGGTCGATGCGTTGGGAGTCCCTATTGATGGAAAAGGGGCACTACAGGTCGAT------------AAGGGCGCCGAACGAAGACGTGTCGAAGCGAAAGCC------CCTGGGATTATTGAACGCAAA------TCTGTGCACGAACCCCCGCAAACAGGCTCGAAAGCGGTGGATAGCCTGGTTCCTATAGGTCGTGGTCAACGAGAACTGATCATTGGGGACCGACAAACTGGGAAAACCGCTATAGCTATTGATATCATATTGAACCAGAAGCGCTCCCACCTACGTTCG------------------------------GGCACCTCT---GATAGT------------GTTTATCGCGTCTATGTGGCGATTGGACAGAAACGTTCGACCGTGGCGCAATCGGTTCAAATTATCGCGGAAGCGGATGCGTTGGGATATACCATAATCAATGCAGCCACCGCTTCGGAT------CCTGCTCCTCTCCAATTCCCGGCTCCATATTCTGGGTGTGCCATGGGAGAATATTCTCGTGATAATGGAATGCACGCATTAATCATCTATGATGATCTGAGTAAACAGGCGGTTGCCTACCGACAAATGTCATTATTGCTACGCCGACCCCCAGGCCGTGAGGCTTCCCCGGGGGATGTTTTCTAT------TTACACTCCCGTCCATTAGAAAGAGCTGCAAAACGATCGGACCAGACCGGCGCGGGCAGTTTGACTGCCTTGCCTGTGATTGAGACACAAGCCGGAGACGTTTCAGCCTATACACCTACCAATGTTATC---TCCATCACAGATGGACAGATATGTCTGGAAACAGAGCTCTTCTATCGCGGGATTAGACCTGCCATTAACGTTGGCTTATCTGTCAGTCGTGTTGGG---TCTGCCGCTCAGTCGAAAGCGATGAAACAGGTATGCGGTAGTTTGAAACTCGAATTGGCGCAATACCGTGAAGTGGCCGCGTTTGCTCAATCCGGG---TCAGACCTCGATGCTGCGACTCAGGCACCATCAAATAGAGGGGCTAGGCTTACAGAAGTTCC---GAAGCAACCCCAATATTCA---CCACTACTC---TA-------------------------------------------------------------------------------------------------------------------------------------------------------------------------------------------------------------------------------------
CONIpodo_1Podocarpus_macrophyl -----------------------------------------------------------------------------------------------------------------------------------------------------------------------TGAATTCGCCAGCGGTGTGAAAGGAATTGCGTTGAATCCTGAGAATGAGAATGTAGGTATCGTCGT---ATTTGGGAGTGATACTGCTATAAAAGAAGGAGATCTGGTCAAGCGAACTGGATCTATTGTGGACGTTCCCGTGGGGAAGGCCCTGTTGGGTCGTGTGGTCGATGCGTTGGGAGTCCCTATTGATGGAAAAGGGGCACTACAGGTCGAT------------AGGGGCGCCGAACGAAGACGTGTCGAAGCGAAAGCC------CCTGGGATTATTGAACGCAAA------TCTGTGCACGAACCCCCGCAAACAGGCTCGAAAGCGGTGGATAGCCTGGTTCCTATAGGTCGTGGTCAACGAGAACCGATCATTGGGGACCGACAAACTGGGAAAACCGCTATAGCTATTGATATCATATCGAACCAGAAGCGCTCCCACCTACGTTCG------------------------------GGCACCTCT---GATAGT------------GTTTATCGCGTCTATGTGGCGATTGGACAGAAACGTTCGACCGTGGCGCAATCGGTTCAAATTATCGCGGAAGCGGATGCGTTGGGATATACCATAATCAATGCAGCCACCGCTTCGGAT------CCTGCTCCTCTCCAATTCCCGGCTCCATATTCCGGGTGTGCCATGGGAGAATATCCTCGTGATAATGGAATGCACGCATTAATCATCTATGATGATCTGAGTAAACAGGCGGTTGCCTACCGACAAATGTCATTATTGCTACGCCGACCCCCAGGCCGTGAGGCTTCCCCGGGGGATGTTTTCTAT------TTACACTCCCGTCCATTAGAAAGAGCTGCAAAACGATCGGACCAGACCGGCGCGGGCAGTTTGACTGCCTTGCCTGTGATTGAGACACAAGCCGGAGACGTTTCAGCCTATACACCTACCAATGTTATT---TCCACCACAGATGGACAGATATGTCTGGAAACAGAGCTCCTCTATCGCGGGATTAGACCTGCCATTAACGTTGGCTTATCTGTCAGTCGTGTTGGG---TCTGCCGCTCAGTCGAAAGCGATGAAACAGGTATGCGGTAGTTTGAAACTCGAATTGGCGCAATACCGTGAAGTGGCCGCGTCTGCTCAATCCGGG---TCAGACCTCGATGCTGCGACTCAGGCACCATCAAATAGAGGGGCTAGGCTTACAGAAGTTCC---GAAGCAACCCCAATATTCA---CCACTTCCT---ATTGAAAAA------C-----------------------------------------------------------------------------------------------------------------------------------------------------------------------------------------------------------------------
CONIcupr_Juniperus_virginiana  ------------------------------------------------------------------------------------------------------------GGCGACGGGATTGCACGTGTCTATGGA---CTGAACGAGATTCAAGCTGGAGAAATGGTCGAATTTGCCAGCGGTGTGAAAGGAATAGCGTTGAATCCTGAGAATGAGAATGTAGGTATCGTCGT---ATCCGGTAACGACGTTGCCATAAAAGAAGGAGATCTGGTCAAGCGGACTGGATCTATTGTGGATGTCCCCGTGGGAAAGGCCCTGCCAGGTCGTGTGGTGGATGCGTTGGGAGTCCCTATTGATGGAAAGGGGGCACTACAGGTC---------------GAATACGCCGAACGAAGACGTGTCGAAGCGAAAGCC------CCTGGGATTATCGAACGTAAA------TCCGTGCACGAACCTCTGCAAACAGGGTTAAAAGCGGTGGATAGCCTGGTTCCTATAGGCCGTGGTCAACGAGAACTGATCATTGGGGACCGACAAACTGGGAAAACCGCTATAGCTATTGATATCATATCAAACCAGAAGCGCTCCCACCGCCCGGCG------------------------------GGCACCTCT---GATAGT------------GTGTATCGCGTCCATGTAGCGATTGGGCAGAAACGCTCGACCGTGGCCCAATTGGTTCAAATTCCCCCGGAAGCGGATGCGTTGGAGTATTCCGTAATCAATGCAGCCACCGCTTCGGAT------CCTGCTCCTCTGCAATTTCTGGCCCCATATTCCGGGTGTGCCATGGGAGAATATTCTCGTGATAATGGAATGCACGCATTAATCATCTATGATGATCCGAGTAAACAGGCGGTGGCGTATCGACAAATGTCATTATCGCTTCGCCGCCCACCAGGCCGTGAGGCTTTCCCAGGGGATGTTTTCTAT------TCGCACTCCCGTCTATCGGAAAGAGCCGCAAAACGATCGGACCAGACAGGTGCGGGTAGCTTGACCGCGTTACCCGTGATCGAAACACAAGCTGGAGACGTGTCGGCCTATATCCCTACCAATGTGATC---CCCATTACAGATGGACAGATTTGTCCGGAAACAGAGCTCTTCCATCGCGGAATTAGACCGGCTATTAACGTTGGCTTACCCGTCAGTCGCGTTGGG---TCCGCCGCTCAGTTGAAAGCTATGAAACAAGTACGCGGTAGTTCAAAACCCGAATCGGCGCAATACCGTGAAGTGGCCGCCTCTGCTCAATCCGGG---TCAGACCCTGATGCTGCGACTCAGGCACTATCAAATAGAGGTGCTAGGCTCACAGAAGTTCC---GAAACAACCGCAATATCCA---CCACCTCCT---ATTGAAAAA------CAAATCCTAGTTCCCCAT------------------------------------------------------------------------------------------------------------------------------------------------------------------------------------------------------
CONIcupr_Metasequoia_glyptostr --------------------------------------------------------------------------------------------------------------------------------------------AAACGAGATTCAAGCTGGGGAAATGGTCGAATTTGCCAGCGGTGTGAAAGGAATAGCGTTGAATCCTGAGAATGAGAATGTAGGTATCGTCGT---ATCCGGTAACGACGTTGCCATAAAAGAAGGAGATCTGGTCAAGCGGACTGGATCTATTGTGGATGTCCCCGTGGGGAAGGCCCTGCCAGGTCGTGTGGTGGATGCGTTGGGAGTACCTATTGATGGAAAAGGGGCCCTACAGGTAAAT------------GAGGGCGCCGAACGAAGACGTGTCGAAGCGAAAGCC------CCTGGGATTATCGAACGTAAA------TCCGTGCACGAACCTCTGCAAACAGGGTTAAAAGCGGTGGATAGCCTGGTTCCTATAGGCCGTGGTCAACGAGAACTGATCATTGGGGACCGACAAACTGGGAAAACCGCTATAGCTATTGATATCATATCAAACCAGAAGCGCTCCCACCGTAGTTCG------------------------------GGCACCTCT---GATAGT------------GTGTATCGCGTCCATGTAGCGATTGGGCAGAAACGCTCGACCGTGGCCCAATTGGTTCAAATTCCCCCGGAAGCGGATGCGTTGGAGTATTCCATAATCAATGCAGCCACCGCTTCGGAT------CCTGCTCCTCCGCAATTTCTGGCCCCATATTCCGGGTGTGCCATGGGAGAATATTCTCGTGATAATGGAATGCACGCATTAATCATCTATGATGATCCGAGTAAACAGGCGGTGGCGTATCGACAAATGTCATTATCGCTTCGCCGCCCACCAGGCCGTGAGGCTTTCCCAGGGGATGTTTTCTAT------TCGCACTCCCGTCTATCGGAAAGAGCCGCAAAACGATCGGACCAGACAGGTGCGGGTAGCTTGACCGCGTTACCCGTAATCGAAACACAAGCTGGAGACGTGTCGGCCTATATCCCTACCAATGTGATC---CCCATTACAGATGGACAGATTTGTCCGGAAACAGAGCTCTTCCATCGCGGAATTAGACCGGCTATTAACGTTGGCTTACCCGTCAGTCGCGTTGGG---TCCGCCGCTCAGTTGAAAGCTATGAAACAAGTACGCGGTAGTTCAAAACCCGAATCGGCGCAATACCGTGAAGTGGCCGCCTCTGCTCAATCCGGG---TCAGACCCTGATGCTGCGACTCAGGCACTATCAAATAGAGGTGCTAGGCTCACAGAAGTTCC---GAAACAACCGCAATATCCA---CCACTTCCW---ATTGAAAAA------CAAATTA-----------------------------------------------------------------------------------------------------------------------------------------------------------------------------------------------------------------
CONIcupr_1Metasequoia_glyptost ------------------------------------------------------------------------------------------------------------GGAGATGGGATTGCACGTGTCTATGGA---TCAAACGAGATTCAAGCTGGGGAAATGGTCGAATTTGCCAGCGGTGTGAAAGGAATAGCGTTGAATCCTGAGAATGAGAATGTAGGTATCGTCGT---ATCCGGTAACGACGTTGCCATAAAAGAAGGAGATCTGGTCAAGCGGACTGGATCTATTGTGGATGTCCCCGTGGGGAAGGCCCTGCCAGGTCGTGTGGTGGATGCGTTGGGAGTACCTATTGATGGAAAAGGGGCCCTACAGGTAAAT------------GAGGGCGCCGAACGAAGACGTGTCGAAGCGAAAGCC------CCTGGGATTATCGAACGTAAA------TCCGTGCACGAACCTCTGCAAACAGGGTTAAAAGCGGTGGATAGCCTGGTTCCTATAGGCCGTGGTCAACGAGAACTGATCATTGGGGACCGACAAACTGGGAAAACCGCTATAGCTATTGATATCATATCAAACCAGAAGCGCTCCCACCGTAGTTCG------------------------------GGCACCTCT---GATAGT------------GTGTATCGCGTCCATGTAGCGATTGGGCAGAAACGCTCGACCGTGGCCCAATTGGTTCAAATTCCCCCGGAAGCGGATGCGTTGGAGTATTCCATAATCAATGCAGCCACCGCTTCGGAT------CCTGCTCCTCCGCAATTTCTGGCCCCATATTCCGGGTGTGCCATGGGAGAATATTCTCGTGATAATGGAATGCACGCATTAATCATCTATGATGATCCGAGTAAACAGGCGGTGGCGTATCGACAAATGTCATTATCGCTTCGCCGCCCACCAGGCCGTGAGGCTTTCCCAGGGGATGTTTTCTAT------TCGCACTCCCGTCTATCGGAAAGAGCCGCAAAACGATCGGACCAGACAGGTGCGGGTAGCTTGACCGCGTTACCCGTAATCGAAACACAAGCTGGAGACGTGTCGGCCTATATCCCTACCAATGTGATC---CCCATTACAGATGGACAGATTTGTCCGGAAACAGAGCTCTTCCATCGCGGAATTAGACCGGCTATTAACGTTGGCTTACCCGTCAGTCGCGTTGG-------------------------------------------------------------------------------------------------------------------------------------------------------------------------------------------------------------------------------------------------------------------------------------------------------------------------------------------------------------------------------------------------------------------------------------------------
GNETgnet_Gnetum_gnemon_Mt_AF19 ---------------------------------------------------------------------------------------------------------------GATGGAATTGCACGCGTATCTGGA---TTGAACAAGATTCAAGCCGGGGAAATGGTCGAATTTTCCAGCGGTGTGAAGGGCATAGCGTTGAATCTGGAGAATGAGAATGTAGGTATCGTTGT---ATTTGGTAGTGATACCGCCATTATTGAAGGATCCATCGTCAAGCGAACTGGATCCATTGTGTCAGTTCCCGTGGGAAAGGCCATGTTAGGCCGTGTGGTGGATGCGCTGGGAGTCCCTTTGGATGGTTTAGGAAATGTAAGC---------------------GAGCACTCACTCCGACGTGTCGAAGCGAAAGCC------CCAGGTATTATTGAACGTAAA------TCTGTGCACGAACCCATGCAAACCGGGTACAAAGCGGTGGATAGCCTGGTTCCTATAGGCCGTGGTCAACGGGAACTGATTATCGGGGACCGACAAACTGGAAAAACCGCTATAGCTATTGATATAATATTGAACCAGAAGCGTACGTTTATTAGCGCCAACAAGGGGGCGGATAGTGCCAAAGTA---------------------------------CTGTATTGCGTATATGTCGCGATTGGGCAGAAACGCTCGACCGTGGCACAATTGGTTCAAATTCTATCGGAAACATCTGCTTTGGAGTATTCCATTGTCGTAGCAGCCACCGCTTCGGAT------TCTGCTCCTCTTCAATTTTTGGCCCCATATTCCGGGTGTGCCATGGGAGAATATTTCCGCGATAATGGAATGCACGCTGTCATAATCTATGATGATCTGAGTAAACAGGCGGTGGCATATCGACAAATGTCATTATTGCTACGCCGACCACCTGGCCGTGAGGCTTTCCCGGGGGATGTGTTCTAT------TTGCATTCCCGTCTATTAGAAAGAGCGGCTAAACGGTCGGACCAGACAGGTGCGGGTAGCTTGACCGCGTTACCCATCATAGAAACACAAGCTGGAGACGTGTCGGCCTATATCCCTACCAATGTGATC---TCCATTACAGATGGACAGATCTGTCTGGAAACAGAATTATTCTATCGCGGAATTAGACCTGCTATCAACGTTGGCTTATCTGTCAGTCGCGTTGGG---TCCGCCGCTCAGTTGAAAGCTATGAAACAAGTATGTGGTAGTTTCAAACTAGAATTGGCACAATACCGCGAAGTGGCCGCCTTTGCTCAATTTGGG---TCAGACCTTGATGCAGCTACTCAGGCACTATTACAGAGAGGGGCTAGGCTCACAGAAGTGCT---GAAACAACCACAATATTCA---CCACTTCCT---ATTGAAAAA------CAAATCGTAGTTCTTTAYGCWGCTGTC---------------------------------------------------------------------------------------------------------------------------------------------------------------------------------------------
GNETgnet_Gnetum_ula_Mt_AF20910 ------------------------------------------------------------------------------------------------------------GGAGATGGAATTGCACGCGTATCTGGA---TTGAACAAGATTCAAGCCGGGGAAATGGTCGAATTTTCCAGCGGTGTGAAGGGCATAGCGTTGAATCTGGAGAATGAGAATGTAGGTATCGTTGT---ATTTGGTAGTGATACCGCCATTATTGAAGGATCCATCGTAAAGCGAACTGGATCCATTGTGTCAGTTCCCGTGGGAAAGGCCATGTTAGGCCGTGTGGTGGATGCGCTGGGAGTACCTATTGATGGTAACGGAAATGTAAGC---------------------GAGCACTCACTCCAACGTGTCGAAGCGAAAGCC------CCAGGTATTATTGAACGTAAA------TCTGTTCACGAACCCATGCAAACCGGGTACAAAGCGGTGGATAGCCTTGTTCCTATAGGCCGTGGTCAACGGGAACTGATTATCGGGGACCGACAAACTGGAAAAACCGCTATAGCTATTGATATAATATTGAACCAGAAGCGTACGTTTATTAGCGCCAACAAGGGGGCGGATAGTGCCAAAGTC---------------------------------CTGTATTGCGTTTATGTCGCGATTGGGCAGAAACGCTCGACCGTGGCACAATTGGTTCAAATTCTATCGGAAACATCTGCTTTGGAGTATTCCATTGTCGTAGCAGCCACCGCTTCGGAT------TCTGCTCCTCTTCAATTTTTGGCCCCATATTCCGGGTGTGCCATGGGAGAATATTTCCGCGATAATGGAATGCACGCTGTCATAATCTATGATGATCTGAGTAAACAGGCGGTGGCATATCGACAAATGTCATTATTGCTACGCCGACCACCTGGCCGTGAGGCTTTCCCGGGGGATGTGTTCTAT------TTGCATTCCCGTCTATTAGAAAGAGCGGCTAAACGGTCGGACCAGACAGGTGCGGGTAGCTTGACCGCGTTACCCATCATAGAAACACAAGCTGGAGACGTGTCGGCCTATATCCCTACCAATGTGATC---TCCATCACAGATGGACAGATCTGTCTGGAAACAGAATTATTCTATCGCGGAATTAGACCTGCTATCAACGTTGGCTTATCTGTCAGTCGCGTTGGG---TCCGCCGCTCAGTTGAAAGCTATGAAACAAGTATGTGGTAGTTTCAAACTAGAATTGGCACAATATCGCGAAGTGGCCGCCTTTGCTCAATTTGGG---TCAGACCTTGATGCNCCTACTCAGGCACTATTACAGAGAGGGGCTAGGTTAACAGAAGTGCTA--GAAACAACCACAATATCAA---CCACTTTCC---TGATTATAA------AAACT-------------------------------------------------------------------------------------------------------------------------------------------------------------------------------------------------------------------
WELWwelw_Welwitschia_mirabilis --------------------------------------------------------------------------------------------------------------------------------------------------------------------------------TAGCGGGGTAAATGGCATAGCGTTGAATCTGGAGAATGAGAATGTAGGTATTGTTGT---ATTTGGTAGTGATACTGCCATAAAAGAAGGATCCATCGTCAAGCGAACTGGCTCAATTGTGTCAGTTCCCGTGGGAAAGGCCCTGTTAGGCCGTGTGGTGGATGCGCTGGGAGTACCTCTGGATGGTAACGGGGCTTTAGGC---------------------GAGCACTCACGTAGACGTGTCGAAGCGAAAGCC------CCAGGTATTATTGAACGCTCT------AAAGTGCACGAACCCATGCTTTCCGGGTACAAAGCGGTGGATAGCCTGGTCCCTATAGGCCGTGGTCAACGGGAACTGATAATCGGGGACCGACAAACAGGAAAAACAGCTATAGCTATTGATATAATATTGAACCAGAAGCTACAGAACCTTGCGCGTCATACTGCAGAGGAGGCGTCTTCATCA------------------AGTGCC---------TTGTATTGCGTATATGTGGCGATTGGTCAGAAACGCTCGACCGTGGCACAATTGGTGAAAATTCTGTCGGAAACATCTGCTTTGACGTATTCAATTGTCGTGGCATCGACCGCTTCGGAT------TCGGCTCCTCTGATCTTTCTGGCCCCATATTCTGGGTGTGCCATGGGAGAATATTTCCGCGATAATGGAATGCATGCTCTTGTAATCTATGATGATCTTAGTAAACAGGCGGTGGCATATCGACAAATGTCATTATTGCTACGTCGACCACCTGGCCGTGAGGCTTTCCCGGGGGATGTGTTCTAT------TTGCATTCCCGTCTATTAGAAAGAGCGGCTAAACGGTCGGACCAGACAGGTGGGGGTAGCTTGACCGCGTTACCCGTCATAGAAACACAAGCTGGAGACGTGTCGGCCTATATCCCTACCAATGTGATC---TCCATTACAGATGGACAGATCTGTCTGGAAACAGAACTATTCTATCGCGGAATTAGACCTGCTATCAACGTGGGCTTATCTGTGAGTCGTGTTGGG---TCTGCTGCTCAGTTGAAAGCTATGAAACAAGTATGTGGTAGTTTCAAACTAGAATTGGCACAATACCGGGAAGTGGCGGCCTTTGCTCAATTTGGG---TCAGACCTTGATGCAGCAACTCAGGCACTATTAAATAGAGGGGCTAGGCTAACGGAAGTTCT---GAAACAACCGCAATATGAA---CCACTTCCT---ATTGAAAAA------CAAATCGTAGTTCTTTAYGC----------------------------------------------------------------------------------------------------------------------------------------------------------------------------------------------------
CYCAcyca_Cycas_revoluta_Mt_AF1 ---------------------------------------------------------------------------------------------------------------------------CGTGTTTATGGA---TCAAACGAGATTCAAGCTGGGGAAATGGTTGAATTCGCCAGCGGTGTGAAAGGAATAGCGTTGAATCCTGAGAATGAGAATGTAGGTATTGTTGT---ATCTGGTAGTGATACCGCCATTAAAGAAGGAGATCTTGTCAAGCGCACTGGATCTATTGTGGATGTTCCTGTGGGAAAGGCCATGTTAGGTCGTGTGGTCGATGCGTTGGGAGTACCTATTGATGGAAAAGGGGCTTTAAGC---------------------GATCACGAACGAAGACGTGTCGAAGTGAAAGCC------CCTGGGATTATTGAACGTAAA------TCTGTGCACGAACCTATGCAAACAGGGTTGAAAGCAGTGGATAGCCCGGTTCCTATAGGCCGTGGTCAACGAGAACCGATAATCGGGGACCGACAGACTGGAAAAACTGCTATAGCTATTGATACCATATCGAACCAGAAGCGAATGAACTCAAAG---------------------------------GGCACCTCT---GATAGTGAAAAA------TTGTATCGTGTCTATGTAGCGATTGGACAGAAACGCTCAACCGCGGCACAATTAGTTCAAATTCTTTCAGGAGCGGATGCTTCGGAATATCCAATTATCGTAGCAGCCACCGCTTCGGAT------CCTGCTCCTCTGCAATTTCTGGCCCCATATCCTGGGTGTGCTGCGGGAGAATATTTCCGCGATAATGGAATGCACGCATCAATAATCTATGATGATCCTAGTAAACAGGCGGTGGCATATCGACAAATGTCATTATTGCTACGCCGACCACCAGGCCGTGAGGCTTTCCCAGGGGATGTTCTCTAT------TTACATTCCCGTCCATCAGAAAGAGCCGCTAAACGATCGGACCAGACAGGTGCGGGTAGCTTGACCGCGTTACCCGTCATTGAAACACAAGCTGGAGACGTGTCGGCCTATATCCCTACCAATGTGATC---CCCATTACAGATGGACAAATCCGTTCGGAAACAGAGCTCTTTTATCGCGGAATCAGACCTGCTATTAACGTCGGCTTATCCGTCAGTCGCGTCGGG---TCTGCCGCTCAGTTGAAAGCTATGAGACAAGTACGTGGTAGTTCAAAACCAGAATTGGCACAATATCGTGAAGTGGCCGCCTCTGCTCAATCCGGG---TCAGACCTTGATGCTGCTACTCAGGCACCATCAAATAGAGGTGCTAGGCTTACTGAAGTTCC---GAAACAACCACAATATCCA---CCACTTCCW---ATTGAAAAA------CAAAA-------------------------------------------------------------------------------------------------------------------------------------------------------------------------------------------------------------------
CYCAcyca_1Cycas_revoluta_Mt_AF ------------------------------------------------------------------------------------------------------------GGGGATGGGATTGCACGTGTTTATGGA---TCAAACGAGATTCAAGCTGGGGAAATGGTTGAATTCGCCAGCGGTGTGAAAGGAATAGCGTTGAATCCTGAGAATGAGAATGTAGGCATTGTTGT---ATTTGGTAGTGATACCGCCATTAAAGAAGGAGATCTTGTCAAGCGCACTGGATCTATTGTGGATGTTCCTGTGGGAAAGGCCATGTTAGGTCGTGTGGTCGATGCGTTGGGAGTACCTATTGATGGAAAAGGGGCTTTAAGC---------------------GATCACGAACGAAGACGTGTCGAAGTGAAAGCC------CCTGGGATTATTGAACGCAAA------TCTGTGCACGAACCTATGCAAACAGGGTTGAAAGCAGTGGATAGCCCGGTTCCTATAGGCCGTGGTCAACGAGAACCGATAATCGGGGACCGACAGACTGGAAAAACTGCTATAGCTATTGATACCATATCGAACCAGAAGCGAATGAACTCAAAG---------------------------------GGCACCTCT---GAGAGTGAAAAA------TTGTATCGTGTCTATGTAGCGATTGGACAGAAACGCTCAACCGCGGCACAATTAGTTCAAATTCTTTCAGGAGCGGATGCTTCGGAATATCCAATTATCGTAGCAGCCACCGCTTCGGAT------CCTGCTCCTCTGCAATTTCTGGCCCCATATCCTGGGTGTGCTGCGGGAGAATATTTCCGCGATAATGGGATGCACGCATCAATAATCTATGATGATCCTAGTAAACAGGCGGTGGCATATCGACAAATGTCATTATTGCTACGCCGACCACCAGGCCGTGAGGCTTCCCCAGGGGATGTTCTCTAT------TTACATTCCCGTCTATCAGAAAGAGCCGCTAAACGATCGGACCAGACAGGTGCGGGTAGCTTGACCGCGTTACCCGTCATTGAAACACAAGCTGGAGACGTGTCGGCCTATATCCCTACCAATGTGATC---TCCATTACAGATGGACAAATCTGTTCGGAAACAGAGCTCTTTTATCGCGGAATCAGACCTGCTATTAACGTCGGCTTATCCGTCAGTCGCGTCGGG---TCTGCCGCTCAGTTGAAAGCTATGAGACAAGTACGTGGTAGTTCAAAACCAGAATTGGCACAATATCGTGAAGTGGCCGCCTTTGCTCAATTCGGG---TCAGACCTTGATGCTGCTACTCAGGCACCATCAAATAGAGGTGCTAGGCTTACTG-----------------------------------------------------------------------------------------------------------------------------------------------------------------------------------------------------------------------------------------------------------------------------------
CYCAzami_Zamia_furfuracea_Mt_A ------------------------------------------------------------------------------------------------------------GGGGATGGGATTGCACGTGTTTATGGA---TCGAACGAGATTCAAGCTGGGGAAATGGTTGAATTCGCCAGCGGTGTGAAAGGAATAGCGTTGAATCCTGAGAATGAGAATGTAGGCATTGTTGT---ATTTGGTAGTGATACCGCCATTAAAGAAGGAGATCTTGTCAAACGCACTGGATCTATTGTGGATGTTCCTGTGGGAAAGGCCATGTTAGGTCGTGTGGTCGATGCGTTGGGAGTACCTATTGATGGAAAAGGGGCTTTAAGC---------------------GATCACGAACGAAGACGTGTCGAAGTGAAAGCC------CCTGGGATTATTGAACGCAAA------TCTGTGCACGAACCTATGCAAACAGGGTTGAAAGCAGTGGATAGCCCGGTTCCTATAGGCCGTGGTCAACGAGAACCGATAATCGGGGACCGACAGACTGGAAAAACTGCTATAGCTATTGATACCATATCGAACCAGAAGCGAATGAACTCAAAG---------------------------------GGCACCTCT---GAGAGTGAAAAA------TTGTATCGTGTCTATGTAGCGATTGGACAGAAACGCTCAACCGTGGCACAATTAGTTCAAATTCTTTCAGGAGCGGATGCTTCGGAATATCCAATTATCGTAGCAGCCACCGCTTCGGAT------CCTGCTCCTCCGCAATTTCTGGCCCCATATCCTGGGTGTGCTGCGGGAGAATATTTCCGCGATAATGGAATGCACGCATCAATAATCTATGATGATCCTAGTAAACAGGCGGTGGCATATCGACAAATGTCATTATTGCTACGCCGACCACCAGGCCGTGAGGCTTCCCCAGGGGATGTTCTCTAT------TTACATTCCCGTCTATCAGAAAGAGCCGCTAAACGATCGGACCAGACAGGTGCGGGTAGCTTGACCGCGTTACCCGTCATTGAAACACAAGCTGGAGACGTGTCGGCCTATATCCCTACCAATGTGATC---TCCATTACAGATGGACAAATCCGTTCGGAAACAGAGCTCTTTTATCGCGGAATCAGACCTGCTATTAACGTCGGCTTATCCGTCAGTCGCGTCGGG---TCTGCCGCTCAGTTGAAAGCTATGAGACAAGTACGTGGTAGTTCAAAACCAGAATTGGCACAATATCGTGAAGTGGCCGCCTCTGCTCAATTCGGG---TCAGACCTTGATGCTGCTACTCAGGCACCATTCAATAGAGGTGCTAGGCTTACTG-----------------------------------------------------------------------------------------------------------------------------------------------------------------------------------------------------------------------------------------------------------------------------------
CYCAzami_Zamia_integrifolia_Mt -------------------------------------------------------------------------------------------------------------------------------------------------------------------------------------------------------------------------------------------------------ATACCGCCATTAAAGAAGGAGATCTTGTCAAACGCACTGGATCTATTGTGGATGTTCCTGTGGGAAAGGCCATGTTAGGTCGTGTGGTCGATGCGTTGGGAGTACCTATTGATGGAAAAGGGGCTTTAAGC---------------------GATCACGAACGAAGACGTGTCGAAGTGAAAGCC------CCTGGGATTATTGAACGCAAA------TCTGTGCACGAACCTATGCAAACAGGGTTGAAAGCAGTGGATAGCCCGGTTCCTATAGGCCGTGGTCAACGAGAACCGATAATCGGGGACCGACAGACTGGAAAAACTGCTATAGCTATTGATACCATATCGAACCAGAAGCGAATGAACTCAAAG---------------------------------GGCACCTCT---GAGAGTGAAAAA------TTGTATCGTGTCTATGTAGCGATTGGACAGAAACGCTCAACCGTGGCACAATTAGTTCAAATTCTTTCAGGAGCGGATGCTTCGGAATATCCAATTATCGTAGCAGCCACCGCTTCGGAT------CCTGCTCCTCCGCAATTTCTGGCCCCATATCCTGGGTGTGCTGCGGGAGAATATTTCCGCGATAATGGAATGCACGCATCAATAATCTATGATGATCCTAGTAAACAGGCGGTGGCATATCGACAAATGTCATTATTGCTACGCCGACCACCAGGCCGTGAGGCTTCCCCAGGGGATGTTCTCTAT------TTACATTCCCGTCTATCAGAAAGAGCCGCTAAACGATCGGACCAGACAGGTGCGGGTAGCTTGACCGCGTTACCCGTCATTGAAACACAAGCTGGAGACGTGTCGGCCTATATCCCTACCAATGTGATC---TCCATTACAGATGGACAAATCCGTTCGGAAACAGAGCTCTTTTATCGCGGAATCAGACCTGCTATTAACGTCGGCTTATCCGTCAGTCGCGTCGGG---TCTGCCGCTCAGTTGAAAGCTATGAGACAAGTACGTGGTAGTTCAAAACCAGAATTGGCACAATATCGTGAAGTGGCCGCCTCTGCTCAATTCGGG---TCAGACCTTGATGCTGCTACTCAGGCACCATCAAATAGAGGTGCTAGGCTTACTGAAGTTCC---AAAACAACCACAATATCCA---CCACTTCCW---ATTGAAAAA------CAAAT-------------------------------------------------------------------------------------------------------------------------------------------------------------------------------------------------------------------
GINKgink_Ginkgo_biloba_Mt_AF19 -----------------------------------------------------------------------------------------------AGTGGTCTCAGTTGRAGATGGGATTGCACGTGTTTATGGA---TTGAACGAGATTCAAGCTGGGGAAATGGTTGAATTTGCCAGCGGTGTGAAAGGAATAGCGCTGAATCTTGAGGATGAGAATGTAGGTATTGTTGT---ATTTGGTAGTGATACCGCCATTAAAGAAGGAGATCTCGTCAAGCGCACTGGATCTATTGTGGATGTTCCTGTGGGAAAGGCCATGTTAGGTCGTGTGGTCGATGCGTTGGGAGTACCTATTGATGGAAAAGGGGCTTCAAGC---------------------GATCACGAACGAAGACGTGTCGAAGCGAAAGCC------CCTGGGATTATTGAACGTAAA------TCTGTGCACGAACCTATGCAAACAGGGTTAAAAGCAGTGGATAGCCTGGTTCCTATAGGCCGTGGTCAACGAGAACTGATAATCGGGGACCGACAAACTGGGAAAACCGCTATAGCTATCGATATCATATTGAACCAGAAGCGAATGAACTCAAAG---------------------------------GGCACCTCT---GATAGTGAAAAA------TTGTATTGCGTCTATGTAGCGATTGGACAGAAACGCTCGACCGTGGCACAATTGGTTCAAATTATTTCGGAAGCGGATGCTTTGGAATATTCCATTATCGTAGCAGCCACCGCTTCGGAT------CCTGCTCCTCCGCAATTTCTGGCCCCATATTCCGGGTGTGCTATGGGAGAATATTTCCGCGATAATGGAATGCACGCATTAATAATCTATGATGATCTTAGTAAACAGGCGGTGGCATATCGACAAATGTCATTATTGCTACGCCGACCACCAGGCCGTGAGGCTTTCCCAGGGGATGTTTTCTAT------TTACATTCCCGTCTATTGGAAAGAGCCGCTAAACGATCGGACCAGACAGGTGCGGGTAGCTTGACCGCGTTACCCGTCATTGAAACACAAGCTGGAGACGTGTCGGCCTATATCCCTACCAATGTGATC---TCCATTACAGATGGACAGATCTGTTTGGAAACAGAGCTCTTTTATCGCGGAATTAGACCTGCTATTAACGTCGGCTTATCTGTCAGTCGCGTCGGG---TCTGCCGCTCAGTTGAAAGCTATGAAACAAGTACGTGGCAGTTCAAAACCAGAATCGGCACAATATCGTGAAGTGGCCGCCTCTGCTCAATTTGGG---TCAGACCTTGATGCTGCTACTCAGGCACCATCAAATAGAGGTGCTAGGCTTACTGAAGTTCC---GAAACAACCGCAATATCCA---CCACTTTC-------------------------------------------------------------------------------------------------------------------------------------------------------------------------------------------------------------------------------------------
GINKgink_1Ginkgo_biloba_Mt_AF2 ------------------------------------------------------------------------------------------------------------GGAGATGGGATTGCACGTGTTTATGGA---TTGAACGAGATTCAAGCTGGGGAAATGGTTGAATTTGCCAGCGGTGTGAAAGGAATAGCGCTGAATCTTGAGGATGAGAATGTAGGTATTGTTGT---ATTTGGTAGTGATACCGCCATTAAAGAAGGAGATCTCGTCAAGCGCACTGGATCTATTGTGGATGTTCCTGTGGGAAAGGCCATGTTAGGTCGTGTGGTCGATGCGTTGGGAGTACCTATTGATGGAAAAGGGGCTTCAAGC---------------------GATCACGAACGAAGACGTGTCGAAGCGAAAGCC------CCTGGGATTATTGAACGTAAA------TCTGTGCACGAACCTATGCAAACAGGGTTAAAAGCAGTGGATAGCCTGGTTCCTATAGGCCGTGGTCAACGAGAACTGATAATCGGGGACCGACAAACTGGGAAAACCGCTATAGCTATCGATATCATATTGAACCAGAAGCGAATGAACTCAAAG---------------------------------GGCACCTCT---GATAGTGAAAAA------TTGTATTGCGTCTATGTAGCGATTGGACAGAAACGCTCGACCGTGGCACAATTGGTTCAAATTATTTCGGAAGCGGATGCTTTGGAATATTCCATTATCGTAGCAGCCACCGCTTCGGAT------CCTGCTCCTCCGCAATTTCTGGCCCCATATTCCGGGTGTGCTATGGGAGAATATTTCCGCGATAATGGAATGCACGCATTAATAATCTATGATGATCTTAGTAAACAGGCGGTGGCATATCGACAAATGTCATTATTGCTACGCCGACCACCAGGCCGTGAGGCTTTCCCAGGGGATGTTTTCTAT------TTACATTCCCGTCTATTGGAAAGAGCCGCTAAACGATCGGACCAGACAGGTGCGGGTAGCTTGACCGCGTTACCCGTCATTGAAACACAAGCTGGAGACGTGTCGGCCTATATCCCTACCAATGTGATC---TCCATTACAGATGGACAGATCTGTTTGGAAACAGAGCTCTTTTATCGCGGAATTAGACCTGCTATTAACGTCGGCTTATCTGTCAGTCGCGTCGGG---TCTGCCGCTCAGTTGAAAGCTATGAAACAAGTACGTGGCAGTTCAAAACCAGAATCGGCACAATATCGTGAAGTGGCCGCCTCTGCTCAATTTGGG---TCAGACCTTGATGCTGCTACTCAGGCACCATCAAATAGAGGTGCTAGGCTTACTGAAGTTCC---GAAACAACCGCAATATCCA---CCACCTCCT---ATTGAGAAA------CAAATTCTAGTTATTCAT------------------------------------------------------------------------------------------------------------------------------------------------------------------------------------------------------
AMBOambo_Amborella_trichopoda  ----------------------------------------------------------------------------------------TCGGTCGAGTGGTCTCAGTTGGAGATGGGATTGCACGTGTTTATGGA---TTGAACGAGATTCAAGCTGGGGAAATGGTCGAATTTGCCAGCGGTGTGAAAGGAATAGCCTTAAATCTTGAGAATGAGAATGTAGGAAAAAAAGT---CTTTGGTAGTGATACTGCTATTAAAGAAGGAGATCTTGTCAAGCGCACTGGATCTATTGTGGATGTTCCTGCGGGAAAGGCTATGCTAGGGCGTGTGGTCGACGCGTTGGGAGTACCTATTGATGGAAGAGGGGCTCTAAGC---------------------GATCACGAGCAAAGACGTGTCGAAGTGAAAGCC------CCTGGGATTATAGAACGTAAA------TCTGTGCACGAGCCTATGCAAACAGGGTTAAAAGCGGTAGATAGCCTGGTTCCTATAGGTCGTGGTCAACGAGAACTGATAATCGGGGACCGACAAACTGGAAAAACAGCTATAGCTATCGATACCATATTAAACCAAAAGCAAATGAACTCAAAG---------------------------------GCCATCAAA---GAGAGTGAGACA------TTGTATTGTGTCTATGTAGCGATTGGACAGAAACGCTCAACTGTGGCACAATTAGTTCAAATTCTTTCAGAAGCGAATGCTTTGGAATATTCCATTCTTGTAGCAGCCACCGCTTCGGAT------CCTGCTCCTCTGCAATTTATGGCCCCATATTCTGGGTGTGCCATGGGGGAATATTTCCGCGATAATGGAATGCACGCATTAATAATATATGATGATCTTAGTAAACAGGCGGTGGCATATCGACAAATGTCATTATTGTTACGCCGACCACCAGGCCGTGAGGCTTTCCCAGGAGATGTTTTCTAT------TTACATTCCCGTCTCTTAGAAAGAGCCGCTAAACGATCGGACCAGACAGGCGCGGGTAGCTTGACCGCCTTACCCGTCATTGAAACACAAGCTGGAGACGTATCGGCCTATATTCCCACCAATGTGATC---CCCATTACGGATGGACAAATCTGTTCGGAAACAGAGCTCTTTTATCGCGGAATTAGACCCGCTATTAACGTCGGCTTATCTGTCAGTCGCGTCGGG---TCTGCCGCTCAGTTGAGAGCTATGAAACAAGTCTGCGGTAGTTCAAAACTCGAATTGGCACAATATCGCGAAGTGGCCGCCTTTGCTCAATTTGGC---TCAGACCTTGATGCTGCGACTCAGGCATTACTCAATAGAGGTGCAAGGCTGACAGAAGTATC---GAAACAACCACAATATTCA---CCACTTCCA---ATTGAAAAA------CAAATTCTAGTCATTTAYGCAGCTGTC---------------------------------------------------------------------------------------------------------------------------------------------------------------------------------------------
AMBOambo_1Amborella_trichopoda ------------------------------------------------------------------------------------------------------------GGAGATGGGATTGCACGTGTTTATGGA---TTGAACGAGATTCAAGCTGGGGAAATGGTTGAATTTGCCAGCGGTGTGAAAGGAATAGCGTTGAATCTTGAGAATGAGAATGTAGGTATTGTTGT---CTTTGGTAGTGATACCGCTATTAAAGAAGGAGATCTTGTCAAGCGCACTGGATCTATTGTGGATGTTCCTGCGGGAAAGGCCATGTTAGGCCGTGTGGTCGACGCATTGGGAGTACCTATTGATGGAAGAGGGGCTCTAAGC---------------------GATCACGAACGAAGACGTGTCGAAGTGAAAGCC------CCTGGGATTATTGAACGTAAA------TCTGTGCACGAACCTATGCAAACAGGGTTAAAAGCAGTGGATAGCCTGGTTCCTATAGGCCGTGGTCAACGAGAACTTATAATCGGGGACCGACAAACTGGAAAAACAGCTATTGCTATCGATACCATATTGAACCAAAAGCAAATGAACTCAAGG---------------------------------GGCACCTCT---GAGAGTGAGACA------TTGTATTGTGTCTATGTAGCGATTGGACAGAAACGCTCGACTGTGGCACAATTAGTTCAAATTCTTCCAGAAGCGAATGCTTTGGAATATTCCATTCTTGTAGCAGCCACCGCTTCGGAT------CCTGCTCCTCTGCAATTTATGGCCCCATATTCTGGGTGTGCCATGGGGGAATATTTCCGCGATAATGGAATGCACGCATTAATAATATATGATGATCTTAGTAAACAGGCGGTGGCATATCGACAAATGTCATTATTGTTACGCCGACCACCAGGCCGTGAGGCTTTCCCAGGGGATGTTTTCCAT------TTACATTCCCGTCTCTTAGAAAGAGCCGCTAAACGATCGGACCAGACAGGTGCGGGTAGCTCGACCGCGTTACCCGTCATTGAAACACAAGCTGGAGACGTATCGGCCTATATCCCCACCAATGTGATC---CCCATTACAGATGGACAAATCCGTTTGGAAACAGAGCTCTTTTATCGCGGAATTAGACCTGCTATTAACGTCGGCTTATCTGTCAGTCGCGTCGGG---TCTGCCGCTCAGTTGAGAGCTATGAAACAAGTCCGCGGTAGTTCAAAACTTGAATTGGCACAATATCGCGAAGTGGCCGCCCTTGCTCAATTTGGG---TCAGACCTTGATGCTGCTACTCAGGCATTACCAAATAGAGGTGCTAGGCTTACTGAAGTTCC---GAAACAACCACAATATTCA---CCACTTCCT---ATTGAAAAA------CAAATTCTAGTGATTCAT------------------------------------------------------------------------------------------------------------------------------------------------------------------------------------------------------
NYMPcabo_Brasenia_schreberi_Mt ---------------------------------------------------------------------------------------------------------------------------CGTGTTTATGGA---TTGAACGAGATTCAAGCCGGGGAAATGGTTGAATTTGCCTGCGGTGTGAAAGGAATAGCGTTGAATCTTGAGAATGAGAATGTAGGTATTGTTGT---CTTTGGTAGTGATACCGCTATTAAAGAAGGAGATCTAGTCAAGCGCACTGGCTCTATTGTGGATGTTCCTGCGGGAAAGGCCATGTTAGGCCGTGTAGTCGACGCGTTGGGAGTACCTATTGATGGAAGAGGGGCTCTAAGC---------------------GATCACGAACGAAGACGTGTCGAAGTGAAAGCC------CCTGGGATTATTGAACGTAAA------TCTGTGCACGAACCTATGCAAACTGGGTTAAAAGCAGTGGATAGCCTGGTTCCTATAGGCCGTGGTCAACGAGAACTTATAATCGGGGACCGACAAACAGGAAAAACTGCTATTGCTATCGATACCATATTGAACCAAAAGCAAATAAACTCCAGG---------------------------------GGCACCTCT---GAGAGTGAGACA------TTGTATTGTGTCTATGTGGCGATTGGACAGAAACGCTCGACTGTGGCACAATTAGTTCAAATTCTTCCAGAAGCGAATGCTTTGGAATATTCCATTCTTGTAGCAGCCACCGCTTCGGAT------CCAGCTCCTCTTCAATTTCTGGCCCCATATTCTGGGTGTGCCATGGGGGAATATTTCCGCGATAATGGAATGCACGCATTAATAATCTATGATGATCTTAGTAAACAGGCGGTGGCATATCGACAAATGTCATTATTGTTACGCCGACCACCTGGCCGTGAGGCTTTCCCAGGGGATGTTTTCTAT------TTACATTCCCGTCTCTTAGAAAGAGCCGCTAAACGATCGGACCAGACGGGTGCGGGTAGCTTGACCGCGTTACCCGTCATTGAAACACAAGCGGGAGACGTATCGGCCTATATCCCCACCAATGTGATC---CCCATTACAGATGGACAAATCTGTTCGGAAACAGAGCTCTTTTATCGCGGAATTAGACCAGCTATTAACGTCGGCTCATCCGTCAGTCGCGTCGGG---TCTGCCGCTCAGTTGAGAGCTATGAAACAAGTCCGCGGTAGTTCAAAACTCGAATTGGCACAATATCGCGAAGTGGCCGCCCTTGCTCAATTTGGG---TCAGACCTTGATGCTGCTACTCAGGCATTACTAAATAGAGGTGCGAGGCTTACAGAAGTTCC---CAAACAACCACAATATGAA---CCACTTCCW---ATTGAAAAA------C-----------------------------------------------------------------------------------------------------------------------------------------------------------------------------------------------------------------------
NYMPcabo_Cabomba_sp._Qiu_97027 ----------------------------------------------------------------------------------------------AAGTGGTCTCAGTTGGAGATGGGATTGCACGTGTTTATGGA---TTGAACGAGATTCAATCCGGGGAAATGGTGGAATTTGCCAGCGGTGTGAAAGGAATAGCGTTGAATCTGGAGAATGAGAATGTAGGTATTGTTGT---CTTTGGTAGTGATACCGCTATTAAAGAAGGAGATCTTGTCAAGCGCACTGGCTCTATTGTGGATGTTCCTGCGGGAAAGGCCATGTTAGGCCGTGTAGTCGACGCGTTGGGAGTACCTATTGATGGAAGAGGGGCTCTAAGC---------------------GATCACGAACGAAGACGTGTCGAAGTGAAAGCC------CCTGGGATTATTGAACGTAAA------TCTGTGCACGAACCTATGCAAACTGGGTTAAAAGCTGTGGATAGCCTGGTTCCTATAGGCCGTGGTCAACGAGAACTTATAATCGGAGACCGACAAACAGGAAAAACGGCTATTGCTATCGATACCATATTGAACCAAAAGCAAATGAACTCCAGG---------------------------------GGCACCTCC---GAGAGTGAGACA------TTGTATTGTGTCTATGTGGCGATTGGACAGAAACGCTCGACTGTGGCACAATTAGTGCAAATTCTTTCAGAAGCGAATGCTTTGGAATATTCCATTCTTGTAGCAGCCACCGCTTCGGAT------CCTGCTCCTCTTCAATTTCTGGCCCCATATTCTGGGTGTGCCATGGGGGAATATTTCCGCGATAATGGAATGCACGCATTAATAATCTATGATGATCTTAGTAAACAGGCGGTGGCATATCGACAAATGTCATTATTGTTACGCCGACCACCAGGCCGTGAGGCTTTCCCAGGGGATGTTTTCTAC------TTACATTCCCGTCTCTTAGAAAGAGCCGCTAAACGATCGGACCTGACAGGTGCGGGTAGCTTGACCGCGTTACCCGTCATTGAAACACAAGCAGGAGACGTATCGGCCTATATCCCCACCAATGTGATC---CCCATTACAGATGGACAAATCTGTTTGGAAACAGAGCTCTTTTATCGCGGAATTCGACCAGCTATTAACGTTGGCTTATCCGTCAGTCGCGTTGGG---TCTGCCGCTCAGTTGAGAGCTATGAAACAAGTCTGTGGTAGTTTAAAACTCGAATTGGCACAATATCGCGAAGTGGCCGCCTTTGCTCAATTTGGG---TCAGACCTTGATGCAGCTACTCAGGCATTACTAAATAGAGGTGCGAGGCTTACAGAAGTTCC---CAAACAACCACAATATGAA---CCACTTCCT---ATTGAAAAA------CAAATTCTAGTGATTTAYGC----------------------------------------------------------------------------------------------------------------------------------------------------------------------------------------------------
NYMPnymp_Nuphar_sp._Qiu_M114_M ------------------------------------------------------------------------------------------------------TCAGTTGAAGATGGAATTGCACGTGTTTATGGA---TTGAACGAGATTCAAGCCGGGGAAATGGTTGAATTTGCCAGCGGTGTGAAAGGAATAGCGTTGAATCTTGAGAATGAGAATGTAGGTATTGTTGT---CTTTGGTAGTGATACCGCTATTAAAGAAGGAGATCTTGTCAAGCGCACTGGCTCTATTGTGGATGTTCCTGCGGGAAAGGCCATGTTAGGCCGTGTAGTCGACGCGTTGGGAGTACCTATTGATGGAAGAGGGGCTCTAAGC---------------------GATCACGAACGAAGACGTGTCGAAGTGAAAGCC------CCTGGGATTATTGAACGTAAA------TCTGTGCACGAACCTATGCAAACAGGGTTAAAAGCAGTGGATAGCCTGGTTCCTATAGGCCGTGGTCAACGAGAACTTATAATCGGGGACCGACAAACTGGAAAAACAGCTATTGCTATCGATACCATATTGAACCAAAAGCAAATGAACTCCAAT---------------------------------GGCATCTCT---GAAAGTGAGACA------TTGTATTGTGTCTATGTGGCGATTGGACAGAAACGCTCGACTGTGGCACAATTAGTTCAAATTCTTCCAGAAGCGAATGCTTTGGAATATTCCATTCTTGTAGCAGCCACCGCTTCGGAT------CCTGCTCCTCTGCAATTTCTGGCCCCATATTCTGGGTGTGCCATGGGGGAATATTTCCGCGATAATGGAATGCACGCATTAATAATCTATGATGATCTTAGTAAACAGGCGGTGGCATATCGACAAATGTCATTATTGTTACGCCGACCACCAGGCCGTGAGGCTTTCCCAGGGGATGTTTTCTAT------TTACATTCCCGTCTCTTAGAAAGAGCCGCTAAACGATCGGACCAGACAGGTGCGGGTAGCTTGACCGCGTTACCCGTCATTGAAACACAAGCAGGAGATGTATCGGCCTATATCCCCACCAATGTGATC---CCCATTACAGATGGACAAATCTGTTCGGAAACAGAGCTCTTTTATCGCGGAATTAGACCTGCTATTAACGTCGGCTCATCTGTCAGTCGCGTCGGG---TCTGCCGCTCAGTTGAGAGCTATGAAACAAGTCCGCGGTAGTTCAAAACTAGAATTGGCACAATATCGCGAAGTGGCCGCCCTTGCTCAATTTGGG---TCAGACCTTGATGCTGCTACTCAGGCATTACCAAATAGAGGTGCGAGGCTTACAGAAGTTCC---CAAACAACCACAATATGAA---CCACTTCCT---ATTGAAAAA------CAAAT-------------------------------------------------------------------------------------------------------------------------------------------------------------------------------------------------------------------
NYMPnymp_Nymphaea_odorata_Mt_A -------------------------------------------------------------------------------------------------TGGTCTCCGTTGGAGATGGGATTGCACGTGTTTATGGA---TTGAACGAGATTCAAGCCGGGGAAATGGTGGAATTTGCCAGCGGTGTGAAAGGAATAGCGTTGAATCTTGAGAATGAGAATGTAGGTATTGTTGT---CTTTGGTAGTGATACCGCTATTAAAGAAGGAGATCTGGTCAAGCGCACTGGCTCTATTGTGGATGTTCCTGCGGGAAAGGCCATGTTAGGCCGTGTAGTCGACGCGTTGGGAGTACCTATTGATGGAAAAGGGGCTCTAAGC---------------------GATCACGAACGAAGACGTGTCGAAGTGAAAGCC------CCTGGTATTATTGAACGTAAA------TCAGTGCACGAACCTATGCAAACAGGGTTAAAAGCAGTGGATAGCCTGGTTCCTATAGGCCGTGGTCAACGAGAACTGATAATCGGGGACCGACAAACTGGAAAAACTGCTATTGCTATCGATACCATATTGAACCAAAAGCAAATTCACTCAAGGAAA------------------------------GGCATCTCTTCCGAAAGTGAGACA------TTGTATTGTGTCTATGTGGCGATTGGACAGAAACGCTCGACTGTGGCACAATTAGTTCAAATTCTTCCAGAAGCGAATGCTTTGGAATATTCCATTCTTGTAGCAGCCACCGCTTCGGAT------CCTGCTCCTCTGCAATTTCTGGCCCCATATTCTGGGTGTGCCATGGGGGAATATTTCCGCGATAATGGAATGCACGCATTAATAATCTATGATGATCTTAGTAAACAGGCGGTGGCATATCGACAAATGTCATTATTGTTACGCCGACCACCAGGCCGTGAGGCTTTCCCAGGGGATGTTTTCTAT------TTACATTCCCGTCTCTTAGAAAGAGCCGCTAAACGATCGGACCAGACAGGTGCGGGTAGCTTGACCGCGTTACCCGTCATTGAAACACAAGCTGGAGATGTATCGGCCTATATCCCCACCAATGTGATC---CCCATTACAGATGGACAAATCTGTTCGGAAACAGAGCTCTTTTATCGCGGAATTAGACCTGCTATTAACGTCGGCTCATCTGTCAGTCGCGTCGGG---TCTGCCGCTCAGTTGAGAGCTATGAAACAAGTCCGCGGTAGTTCAAAACTAGAATTGGCACAATATCGCGAAGTGGCCGCCCTTGCTCAATTTGGG---TCAGACCTTGATGCTGCTACTCAGGCATTACCAAATAGAGGTGCGAGGCTTACAGAAGTTCC---CAAACAACCACAATATGAA---CCACTTCCT---ATTGAAAAA------GAAATTGTAGTGAT----------------------------------------------------------------------------------------------------------------------------------------------------------------------------------------------------------
NYMPnymp_1Nymphaea_odorata_Mt  ------------------------------------------------------------------------------------------------------------GGAGATGGGATTGCACGTGTTTATGGA---TTGAACGAGATTCAAGCCGGGGAAATGGTGGAATTTGCCAGCGGTGTGAAAGGAATAGCGTTGAATCTTGAGAATGAGAATGTAGGTATTGTTGT---CTTTGGTAGTGATACCGCTATTAAAGAAGGAGATCTGGTCAAGCGCACTGGCTCTATTGTGGATGTTCCTGCGGGAAAGGCCATGTTAGGCCGTGTAGTCGACGCGTTGGGAGTACCTATTGATGGAAAAGGGGCTCTAAGC---------------------GATCACGAACGAAGACGTGTCGAAGTGAAAGCC------CCTGGTATTATTGAACGTAAA------TCAGTGCACGAACCTATGCAAACAGGGTTAAAAGCAGTGGATAGCCTGGTTCCTATAGGCCGTGGTCAACGAGAACTGATAATCGGGGACCGACAAACTGGAAAAACTGCTATTGCTATCGATACCATATTGAACCAAAAGCAAATTCACTCAAAATCCAAA---------------------------GGCATCTCT---GAAAGTGAGACA------TTGTATTGTGTCTATGTGGCGATTGGACAGAAACGCTCGACTGTGGCACAATTAGTTCAAATTCTTCCAGAAGCGAATGCTTTGGAATATTCCATTCTTGTAGCAGCCACCGCTTCGGAT------CCTGCTCCTCTGCAATTTCTGGCCCCATATTCTGGGTGTGCCATGGGGGAATATTTCCGCGATAATGGAATGCACGCATTAATAATCTATGATGATCTTAGTAAACAGGCGGTGGCATATCGACAAATGTCATTATTGTTACGCCGACCACCAGGCCGTGAGGCTTTCCCAGGGGATGTTTTCTAT------TTACATTCCCGTCTCTTAGAAAGAGCCGCTAAACGATCGGACCAGACAGGTGCGGGTAGCTTGACCGCGTTACCCGTCATTGAAACACAAGCTGGAGATGTATCGGCCTATATCCCCACCAATGTGATC---CCCATTACAGATGGACAAATCTGTTCGGAAACAGAGCTCTTTTATCGCGGAATTAGACCTGCTATTAACGTCGGCTCATCTGTCAGTCGCGTCGGG---TCTGCCGCTCAGTTGAGAGCTATGAAACAAGTCCGCGGTAGTTCAAAACTAGAATTGGCACAATATCGCGAAGTGGCCGCCCTTGCTCAATTTGGG---TCAGACCTTGATGCTGCTACTCAGGCATTACCAAATAGAGGTGCGAGGCTTACAGAAGTTCC---CAAACAACCACAATATGAA---CCACTTCCT---ATTGAAAAA------GAAATTCTAGTGATTCA-------------------------------------------------------------------------------------------------------------------------------------------------------------------------------------------------------
NYMPnymp_Nymphaea_sp._Qiu_9102 ---------------------------------------------------------------------------------------------------------------------------CGTGTTTATGGA---TTGAACGAGATTCAAGCCGGGGAAATGGTGGAATTTGCCAGCGGTGTGAAAGGAATAGCGTTGAATCTTGAGAATGAGAATGTAGGTATTGTTGT---CTTTGGTAGTGATACCGCTATTAAAGAAGGAGATCTTGTCAAGCGCACTGGCTCTATTGTGGATGTTCCTGCGGGAAAGGCCATGTTAGGCCGTGTAGTCGACGCGTTGGGAGTACCTATTGATGGAAAAGGGGCTCTAAGC---------------------GATCACGAACGAAGACGTGTCGAAGTTAAAGCC------CCTGGTATTATTGAACGTAAA------TCAGTGCACGAACCTATGCAAACAGGGTTAAAAGCAGTGGATAGCCTGGTTCCTATAGGCCGTGGTCAACGAGAACTTATAATCGGGGACCGACAAACTGGAAAAACAGCTATTGCTATCGATACCATATTGAACCAAAAGCAAATTAACTCAAAATCCAAA---------------------------GGCATCTCT---GAAAGTGAGACA------TTGTATTGTGTCTATGTGGCGATTGGACAGAAACGCTCGACTGTGGCACAATTAGTTCAAATTCTTCCAGAAGCGAATGCTTTGGAATATTCCATTCTTGTAGCAGCCACCGCTTCGGAT------CCTGCTCCTCTGCAATTTCTGGCCCCATATTCTGGGTGTGCCATGGGGGAATATTTCCGCGATAATGGAATGCACGCATTAATAATCTATGATGATCTTAGTAAACAGGCGGTGGCATATCGACAAATGTCATTATTGTTACGCCGACCACCAGGCCGTGAGGCTTTCCCAGGGGATGTTTTCTAT------TTACATTCCCGTCTCTTAGAAAGAGCCGCTAAACGATCGGACCAGACAGGTGCGGGTAGCTTGACCGCGTTACCCGTCATTGAAACACAAGCTGGAGATGTATCGGCCTATATCCCCACCAATGTGATC---CCCATTACAGATGGACAAATCTGTTCGGAAACAGAGCTCTTTTATCGCGGAATTAGACCTGCTATTAACGTCGGCTCATCTGTCAGTCGCGTCGGG---TCTGCCGCTCAGTTGAGAGCTATGAAACAAGTCCGCGGTAGTTCAAAACTAGAATTGGCACAATATCGCGAAGTGGCCGCCCTTGCTCAATTTGGG---TCAGACCTTGATGCTGCTACTCAGGCATTACCAAATAGAGGTGCGAGGCTTACAGAAGTTCC---CAAACAACCACAATATGAA---CCACTTCCT---ATTGAAAAA------CAAATTA-----------------------------------------------------------------------------------------------------------------------------------------------------------------------------------------------------------------
NYMPnymp_Victoria_cruziana_Mt  -----------------------------------------------------------------------------------------------------------------------------------------------CGAGATTCAAGCCGGGGAAATGGTGGAATTTGCCAGCGGTGTGAAAGGAATAGCGTTGAATCTTGAGAATGAGAATGTAGGTATTGTTGT---CTTTGGTAGTGATACCGCTATTAAAGAAGGAGATCTTGTCAAGCGCACTGGCTCTATTGTGGATGTTCCTGCGGGAAAGGCCATGTTAGGCCGTGTAGTCGACGCGTTGGGAGTACCTATTGATGGAAAAGGGGCTCTAAGC---------------------GATCACGAACGAAGACGTGTCGAAGTTAAAGCC------CCTGGTATTATTGAACGTAAA------TCAGTGCACGAACCTATGCAAACAGGGTTAAAAGCAGTGGATAGCCTGGTTCCTATAGGCCGTGGTCAACGAGAACTTATAATCGGGGACCGACAAACTGGAAAAACAGCTATTGCTATCGATACCATATTGAACCAAAAGCAAATTCACTCCAAATCCAAA---------------------------GGCATCTCT---GAAAGTGAGACA------TTGTATTGTGTCTATGTGGCGATTGGACAGAAACGCTCGACTGTGGCACAATTAGTTCAAATTCTTCCAGAAGCGAATGCTTTGGAATATTCCATTCTTGTAGCAGCCACCGCTTCGGAT------CCTGCTCCTCTGCAATTTCTGGCCCCATATTCTGGGTGTGCCATGGGGGAATATTTCCGCGATAATGGAATGCACGCATTAATAATCTATGATGATCTTAGTAAACAGGCGGTGGCATATCGACAAATGTCATTATTGTTACGCCGACCACCTGGCCGTGAGGCTTTCCCAGGGGATGTTTTCTAT------TTACATTCCCGTCTCTTAGAAAGAGCCGCTAAACGATCGGACCAGACAGGTGCGGGTAGCTTGACCGCCTTACCCGTCATTGAAACACAAGCTGGAGATGTATCGGCCTATATCCCCACCAATGTGATC---CCCATTACAGATGGACAAATCTGTTCGGAAACAGAGCTCTTTTATCGCGGAATTAGACCTGCTATTAACGTCGGCTTATCTGTCAGTCGCGTCGGG---TCTGCCGCTCAGTTGAGAGCTATGAAACAAGTCCGCGGTAGTTCAAAACTAGAATTGGCACAATATCGCGAAGTGGCCGCCCTTGCTCAATTTGGG---TCAGACCTTGATGCTGCTACTCAGGCACTACCAAATAGAGGTGCGAGGCTTACAGAAGTTCC---CAAACAACCACAATATGAA---CCACTTCCT---ATTGAAAAA------GAAATTCTAGTGATTCATGCAGCT------------------------------------------------------------------------------------------------------------------------------------------------------------------------------------------------
AUSTaust_Austrobaileya_scanden -----------------------------------------------------------------------------------------CGGTCGAGTGGTCTCAGTTGGAGATGGGATTGCACGTGTTTATGGA---TTGAACGAGATTCAAGCTGGGGAAATGGTGGAATTTGCCAGCGGTGTGAAAGGAATAGCGTTCAATCTGGAGAATGAGAATGTAGGTATTGTTGT---CTTTGGTAGTGATACCGCTATTAAAGAAGGAGATCTTGTCAAGCGCACTGGATCTATTGTGGATGCTCCTGCGGGAAAGGCCATGTTAGGTCGTGTGGTCGACGCGTTGGGAGTACCTATTGATGGAAGAGGGGCTCTAAGC---------------------GATCACGAACGAAGACGTGTCGAAGTGAAAGCC------CCTGGGATTATTGAACGTAAA------TCTGTGCACGAACCAATGCAAACAGGGTTAAAAGCTGTGGATAGCCTGGTTCCTATAGGCCGTGGTCAACGAGAACTTATAATCGGGGACCGACAAACTGGAAAAACTGCTATTGCTATCGATACCATATTGAACCAAAAGCAAATGAACTCAAGG---------------------------------GGCACAAAA---GAGAGTGAGACA------TTGTATTGTGTCTATGTAGCGATTGGACAGAAACGCTCGACTGTGGCACAATTAGTTCAAATTCTTCCAGAAGCGAATGCTTTGGAATATTCCATTCTTGTAGCAGCCACCGCTTCGGAT------CCTGCTCCTCTGCAATTTCTGGCCCCATATTCTGGGTGTGCCATGGGGGAATATTTCCGCGATAATGGAATGCACGCATTAATCATCTATGATGATCTTAGTAAACAGGCGGTGGCATATCGACAAATGTCATTATTGTTACGCCGACCACCAGGCCGTGAGGCTTTCCCAGGGGATGTTTTCTAT------TTACATTCCCGTCTCTTAGAAAGAGCCGCTAAACGATCGGACCAGACAGGTGCGGGTAGCTCGACCGCGTTACCCGTCATTGAAACACAAGCTGGAGACGTATCGGCCTATATCCCCACCAATGTGATC---CCCATTACAGATGGACAAATCCGTTCGGAAACAGAGCTCTTTTATCGCGGAATTAGACCTGCTATTAACGTCGGCTCATCTGTCAGTCGCGTCGGG---TCTGCCGCTCAGTTGAGAGCTATGAAACAAGTCCGCGGTAGTTCAAAACTGGAATTGGCACAATATCGCGAAGTGGCCGCCTTTGCTCAATTTGGG---TCAGACCTTGATGCTGCTACTCAGGCATTACCAAATAGAGGTGCTAGGCTTACGGAAGTTCC---GAAACAACCACAATATTCA---CCACTTCCT---ATTGAAAAA------CAAATTCTAGTGATTTACGCAGCTGTC---------------------------------------------------------------------------------------------------------------------------------------------------------------------------------------------
AUSTaust_1Austrobaileya_scande -----------------------------------------------------------------------------------------------------CTCAGTTGGAGATGGGATTGCACGTGTTTATGGA---TTGAACGAGATTCAAGCTGGGGAAATGGTGGAATTTGCCAGCGGTGTGAAAGGAATAGCGTTCAATCTGGAGAATGAGAATGTAGGTATTGTTGT---CTTTGGTAGTGATACCGCTATTAAAGAAGGAGATCTTGTCAAGCGCACTGGATCTATTGTGGATGCTCCTGCGGGAAAGGCCATGTTAGGTCGTGTGGTCGACGCGTTGGGAGTACCTATTGATGGAAGAGGGGCTCTAAGC---------------------GATCACGAACGAAGACGTGTCGAAGTGAAAGCC------CCTGGGATTATTGAACGTAAA------TCTGTGCACGAACCAATGCAAACAGGGTTAAAAGCTGTGGATAGCCTGGTTCCTATAGGCCGTGGTCAACGAGAACTTATAATCGGGGACCGACAAACTGGAAAAACTGCTATTGCTATCGATACCATATTGAACCAAAAGCAAATGAACTCAAGG---------------------------------GGCACAAAA---GAGAGTGAGACA------TTGTATTGTGTCTATGTAGCGATTGGACAGAAACGCTCGACTGTGGCACAATTAGTTCAAATTCTTCCAGAAGCGAATGCTTTGGAATATTCCATTCTTGTAGCAGCCACCGCTTCGGAT------CCTGCTCCTCTGCAATTTCTGGCCCCATATTCTGGGTGTGCCATGGGGGAATATTTCCGCGATAATGGAATGCACGCATTAATCATCTATGATGATCTTAGTAAACAGGCGGTGGCATATCGACAAATGTCATTATTGTTACGCCGACCACCAGGCCGTGAGGCTTTCCCAGGGGATGTTTTCTAT------TTACATTCCCGTCTCTTAGAAAGAGCCGCTAAACGATCGGACCAGACAGGTGCGGGTAGCTCGACCGCGTTACCCGTCATTGAAACACAAGCTGGAGACGTATCGGCCTATATCCCCACCAATGTGATC---CCCATTACAGATGGACAAATCCGTTCGGAAACAGAGCTCTTTTATCGCGGAATTAGACCTGCTATTAACGTCGGCTCATCTGTCAGTCGCGTCGGG---TCTGCCGCTCAGTTGAGAGCTATGAAACAAGTCCGCGGTAGTTCAAAACTGGAATTGGCACAATATCGCGAAGTGGCCGCCTTTGCTCAATTTGGG---TCAGACCTTGATGCTGCTACTCAGGCATTACCAAATAGAGGTGCTAGGCTTACGGAAGTTCC---GAAACAACCACAATATTCA---CCACTTCCT---ATTGAAAAA------CAAATTCTAGTGATTCATGCAG--------------------------------------------------------------------------------------------------------------------------------------------------------------------------------------------------
AUSTaust_2Austrobaileya_scande ------------------------------------------------------------------------------------------------------------GGAGATGGGATTGCACGTGTTTATGGA---TTGAACGAGATTCAAGCTGGGGAAATGGTGGAATTTGCCAGCGGTGTGAAAGGAATAGCGTTCAATCTGGAGAATGAGAATGTAGGTATTGTTGT---CTTTGGTAGTGATACCGCTATTAAAGAAGGAGATCTTGTCAAGCGCACTGGATCTATTGTGGATGCTCCTGCGGGAAAGGCCATGTTAGGTCGTGTGGTCGACGCGTTGGGAGTACCTATTGATGGAAGAGGGGCTCTAAGC---------------------GATCACGAACGAAGACGTGTCGAAGTGAAAGCC------CCTGGGATTATTGAACGTAAA------TCTGTGCACGAACCAATGCAAACAGGGTTAAAAGCTGTGGATAGCCTGGTTCCTATAGGCCGTGGTCAACGAGAACTTATAATCGGGGACCGACAAACTGGAAAAACTGCTATTGCTATCGATACCATATTGAACCAAAAGCAAATGAACTCAAGG---------------------------------GGCACAAAA---GAGAGTGAGACA------TTGTATTGTGTCTATGTAGCGATTGGACAGAAACGCTCGACTGTGGCACAATTAGTTCAAATTCTTCCAGAAGCGAATGCTTTGGAATATTCCATTCTTGTAGCAGCCACCGCTTCGGAT------CCTGCTCCTCTGCAATTTCTGGCCCCATATTCTGGGTGTGCCATGGGGGAATATTTCCGCGATAATGGAATGCACGCATTAATCATCTATGATGATCTTAGTAAACAGGCGGTGGCATATCGACAAATGTCATTATTGTTACGCCGACCACCAGGCCGTGAGGCTTTCCCAGGGGATGTTTTCTAT------TTACATTCCCGTCTCTTAGAAAGAGCCGCTAAACGATCGGACCAGACAGGTGCGGGTAGCTCGACCGCGTTACCCGTCATTGAAACACAAGCTGGAGACGTATCGGCCTATATCCCCACCAATGTGATC---CCCATTACAGATGGACAAATCCGTTCGGAAACAGAGCTCTTTTATCGCGGAATTAGACCTGCTATTAACGTCGGCTCATCTGTCAGTCGCGTCGGG---TCTGCCGCTCAGTTGAGAGCTATGAAACAAGTCCGCGGTAGTTCAAAACTGGAATTGGCACAATATCGCGAAGTGGCCGCCTTTGCTCAATTTGGG---TCAGACCTTGATGCTGCTACTCAGGCATTACCAAATAGAGGTGCTAGGCTTACGGAAGTTCC---GAAACAACCACAATATGCA---CCACTTCCN---ATTGAAAAA------CAAATTCTAGTGATNTAT------------------------------------------------------------------------------------------------------------------------------------------------------------------------------------------------------
AUSTschi_Illicium_anisatum_Mt  -----------------------------------------------------------------------------------------------------CTCAGTTGGAGATGGGATTGCACGTGTTTATGGA---TTGAACGAGATTCAAGCAGGGGAAATGGTTGAATTTGCCAGCGGTGTGAAAGGAATAGCGTTCAATCTTGAGAATGAGAATGTAGGTATTGTTGT---CTTTGGTAGTGATACCGCTATTAAAGAAGGAGATCTTGTCAAGCGCACTGGATCTATTGTGGATGTTCCTGCGGGAAAGGCCATGTTAGGCCGTGTGGTCGACGCGTTGGGAGTACCTATTGATGGAAGAGGGGCTCTAAGC---------------------GATCACGAACGAAGACGTGTCGAAGTGAAAGCC------CCTGGGATTATTGAACGTCAA------TCTGTGCACGAACCTATGCAAACAGGGTTAAAAGCTGTGGATAGCCTGGTTCCTATAGGCCGTGGTCAACGAGAACTTATAATTGGGGACCGACAAACTGGAAAAACAGCTATAGCTATCGATACCATATTGAACCAAAAGCAAATGAACTCAAGG---------------------------------GGCACCTCT---GAGAGTGAGACA------TTGTATTGTGTCTATGTAGCGATTGGACAGAAACGCTCGACTGTGGCACAATTAGTTCAAATTCTTCCAGAAGCGAATGCTTTGGAATATTCCATTCTTGTAGCAGCCACCGCTTCGGAT------CCTGCTCCTCTGCAATTTCTGGCCCCATATTCTGGGTGTGCCATGGGGGAATATTTCCGCGATAATGGAATGCACGCATTAATCATCTATGATGATCTTAGTAAACAGGCGGTGGCATATCGACAAATGTCATTATTGTTACGCCGACCACCAGGCCGTGAGGCTTTCCCAGGGGATGTTTTCTAT------TTACATTCCCGTCTCTTAGAAAGAGCCGCTAAACGATCGGACCAGACAGGTGCGGGTAGCTCGACCGCGTTACCTGTCATTGAAACACAAGCTGGAGACGTATCGGCCTATATCCCCACCAATGTGATC---CCCATTACAGATGGACAAATCCGTTCGGAAACAGAGCTCTTTTATCGCGGAATTAGACCTGCTATTAACGTCGGCTCATCTGTCAGTCGCGTCGGG---TCTGCCGCTCAGTTGAGAGCTATGAAACAAGTCCGCGGTAGTTCAAAACTGGAATTGGCACAATATCGCGAAGTGGCCGCCCTTGCTCAATTTGGG---TCAGACCTTGATGCTGCTACTCAGGCATTACCAAATAGAGGTGCTAGGCTTACGGAAGTTCC---GAAACAACCACAATATGAA---CCACTTCCT---ATTGAAAAA------GAAATTATAGTGATTCATGCAG--------------------------------------------------------------------------------------------------------------------------------------------------------------------------------------------------
AUSTschi_Illicium_floridanum_M ---------------------------------------------------------------------------------------------------------------------------CGTGTTTATGGA---TTGAACGAGATTCAAGCAGGGGAAATGGTTGAATTTGCCAGCGGTGTGAAAGGAATAGCGTTCAATCTTGAGAATGAGAATGTAGGTATTGTTGT---CTTTGGTAGTGATACCGCTATTAAAGAAGGAGATCTTGTCAAGCGCACTGGATCTATTGTGGATGTTCCTGCGGGAAAGGCCATGTTAGGCCGTGTGGTCGACGCGTTGGGAGTACCTATTGATGGAAGAGGGGCTCTAAGC---------------------GATCACGAACGAAGACGTGTCGAAGTGAAAGCC------CCTGGGATTATTGAACGTCAA------TCTGTGCACGAACCTATGCAAACAGGGTTAAAAGCTGTGGATAGCCTGGTTCCTATAGGCCGTGGTCAACGAGAACTTATAATTGGGGACCGACAAACTGGAAAAACAGCTATAGCTATCGATACCATATTGAACCAAAAGCAAATGAACTCAAGG---------------------------------GGCACCTCT---GAGAGTGAGACA------TTGTATTGTGTCTATGTAGCGATTGGACAGAAACGCTCGACTGTGGCACAATTAGTTCAAATTCTTCCAGAAGCGAATGCTTTGGAATATTCCATTCTTGTAGCAGCCACCGCTTCGGAT------CCTGCTCCTCTGCAATTTCTGGCCCCATATTCTGGGTGTGCCATGGGGGAATATTTCCGCGATAATGGAATGCACGCATTAATCATCTATGATGATCTTAGTAAACAGGCGGTGGCATATCGACAAATGTCATTATTGTTACGCCGACCACCAGGCCGTGAGGCTTTCCCAGGGGATGTTTTCTAT------TTACATTCCCGTCTCTTAGAAAGAGCCGCTAAACGATCGGACCAGACAGGTGCGGGTAGCTCGACCGCGTTACCTGTCATTGAAACACAAGCTGGAGACGTATCGGCCTATATCCCCACCAATGTGATC---CCCATTACAGATGGACAAATCCGTTCGGAAACAGAGCTCTTTTATCGCGGAATTAGACCTGCTATTAACGTCGGCTCATCTGTCAGTCGCGTCGGG---TCTGCCGCTCAGTTGAGAGCTATGAAACAAGTCCGCGGTAGTTCAAAACTGGAATTGGCACAATATCGCGAAGTGGCCGCCCTTGCTCAATTTGGG---TCAGACCTTGATGCTGCTACTCAGGCATTACCAAATAGAGGTGCTAGGCTTACGGAAGTTCC---GAAACAACCACAATATGAA---CCACTTCCW---ATTGAAAAA------CAAATTA-----------------------------------------------------------------------------------------------------------------------------------------------------------------------------------------------------------------
AUSTschi_Illicium_lanceolatum  ------------------------------------------------------------------------------------------------------------GGAGATGGGATTGCACGTGTTTATGGA---TTGAACGAGATTCAAGCAGGGGAAATGGTTGAATTTGCCAGCGGTGTGAAAGGAATAGCGTTCAATCTTGAGAATGAGAATGTAGGTATTGTTGT---CTTTGGTAGTGATACCGCTATTAAAGAAGGAGATCTTGTCAAGCGCACTGGATCTATTGTGGATGTTCCTGCGGGAAAGGCCATGTTAGGCCGTGTGGTCGACGCGTTGGGAGTACCTATTGATGGAAGAGGGGCTCTAAGC---------------------GATCACGAACGAAGACGTGTCGAAGTGAAAGCC------CCTGGGATTATTGAACGTCAA------TCTGTGCACGAACCTATGCAAACAGGGTTAAAAGCTGTGGATAGCCTGGTTCCTATAGGCCGTGGTCAACGAGAACTTATAATTGGGGACCGACAAACTGGAAAAACAGCTATAGCTATCGATACCATATTGAACCAAAAGCAAATGAACTCAAGG---------------------------------GGCACCTCT---GAGAGTGAGACA------TTGTATTGTGTCTATGTAGCGATTGGACAGAAACGCTCGACTGTGGCACAATTAGTTCAAATTCTTCCAGAAGCGAATGCTTTGGAATATTCCATTCTTGTAGCAGCCACCGCTTCGGAT------CCTGCTCCTCTGCAATTTCTGGCCCCATATTCTGGGTGTGCCATGGGGGAATATTTCCGCGATAATGGAATGCACGCATTAATCATCTATGATGATCTTAGTAAACAGGCGGTGGCATATCGACAAATGTCATTATTGTTACGCCGACCACCAGGCCGTGAGGCTTTCCCAGGGGATGTTTTCTAT------TTACATTCCCGTCTCTTAGAAAGAGCCGCTAAACGATCGGACCAGACAGGTGCGGGTAGCTCGACCGCGTTACCTGTCATTGAAACACAAGCTGGAGACGTATCGGCCTATATCCCCACCAATGTGATC---CCCATTACAGATGGACAAATCCGTTCGGAAACAGAGCTCTTTTATCGCGGAATTAGACCTGCTATTAACGTCGGCTCATCTGTCAGTCGCGTCGGG---TCTGCCGCTCAGTTGAGAGCTATGAAACAAGTCCGCGGTAGTTCAAAACTGGAATTGGCACAATATCGCGAAGTGGCCGCCCTTGCTCAATTTGGG---TCAGACCTTGATGCTGCTACTCAGGCATTACC----------------------------------------------------------------------------------------------------------------------------------------------------------------------------------------------------------------------------------------------------------------------------------------------------------
AUSTschi_Kadsura_japonica_Mt_A ----------------------------------------------------------------------------------------------AAGTGGTCTCAGTTGGAGATGGGATTGCACGTGTTTATGGA---TTGAACGAGATTCAAGCTGGGGAAATGGTTGAATTTGCCAGCGGTGTGAAAGGAATAGCGTTCAATCTTGAGAATGAGAATGTAGGTATTGTTGT---CTTTGGTAGTGATACCGCTATTAAAGAAGGAGATCTTGTCAAGCGCACTGGATCTATTGTGGATGCTCCTGCGGGAAAGGCCATGTTAGGCCGTGTGGTCGACGCGTTGGGAGTACCTATTGATGGAAGAGGGGCTCTAAGC---------------------GATCACGAACGAAGACGTGTCGAAGTGAAAGCC------CCTGGGATTATTGAACGTCAA------TCTGTGCACGAACCTATGCAAACTGGGTTAAAAGCAGTGGATAGCCTGGTTCCTATAGGCCGTGGTCAACGAGAACTTATAATTGGGGACCGACAAACTGGAAAAACTGCTATTGCTATCGATACCATATTGAACCAAAAGCAAATGAACTCAAGG---------------------------------GGCACCTCT---GAGAGTGAGACA------TTGTATTGTGTCTATGTAGCGATTGGACAGAAACGCTCGACTGTGGCACAATTAGTTCAAATTCTTCCAGAAGCGAATGCTTTGGAATATTCCATTCTTGTAGCAGCCACCGCTTCGGAT------CCTGCTCCTCTGCAATTTCTGGCCCCATATTCTGGGTGTGCCATGGGGGAATATTTCCGCGATAATGGAATGCACGCATTAATCATCTATGATGATCTTAGTAAACAGGCGGTGGCATATCGACAAATGTCATTATTGTTACGCCGACCACCAGGCCGTGAGGCTTTCCCAGGGGATGTTTTCTAT------TTACATTCCCGTCTCTTAGAAAGAGCCGCTAAACGATCGGACCAGACAGGTGCGGGTAGCTCGACCGCGTTACCCGTCATTGAAACACAAGCTGGAGACGTATCGGCCTATATCCCCACCAATGTGATC---CCCATTACTGATGGACAAATCCGTTCGGAAACAGAGCTCTTTTATCGCGGAATTAGACCTGCTATTAACGTCGGCTCATCTGTCAGTCGCGTCGGG---TCTGCCGCTCAGTTGAGAGCTATGAAACAAGTCCGCGGTAGTTCAAAACTGGAATTGGCACAATATCGCGAAGTGGCCGCCCTTGCTCAATTTGGG---TCAGACCTTGATGCTGCGACTCAGGCATTACTCAATAGAGGTGCAAGGCTTACGGAAGTTCC---GAAACAACAACAATATTCA---CCACTTCCT---ATTGAAAAA------GAAATTCTAGTGATTTAYGC----------------------------------------------------------------------------------------------------------------------------------------------------------------------------------------------------
AUSTschi_Schisandra_henryi_Mt  ------------------------------------------------------------------------------------------------------------GGAGATGGGATTGCACGTGTTTATGGA---TTGAACGAGATTCAAGCTGGGGAAATGGTTGAATTTGCCAGCGGTGTGAAAGGAATAGCGTTCAATCTTGAGAATGAGAATGTAGGTATTGTTGT---CTTTGGTAGTGATACCGCTATTAAAGAAGGAGATCTTGTCAAGCGCACTGGATCTATTGTGGATGCTCCTGCGGGAAAGGCCATGTTAGGCCGTGTGGTCGACGCGTTGGGAGTACCTATTGATGGAAGAGGGGCTCTAAGC---------------------GATCACGAACGAAGACGTGTCGAAGTGAAAGCC------CCTGGGATTATTGAACGTCAA------TCTGTGCACGAACCTATGCAAACTGGGTTAAAAGCAGTGGATAGCCTGGTTCCTATAGGCCGTGGTCAACGAGAACTTATAATTGGGGACCGACAAACTGGAAAAACTGCTATTGCTATCGATACCATATTGAACCAAAAGCAAATGAACTCAAGG---------------------------------GGCACCTCT---GAGAGTGAGACA------TTGTATTGTGTCTATGTAGCGATTGGACAGAAACGCTCGACTGTGGCACAATTAGTTCAAATTCTTCCAGAAGCGAATGCTTTGGAATATTCCATTCTTGTAGCAGCCACCGCTTCGGAT------CCTGCTCCTCTGCAATTTCTGGCCCCATATTCTGGGTGTGCCATGGGGGAATATTTCCGCGATAATGGAATGCACGCATTAATCATCTATGATGATCTTAGTAAACAGGCGGTGGCATATCGACAAATGTCATTATTGTTACGCCGACCACCAGGCCGTGAGGCTTTCCCAGGGGATGTTTTCTAT------TTACATTCCCGTCTCTTAGAAAGAGCCGCTAAACGATCGGACCAGACAGGTGCGGGTAGCTCGACCGCGTTACCCGTCATTGAAACACAAGCTGGAGACGTATCGGCCTATATCCCCACCAATGTGATC---CCCATTACTGATGGACAAATCCGTTCGGAAACAGAGCTCTTTTATCGCGGAATTAGACCTGCTATTAACGTCGGCTCATCTGTCAGTCGCGTCGGG---TCTGCCGCTCAGTTGAGAGCTATGAAACAAGTCCGCGGTAGTTCAAAACTTGAATTGGCACAATATCGCGAAGTGGCCGCCCTTGCTCAATTTGGG---TCAGACCTTGATGCTGCGACTCAGGCATTACTCAATAGAGGTGCAAGGCTTACGGAAGTTCC---GAAACAACCACAATATTCA---CCACTTCC-------------------------------------------------------------------------------------------------------------------------------------------------------------------------------------------------------------------------------------------
AUSTschi_Schisandra_sphenanthe ----------------------------------------------------------------------------------------------AAGTGGTCTCAGTTGAAGATGGGATTGCACGTGTTTATGGA---TTGAACGAGATTCAAGCTGGGGAAATGGTTGAATTTGCCAGCGGTGTGAAAGGAATAGCGTTCAATCTTGAGAATGAGAATGTAGGTATTGTTGT---CTTTGGTAGTGATACCGCTATTAAAGAAGGAGATCTTGTCAAGCGCACTGGATCTATTGTGGATGCTCCTGCGGGAAAGGCCATGTTAGGCCGTGTGGTCGACGCGTTGGGAGTACCTATTGATGGAAGAGGGGCTCTAAGC---------------------GATCACGAACGAAGACGTGTCGAAGTGAAAGCC------CCTGGGATTATTGAACGTCAA------TCTGTGCACGAACCTATGCAAACTGGGTTAAAAGCAGTGGATAGCCTGGTTCCTATAGGCCGTGGTCAACGAGAACTTATAATTGGGGACCGACAAACTGGAAAAACTGCTATTGCTATCGATACCATATTGAACCAAAAGCAAATGAACTCAAGG---------------------------------GGCACCTCT---GAGAGTGAGACA------TTGTATTGTGTCTATGTAGCGATTGGACAGAAACGCTCGACTGTGGCACAATTAGTTCAAATTCTTCCAGAAGCGAATGCTTTGGAATATTCCATTCTTGTAGCAGCCACCGCTTCGGAT------CCTGCTCCTCTGCAATTTCTGGCCCCATATTCTGGGTGTGCCATGGGGGAATATTTCCGCGATAATGGAATGCACGCATTAATCATCTATGATGATCTTAGTAAACAGGCGGTGGCATATCGACAAATGTCATTATTGTTACGCCGACCACCAGGCCGTGAGGCTTTCCCAGGGGATGTTTTCTAT------TTACATTCCCGTCTCTTAGAAAGAGCCGCTAAACGATCGGACCAGACAGGTGCGGGTAGCTCGACCGCGTTACCCGTCATTGAAACACAAGCTGGAGACGTATCGGCCTATATCCCCACCAATGTGATC---CCCATTACTGATGGACAAATCCGTTCGGAAACAGAGCTCTTTTATCGCGGAATTAGACCTGCTATTAACGTCGGCTCATCTGTCAGTCGCGTCGGG---TCTGCCGCTCAGTTGAGAGCTATGAAACAAGTCCGCGGTAGTTCAAAACTTGAATTGGCACAATATCGCGAAGTGGCCGCCCTTGCTCAATTTGGG---TCAGACCTTGATGCTGCGACTCAGGCATTACTCAATAGAGGTGCAAGGCTTACGGAAGTTCC---GAAACAACCACAATATTCA---CCACTTCCT---ATTGAAAAA------GAAATTCTAGTGATTTAYGC----------------------------------------------------------------------------------------------------------------------------------------------------------------------------------------------------
AUSTtrim_Trimenia_sp._CCWD_200 ------------------------------------------------------------------------------------------------------------GGCGATGGGATTGCACGTGTTTATGGA---TTGAACGAGATTCAAGCTGGGGAAATGGTGGAATTTGCCAGCGGTGTGAAAGGAATAGCCTTCAATCTTGAGAATGAGAATGTAGGTATTGTTGT---CTTTGGTAGTGATACCGCTATTAAAGAAGGAGATCTTGTCAAGCGAACAGGATCTATTGTGGATGCTCCTGCGGGAAAGGCCATGTTAGGCCGTGTGGTCGACGCGTTGGGAGTACCTATTGATGGAAGAGGGGCTCTAAGC---------------------GATCACGAACGAAGACGTGTCGAAGTGAAAGCC------CCTGGGATTATTGAACGTAAA------TCTGTGCACGAACCTATGCAAACAGGGTTAAAAGCAGTGGATAGCCTGGTTCCTATAGGCCGTGGTCAACGAGAACTTATAATTGGGGACCGACAAACTGGAAAAACAGCTATTGCTATCGATACCATATTGAACCAAAAGCAAATGAACTCAAGG---------------------------------GGCACCTCT---GAGAGTGAGACA------TTGTATTGTGTCTATGTAGCGATTGGACAGAAACGCTCGACTGTGGCACAATTAGTTCAAATTCTTTCAGAAGCGAATGCTTTGGAATATTCCATTCTTGTAGCAGCCACCGCTTCGGAT------CCTGCTCCTCTGCAATTTATTGCCCCATATTCTGGGTGTGCCATGGGGGAATATTTCCGCGATAATGGAATGCACGCATTAATCATCTATGATGATCTTAGTAAACAGGCGGTGGCATATCGACAAATGTCATTATTGTTACGCCGACCGCCAGGCCGTGAGGCTTTCCCAGGGGATGTTTTCTAT------TTACATTCCCGTCTCTTAGAAAGAGCCGCTAAACGATCGGACCAGACAGGTGCGGGTAGCTCGACCGCCTTACCCGTCATTGAAACACAAGCTGGAGACGTATCGGCCTATATCCCCACCAATGTGATC---CCCATTACAGATGGACAAATCCGTTTAGAAACAGAGCTCTTTTATCGAGGAATTAGACCTGCTATTAACGTCGGCTCATCTGTCAGTCGCGTCGGG---TCTGCCGCTCAATTGAAAGCTATGAAACAAGTCCGCGGTAGTTCAAAACTTGAATTGGCACAATATCGCGAAGTGGCCGCCCTTGCTCAATTTGGC---TCAGACCTTGATGCAGCGACTCAGGCATTACCAAATAGAGGTGCTAGGCTGACAGAAGTTCC---GAAACAACCACAATATTCA---CCACTTCCA---ATTGAAAAA------CAAATTCTAGTGATTCAT------------------------------------------------------------------------------------------------------------------------------------------------------------------------------------------------------
CERAcera_Ceratophyllum_demersu -----------------------------------------------------------------------------------------------AGTGGTCTCAGTTGGAGATGGGATTGCACGTGTATATGGA---TTGAACGAGATTCAAGCTGGGGAAATGGTGGAATTTGCTAGCGGTGTGAAAGGAATAGCGTTGAATCTTGAGAATGAGAATGTAGGCATTGTTGT---CTTTGGTAGTGATACCGCTATTCAAGAAGGAGATCTTGTCAAGCGAACTGGATCTATTTTGGATGTTCCCGCGGGAAAGGCAATGTTAGGCCGTGTGGTCGACGCATTGGGAGTACCCATTGATGGAAGAGGGGCTCTAAGC---------------------GATCACGAACGAAGACGTGTCGAAGTGAAAGCC------CCAGGGATTATTGAACGTCAA------TCTGTGCACGAACCCATGCAAACTGGGTTAAAAGCAGTGGATAGCCTTGTTCCTATAGGCCGTGGTCAACGAGAACTTATAATCGGGGACCGACAAACAGGAAAAACTGCGATAGCTATCGATACTATATTGAACCAAAAACAAATGAACTCCAGG---------------------------------GGCACCTCT---GAGAGTGAGACA------TTGTATTGTGTCTATGTAGCTATTGGACAGAAACGCTCGACAGTCGCACAATTAGTTCAAATTCTTTCAGGGGCGAATGCTTTGGAATATTCCATTCTTGTAGCAGCCACCGCTTCGGAT------CCTGCTCCTCTGCAATTCCTTGCCCCATATTCAGGGTGTGCCATGGGGGAATATTTCCGCGATAATGGAATGCACGCATTAATCATCTATGATGATCTTAGTAAGCAGGCGGTGGCATATCGACAAATGTCTTTATTGTTACGCCGACCACCAGGCCGTGAGGCTTTCCCAGGGGATGTTTTCTAT------TTACATTCCCGTCTCTTAGAAAGAGCCGCTAAACGATCGGACCAGACAGGTGCAGGTAGCTCGACCGCGTTACCCGTCATTGAAACACAAGCTGGAGACGTGTCGGCTTATATCCCCACCAACGTGATC---CCCATTACAGATGGACAAATCTGTTCGGAAACTGAGCTCTTTTATCGCGGAATTAGACCTGCTATTAACGTCGGCTTATCTGTCAGTCGCGTCGGG---TCTGCCGCTCAGTTGAAAGCTATGAAACAAGTCCGCGGTAGTTCAAAACTGGAATTGGCACAATATCGCGAAGTGGCCGCCCTTGCTCAATTTGGG---TCAGACCTTGATGCTGTGACTCAGGCATTACCCAATAGAGGTGCAAGGCTTACAGAAGTACC---GAAACAACCACAATATGCA---CCACTTCCA---ATTGAAAAA------CAAATTCTAGTGATTTAYGC----------------------------------------------------------------------------------------------------------------------------------------------------------------------------------------------------
CERAcera_1Ceratophyllum_demers ---------------------------------------------------------------------------------------------------------------GATGGGATTGCACGTGTATATGGA---TTGAACGAGATTCAAGCTGGGGAAATGGTGGAATTTGCTAGCGGTGTGAAAGGAATAGCGTTGAATCTTGAGAATGAGAATGTAGGCATTGTTGT---CTTTGGTAGTGATACCGCTATTCAAGAAGGAGATCTTGTCAAGCGAACTGGATCTATTTTGGATGTTCCCGCGGGAAAGGCAATGTTAGGCCGTGTGGTCGACGCATTGGGAGTACCCATTGATGGAAGAGGGGCTCTAAGC---------------------GATCACGAACGAAGACGTGTCGAAGTGAAAGCC------CCAGGGATTATTGAACGTCAA------TCTGTGCACGAACCCATGCAAACTGGGTTAAAAGCAGTGGATAGCCTTGTTCCTATAGGCCGTGGTCAACGAGAACTTATAATCGGGGACCGACAAACAGGAAAAACTGCGATAGCTATCGATACTATATTGAACCAAAAACAAATGAACTCCAGG---------------------------------GGCACCTCT---GAGAGTGAGACA------TTGTATTGTGTCTATGTAGCTATTGGACAGAAACGCTCGACAGTCGCACAATTAGTTCAAATTCTTTCAGGGGCGAATGCTTTGGAATATTCCATTCTTGTAGCAGCCACCGCTTCGGAT------CCTGCTCCTCTGCAATTCCTTGCCCCATATTCAGGGTGTGCCATGGGGGAATATTTCCGCGATAATGGAATGCACGCATTAATCATCTATGATGATCTTAGTAAGCAGGCGGTGGCATATCGACAAATGTCTTTATTGTTACGCCGACCACCAGGCCGTGAGGCTTTCCCAGGGGATGTTTTCTAT------TTACATTCCCGTCTCTTAGAAAGAGCCGCTAAACGATCGGACCAGACAGGTGCAGGTAGCTCGACCGCGTTACCCGTCATTGAAACACAAGCTGGAGACGTGTCGGCTTATATCCCCACCAACGTGATC---CCCATTACAGATGGACAAATCTGTTCGGAAACTGAGCTCTTTTATCGCGGAATTAGACCTGCTATTAACGTCGGCTTATCTGTCAGTCGCGTCGGG---TCTGCCGCTCAGTTGAAAGCTATGAAACAAGTCCGCGGTAGTTCAAAACTGGAATTGGCACAATATCGCGAAGTGGCCGCCCTTGCTCAATTTGGG---TCAGACCTTGATGCTGTGACTCAGGCATTACCCAATAGAGGTGCAAGGCTTACAGAAGTACC---GAAACAACCACAATATGCA---CCACTTCCA---ATTGAAAAA------CAAATTCTAGTGATTCATGCAGCT------------------------------------------------------------------------------------------------------------------------------------------------------------------------------------------------
CERAcera_2Ceratophyllum_demers ------------------------------------------------------------------------------------------------------------GGAGATGGGATTGCACGTGTATATGGA---TTGAACGAGATTCAAGCTGGGGAAATGGTGGAATTTGCTAGCGGTGTGAAAGGAATAGCGTTGAATCTTGAGAATGAGAATGTAGGCATTGTTGT---CTTTGGTAGTGATACCGCTATTCAAGAAGGAGATCTTGTCAAGCGAACTGGATCTATTTTGGATGTTCCCGCGGGAAAGGCAATGTTAGGCCGTGTGGTCGACGCATTGGGAGTACCCATTGATGGAAGAGGGGCTCTAAGC---------------------GATCACGAACGAAGACGTGTCGAAGTGAAAGCC------CCAGGGATTATTGAACGTCAA------TCTGTGCACGAACCCATGCAAACTGGGTTAAAAGCAGTGGATAGCCTTGTTCCTATAGGCCGTGGTCAACGAGAACTTATAATCGGGGACCGACAAACAGGAAAAACTGCGATAGCTATCGATACTATATTGAACCAAAAACAAATGAACTCCAGG---------------------------------GGCACCTCT---GAGAGTGAGACA------TTGTATTGTGTCTATGTAGCTATTGGACAGAAACGCTCGACAGTCGCACAATTAGTTCAAATTCTTTCAGGGGCGAATGCTTTGGAATATTCCATTCTTGTAGCAGCCACCGCTTCGGAT------CCTGCTCCTCTGCAATTCCTTGCCCCATATTCAGGGTGTGCCATGGGGGAATATTTCCGCGATAATGGAATGCACGCATTAATCATCTATGATGATCTTAGTAAGCAGGCGGTGGCATATCGACAAATGTCTTTATTGTTACGCCGACCACCAGGCCGTGAGGCTTTCCCAGGGGATGTTTTCTAT------TTACATTCCCGTCTCTTAGAAAGAGCCGCTAAACGATCGGACCAGACAGGTGCAGGTAGCTCGACCGCGTTACCCGTCATTGAAACACAAGCTGGAGACGTGTCGGCTTATATCCCCACCAACGTGATC---CCCATTACAGATGGACAAATCTGTTCGGAAACTGAGCTCTTTTATCGCGGAATTAGACCTGCTATTAACGTCGGCTTATCTGTCAGTCGCGTCGGG---TCTGCCGCTCAGTTGAAAGCTATGAAACAAGTCYGCGGTAGTTCAAAACTGGAATTGGCACAATATCGCGAAGTGGCCGCCCTTGCTCAATTTGGG---TCAGACCTTGATGCTGTGACTCAGGCATTACCCAATAGAGGTGCAAGGCTTACAGAAGTACC---GAAACAACCACAATATGCA---CCACTTCCA---ATTGAAAAA------CAAATTCTAGTGATTCAT------------------------------------------------------------------------------------------------------------------------------------------------------------------------------------------------------
CERAcera_Ceratophyllum_submers -----------------------------------------------------------------------------------------------AGTGGTCTCAGTTGGAGATGGGATTGCACGTGTATATGGA---TTGAACGAGATTCAAGCTGGGGAAATGGTGGAATTTGCTAGCGGTGTGAAAGGAATAGCGTTGAATCTTGAGAATGAGAATGTAGGCATTGTTGT---CTTTGGTAGTGATACCGCTATTCAAGAAGGAGATCTTGTCAAGCGAACTGGATCTATTTTGGATGTTCCCGCGGGAAAGGCAATGTTAGGCCGTGTGGTCGACGCATTGGGAGTACCCATTGATGGAAGAGGGGCTCTAAGC---------------------GATCACGAACGAAGACGTGTCGAAGTGAAAGCC------CCAGGGATTATTGAACGTCAA------TCTGTGCACGAACCCATGCAAACTGGGTTAAAAGCAGTGGATAGCCTTGTTCCTATAGGCCGTGGTCAACGAGAACTTATAATCGGGGACCGACAAACAGGAAAAACTGCGATAGCTATCGATACTATATTGAACCAAAAACAAATGAACTCCAGG---------------------------------GGCACCTCT---GAGAGTGAGACA------TTGTATTGTGTCTATGTAGCTATTGGACAGAAACGCTCGACAGTCGCACAATTAGTTCAAATTCTTTCAGGGGCGAATGCTTTGGAATATTCCATTCTTGTAGCAGCCACCGCTTCGGAT------CCTGCTCCTCTGCAATTCCTTGCCCCATATTCAGGGTGTGCCATGGGGGAATATTTCCGCGATAATGGAATGCACGCATTAATCATCTATGATGATCTTAGTAAGCAGGCGGTGGCATATCGACAAATGTCTTTATTGTTACGCCGACCACCAGGCCGTGAGGCTTTCCCAGGGGATGTTTTCTAT------TTACATTCCCGTCTCTTAGAAAGAGCCGCTAAACGATCGGACCAGACAGGTGCAGGTAGCTCGACCGCGTTACCCGTCATTGAAACACAAGCTGGAGACGTGTCGGCTTATATCCCCACCAACGTGATC---CCCATTACAGATGGACAAATCTGTTCGGAAACTGAGCTCTTTTATCGCGGAATTAGACCTGCTATTAACGTCGGCTTATCTGTCAGTCGCGTCGGG---TCTGCCGCTCAGTTGAAAGCTATGAAACAAGTCCGCGGTAGTTCAAAACTGGAATTGGCACAATATCGCGAAGTGGCCGCCCTTGCTCAATTTGGG---TCAGACCTTGATGCTGTGACTCAGGCATTACCCAATAGAGGTGCAAGGCTTACAGAAGTACC---GAAACAACCACAATATGCA---CCACTTCCA---ATTGAAAAA------CAAATTCTAGTGATTTAYGC----------------------------------------------------------------------------------------------------------------------------------------------------------------------------------------------------
CHLOchlo_Ascarina_sp._Qiu_M149 ------------------------------------------------------------------------------------------------------------------------------------------------------------------------------------------------------------------------------------------------------GATACCGCTATTAAAGAAGGAGATCTTGTCAAGCGCACTGGATCTATTGTGGATGTTCCTGCGGGAAAGGCCATGTTAGGCCGTGTGGTCGACGCGTTGGGAGTTCCTATTGATGGAAGAGGGGCTCTAAGC---------------------GATCACGAACGAAGACGTGTCGAAGTGAAAGCC------CCAGGGATTATTGAACGTAAA------TCTGTGCACGAACCTATGCAAACAGGGTTAAAAGCAGTGGATAGCCTGGTTCCTATAGGCCGTGGTCAACGAGAACTTATAATCGGGGACCGACAAACAGGAAAAACAGCTATTGCTATCGATACCATATTGAACCAAAAACAAATGAACTCAAGG---------------------------------GGCACCTCT---GAGAGTGAGACA------TTGTATTGTGTCTATGTAGCGATTGGACAGAAACGCTCGACTGTGGCACAATTAGTTCAAATTCTTTCAGAAGCAAATGCTTTGGAATATTCAATTCTTGTAGCAGCCACCGCTTCGGAT------CCTGCTCCTCTGCAATTTCTGGCCCCATATTCAGGGTGTGCCATGGGGGAATATTTCCGCGATAATGGAATGCACGCATTAATAATCTATGATGATCTTAGTAAGCAGGCGGTGGCATATCGACAAATGTCATTATTGTTACGCCGACCACCAGGCCGTGAGGCTTTCCCAGGGGATGTTTTCTAT------TTACATTCCCGTCTCTTAGAAAGAGCCGCTAAACGATCGGACCAGACAGGTGCAGGTAGCTCGACCGCGTTACCCGTCATTGAAACACAAGCTGGAGACGTATCGGCCTATATCCCCACCAATGTGATC---CCCATTACAGATGGACAAATCTGTTCGGAAACAGAGCTCTTTTATCGCGGAATTAGACCTGCTATTAACGTCGGCTTATCTGTCAGTCGCGTCGGG---TCTGCCGCTCAGTTGAGAGCTATGAAACAAGTCCGCGGTAGTTCAAAACTGGAATTGGCACAATATCGCGAAGTGGCCGCCTTTGCTCAATTTGGG---TCAGACCTTGATGCTGTGACTCAGGCATTACTCAATAGAGGTGCAAGGCTAACAGAAGTACC---GAAACAACCACAATATGCA---CCACTTCCA---ATTGAAAAA------CAAATTATAGTCATTTAYGC----------------------------------------------------------------------------------------------------------------------------------------------------------------------------------------------------
CHLOchlo_Chloranthus_multistac -----------------------------------------------------------------------------------------------------------------------TGCACGTGTTTATGGA---TTGAACGAGATTCAAGCTGGGGAAATGGTGGAATTTGCCAGCGGTGTGAAAGGAATAGCGTTGAATCTTGAGAATGAGAATGTAGGTATTGTTGT---CTTTGGTAGTGATACCGCTATTAAAGAAGGAGATCTTGTCAAGCGCACTGGATCTATTGTGGATGTTCCTGCGGGAAAGGCCATGTTAGGCCGTGTGGTCGACGCGTTGGGAGTACCTATTGATGGAAGAGGGGCTCTAAGC---------------------GATCACGAACGAAGACGTGTCGAAGTGAAAGCC------CCAGGGATTATTGAACGTAAA------TCTGTGCACGAACCTATGCAAACAGGGTTAAAAGCAGTGGATAGCCTGGTTCCTATAGGCCGTGGTCAACGAGAACTGATAATCGGGGACCGACAAACTGGAAAAACCGCTATTGCTATCGATACCATATTGAACCAAAAACAAATGAACTCAAGG---------------------------------GGCACCTCT---GAGAGTGAGACA------TTGTATTGTGTCTATGTAGCGATTGGACAGAAACGCTCGACTGTGGCACAATTAGTTCAAATTCTTTCAGAAGCAAATGCTTTGGAATATTCAATTCTTGTAGCAGCCACCGCTTCGGAT------CCTGCTCCTCTGCAATTTCTGGCCCCATATTCAGGGTGTGCCATGGGGGAATATTTCCGCGATAATGGAATGCACGCATTAATAATCTATGATGATCTTAGTAAGCAGGCGGTGGCATATCGACAAATGTCATTATTGTTACGCCGACCACCAGGCCGTGAGGCTTTCCCAGGGGATGTTTTCTAT------TTACATTCCCGTCTCTTAGAAAGAGCCGCTAAACGATCGGACCAGACAGGTGCAGGTAGCTCGACCGCGTTACCCGTCATTGAAACACAAGCTGGAGACGTATCGGCCTATATCCCCACCAATGTGATC---CCCATTACAGATGGACAAATCTGTTCGGAAACAGAGCTCTTTTATCGCGGAATTAGACCTGCTATTAACGTCGGCTCATCTGTCAGTCGCGTCGGG---TCTGCCGCTCAGTTGAGAGCTATGAAACAAGTCCGCGGTAGTTCAAAACTGGAATTGGCACAATATCGCGAAGTGGCCGCCCTTGCTCAATTTGGG---TCAGACCTTGATGCTGTGACTCAGGCATTACCCAATAGAGGTGCAAGGCTAACAGAAGTACC---GAAACAACCACAATATGCA---CCACTTCCA---ATTGAAAAA------GAAATTCTAGTCATTTACGCCGCT------------------------------------------------------------------------------------------------------------------------------------------------------------------------------------------------
CHLOchlo_Chloranthus_spicatus  -------------------------------------------------------------------------------------------------------CAGTTGGAGATGGGATTGCACGTGTTTATGGA---TTGAACGAGATTCAAGCTGGGGAAATGGTGGAATTTGCCAGCGGTGTGAAAGGAATAGCGTTGAATCTTGAGAATGAGAATGTAGGTATTGTTGT---CTTTGGTAGTGATACCGCTATTAAAGAAGGAGATCTTGTCAAGCGCACTGGATCTATTGTGGATGTTCCTGCGGGAAAGGCCATGTTAGGCCGTGTGGTCGACGCGTTGGGAGTACCTATTGATGGAAGAGGGGCTCTAAGC---------------------GATCACGAACGAAGACGTGTCGAAGTGAAAGCC------CCAGGGATTATTGAACGTAAA------TCTGTGCACGAACCTATGCAAACAGGGTTAAAAGCAGTGGATAGCCTGGTTCCTATAGGCCGTGGTCAACGAGAACTGATAATCGGGGACCGACAAACTGGAAAAACCGCTATTGCTATCGATACCATATTGAACCAAAAACAAATGAACTCAAGG---------------------------------GGCACCTCT---GAGAGTGAGACA------TTGTATTGTGTCTATGTAGCGATTGGACAGAAACGCTCGACTGTGGCACAATTAGTTCAAATTCTTTCAGAAGCAAATGCTTTGGAATATTCCATTCTTGTAGCAGCCACCGCTTCGGAT------CCTGCTCCTCTGCAATTTCTGGCCCCATATTCAGGGTGTGCCATGGGGGAATATTTCCGCGATAATGGAATGCACGCATTAATAATCTATGATGATCTTAGTAAGCAGGCGGTGGCATATCGACAAATGTCATTATTGTTACGCCGACCACCAGGCCGTGAGGCTTTCCCAGGGGATGTTTTCTAT------TTACATTCCCGTCTCTTAGAAAGAGCCGCTAAACGATCGGACCAGACAGGTGCAGGTAGCTCGACCGCGTTACCCGTCATTGAAACACAAGCTGGAGACGTATCGGCCTATATCCCCACCAATGTGATC---CCCATTACAGATGGACAAATCTGTTCGGAAACAGAGCTCTTTTATCGCGGAATTAGACCTGCTATTAACGTCGGCTCATCTGTCAGTCGCGTCGGG---TCTGCCGCTCAGTTGAGAGCTATGAAACAAGTCCGCGGTAGTTCAAAACTGGAATTGGCACAATATCGCGAAGTGGCCGCCCTTGCTCAATTTGGG---TCAGACCTTGATGCTGTGACTCAGGCATTACCCAATAGAGGTGCAAGGCTAACAGAAGTACC---GAAACAACCACAATATGCA---CCACTTCCA---ATTGAAAAA------GAAATTCTAGTCATTTATGCAG--------------------------------------------------------------------------------------------------------------------------------------------------------------------------------------------------
CHLOchlo_Hedyosmum_arborescens ---------------------------------------------------------------------------------TATGAGATCGGTCGAGTGGTCTCAGTTGAAGATGGGATTGCACGTGTTTATGGA---TTGAACGAGATTCAAGCTGGGGAAATGGTGGAATTTGCCAGCGGTGTGAAAGGAATAGCGTTGAATCTTGAAAATGAGAATGTAGGTATTGTTGT---CTTTGGTAGTGATACCGCTATTAAAGAAGGAGATCTTGTCAAGCGCACTGGATCTATTGTGGATGTTCCTGCGGGAAAGGCCATGTTAGGCCGTGTGGTCGACGCGTTGGGAGTACCTATTGATGGAAGAGGGGCTCTAAGC---------------------GATCACGAACGAAGACGTGTCGAAGTGAAAGCC------CCAGGGATTATTGAACGTAAA------TCTGTGCACGAACCTATGCAAACCGGGTTAAAAGCAGTGGATAGCCTGGTTCCTATAGGCCGTGGTCAACGAGAACTTATAATCGGGGACCGACAAACAGGAAAAACAGCTATTGCTATCGATACCATATTGAACCAAAAACAAATGAACTCAAGG---------------------------------GGCACCTCT---GAGAGTGATAAA---TATATTTATTGTGTCTATGTAGCGATTGGACAGAAACGCTCGACTGTGGCACAATTAGTTCAAATTCTTTCAGAAGCAAATGCTTTGGAATATTCCATTCTTGTAGCAGCCACCGCTTCGGAT------CCTGCTCCTCTGCAATTTCTGGCCCCATATTCAGGGTGTGCCATGGGGGAATATTTCCGCGATAATGGAATGCACGCATTAATAATCTATGATGATCTTAGTAAGCAGGCGGTGGCATATCGACAAATGTCATTATTGTTACGCCGACCACCAGGCCGTGAGGCTTTCCCAGGGGATGTTTTCTAT------TTACATTCCCGTCTCTTAGAAAGAGCCGCTAAACGATCGGACCAGACAGGTGCAGGTAGCTCGACCGCGTTACCCGTCATTGAAACACAAGCTGGAGACGTATCGGCCTATATCCCCACCAATGTGATC---CCCATTACAGATGGACAAATCTGTTCGGAAACAGAGCTCTTTTATCGCGGAATTAGACCTGCTATTAACGTCGGCTTATCTGTCAGTCGCGTCGGG---TCTGCCGCTCAGTTGAGAGCTATGAAACAAGTCCGCGGTAGTTCAAAACTGGAATTGGCACAATATCGCGAAGTGGCCGCCCTTGCTCAATTTGGG---TCAGACCTTGATGCTGTGACTCAGGCATTACCCAATAGAGGTGCAAGGCTAACAGAAGTCCC---GAAACAACCACAGTATGCA---CCACTTCCA---ATTGAAAAA------CAAATTTTAGTCATTTA-------------------------------------------------------------------------------------------------------------------------------------------------------------------------------------------------------
CHLOchlo_Hedyosmum_sp._CCWD_20 ------------------------------------------------------------------------------------------------------------GGAGATGGGATTGCACGTGTTTATGGA---TTGAACGAGATTCAAGCTGGGGAAATGGTGGAATTTGCCAGCGGTGTGAAAGGAATAGCGTTGAATCTTGAAAATGAGAATGTAGGTATTGTTGT---CTTTGGTAGTGATACCGCTATTAAAGAAGGAGATCTTGTCAAGCGCACTGGATCTATTGTGGATGTTCCTGCGGGAAAGGCCATGTTAGGCCGTGTGGTCGACGCGTTGGGAGTACCTATTGATGGAAGAGGGGCTCTAAGC---------------------GATCACGAACGAAGACGTGTCGAAGTGAAAGCC------CCAGGGATTATTGAACGTAAA------TCTGTGCACGAACCTATGCAAACAGGGTTAAAAGCAGTGGATAGCCTGGTTCCTATAGGCCGTGGTCAACGAGAACTTATAATCGGGGACCGACAAACAGGAAAAACAGCTATTGCTATCGATACCATATTGAACCAAAAACAAATGAACTCAAGG---------------------------------GGCACCTCT---GAGAGTGATAAA---TATATTTATTGTGTCTATGTAGCGATTGGACAGAAACGCTCGACTGTGGCACAATTAGTTCAAATTCTTTCAGAAGCAAATGCTTTGGAATATTCCATTCTTGTAGCAGCCACCGCTTCGGAT------CCTGCTCCTCTGCAATTTCTGGCCCCATATTCAGGGTGTGCCATGGGGGAATATTTCCGCGATAATGGAATGCACGCATTAATAATCTATGATGATCTTAGTAAGCAGGCGGTGGCATATCGACAAATGTCATTATTGTTACGCCGACCACCAGGCCGTGAGGCTTTCCCAGGGGATGTTTTCTAT------TTACATTCCCGTCTCTTAGAAAGAGCCGCTAAACGATCGGACCAGACAGGTGCAGGTAGCTCGACCGCGTTACCCGTCATTGAAACACAAGCTGGAGACGTATCGGCCTATATCCCCACCAATGTGATC---CCCATTACAGATGGACAAATCTGTTCGGAAACAGAGCTCTTTTATCGCGGAATTAGACCTGCTATTAACGTCGGCTTATCTGTCAGTCGCGTCGGG---TCTGCCGCTCAGTTGAGAGCTATGAAACAAGTCCGCGGTAGTTCAAAACTGGAATTGGCACAATATCGCGAAGTGGCCGCCCTTGCTCAATTTGGG---TCAGACCTTGATGCTGTGACTCAGGCATTACCCAATAGAGGTGCAAGGCTAACAGAAGTCCC---GAAACAACCACAGTATGCA---CCACTTCCA---ATTGAAAAA------------------------------------------------------------------------------------------------------------------------------------------------------------------------------------------------------------------------------
CHLOchlo_Hedyosmum_sp._Stevens -------------------------------------------------------------------------------------------------TGGTCTCAGTTGGAGATGGGATTGCACGTGTTTATGGA---TTGAACGAGATTCAAGCTGGAGAAATGGTGGAATTTGCCAGCGGTGTGAAAGGAATAGCCTTGAATCTTGAGAATGAGAATGTAGGTATTGTTGT---CTTTGGTAGTGATACCGCTATTAAAGAAGGAGATCTTGTCAAGCGCACGGGATCTATTGTGGATGTTCCTGCGGGAAAGGCCATGTTAGGCCGTGTGGTAGACGCGTTGGGAGTACCTATTGATGGAAAAGGGGCTCTAAGC---------------------AATCACGAACGAAGACGTGTCGAAGTGAAAGCC------CCAGGGATTATTGAACGTAAA------TCTGTGCACGAACCCATGCAAACAGGGTTAAAAGCAGTAGATAGCCTGGTTCCTATAGGCCGTGGTCAACGAGAACTTATAATCGGGGACAGACAAACTGGAAAAACAGCTATAGCTATCGATACTATATTAAACCAAAAGCAAATGAACGAAAGG---------------------------------GGCACCTCT---GAGAGTGAGACA------TTGTATTGTGTCTATGTAGCGATTGGACAGAAACGATCGACTGTGGCACAATTAGTTCAAATTCTTCCAGAAGCGAATGCTTTGGAATATTCCATTCTTGTAGCAGCCACCGCTTCGGAT------CCTGCTCCTCTGCAATTTCTGGCCCCATATTCTGGGTGTGCCATGGGGGAATATTTCCGCGATAATGGAATGCACGCATTAATAATCTATGATGATCTTAGTAAACAGGCGGTGGCATATCGACAAATGTCATTATTGTTACGCCGACCACCAGGCCGCGAGGCTTTCCCTGGAGATGTTTTCTAT------TTACATTCCCGTCTCTTAGAAAGAGCCGCTAAACGATCGGACCAGACAGGTGCAGGTAGCTCGACTGCGTTACCCGTCATTGAAACACAAGCTGGAGACGTATCGGCCTATATCCCCACCAATGTGATC---CCCATTACAGATGGACAAATCTGTTTGGAAACAGAGCTCTTTTATCGCGGAATTAGACCTGCAATTAACGTTGGCTTATCTGTCAGTCGCGTCGGG---TCTGCCGCTCAGTTGAAAGCTATGAAACAAGTCCGCGGTAGTTCAAAACTGGAATTGGCACAATATCGCGAAGTGGCCGCCTTCGCTCAATTTGGC---TCAGACCTTGATGCAGCGACTCAGGCATTACCCAATAGAGGTGCAAGGCTTACAGAAGTGCC---AAAACAACCACAATATTCA---CCACTTCCA---ATTGAAAAA------CAAATTGTAGTGATTTATGCAGCT------------------------------------------------------------------------------------------------------------------------------------------------------------------------------------------------
CHLOchlo_1Hedyosmum_sp._Steven -----------------------------------------------------------------------------------------------------CTCAGTTGGAGATGGGATTGCACGTGTTTATGGA---TTGAACGAGATTCAAGCTGGGGAAATGGTGGAATTTGCCAGCGGTGTGAAAGGAATAGCGTTGAATCTTGAAAATGAGAATGTAGGTATTGTTGT---CTTTGGTAGTGATACCGCTATTAAAGAAGGAGATCTTGTCAAGCGCACTGGATCTATTGTGGATGTTCCTGCGGGAAAGGCCATGTTAGGCCGTGTGGTCGACGCGTTGGGAGTACCTATTGATGGAAGAGGGGCTCTAAGC---------------------GATCACGAACGAAGACGTGTCGAAGTGAAAGCC------CCAGGGATTATTGAACGTAAA------TCTGTGCACGAACCTATGCAAACCGGGTTAAAAGCAGTGGATAGCCTGGTTCCTATAGGCCGTGGTCAACGAGAACTTATAATCGGGGACCGACAAACAGGAAAAACAGCTATTGCTATCGATACCATATTGAACCAAAAACAAATGAACTCAAGG---------------------------------GGCACCTCT---GAGAGTGATAAA---TATATTTATTGTGTCTATGTAGCGATTGGACAGAAACGCTCGACTGTGGCACAATTAGTTCAAATTCTTTCAGAAGCAAATGCTTTGGAATATTCCATTCTTGTAGCAGCCACCGCTTCGGAT------CCTGCTCCTCTGCAATTTCTGGCCCCATATTCAGGGTGTGCCATGGGGGAATATTTCCGCGATAATGGAATGCACGCATTAATAATCTATGATGATCTTAGTAAGCAGGCGGTGGCATATCGACAAATGTCATTATTGTTACGCCGACCACCAGGCCGTGAGGCTTTCCCAGGGGATGTTTTCTAT------TTACATTCCCGTCTCTTAGAAAGAGCCGCTAAACGATCGGACCAGACAGGTGCAGGTAGCTCGACCGCGTTACCCGTCATTGAAACACAAGCTGGAGACGTATCGGCCTATATCCCCACCAATGTGATC---CCCATTACAGATGGACAAATCTGTTCGGAAACAGAGCTCTTTTATCGCGGAATTAGACCTGCTATTAACGTCGGCTTATCTGTCAGTCGCGTCGGG---TCTGCCGCTCAGTTGAGAGCTATGAAACAAGTCCGCGGTAGTTCAAAACTGGAATTGGCACAATATCGCGAAGTGGCCGCCCTTGCTCAATTTGGG---TCAGACCTTGATGCTGTGACTCAGGCATTACCCAATAGAGGTGCAAGGCTAACAGAAGTCCC---GAAACAACCACAGTATGCA---CCACTTCCA---ATTGAAAAA------CAAATTTTAGTCATTTATGCAGCT------------------------------------------------------------------------------------------------------------------------------------------------------------------------------------------------
CHLOchlo_Sarcandra_chloranthoi ---------------------------------------------------------------------------------------ATCGGTCGAGTGGTCTCAGTTGGAGATGGGATTGCACGTGTTTATGGA---TTGAACGAGATTCAAGCTGGGGAAATGGTGGAATTTGCCAGCGGTGTGAAAGGAATAGCGTTGAATCTTGAGAATGAGAATGTAGGTATTGTTGT---CTTTGGTAGTGATACCGCTATTAAAGAAGGAGATCTTGTCAAGCGCACTGGATCTATTGTGGATGTTCCTGCGGGAAAGGCCATGTTAGGCCGTGTGGTCGACGCGTTGGGAGTACCTATTGATGGAAGAGGGGCTCTAAGC---------------------GATCACGAACGAAGACGTGTCGAAGTGAAAGCC------CCAGGGATTATTGAACGTAAA------TCTGTGCACGAACCTATGCAAACAGGGTTAAAAGCAGTGGATAGCCTGGTTCCTATAGGCCGTGGTCAACGAGAACTGATAATCGGGGACCGACAAACTGGAAAAACCGCTATTGCTATCGATACCATATTGAACCAAAAACAAATGAACTCAAGG---------------------------------GGCACCTCT---GAGAGTGAGACA------TTGTATTGTGTCTATGTAGCGATTGGACAGAAACGCTCGACTGTGGCACAATTAGTTCAAATTCTTTCAGAAGCAAATGCTTTGGAATATTCAATTCTTGTAGCAGCCACCGCTTCGGAT------CCTGCTCCTCTGCAATTTCTGGCCCCATATTCAGGGTGTGCCATGGGGGAATATTTCCGCGATAATGGAATGCACGCATTAATAATCTATGATGATCTTAGTAAGCAGGCGGTGGCATATCGACAAATGTCATTATTGTTACGCCGACCACCAGGCCGTGAGGCTTTCCCAGGGGATGTTTTCTAT------TTACATTCCCGTCTCTTAGAAAGAGCCGCTAAACGATCGGACCAGACAGGTGCAGGTAGCTCGACCGCGTTACCCGTCATTGAAACACAAGCTGGAGACGTATCGGCCTATATCCCCACCAATGTGATC---CCCATTACAGATGGACAAATCTGTTCGGAAACAGAGCTCTTTTATCGCGGAATTAGACCTGCTATTAACGTCGGCTCATCTGTCAGTCGCGTCGGG---TCTGCCGCTCAGTTGAGAGCTATGAAACAAGTCCGCGGTAGTTCAAAACTGGAATTGGCACAATATCGCGAAGTGGCCGCCCTTGCTCAATTTGGG---TCAGACCTTGATGCTGTGACTCAGGCATTACCCAATAGAGGTGCAAGGCTAACAGAAGTACC---GAAACAACCACAATATGCA---CCACTTCCA---ATTGAAAAA------GAAATTCTAGTCATTTAYGCAGCTGTCA--------------------------------------------------------------------------------------------------------------------------------------------------------------------------------------------
ACORacor_Acorus_calamus_Mt_AF0 -------------------------------------------------------------------------------------------------TGATCTCAGTTGGGGATGGGATTGCCCGCGTAGACGGT---TTGAATGAGATTCAAGCTGGAGAAATGGTTGAATTTGCCAATGGTGTACAGGGAATCGCTTTAAATCTGGAGAATGAAAATGTGGGTATAGTGAT---ATTTGGTAGTGATACCGCTATTAAGGAGGGAGATCTTGTCAAGCGCACTGGATCCATTGTGGATGTTCCTGTAGGTAAGGCAATGTTAGGCCGTGTGGTTGATGCATTGGGAGTACCTATTGATGGAAAAGGAGCTTTAAGT---------------------GATTACGAACGAAAACGTGTGGAAGTGAAAGCC------CCTGGGATTATTGAACGTAAA------TCTGTACACGAACCTATGCAAACAGGGTTAAAAGCAGTAGATAGTCTAGTTCCCATAGGCCGTGGTCAACGAGAACTGATCATCGGAGACAGACAAACAGGAAAAACAGCTATTGCTATCGATACTATCTTAAATCAAAAACAATTGAACTCCAGG---------------------------------GGG---AAT---GAGAAAGAAAAA------TTATATTGTGTTTATGTAGCGATTGGACAGAAACGTTCGACTGTAGCACAATTAGTACAGATTCTTTCAGCGAATCAAGCCTTGGAATATTCCATTCTTGTAGCAGCCACCGCTTCAGAT------CCTGCTCCTCTTCAATTTCTTGCCCCATATTCTGGATGTGCCATGGGGGAATACTTCCGAGATAATGGAATGCACGCATTAATAATATATGATGATTTGAGTAAACAAGCAGTGGCATATCGACAAATGTCCTTATTGTTACGCCGACCACCAGGCCGTGAGGCTTTCCCTGGAGATGTATTCTAT------TTACATTCACGTCTATTAGAAAGAGCAGCAAAACGATCGGATCAAACAGGGGCAGGTAGCTTGACCGCTTTACCAGTCATTGAAACACAAGCTGGAGACGTATCGGCATATATACCTACCAATGTGATC---TCCATTACGGATGGACAAATCTGTTTGGAAACAGAGCTCTTTTATCGCGGAATTAGACCAGCTATTAACGTTGGATTATCTGTCAGTCGAGTCGGG---TCTGCCGCTCAGTTGAAAACTATGAAACAAGTATGCGGGAGTTTAAAACTAGAATTAGCACAATATAGGGAAGTGGCCGCATTCGCTCAATTTGGT---TCAGACCTAGATGCCGCGACTCAGTCATTACTAAATAGAGGTGCTAGGCTAACTGAAGTTCT---AAAACAGCCGCAATATGAA---CCATTAACA---ATTGAAAAA------CAAATTCTAGTAATTTATGCTGCTGTCAATGGAT--------------------------------------------------------------------------------------------------------------------------------------------------------------------------------------
ACORacor_1Acorus_calamus_Mt_AF ----------------------------------------------------------------------------------------------------------TTGGAGATGGAATTGCACGCGTAGACGGT---TTGAATGAGATTCAAGCTGGAGAAATGGTTGAATTTGCCAATGGTGTACAGGGAATCGCTTTAAATCTGGAGAATGAAAATGTGGGTATAGTGAT---ATTTGGTAGTGATACCGCTATTAAGGAGGGAGATCTTGTCAAGCGCACTGGATCCATTGTGGATGTTCCTGTAGGTAAGGCAATGTTAGGCCGTGTGGTTGATGCATTGGGAGTACCTATTGATGGAAAAGGAGCTTTAAGT---------------------GATTACGAACGAAAACGTGTGGAAGTGAAAGCC------CCTGGGATTATTGAACGTAAA------TCTGTACACGAACCTATGCAAACAGGGTTAAAAGCAGTAGATAGTCTAGTTCCCATAGGCCGTGGTCAACGAGAACTGATCATCGGAGACAGACAAACAGGAAAAACAGCTATTGCTATCGATACTATCTTAAATCAAAAACAATTGAACTCCAGG---------------------------------GGG---AAT---GAGAAAGAAAAA------TTATATTGTGTTTATGTAGCGATTGGACAGAAACGTTCGACTGTAGCACAATTAGTACAGATTCTTTCAGCGAATCAAGCCTTGGAATATTCCATTCTTGTAGCAGCCACCGCTTCAGAT------CCTGCTCCTCTTCAATTTCTTGCCCCATATTCTGGATGTGCCATGGGGGAATACTTCCGAGATAATGGAATGCACGCATTAATAATATATGATGATTTGAGTAAACAAGCAGTGGCATATCGACAAATGTCCTTATTGTTACGCCGACCACCAGGCCGTGAGGCTTTCCCTGGAGATGTATTCTAT------TTACATTCACGTCTATTAGAAAGAGCAGCAAAACGATCGGATCAAACAGGGGCAGGTAGCTTGACCGCTTTACCAGTCATTGAAACACAAGCTGGAGACGTATCGGCATATATACCTACCAATGTGATC---TCCATTACGGATGGACAAATCTGTTTGGAAACAGAGCTCTTTTATCGCGGAATTAGACCAGCTATTAACGTTGGATTATCTGTCAGTCGAGTCGGG---TCTGCCGCTCAGTTGAAAACTATGAAACAAGTATGCGGGAGTTTAAAACTAGAATTAGCACAATATAGGGAAGTGGCCGCATTCGCTCAATTTGGT---TCAGACCTAGATGCCGCGACTCAGTCATTACTAAATAGAGGTGCTAGGCTAACTGAAGTTCT---AAAACAGCCGCAATATGAA---CCATTAACA---ATTGAAAAA------CAAATTCTAGTAATTTAYGC----------------------------------------------------------------------------------------------------------------------------------------------------------------------------------------------------
ACORacor_Acorus_gramineus_Mt_A ---------------------------------------------------------------------------------------ATCGGTCGAGTGGTCTCAGTTGGGGATGGTATTGCCCGCGTAGACGGT---TTGAATGAGATTCAAGCTGGAGAAATGGTTGAATTTTCCAATGGTGTACAGGGAATCGCTTTAAATCTGGAGAATGAAAATGTGGGTATAGTGAT---ATTTGGTAGTGATACCGCAATTAAGGAGGGAGATCTTGTCAAGCGCACTGGATCTATTGTGGATGTTCCTGTAGGTAAGGCAATGTTAGGCCGTGTGGTTGATGCATTGGGAGTACCTATTGATGGAAAAGGAGCTTTAAGT---------------------GATTACGAACGAAAACGTGTGGAAGTGAAAGCG------CCTGGGATTATTGAACGTAAA------TCTGTACACGAACCTATGCAAACAGGGTTAAAAGCAGTAGATAGTCTAGTTCCCATAGGCCGTGGTCAACGAGAACTGATCATCGGAGACAGACAAACAGGAAAAACAGCTATTGCTATCGATACTATCTTAAATCAAAAACAATTGAACTCCAGG---------------------------------GGT---AAT---GAGCAAGAAAAA------TTATATTGTGTTTATGTAGCGATTGGACAGAAACGTTCGACTGTAGCACAATTAGTACAGATTCTTTCAGCGAATCAAGCCTTGGAATATTCAATTCTTGTAGCAGCCACCGCTTCAGAT------CCAGCTCCTCTTCAATTTCTTGCCCCATATTCTGGATGTGCCATGGGGGAATACTTCCGAGATAATGGAATGCACGCATTAATAATATATGATGATTTGAGTAAACAAGCAGTGGCATATCGACAAATGTCCTTATTGTTACGCCGACCACCAGGCCGTGAGGCTTTCCCAGGAGATGTATTCTAT------TTACATTCACGTCTATTAGAAAGAGCATCAAAACGATCGGATCAAACAGGGGCAGGTAGCTTGACCGCTTTACCAGTCATTGAAACACAAGCTGGAGACGTATCGGCGTATATACCTACCAATGTGATC---TCCATTACGGATGGACAAATCTGTTTGGAAACAGAGCTCTTTTATCGCGGAATTAGACCAGCTATTAACGTTGGATTATCTGTCAGTCGAGTCGGG---TCTGCCGCTCAGTTGAAAGCTATGAAACAAGTATGCGGGAGTTTAAAACTAGAATTAGCACAATATAGGGAAGTGGCCGCATTCGCTCAATTTGGT---TCAGACCTAGATGCCGCGACTCAGTCATTACTAAATAGAGGTGCTAGGCTAACTGAAGTTCT---AAAACAACCGCAATATGAA---CCATTAACA---ATTGAAAAA------CAAATTCTAGTAATTTAYGCAGCTGTC---------------------------------------------------------------------------------------------------------------------------------------------------------------------------------------------
ACORacor_1Acorus_gramineus_Mt  ---------------------------------------------------------------------------------------------------------------GATGGTATTGCCCGCGTAGACGGT---TTGAATGAGATTCAAGCTGGAGAAATGGTTGAATTTTCCAATGGTGTACAGGGAATCGCTTTAAATCTGGAGAATGAAAATGTGGGTATAGTGAT---ATTTGGTAGTGATACCGCAATTAAGGAGGGAGATCTTGTCAAGCGCACTGGATCTATTGTGGATGTTCCTGTAGGTAAGGCAATGTTAGGCCGTGTGGTTGATGCATTGGGAGTACCTATTGATGGAAAAGGAGCTTTAAGT---------------------GATTACGAACGAAAACGTGTGGAAGTGAAAGCG------CCTGGGATTATTGAACGTAAA------TCTGTACACGAACCTATGCAAACAGGGTTAAAAGCAGTAGATAGTCTAGTTCCCATAGGCCGTGGTCAACGAGAACTGATCATCGGAGACAGACAAACAGGAAAAACAGCTATTGCTATCGATACTATCTTAAATCAAAAACAATTGAACTCCAGG---------------------------------GGT---AAT---GAGCAAGAAAAA------TTATATTGTGTTTATGTAGCGATTGGACAGAAACGTTCGACTGTAGCACAATTAGTACAGATTCTTTCAGCGAATCAAGCCTTGGAATATTCAATTCTTGTAGCAGCCACCGCTTCAGAT------CCAGCTCCTCTTCAATTTCTTGCCCCATATTCTGGATGTGCCATGGGGGAATACTTCCGAGATAATGGAATGCACGCATTAATAATATATGATGATTTGAGTAAACAAGCAGTGGCATATCGACAAATGTCCTTATTGTTACGCCGACCACCAGGCCGTGAGGCTTTCCCAGGAGATGTATTCTAT------TTACATTCACGTCTATTAGAAAGAGCATCAAAACGATCGGATCAAACAGGGGCAGGTAGCTTGACCGCTTTACCAGTCATTGAAACACAAGCTGGAGACGTATCGGCGTATATACCTACCAATGTGATC---TCCATTACGGATGGACAAATCTGTTTGGAAACAGAGCTCTTTTATCGCGGAATTAGACCAGCTATTAACGTTGGATTATCTGTCAGTCGAGTCGGG---TCTGCCGCTCAGTTGAAAGCTATGAAACAAGTATGCGGGAGTTTAAAACTAGAATTAGCACAATATAGGGAAGTGGCCGCATTCGCTCAATTTGGT---TCAGACCTAGATGCCGCGACTCAGTCATTACTAAATAGAGGTGCTAGGCTAACTGAAGTTCT---AAAACAACCGCAATATGAA---CCATTAACA---ATTGAAAAA------CAAATTCTAGTAATTTATGCTGCT------------------------------------------------------------------------------------------------------------------------------------------------------------------------------------------------
ACORacor_Acorus_tatarinowii_Mt -----------------------------------------------------------------------------------------------------CTCAGTTGGGGATGGGATTGCCCGCGTAGACGGT---TTGAATGAGATTCAAGCTGGAGAAATGGTTGAATTTTCCAATGGTGTACAGGGAATCGCTTTAAATCTGGAGAATGAAAATGTGGGTATAGTGAT---ATTTGGTAGTGATACCGCTATTAAGGAGGGAGATCTTGTCAAGCGCACAGGATCCATTGTGGATGTTCCTGTAGGTAAGGCAATGTTAGGCCGTGTGGTTGATGCATTGGGAGTACCTATTGATGGAAAAGGAGCTTTAAGT---------------------GATTACGAACGAAAACGTGTGGAAGTGAAAGCC------CCTGGGATTATTGAACGTAAA------TCTGTACACGAACCTATGCAAACGGGGTTAAAAGCAGTAGATAGTCTAGTTCCCATAGGCCGTGGTCAACGAGAACTGATCATCGGAGACAGACAAACAGGAAAAACAGCTATTGCTATCGATACTATCTTAAATCAAAAACAATTGAACTCCAGG---------------------------------GGG---AAT---GAGCAAGAAAAA------TTATATTGTGTTTATGTAGCGATTGGACAGAAACGTTCAACTGTAGCACAATTAGTACAGATTCTTTCAGCGAATCAAGCCTTGGAATATTCCATTCTTGTAGCAGCCACCGCTTCAGAT------CCAGCTCCTCTTCAATTTCTTGCCCCATATTCTGGATGTGCCATGGGGGAATACTTCCGAGATAATGGAATGCACGCATTAATAATATATGATGATTTGAGTAAACAAGCAGTGGCATATCGACAAATGTCCTTATTGTTACGCCGACCACCAGGCCGTGAGGCTTTCCCGGGAGATGTATTCTAT------TTACATTCACGTCTATTAGAAAGAGCATCAAAACGATCGGATCAAACAGGGGCAGGTAGCTTGACCGCTTTACCAGTCATTGAAACACAAGCTGGAGACGTATCGGCGTATATACCTACCAATGTGATC---TCCATTACGGATGGACAAATCTGTTTGGAAACAGAGCTCTTTTATCGCGGAATTAGACCAGCTATTAACGTTGGATTATCTGTCAGTCGAGTCGGG---TCTGCCGCTCAGTTGAAAGCTATGAAACAAGTATGCGGTAGTTTAAAACTAGAATTAGCACAATATAGGGAAGTGGCCGCATTCGCTCAATTTGGT---TCAGACCTAGATGCCGCGACTCAGTCATTACTAAATAGAGGTGCTAGGCTAACTGAAGTTCT---AAAACAGCCGCAATATGAA---CCATTAACA---ATTGAAAAA------CAAATTCTAGTAATTTATGCTGCT------------------------------------------------------------------------------------------------------------------------------------------------------------------------------------------------
ALISarac_Arisaema_triphyllum_M ------------------------------------------------------------------------------------------------------------GGAGATGGGATTGCACGTGTTTATGGA---TTGAACGAGATTCAAGCTGGAGAAATGGTGGAATTTGCCAGTGGTGTGAAAGGAATAGCATTAAATCTTGAGAATGAGAATGTAGGTATTGTTGT---CTTTGGTAGTGATACCGCTATTAAAGAAGGAGATCTTGTCAAGCGCACTGGATCTATTGTGGATGTTCCTGCGGGAAAGGCCATGTTAGGCCGTGTGGTCGACGCGTTGGGAGTACCTATTGATGGAAGAGGGGCTCTAAGC---------------------GATCACGAACGAAGACGTGTCGAAGTGAAAGCC------CCAGGGATTATTGAACGTAAA------TCTGTGCACGAACCTATGCAAACAGGGTTAAAAGCAGTGGATAGCCTGGTTCCTATAGGCCGTGGTCAACGAGAACTTATAATCGGGGACAGACAAACTGGAAAAACAGCTATTGCTATCGATACTATATTAAACCAAAAGCAAATTAACTCCAGC---------------------------------------TCT---GAGA------CA------TTGTATTGTGTCTATGTAGCGATTGGACAGAAACGCTCGACTGTGGCACAATTAGTGCAAATTCTGTCAGAAGCAAATGCTTTGGAATATTCCATTCTTGTAGCAGCCACCGCTTCGGAT------CCTGCTCCTCTGCAATTTCTGGCCCCATATTCTGGGTGTGCCATGGGGGAATATTTCCGCGATAATGGAATGCACGCATTAATAATATATGATGATCTTAGTAAACAGGCGGTAGCATATCGACAAATGTCATTATTGTTACGCCGACCACCAGGCCGTGAGGCTTTCCCAGGGGATGTTTTCTAT------TTACATTCCCGTCTCTTAGAAAGGGCCGCTAAACGATCGGACCAGACAGGTGCAGGTAGCTCGACCGCCTTACCCGTCATTGAAACACAAGCTGGAGACGTATCGGCCTATATCCCCACCAATGTGATC---TCCATAACAGATGGACAAATCTGTTTGGAAACTGAGCTCTTTTATCGCGGAATTAGACCAGCTATTAACGTTGGCTTATCTGTCAGTCGCGTCGGG---TCTGCCGCTCAGTTGAAAGCCATGAAACAAGTCCGCGGAAGTTCAAAACTGGAATTGGCACAATATCGCGAAGTAGCCGCCTTCGCTCAATTTGGG---TCAGACCTTGATGCTGTTACTCAGGCATTACTAAATAGAGGTGCAAGGCTTACAGAAGTGCC---CAAACAACCACAATATTCA---CCACTTCCA---ATTGAAAAA------CAAATTATAGTTATTTAT------------------------------------------------------------------------------------------------------------------------------------------------------------------------------------------------------
ALISarac_1Arisaema_triphyllum  -------------------------------------------------------------------------------------------------TGGTCTCAGTTGGAGATGGGATTGCACGTGTTTATKGA---TTGAACGARATTCMMGCTGGAGAAATGGTGGAATTTGCCAGTGGTGTGAAAGGAATAGCATTAAATCTTGAGAATGAGAATGTAGGTATTGTTGT---CTTTGGTAGTGATACCGCTATTAAAGAAGGAGATCTTGTCAAGCGCACTGGATCTATTGTGGATGTTCCTGCGGGAAAGGCCATGTTAGGCCGTGTGGTCGACGCGTTGGGAGTACCTATTGATGGAAGAGGGGCTCTAAGC---------------------GATCACGAACGAAGACGTGTCGAAGTGAAAGCC------CCAGGGATTATTGAACGTAAA------TCTGTGCACGAACCTATGCAAACAGGGTTAAAAGCAGTGGATAGCCTGGTTCCTATAGGCCGTGGTCAACGAGAACTTATAATCGGGGACAGACAAACTGGAAAAACAGCTATTGCTATCGATACTATATTAAACCAAAAGCAAATTAACTCCAGC---------------------------------------TCT---GAGA------CA------TTGTATTGTGTTTATGTAGCGATTGGACAGAAACGCTCGACTGTGGCACAATTAGTGCAAATTCTGTCAGAAGCAAATGCTTTGGAATATTCCATTCTTGTAGCAGCCACCGCTTCGGAT------CCTGCTCCTCTGCAATTTCTGGCCCCATATTCTGGGTGTGCCATGGGGGAATATTTCCGCGATAATGGAATGCACGCATTAATAATATATGATGATCTTAGTAAACAGGCGGTAGCATATCGACAAATGTCATTATTGTTACGCCGACCACCAGGCCGTGAGGCTTTCCCAGGGGATGTTTTCTAT------TTACATTCCCGTCTCTTAGAAAGGGCCGCTAAACGATCGGACCAGACAGGTGCAGGTAGCTCGACCGCCTTACCCGTCATTGAAACACAAGCTGGAGACGTATCGGCCTATATCCCCACCAATGTGATC---TCCATAACAGATGGACAAATCTGTTTGGAAACTGAGCTCTTTTATCGCGGAATTAGACCAGCTATTAACGTTGGCTTATCTGTCAGTCGCGTCGGG---TCTGCCGCTCAGTTGAAAGCCATGAAACAAGTCCGCGGAAGTTCAAAACTGGAATTGGCACAATATCGCGAAGTAGCCGCCTTCGCTCAATTTGGG---TCAGACCTTGATGCTGTTACTCAGGCATTACTAAATAGAGGTGCAAGGCTTACAGAAGTGCC---CAAACAACCACAATATTCA---CCACTTCCA---ATTGAAAAA------CAAATTATAGTTATTTATGCTGCT------------------------------------------------------------------------------------------------------------------------------------------------------------------------------------------------
ALISarac_Gymnostachys_anceps_M -------------------------------------------------------------------------------------------------TGGTCTCAGTTGGAGATGGGATTGCACGTGTTTATGGA---TTGAACGAGATTCAAGCTGGGGAAATGGTTGAATTTTTCAGCGGTGTGAAAGGAATAGCGTTAAATCTGGAGAATGAGAATGTAGGTATTGTTGT---CTTTGGTAGTGATACCGCTATTAAAGAGGGAGATCTTGTCAAGCGCACTGGATCTATTGTGGATGTTCCTGCGGGAAAGGCCATGTTAGGCCGTGTGGTCGACGCGTTGGGAGTACCTATTGATGGAAGAGGGGCTCTAAGC---------------------GATCACGAACGAAGACGTGTCGAAGTGAAAGCC------CCAGGGATTATTGAACGTAAA------TCTGTGCACGAACCTATGCAAACAGGGTTAAAAGCAGTGGATAGCCTGGTTCCTATAGGCCGTGGTCAACGAGAACTTATAATCGGGGACAGACAAACTGGAAAAACAGCTATTGCTATCGATACTATATTAAACCAAAAGCAAATGAACTCAAGG---------------------------------GGCACCTCT---GAGAGTGAGACA------TTGTATTGTGTCTATGTAGCGATTGGACAGAAACGCTCGACTGTGGCACAATTAGTTCAAATTCTTTCAGAAGCGAATGCTTTGGAATATTCCATTCTTGTAGCAGCCACCGCTTCGGAT------CCTGCTCCTCTGCAATTTCTGGCCCCATATTCTGGGTGTGCCATGGGGGAATATTTCCGCGATAATGGAATGCACGCATTAATCATATATGATGATCTTAGTAAACAGGCGGTGGCATATCGACAAATGTCATTATTGTTACGCCGACCACCAGGCCGTGAGGCTTTCCCCGGGGATGTTTTCTAT------TTACATTCCCGTCTCTTAGAAAGAGCCGCTAAACGATCGGACCAGACAGGTGCAGGTAGCTCGACCGCGTTACCCGTCATTGAAACACAAGCTGGAGACGTATCGGCCTATATCCCCACCAATGTGATC---TCCATAACAGATGGACAAATCTGTTTGGAAACAGAGCTCTTTTATCGCGGAATTAGACCAGCTATTAACGTTGGCTTATCTGTCAGTCGCGTCGGG---TCTGCCGCTCAGTTGAAAGCCATGAAACAAGTCCGCGGAAGTTCAAAACTGGAATTGGCACAATATCGCGAAGTGGCCGCCTTCGCTCAATTTGGG---TCAGACCTTGATGCTGTTACTCAGGCATTACTAAATAGAGGTGCAAGGCTTACAGAAGTGCC---CAAACAACCACAATATTCA---CCACTTCCA---ATTGAAAAA------CAAATTCTAGTCATTTATGCTGCTGTCANNGGCT--------------------------------------------------------------------------------------------------------------------------------------------------------------------------------------
ALISarac_Orontium_aquaticum_Mt --------------------------------------------------------------------------------------AATCGGTCGAGTGGTCTCAGTTGGAGATGGGATTGCACGTGTTTATGGA---TTGAACGAGATTCAAGCTGGGGAAATGGTGGAATTTGCCAGCGGTGTCAAAGGAATAGCGTTAAATCTTGAGAATGAGAATGTAGGTATTGTTGT---CTTTGGTAGTGATACCGCTATTAAAGAAGGAGATCTTGTCAAGCGCACTGGATCTATTGTGGATGTTCCCGCGGGAAAGGCCATGTTAGGCCGTGTGGTCGACGCGTTGGGAGTACCTATTGATGGAAGAGGGGCTCTAAGC---------------------GATCACGAACGAAGACGTGTCGAAGTGAAAGCC------CCAGGGATTATTGAACGTAAA------TCTGTGCACGAACCTATGCAAACAGGGTTAAAAGCAGTGGATAGCCTGGTTCCTATAGGCCGTGGTCAACGAGAACTTATAATCGGGGACAGACAAACTGGAAAAACAGCTATTGCTATCGATACAATATTAAACCAAAAGCAAATGAACTCAAGG---------------------------------GGCACCTCT---GAGAGTGAGACA------TTGTATTGTGTCTATGTAGCGATTGGACAGAAACGCTCGACTGTGGCACAATTAGTTCAAATTCTTTCAGAAGCGAATGCTTTGGAATATTCCATTCTTGTAGCAGCCACCGCTTCGGAT------CCTGCTCCTCTGCAATTTCTGGCCCCATATTCTGGGTGTGCCATGGGGGAAGATTTCCGCGATAATGGAATGCACGCATTAATCATATATGATGATCTTAGTAAACAGGCGGTGGCATATCGACAAATGTCATTATTGTTACGCCGACCACCAGGCCGTGAGGCTTTCCCAGGGGATGTTTTCTAT------TTACATTCCCGTCTCTTAGAAAGAGCCGCTAAACGATCGGACCAGACAGGTGCAGGTAGCTCGACCGCGTTACCCGTCATTGAAACACAAGCTGGAGACGTATCGGCCTATATCCCCACCAATGTGATC---TCCATAACAGATGGACAAATCTGTTTGGAAACAGAGCTCTTTTATCGCGGAATTAGACCAGCTATTAACGTTGGCTTATCTGTCAGTCGCGTCGGG---TCTGCCGCTCAGTTGAAAGCCATGAAACAAGTCCGCGGAAGTTCAAAACTGGAATTGGCACAATATCGCGAAGTGGCCGCCTTCGCTCAATTTGGG---TCAGACCTTGATGCTGTTACTCAGGCATTACTAAATAGAGGTGCAAGGCTTACAGAAGTGCC---CAAACAACCACAATATTCA---CCACTTCCA---ATTGAAAAA------CAAATTCTAGTGATTTA-------------------------------------------------------------------------------------------------------------------------------------------------------------------------------------------------------
ALISarac_1Orontium_aquaticum_M -----------------------------------------------------------------------------------------------------CTCAGTTGGAGATGGGATTGCACGTGTTTATGGA---TTGAACGAGATTCAAGCTGGGGAAATGGTGGAATTTGCCAGCGGTGTCAAAGGAATAGCGTTAAATCTTGAGAATGAGAATGTAGGTATTGTTGT---CTTTGGTAGTGATACCGCTATTAAAGAAGGAGATCTTGTCAAGCGCACTGGATCTATTGTGGATGTTCCCGCGGGAAAGGCCATGTTAGGCCGTGTGGTCGACGCGTTGGGAGTACCTATTGATGGAAGAGGGGCTCTAAGC---------------------GATCACGAACGAAGACGTGTCGAAGTGAAAGCC------CCAGGGATTATTGAACGTAAA------TCTGTGCACGAACCTATGCAAACAGGGTTAAAAGCAGTGGATAGCCTGGTTCCTATAGGCCGTGGTCAACGAGAACTTATAATCGGGGACAGACAAACTGGAAAAACAGNTATTGCTATCGATACAATATTAAACCAAAAGCAAATGAACTCAAGG---------------------------------GGCACCTCT---GAGAGTGAGACA------TTGTATTGTGTCTATGTAGCGATTGGACAGAAACGCTCGACTGTGGCACAATTAGTTCAAATTCTTTCAGAAGCGAATGCTTTGGAATATTCCATTCTTGTAGCAGCCACCGCTTCGGAT------CCTGCTCCTCTGCAATTTCTGGCCCCATATTCTGGGTGTGCCATGGGGGAATATTTCCGCGATAATGGAATGCACGCATTAATCATATATGATGATCTTAGTAAACAGGCGGTGGCATATCGACAAATGTCATTATTGTTACGCCGACCACCAGGCCGTGAGGCTTTCCCAGGGGATGTTTTCTAT------TTACATTCCCGTCTCTTAGAAAGAGCCGCTAAACGATCGGACCAGACAGGTGCAGGTAGCTCGACCGCGTTACCCGTCATTGAAACACAAGCTGGAGACGTATCGGCCTATATCCCCACCAATGTGATC---TCCATAACAGATGGACAAATCTGTTTGGAAACAGAGCTCTTTTATCGCGGAATTAGACCAGCTATTAACGTTGGCTTATCTGTCAGTCGCGTCGGG---TCTGCCGCTCAGTTGAAAGCCATGAAACAAGTCCGCGGAAGTTCAAAACTGGAATTGGCACAATATCGCGAAGTGGCCGCCTTCGCTCAATTTGGG---TCAGACCTTGATGCTGTTACTCAGGCATTACTAAATAGAGGTGCAAGGCTTACAGAAGTGCC---CAAACAACCACAATATTCA---CCACTTCCA---ATTGAAAAA------CAA---------------------------------------------------------------------------------------------------------------------------------------------------------------------------------------------------------------------
ALISarac_Spathiphyllum_wallisi -----------------------------------------------------------------------------------------CGGTCGAGTGGTCTCAGTTGGAGATGGGATTGCACGTGTTTATGGA---TTGAACGAGATTCAAGCTGGGGAAATGGTGGAATTTGCCAGTGGTGTGAAAGGAATAGCGTTAAATCTTGAGAATGAGAATGTAGGTATTGTTGT---CTTTGGTAGTGATACCGCTATTAAAGAAGGAGACCTTGTCAAGCGCACTGGATCTATTGTGGATGTTCCTGCGGGAAAGGCCATGTTAGGCCGTGTGGTCGACGCGTTGGGAGTACCTATTGATGGAAGAGGGGCTCTAAGC---------------------GATCACGAACGAAGACGTGTCGAAGTGAAAGCC------CCAGGGATTATTGAACGTAAA------TCTGTGCACGAACCTATGCAAACAGGGTTAAAAGCAGTGGATAGCCTGGTTCCTATAGGCCGTGGTCAACGAGAACTTATAATCGGGGACAGACAAACTGGAAAAACAGCTATTGCTATCGATACTATATTAAACCAAAAGCAAATGAACTCAAGG---------------------------------GGCACCTCT---GAGAGTGAGACA------TTGTATTGTGTTTATGTAGCGATTGGACAGAAACGCTCGACTGTGGCACAATTAGTGCAAATTCTGTCAGAAGCAAATGCTTTGGAATATTCCATTCTTGTAGCAGCCACCGCTTCGGAT------CCTGCTCCTCTGCAATTTCTTGCCCCATATTCTGGGTGTGCCATGGGGGAATATTTCCGTGATAATGGAATGCACGCATTAATAATATATGATGATCTTAGTAAACAGGCGGTAGCATATCGACAAATGTCATTATTGTTACGCCGACCACCAGGCCGTGAGGCTTTCCCAGGGGATGTTTTCTAT------TTACATTCCCGTCTCTTAGAAAGGGCCGCTAAACGATCGGACCAGACAGGTGCAGGTAGCTCGACCGCCTTACCCGTCATTGAAACACAAGCTGGAGACGTATCGGCCTATATCCCCACCAATGTGATC---TCCATAACAGATGGACAAATCTGTTTGGAAACAGAGCTCTTTTATCGCGGAATTAGACCAGCTATTAACGTTGGCTTATCTGTCAGTCGCGTCGGG---TCTGCCGCTCAGTTGAAAGCCATGAAACAAGTCCGCGGAAGTTCAAAACTTGAATTGGCACAATATCGCGAAGTAGCCGCCTTCGCTCAATTTGGG---TCAGACCTTGATGCTGTTACTCAGGCATTACTAAATAGAGGTGCAAGGCTTACAGAAGTGCC---CAAACAACCACAATATGAA---CCACTTCCA---ATTGAAAAA------CAAATTCTAGTTATTTACGC----------------------------------------------------------------------------------------------------------------------------------------------------------------------------------------------------
ALISarac_Symplocarpus_foetidus -------------------------------------------------------------------------------------------------TGGTCTCAGTTGGAGATGGGATTGCACGTGTTTATGGA---TTGAACGAGATTCAAGCTGGGGAAATGGTGGAATTTGCCAGCGGTGTCAAAGGAATAGCGTTAAATCTGGAGAATGAGAATGTAGGTATTGTTGT---CTTTGGTAGTGATACCGCTATTAAAGAAGGAGATCTTGTCAAGCGCACTGGATCTATTGTGGATGTTCCCGCGGGAAAGGCCATGTTAGGCCGTGTGGTCGACGCGTTGGGAGTACCTATTGATGGAAGAGGGGCTCTAAGC---------------------GATCACGAACGAAGACGTGTCGAAGTGAAAGCC------CCAGGGATTATTGAACGTAAA------TCTGTGCACGAACCCATGCAAACAGGGTTAAAAGCAGTGGATAGCCTGGTTCCTATAGGCCGTGGTCAACGAGAACTTATAATCGGGGACAGACAAACTGGAAAAACTGCTATTGCTATCGATACTATATTAAACCAAAAGCAAATGAACTCAAGG---------------------------------GGCACCTCT---GAGAGTGAGACA------TTGTATTGTGTCTATGTAGCGATTGGACAGAAACGCTCGACTGTGGCACAATTAGTTAAAATTCTTTCAGAAGCGAATGCTTTGGAATATTCCATTCTTGTAGCAGCCACCGCTTCGGAT------CCTGCTCCTCTGCAATTTCTGGCCCCATATTCTGGGTGTGCCATGGGGGAATATTTCCGCGATAATGGAATGCACGCATTAATCATATATGATGATCTTAGTAAACAGGCGGTGGCATATCGACAAATGTCATTATTGTTACGCCGACCACCAGGCCGTGAGGCTTTCCCAGGGGATGTTTTCTAT------TTACATTCCCGTCTCTTAGAAAGAGCCGCTAAACGATCGGACCAGACAGGTGCAGGTAGCTCGACCGCGTTACCCGTCATTGAAACACAAGCTGGAGACGTATCGGCCTATATCCCCACCAATGTGATC---TCCATAACAGATGGACAAATCTGTTTGGAAACAGAGCTCTTTTATCGCGGAATTAGACCAGCTATTAACGTTGGCTTATCTGTCAGTCGCGTCGGG---TCTGCCGCTCAGTTGAAAGCCATGAAACAAGTCCGCGGAAGTTCAAAACTGGAATTGGCACAATATCGCGAAGTGGCCGCCTTCGCTCAATTTGGG---TCAGACCTTGATGCTGTTACTCAGGCATTACTAAATAGAGGTGCAAGGCTTACAGAAGTGCC---CAAACAACCACAATATTCA---CCACTTCCA---ATTGAAAAA------CAAATTGTAGTGATTTATGCTGCTGTCAAGGGCT--------------------------------------------------------------------------------------------------------------------------------------------------------------------------------------
ALIStofi_Pleea_tenuifolia_Mt_A ----------------------------------------------------------------------------------------TCGGTCGAGTGGTCTCAGTTGAAGATGGGATTGCACGTGTTTATGGC---TTGAACGAGATTCAAGCTGGGGAAATGGTGGAATTTGCCAGCGGTGTGAAAGGAATAGCGTTGAATCTGGAGAATGAGAATGTAGGTATTGTTGT---CTTTGGTAGTGATACCGCTATTAAAGAAGGAGATCTTGTCAAGCGCACTGGATCAATTGTGGATGTTCCTGCGGGAAAGGCCATGTTAGGCCGTGTGGTCGACGCGTTGGGAGTCCCTATTGATGGAAGAGGGGCTCTAAGC---------------------GATCACGAACGAAGACGTGTCGAAGTGAAAGCC------CCAGGGATTATTGAACGTAAA------TCCGTGCACGAACCTATGCAAACAGGGTTAAAAGCAGTGGATAGCCTGGTTCCTATAGGCCGTGGTCAACGAGAACTTATAATCGGGGACAGACAAACTGGAAAAACAGCTATTGCTATCGATACTATATTAAACCAAAAGCAATTGAACTCAAGG---------------------------------GGCACCTCT---GAGAGTGAGACA------TTGTATTGTGTCTATGTAGCGATTGGACAGAAACGCTCGACTGTAGCACAATTAGTTCAAATTCTTTCAGAAGCGAATGCTTTGGAATATTCCATTCTTGTAGCAGCCACCGCTTCGGAT------CCTGCTCCTCTGCAATTTCTGGCCCCATATTCTGGGTGTGCCATGGGGGAATATTTCCGCGATAATGGAATGCACGCATTAATAATATATGATGATCTTAGTAAACAGGCGGTGGCATATCGACAAATGTCATTATTGTTACGCCGACCACCAGGCCGTGAGGCTTTCCCCGGGGATGTTTTCTAT------TTACATTCCCGTCTCTTAGAAAGAGCCGCTAAACGATCGGACCAGACAGGTGCAGGTAGCTTGACCGCCTTACCCGTCATTGAAACACAAGCTGGAGACGTATCGGCCTATATCCCCACCAATGTGATC---TCCATTACAGATGGACAAATCTGTTTGGAAACAGAGCTCTTTTATCGCGGAATTAGACCTGCTATTAACGTTGGCTTATCTGTCAGTCGCGTCGGG---TCTGCCGCTCAGTTGAAAGCTATGAAACAAGTCCGCGGTAGTTCAAAACTGGAATTGGCACAATATCGCGAAGTGGCCGCCTTCGCTCAATTTGGG---TCAGACCTTGATGCTGTTACTCAGGCATTACCAAATAGAGGTGCAAGGCTTACAGAAGTGCC---CAAACAACCACAATATGAA---CCACTTCCA---ATTGAAAAA------CAAATTGTAGTCATTTAYGCAGCTG-----------------------------------------------------------------------------------------------------------------------------------------------------------------------------------------------
ALIStofi_1Pleea_tenuifolia_Mt  -----------------------------------------------------------------------------------------------------CTCAGTTGGAGATGGGATTGCACGTGTTTATGGC---TTNAACGAGATTCAAGCTGGGGAAATGGTGGAATTTGCCAGCGGTGTGAAAGGAATAGCGTTGAATCTGGAGAATGAGRATGTAGGTATTGTTGT---CTTTGGTAGTGATACCGCTATTAAAGAAGGAGATCTTGTCAAGCGCACTGGATCAATTGTGGATGTTCCTGCGGGAAAGGCCATGTTAGGCCGTGTGGTCGACGCGTTGGGAGTCCYTATTGATGGAAGAGGGGCTCTAAGC---------------------GATCACGAACGAAGACGTGTCGAAGTGAAAGCC------CCAGGGATTATTGAACGTAAA------TCCGTGCACGAACCTATGCAAACAGGGTTAAAAGCAGTGGATAGCCTGGTTCCTATAGGCCGTGGTCAACGAGAACTTATAATCGGGGACAGACAAACTGGAAAAACAGCTATTGCTATCGATACTATATTAAACCAAAAGCAATTGAACTCAAGG---------------------------------GGCACCTCT---GAGAGTGAGACA------TTGTATTGTGTCTATGTAGCGATTGGACAGAAACGCTCGACTGTAGCACAATTAGTTCAAATTCTTTCAGAAGCGAATGCTTTGGAATATTCCATTCTTGTAGCAGCCACCGCTTCGGAT------CCTGCTCCTCTGCAATTTCTGGCCCCATATTCTGGGTGTGCCATGGGGGAATATTTCCGCGATAATGGAATGCACGCATTAATAATATATGATGATCTTAGTAAACAGGCGGTGGCATATCGACAAATGTCATTATTGTTACGCCGACCACCAGGCCGTGAGGCTTTCCCCGGGGATGTTTTCTAT------TTACATTCCCGTCTCTTAGAAAGAGCCGCTAAACGATCGGACCAGACAGGTGCAGGTAGCTTGACCGCCTTACCCGTCATTGAAACACAAGCTGGAGACGTATCGGCCTATATCCCCACCAATGTGATC---TCCATTACAGATGGACAAATCTGTTTGGAAACAGAGCTCTTTTATCGCGGAATTAGACCTGCTATTAACGTTGGCTTATCTGTCAGTCGCGTCGGG---TCTGCCGCTCAGTTGAAAGCTATGAAACAAGTCCGCGGTAGTTCAAAACTGGAATTGGCACAATATCGCGAAGTGGCCGCCTTCGCTCAATTTGGG---TCAGACCTTGATGCTGTTACTCAGGCATTACCAAATAGAGGTGCAAGGCTTACAGAAGTGCC---CAAACAACCACAATATGAA---CCACTTCCA---ATTGAAAAA------CAAATTGTAGTCATTTATGCTGCT------------------------------------------------------------------------------------------------------------------------------------------------------------------------------------------------
ALIStofi_Tofieldia_calyculata  ---------------------------------------------------------------------------------------ATCGGTCGAGTGGTCTCAGTTGGAGATGGGATTGCACGTGTTTATGGC---TTGAACGAGATTCAAGCTGGGGAAATGGTGGAATTTGCCAGCGGTGTGAAAGGAATAGCGTTGAATCTTGAGAATGAGAATGTAGGTATTGTTGT---CTTTGGTAGTGATACCGCTATTAAAGAAGGAGATCTTGTCAAGCGCACTGGATCAATTGTGGATGTTCCTGCGGGAAAGGCCATGTTAGGCCGTGTGGTCGACGCGTTGGGAGTCCCTATTGATGGAAGAGGGGCTCTAAGC---------------------GATCACGAACGAAGACGTGTCGAAGTGAAAGCC------CCAGGGATTATTGAACGTAAA------TCCGTGCACGAACCTATGCAAACTGGGTTAAAAGCAGTGGATAGCCTGGTTCCTATAGGCCGTGGTCAACGAGAACTTATAATCGGGGACAGGCAAACTGGAAAAACAGCTATTGCTATCGATACTATATTAAACCAAAAGCAATTGAACTCAAGG---------------------------------GGCACCTCT---GAGAGTGAGACA------TTGTATTGTGTCTATGTAGCGATTGGACAGAAACGCTCGACTGTGGCACAATTAGTTCAAATTCTTTCAGAAGCGAATGCTTTGGAATATTCCATTCTTGTAGCAGCCACCGCTTCGGAT------CCTGCTCCTCTGCAATTTCTGGCCCCATATTCTGGGTGTGCAATGGGGGAATATTTCCGCGATAATGGAATGCACGCATTAATAATCTATGATGATCTTAGTAAACAGGCGGTGGCATATCGACAAATGTCATTATTGTTACGCCGACCACCAGGCCGTGAGGCTTTCCCCGGGGATGTTTTCTAT------TTACATTCCCGTCTCTTAGAAAGAGCCGCTAAACGATCGGACCAGACAGGTGCAGGTAGCTTGACCGCCTTACCCGTCATTGAAACACAAGCTGGAGACGTATCGGCCTATATCCCCACCAATGTGATC---TCCATTACAGATGGACAAATCTGTTTGGAAACAGAGCTCTTTTATCGCGGAATTAGACCTGCTATTAACGTTGGCTTATCTGTCAGTCGCGTCGGG---TCTGCCGCTCAGTTGAAAGCTATGAAACAAGTCCGCGGTAGTTCAAAACTGGAATTGGCACAATATCGCGAAGTGGCCGCCTTCGCTCAATTTGGG---TCAGACCTTGATGCTGTTACTCAGGCATTACCAAATAGAGGTGCAAGGCTTACAGAAGTGCC---CAAACAACCACAATATTCA---CCACTTCCA---ATTGAAAAA------CAAATTGTAGTCATTTAYGC----------------------------------------------------------------------------------------------------------------------------------------------------------------------------------------------------
ALIStofi_1Tofieldia_calyculata ---------------------------------------------------------------------------------------------------------------------------------------------------------------GRAATGGTGGAATTTGCCAGCGGTKTGAAAGGAANAGCSTTGAATCTKGAGAATGAGAATGTAGGTATTGTTGT---CTTTGGTAGTGATACCGNTATTAAAGAAGGAGATCTTGTCAAGCGCACTGGATCAATTGTGGATGTTCCTGCGGGAAAGGCCATGTTAGGCCGTGTGNTCGACGCGTTGGGAGTCCCTATTGATGGAAGAGGGGCTCTAAGC---------------------GATCACGAACGAAGACGTGTCGAAGTGAAAGCC------CCAGGGATTATTGAACGTAAA------TCCGTGCACGAACNTATGCAAACTGGGTTAAAAGCAGTGGATAGCCTGGTTCCTATAGGCCGTGGTCAACGAGAACTTATAATCGGGGACAGGCAAACTGGAAAAACAGCTATTGCTATCGATACTATATTAAACCAAAAGCAATTGAACTCAAGG---------------------------------GGCACCTCT---GAGAGTGAGACA------TTGTATTGTGTCTATGTAGCGATTGGACAGAAACGCTCGACTGTGSCACAATTAGTTCAAATTCTTTCAGAAGCGAATGCTTTGGAATATTCCATTCTTGTAGCAGCCACCGCTTCGGAT------CCTGCTCCTCTGCAATTTCTGGCCCCATATTCTGGGTGTGCAATGGGGGAATATTTCCGCGATAATGGAATGCACGCATTAATAATCTATGATGATCTTAGTAAACAGGCGGTGGCATATCGACAAATGTCATTATTGTTACGCCGACCACCAGGCCGTGAGGCTTTCCCCGGGGATGTTTTCTAT------TTACATTCCCGTCTCTTAGAAAGAGCCGCTAAACGATCGGACCAGACAGGTGCAGGTAGCTTGACCGCCTTACCCGTCATTGAAACACAAGCTGGAGACGTATCGGCCTATATCCCCACCAATGTGATC---TCCATTACAGATGGACAAATCTGTTTGGRAACAGAGCTCTTTTATCGCGGAATTAGACCTGCTATTAACGTTGGCTTATCTGTCAGTCGCGTCGGG---TCTGCCGCTCAGTTGAVAGCTATGAAACAAGTCCGCGGTAGTTCAAAACTGGAATTGGCACAATATCGCGAAGTGGCCGCCTTCGCTCAATTTGGG---TCAGACCTTGATGCTGTTACTCAGGCATTACCAAATAGAGGTGCAAGGCTTACAGAAGTGCC---CAAACAACCACAATATTCA---CCACTTCCA---ATTGAAAAA------CAAATTGTAGTCATTTATGCTGCT------------------------------------------------------------------------------------------------------------------------------------------------------------------------------------------------
ALISalis_Alisma_plantago_aquat --------------------------------------------------------------------------------------------------------------AGATGGAATTGCMCGTGTTTATGGA---TTAAAGGAAATTCAATCTGGTGAAATGGTAGAATTTGCCAGCGGGGTCAAAGGCATAGCTTTGAATTTAGAAAATGAGAATGTAGGTATTGTTGT---CTTTGGTAGTGATACCGCTATTAAAGAAGGAGATCTTGTAAAGCGCACTGGGTCTATTGTGGATGTTCCTGCGGGAAAATGCTTGTTAGGTCGTGTGGTCGATGCTTTGGGGGTACCCATTGATGGCAAAGGTTCTCTAAGC---------------------GATCACGAACGGAGACGCGTCGAAGTGAAAGCC------CCTGGTATTATTGAGCGTCGA------TCTGTGCACGAACCAATGCAAACTGGCTTAAAAGCAGTGGATAGCCTGGTTCCTATAGGTCGTGGTCAACGAGAATTAATAATAGGAGACAGGCAAACAGGAAAAACCGCTATAGCGGTAGATACCATATTAAACCAAAAAGAACTGAATCAAAAG---------------------------------GCA---AAA---GAAAATGACAAA------TTGTATTGTGTCTATGTGGCGATTGGACAAAAACGCTCGACTGTGGCACAATTAGTACAAATTCTGTCATCAGCCAATGCATTGGAATATTCCATTCTTGTAGCGGCCACCGCTTCGGAT------CCTGCTCCTCTCCAATTTTTAGCACCATATTCTGGCTGCGCTATGGGGGAATATTTCCGCGATAATGGAATGCATGCATTAATCATATATGATGATTTAAGTAAACAGGCGGTGGCATATCGCCAAATGTCATTATTGTTACGCCGACCACCAGGCCGGGAGGCTTTCCCCGGAGATGTCTTCTAC------TTGCATTCCCGTCTCTTAGAGAGAGCCGCGAAACGATCTGAAGAAACAGGAGCAGGTAGCTTAACCGCCTTACCCGTCATTGAAACACAAGCGGGAGACGTATCGGCATATATTCCTACTAATGTGATT---TCAATCACAGATGGACAAATATGTTTGGAAACAGAGCTCTTTTATCGCGGACTCCGACCAGCTATTAACGTTGGCTTATCCGTCAGTCGCGTCGGG---TCGGCCGCTCAGTTGAAGGCTATGAAACAAGTCTGTGGTAGTTTAAAACTGGAATTGGCACAATATCGAGAAGTAGCAGCCTTCGCTCAATTTGGC---TCAGACCTTGACGCAGCCACTCAAGCCTTACTAAATAAGGGTGAACGACTAACAGAAGTTCT---AAAACAACCACAATATGAA---CCACTGCCT---ATTGAAGAT------CAAATTCTTGTCATTTAYGC----------------------------------------------------------------------------------------------------------------------------------------------------------------------------------------------------
ALISalis_Caldesia_oligococca_M ---------------------------------------------------------------------------------------------------------------------------------------------AAGGAAATTCAATCTGGTGAAATGGTAGAATTTGCCAGCGGGGTCAAAGGCATAGCTTTGAATCTCGAAAATGAGAATGTAGGTATTGTTGT---CTTTGGTAGTGATACCGCCATTAAAGAGGGGGATCTTGTAAAGCGCACTGGGTCTATTGTGGATGTTCCTGCGGGAAAATCCTTGTTAGGCCGTGTGGTCGATGCTTTGGGGGTACCCATTGATGGCAAAGGTTCTCTAAGT---------------------GAGAACGAACGGAGACGTGTCGAAGTGAAAGCC------CCTGGTATTATTGAGCGTCGA------TCTGTGCACGAACCAATGCAAACTGGCTTAAAAGCAGTGGATAGCCTGGTTCCTATAGGTCGTGGTCAACGAGAATTGATAATAGGAGACAGGCAAACAGGAAAAACCGCTATAGCGGTAGATACCATATTAAACCAAAAATCACTGAATCAAAAG---------------------------------GCA---AAA---GAAAATGACAAA------TTGTATTGTGTCTATGTGGCGATTGGACAAAAACGCTCGACTGTGGCACAATTAGTACAAATTATGTCATCGAGCCATGCATTGGAATATTCCATTCTTGTAGCGGCCACCGCTTCGGAT------CCTGCTCCTCTCCAATTTTTAGCCCCATATTCTGGCTGCGCTATGGGGGAATATTTCCGTGATAATGGAATGCATGCATTAATCATCTATGATGATTTAAGTAAACAGGCGGTGGCATATCGCCAAATGTCATTATTGTTACGCCGACCACCAGGCCGGGAGGCTTTCCCCGGGGATGTCTTCTAC------TTGCATTCCCGTCTCTTAGAAAGAGCCGCTAAACGATCTGAAGAAACAGGAGCAGGTAGCTTAACCGCCTTACCCGTCATTGAAACACAAGCGGGAGACGTATCGGCATATATTCCTACCAATGTGATT---TCCATCACAGATGGGCAAATCTGTTTGGAAACAGAGCTCTTTTATCGCGGACTCCGACCTGCTATTAACGTTGGCTTATCCGTCAGTCGCGTCGGG---TCGGCCGCTCAGTTGAAGGCTATGAAACAGGTCTGTGGTAGTTTAAAGCTGGAATTAGCACAATATCGAGAAGTAGCTGCCTTCGCTCAATTTGGC---TCAGACCTTGACGCAGCCACTCAAGCCTTACTAAATAAGGGTGAACGACTAACAGAAGTGCT---CAAA---------------------------------------------------------------------------------------------------------------------------------------------------------------------------------------------------------------------------------------------------------------------
ALISalis_Sagittaria_latifolia  --------------------------------------------------------------------------------------------------------TGTTGGAGATGGGATTGCACGTGTTTATGGA---TTAAAGCAAATTCAATCCGGTGAAATGGTCGAATTTGCCAGCGGGGTCAAAGGCATAGCTTTGAATCTAGAAAATGAGAATGTGGGTATTGTTGT---CTTTGGTAGTGATACCGCTATTAAAGAAGGGGATCTTGTAAAGCGCACAGGGTCTATTGTGGATGTTCCTGCGGGAAAATCCTTGTTAGGTCGTGTGGTCGATGCTTTGGGGGTACCCATTGATGGCAAAGGTTCTCTAAGC---------------------GAGAACGAACGGAGACGTGTCGAAGTGAAAGCC------CCTGGTATTATTGAGCGTCGA------TCTGTGCACGAACCAATGCAAACTGGCTTAAAAGCAGTGGATAGTCTGGTTCCTATAGGTCGTGGTCAACGAGAATTGATAATAGGGGACAGGCAAACAGGAAAAACAGCTATAGCGGTAGATACCATATTAAACCAAAAAGAACTGAATAAAAAG---------------------------------GCA---AAA---GAAAATGACAAA------TTGTATTGTGTCTATGTGGCGATTGGACAAAAACGCTCGACTGTGGCACAATTAGTACAAATTCTGTCATCAGCCAATGCATTGGAATATTCCATTCTTGTAGCGGCCACCGCTTCGGAT------CCTGCTCCTCTCCAATTTTTAGCCCCGTATTCTGGCTGCGCTATGGGGGAGTATTTCCGCGATAATGGGATGCATGCATTAATCATATATGATGATTTAAGTAAACAGGCGGTGGCATATCGCCAAATGTCATTATTGTTACGCCGACCACCAGGCCGGGAGGCTTTCCCCGGGGATGTCTTCTAC------TTGCATTCCCGTCTCTTAGAGAGAGCCGCTAAACGATCAGAAGAAACAGGAGCAGGTAGCTTAACCGCTTTACCAGTCATCGAAACCCAAGCCGGAGACGTTTCGGCATATATTCCGACCAATGTGATT---AGTATCACAGATGGACAAATCTGTTTGGAAACAGAGCTCTTTTATCGCGGACTCCGACCAGCTATTAACGTTGGCTTATCCGTCAGTCGCGTCGGG---TCGGCCGCTCAGTTAAAAGCTATGAAACAAGTCTGTGGTAGTTTAAAACTGGAATTAGCACAATATCGAGAAGTGGCTGCCTTCGCTCAATTTGGC---TCAGACCTTGACGCTGCCACTCAAGCCTTACTAAATAAGGGTGAACGACTAACAGAAGTTCT---AAAACAACCACAATATGAA---CCACTTCCC---ATTGAAAAT------CAAATTCTTGTCATTTATGCAGCTGTCAATGGATCCTGTGATCGATGCCCAA--------------------------------------------------------------------------------------------------------------------------------------------------------------------
ALISalis_1Sagittaria_latifolia ---------------------------------------------------------------------------------------------------------GTTGGAGATGGGATTGCACGTGTTTATGGA---TTAAAGCAAATTCAATCCGGTGAAATGGTCGAATTTGCCAGCGGGGTCAAAGGCATAGCTTTGAATCTAGAAAATGAGAATGTGGGTATTGTTGT---CTTTGGTAGTGATACCGCTATTAAAGAAGGGGATCTTGTAAAGCGCACAGGGTCTATTGTGGATGTTCCTGCGGGAAAATCCTTGTTAGGTCGTGTGGTCGATGCTTTGGGGGTACCCATTGATGGCAAAGGTTCTCTAAGC---------------------GAGAACGAACGGAGACGTGTCGAAGTGAAAGCC------CCTGGTATTATTGAGCGTCGA------TCTGTGCACGAACCAATGCAAACTGGCTTAAAAGCAGTGGATAGTCTGGTTCCTATAGGTCGTGGTCAACGAGAATTGATAATAGGGGACAGGCAAACAGGAAAAACAGCTATAGCGGTAGATACCATATTAAACCAAAAAGAACTGAATAAAAAG---------------------------------GCA---AAA---GAAAATGACAAA------TTGTATTGTGTCTATGTGGCGATTGGACAAAAACGCTCGACTGTGGCACAATTAGTACAAATTCTGTCATCAGCCAATGCATTGGAATATTCCATTCTTGTAGCGGCCACCGCTTCGGAT------CCTGCTCCTCTCCAATTTTTAGCCCCGTATTCTGGCTGCGCTATGGGGGAGTATTTCCGCGATAATGGRATGCATGCATTAATCATATATGATGATTTAAGTAAACAGGCGGTGGCATATCGCCAAATGTCATTATTGTTACGCCGACCACCAGGCCGGGAGGCTTTCCCCGGGGATGTCTTCTAC------TTGCATTCCCGTCTCTTAGARAGAGCCGCTAAACGATCAGAAGAAACAGGAGCAGGTAGCTTAACCGCTTTACCAGTCATCGAAACCCAAGCCGGAGACGTTTCGGCATATATTCCGACCAATGTGATT---AGTATCACAGATGGACAAATCTGTTTGGAAACAGAGCTCTTTTATCGCGGACTCCGACCAGCTATTAACGTTGGCTTATCCGTCAGTCGCGTCGGG---TCGGCCGCTCAGTTAAAAGCTATGAAACAAGTCTGTGGTAGTTTAAAACTGGAATTAGCACAATATCGAGAAGTGGCTGCCTTCGCTCAATTTGGC---TCAGACCTTGACGCTGCCACTCAAGCCTTACTAAATAAGGGTGAACGACTAACAGAAGTTCT---AAAACAACCACAATATGAA---CCACTTCCC---ATTGAAAAT------CAAATTCTTGTCATTTATGCAGCT------------------------------------------------------------------------------------------------------------------------------------------------------------------------------------------------
ALISbuto_Butomus_umbellatus_Mt -------------------------------------------------------------------------------------------------------CAGTTGGAGATGGGATTGCACGTGTTTATGGA---TTGAAGGAGATTCAAGCCGGGGAAATGGTAGAATTTTCCAGCGGTGTCAAAGGAATCGCTTTGAATCTTGAAAATGAGAATGTAGGTATTGTAGT---CTTTGGTAGTGATACCGCTATTAAAGAAGGAGATCTTGTCAAGCGCACTGGGTCTATTGTGGATGTTCCTGCAGGAAAATCCTTGTTAGGCCGTGTGGTCGATGGTTTGGGAGTACCCATTGATGGCAGAGGTTCTCTAAGC---------------------GATCACGAACGAAGACGTGTCGAAGTGAAAGCC------CCTGGTATTATTGAGCGTCGA------TCTGTGCACGAACCCATGCAAACTGGCTTAAAAGCGGTGGATAGCCTGGTTCCTATAGGTCGTGGTCAACGAGAATTGATAATTGGAGACAGGCAAACAGGAAAAACAGCTATAGCGGTAGATACCATATTAAACCAAAAAGAACTGAATGCAAAG---------------------------------GCA---AAA---GAAAATGAAAAA------TTGTATTGTGTCTATGTGGCGATTGGGCAGAAACGCTCGACTGTGGCACAATTAGTTCAAATTTTTGCATCAGCCAATGCATTGGAATATTCCATTCTTGTCGCAGCCACCGCTTCGGAT------CCTGCTCCTCTCCAATTTTTGGCCCCATATTCTGGCTGTGCCATGGGGGAATATTTCCGCGATAATGGAATGCACGCATTAATCATATATGATGATTTGAGTAAACAGGCGGTGGCATATCGCCAAATGTCATTATTGTTACGCCGACCGCCAGGCCGAGAGGCTTTCCCCGGGGACGTCTTCTAC------TTGCATTCCCGTCTCTTAGAAAGAGCGGCTAAACGATCAGAAGAGACAGGAGCAGGTAGCTTGACGGCCTTACCTGTCATTGAAACACAAGCTGGAGACGTATCGGCATATATCCCAACCAATGTGATT---CCCATTACAGATGGACAAATCTGTTTGGAAACAGAGCTCTTTTATCGCGGACTCCGACCAGCTATTAACGTTGGCTTATCCGTCAGTCGCGTCGGG---TCGGCAGCTCAATTGAAAGCTATGAAACAAGTCCGCGGTAGTTCAAAACTGGAATTGGCACAATATCGAGAAGTAGCAGCCTTCGCTCAATTTGGC---TCAGACCTTGATGCTGCCACTCAGGCATTACTCAATAGAGGTGCAAGGCTCACAGAAGTTCC---AAAACAACCACAATATGAA---CCACTTCCC---ATTGAAAAG------CAAATTATAGTAATTTATGCTGC-------------------------------------------------------------------------------------------------------------------------------------------------------------------------------------------------
ALIShydr_Ottelia_ovalifolia_Mt --------------------------------------------------------------------------------------------------------------------------------------------------------AGCTGGGGAAATGGTAGAATTTTCCAGCGGTGTCAAAGGAATCGCTTTGAATCTTGAGAATGAGAATGTAGGTATTGTCAT---CTTTGGTAGTGATACCGCTATTAAAGAAGGAGATCTTGTCAAGCGCACTGGGTCTATTGTGGATGTTCCCGCAGGAAAATCCTTGTTAGGCCGTGTGGTCGATGCTTTGGGAGTACCCATTGATGGCAGAGGTTCTTTAGGC---------------------GATCACGAACGAAGACGTGTAGAAGTGAAAGCC------CCTGGTATTATTGAGCGTCGA------TCTGTGCACGAACCCATGCAAACTGGCTTAAAAGCGGTGGATAGCCTGGTTCCTATAGGTCGTGGTCAACGAGAATTGATAATTGGAGACAGGCAAACAGGAAAAACCGCTATAGCGGTGGATACCATATTAAACCAAAAAGAACTGAATGCAAAG---------------------------------GCC---AAA---GAAAATGAAAAA------TTGTATTGTGTCTATGTGGCGATTGGGCAGAAACGCTCGACTGTGGCACAATTAGTACAAATTCTTTCATCAGCCAATGCATTGGAATATTCCATTCTTGTCGCTGCCACCGCTTCGGAT------CCTGCTCCTCTCCAATTTTTTGCCCCATATTCTGGCTGTGCCATGGGGGAATATTTCCGCGATAATGGAATGCACGCATTAATCATATATGATGATTTGAGTAAACAGGCGGTGGCATATCGCCAAATGTCATTATTGTTACGCCGACCGCCAGGTCGAGAGGCTTTCCCCGGGGACGTCTTCTAC------TTGCATTCCCGTCTCTTAGAAAGAGCGGCTAAACGATCAGAAGAGACAGGAGCAGGTAGCTTGACGGCCTTACCTGTCATTGAAACACAAGCTGGAGACGTATCGGCATATATCCCAACCAATGTGATT---CCCATTACAGATGGACAAATCTGTTTGGAAACAGAGCTCTTTTATCGCGGACTCCGACCTGCTATTAACGTTGGCTTATCTGTCAGTCGCGTCGGG---TCGGCAGCTCAGTTGAAAGCTATGAAACAAGTCCGCGGTAGTTTAAAACTGGAATTGGCACAATATCGAGAAGTAGCAGCCTTCGCTCAATTTGGC---TCAGACCTTGATGCTGCCACTCAAGCATTACTAAATAGAGGTGCAAGGCTAACAGAAGTTCC---AAAA---------------------------------------------------------------------------------------------------------------------------------------------------------------------------------------------------------------------------------------------------------------------
ALISsche_Scheuchzeria_palustri ------------------------------------------------------------------------------------------------------------------------------------------------------------------------GAATTTGCCAGCGGTGTCAAAGGAATAGCTTTGAATCTTGAGAATGAGAATGTGGGTATTGTTGT---CTTTGGTAGTGATACCACTATTAAAGARGGAGATCTTGTCAAGCGCACTGGGTCTATTGTGGATGTTCCTGCAGGAAAATCCTTGTTAGGCCGTGTGGTCGATGCTTTGGGAGTACCCATTGATGGCAGAGGTTCTCTAAGC---------------------GATCACGAACGAAGACGTGTCGAAGTGAAAGCC------CCTGGTATTATTGAGCGTCGA------TCTGTGCACGAACCCATGCAAACTGGCTTAAAAGCGGTGGATAGCCTGGTTCCTATAGGTCGTGGTCAACGAGAATTGATAATTGGAGACAGGCAAACAGGAAAAACCGCTATATCGGTGGATACCATATTAAACCAAAAAGAACTGAATGCAAAG---------------------------------GCT---AAA---GAAAATGAAAAA------TTGTATTGTGTCTATGTGGCGATTGGGCAGAAACGCTCGACTGTGGCACAATTAGTGCAAATTCTTTCATCAGCCAATGCATTGGAATATTCCATTCTTGTCGCAGCCACCGCTTCGGAT------CCTGCTCCTCTCCAATTTTTGGCCCCATATTCTGGCTGTGCCATGGGGGAATATTTCCGCGATAATGGAATGCACGCATTAATCATATATGATGATTTGAGTAAACAGGCGGTGGCATATCGCCAAATGTCATTATTGTTACGCCGACCACCAGGCCGAGAGGCTTTCCCCGGGGACGTCTTCTAC------TTGCATTCCCGTCTCTTAGAAAGAGCGGCTAAACGATCAGAAGAGACAGGAGCAGGTAGCTTGACGGCCTTACCTGTCATTGAAACACAAGCAGGAGACGTATCGGCATATATCCCAACCAATGTGATT---CCCATTACAGATGGACAAATCTGTTTGGAAACAGAGCTCTTTTATCGCGGACTCCGACCAGCTATTAACGTTGGCTTATCCGTCAGTCGCGTCGGG---TCGGCTGCTCAGTTGAAAGCTATGAAACAAGTCCGCGGTAGTTCAAAACTTGAATTGGCACAATATCGAGAAGTAGCAGCCTTCGCTCAATTTGGC---TCAGACCTTGATGCTGCCACTCAAGCATTACTAAATAGAGGTGCAAGGCTAACAGAAGTTCC---AAAA---------------------------------------------------------------------------------------------------------------------------------------------------------------------------------------------------------------------------------------------------------------------
ALISjunc_Triglochin_maritimum  -----------------------------------------------------------------------------------------CGGTCGAGTGGTCTCCGTTGRAGATGGGATAGCACGTGTTTATGGA---TTAAAGGAGATTCAAGCTGGAGAAATGGTCGAATTTGCCAGCGGTGTCAAAGGAATAGCTTTAAATCTTGAAAATGAGAATGTGGGTATTGTTGT---CTTTGGTAGTGATACCGCTATTAAAGAAGGAGATCTTGTCAAGCGCACTGGGTCTATTGTGGATGTTCCCGCAGGAAAATCCTTGTTAGGCCGTGTGGTCGATGCTTTGGGAGTACCCATTGATGGCAGAGGTTCTCTAAGC---------------------GATCACGAACGAAGACGGGTCGAAGTGAAAGCC------CCAGGTATTATTGAGCGTCGA------TCTGTGCACGAACCCATGCAAACTGGCTTAAAAGCGGTGGATAGCCTGGTTCCTATAGGTCGTGGTCAACGAGAATTGATAATTGGAGACAGGCAAACAGGAAAAACCGCTATAGCAGTAGATACCATATTAAACCAAAAAGAACTGAATGCAACG---------------------------------GCA---AAA---GAAAATGAGAAA------TTGTATTGTGTCTATGTGGCGATTGGGCAGAAACGCTCGACTGTGGCACAATTAGTGCAAATTCTTGAATCAGCAAATGCATTGGAATATTCCATTCTTGTCGCAGCCACCGCTTCGGAT------CCTGCTCCCCTACAATTTTTGTCCCCATATTCTGGCTGTGCCCTGGGGGAATATTTCCGCGATCATGGAATGCACGCATTAATCATATATGATGATTTGAGTAAACAGGCAGTGGCATATCGCCAAATGTCATTATTGTTACGCCGACCACCAGGCCGAGAGGCTTTCCCCGGGGACGTCTTCTAC------TTGCATTCCCGTCTCTTAGAAAGAGCGGCTAAACGATCTGAAGAGACAGGAGCAGGTAGCTTGACGGCTTTACCTGTCATTGAAACACAGGCTGGAGACGTATCGGCATATATCCCAACCAATGTGATT---CCCATTACAGATGGACAAATCTGTTTGGAAACAGAGCTCTTTTATCGCGGACTCCGACCAGCTATTAACGTGGGCTTATCCGTCAGTCGCGTCGGG---TCGGCAGCTCAGTTGAAAGCTATGAAACAAGTCCGCGGTAGTTCAAAACTGGAATTGGCACAATATCGAGAAGTAGCAGCCTTCGCTCAATTTGGC---TCAGACCTTGATGCTGCCACTCAAGCATTACTAAATAGAGGTGCAAGGCTAACAGAAGTTCC---AAAACAACCACAATATGAA---CCACTTCCC---ATTGAAAAA------CAAATTCTAGTCATTTAYGCAGCTGTCA--------------------------------------------------------------------------------------------------------------------------------------------------------------------------------------------
ALISjunc_1Triglochin_maritimum ----------------------------------------------------------------------------------------------------TCTCAGTTGGAGATGGGATTGCACGTGTTTATGGA---TTAAAGGAGATTCAAGCTGGAGAAATGGTCGAATTTGCCAGCGGTGTCAAAGGAATAGCTTTAAATCTTGAAAATGAGAATGTGGGTATTGTTGT---CTTTGGTAGTGATACCGCTATTAAAGAAGGAGATCTTGTCAAGCGCACTGGGTCTATTGTGGATGTTCCCGCAGGAAAATCCTTGTTAGGCCGTGTGGTCGATGCTTTGGGAGTACCCATTGATGGCAGAGGTTCTCTAAGC---------------------GATCACGAACGAAGACGGGTCGAAGTGAAAGCC------CCAGGTATTATTGAGCGTCGA------TCTGTGCACGAACCCATGCAAACTGGCTTAAAAGCGGTGGATAGCCTGGTTCCTATAGGTCGTGGTCAACGAGAATTGATAATTGGAGACAGGCAAACAGGAAAAACCGCTATAGCAGTAGATACCATATTAAACCAAAAAGAACTGAATGCAACG---------------------------------GCA---AAA---GAAAATGAGAAA------TTGTATTGTGTCTATGTGGCGATTGGGCAGAAACGCTCGACTGTGGCACAATTAGTGCAAATTCTTGAATCAGCAAATGCATTGGAATATTCCATTCTTGTCGCAGCCACCGCTTCGGAT------CCTGCTCCCCTACAATTTTTGTCCCCATATTCTGGCTGTGCCCTGGGGGAATATTTCCGCGGTCATGGAATGCACGCATTAATCATATATGATGATTTGAGTAAACAGGCAGTGGCATATCGCCAAATGTCATTATTGTTACGCCGACCACCAGGCCGAGAGGCTTTCCCCGGGGACGTCTTCTAC------TTGCATTCCCGTCTCTTAGAAAGAGCGGCTAAACGATCTGAAGAGACAGGAGCAGGTAGCTTGACGGCTTTACCTGTCATTGAAGCACAGGCTGGAGACGTATCGGCATATATCCCAACCAATGTGATT---CCCATTACAGATGGACAAATCTGTTTGGAAACAGAGCTCTTTTATCGCGGACTCCGACCAGCTATTAACGTGGGCTTATCCGTCAGTCGCGTCGGG---TCGGCAGCTCAGTTGAAAGCTATGAAACAAGTCCGCGGTAGTTCAAAACTGGAATTGGCACAATATCGAGAAGTAGCAGCCTTCGCTCAATTTGGC---TCAGACCTTGATGCTGCCACTCAGGCATTACTCAATAGAGGTGC----------------------------------------------------------------------------------------------------------------------------------------------------------------------------------------------------------------------------------------------------------------------------------------------
ALIScymo_Cymodocea_serrulata_M ------------------------------------------------------------------------------------------------------------------------------------------------------------------------GAATTTGCTAGCGGTGTCAAAGGAATAGCTTTGAATCTTGAAAATGAGAATGTGGGTATTGTTGT---CTTTGGTAGCGATACCGCTATTAAAGAAGGAGATCTTGTCAAGCGCACAGGGTCTATTGTGGATGTTCCCGCAGGAAAATCCTTGTTAGGCCGTGTGGTCGATGCTTTGGGAGTACCCATTGATGGCAGAGGTTCTCTAAGC---------------------GATCACGAACGAAGACGGGTCGAAGTGAAAGCC------CCAGGTATTATTGAGCGTCGA------TCTGTGCACGAACCCATGCAAACTGGCTTAAAAGCGGTGGATAGCCTGGTTCCTATAGGTCGTGGTCAACGAGAATTGATAATTGGAGACAGGCAAACAGGAAAAACCGCTATAGCGGTAGATACCATATTAAACCAAAAAGAACTGAATGCAATG---------------------------------GCAAAAGAA---GAAAATGCAAAA------TTGTATTGTGTCTATGTGGCGATTGGGCAGAAACGCTCGACTGTGGCACAATTAGTGCAAATTCTTTCATCAGCAAATGCATTGGAATATTCCATTCTTGTCGCAGCCACCGCTTCGGAT------CCTGCTCCCCTCCAATTTTTGGCCCCATATTCTGGCTGTGCCCTGGGGGAATATTTCCGAGATAATGGAATGCACGCATTAATCATATATGATGATTTGAGTAAACAAGCAGTAGCATATCGCCAAATGTCATTATTGTTACGCCGACCACCAGGCCGAGAGGCTTTCCCCGGGGACGTCTTCTAC------TTGCATTCCCGTCTCTTAGAAAGAGCGGTTAAACGATCAGAAGAGACAGGAGCAGGTAGCTTGACGGCCTTACCTGTCATTGAAACACAAGCTGGAGACGTATCGGCATATATCCCAACTAATGTGATT---CCCATTACAGATGGACAAATCTGTTTGGAAACAGAGCTCTTTTATCGCGGACTCCGACCAGCTATTAACGTGGGCTTATCCGTCAGTCGCGTCGGG---TCGGCAGCTCAGTTGAAAGCTATGAAACAAGTCCGCGGTAGTTCAAAACTGGAATTGGCACAATATCGAGAAGTAGCAGCCTTCGCGCAATTTGGC---TCAGACCTTGATGCYGCCACTCAAGCMTTACTAAAT------------------------------------------------------------------------------------------------------------------------------------------------------------------------------------------------------------------------------------------------------------------------------------------------------
ALISpota_Potamogeton_berchtold ---------------------------------------------------------------------------------------------------------------------------CGTGTTTATGGA---TTAAAGGAGATTCAAGCTGGGGAAATGGTCGAATTTGCCTGCGGTGTCAAAGGAATCGCTTTGAATCTTGAAAATGAGAATGTGGGTATTGTTGT---CTTTGGTAGTGATACCGCTATTAAAGAAGGAGATCTTGTCAAGCGCACTGGGTCTATTGTGGATGTTCCCGCGGGAAAATCCTTGTTAGGCCGTGTGGTCGATGCTCTGGGAGTACCCATTGATGGCAGAGGTTCTCTAAGC---------------------GCTCACGAACGAAGACGGGTCGAAGTGAAAGCC------CCAGGTATTATTGAGCGTCGA------TCCGTGCACGAACCCATGCAAACAGGCTTAAAAGCGGTGGATAGCCTGGTTCCTATAGGTCGTGGTCAACGAGAATTGATAATTGGAGACAGGCAAACAGGAAAAACCGCTATAGCGATAGATACCATATTAAACCAAAAAGAACTGAATGCAACG---------------------------------GCA---AAA---GAAAATGAAAAA------TTGTATTGTGTCTATGTGGCGATTGGGCAGAAACGCTCGACTGTGGCACAATTAGTGCAAATTCTTTCATCAGCAAATGCATTGGAATATTCCATTCTTGTCGCAGCCACCGCTTCGGAT------CCTGCCCCCCTCCAATTTTTGGCCCCATATTCGGGCTGTGCCCTGGGGGAATATTTCCGAGATAATGGAATGCACGCATTAATCATATATGATGATTTGAGTAAACAAGCAGTAGCATATCGCCAAATGTCATTATTGTTACGCCGACCACCAGGCCGAGAGGCTTTCCCCGGGGACGTCTTCTAC------TTGCATTCCCGTCTTTTAGAAAGAGCGGCTAAACGATCAGAAGAGACAGGAGCAGGTAGCTTGACGGCCTTACCTGTCATTGAAACACAAGCTGGAGACGTATCGGCATATATCCCAACCAATGTGATT---CCCATTACAGATGGACAAATCTGTTTAGAAACGGAGCTCTTTTATCGCGGACTCCGACCTGCTATTAACGTGGGCTTATCCGTCAGTCGCGTCGGG---TCGGCAGCTCAGTTGAAAGCTATGAAACAAGTCCGCGGGAGTTCAAAACTAGAATTGGCACAATATCGAGAAGTAGCAGCCTTCGCGCAATTTGGC---TCAGACCTTGATGCTGCCACTCAAGCATTACTAAATAGAGGTGCAAGGCTAACAGAAGTTCC---AAAACAACCACAATATGAA---CCACTGCCC---ATTGAAAAA------GAAATTCTAGTAATTTAYGCCGCTGTC---------------------------------------------------------------------------------------------------------------------------------------------------------------------------------------------
ALISpota_Potamogeton_natans_Mt -------------------------------------------------------------------------------------------------TGGTCTCAGTTGGAGATGGGATTGCACGTGTTTATGGA---TTGAACGAGATTCAAGCTGGAGAAATGGTTGAATTTGCCAGCGGTGTGAAAGGAATAGCCTTGAATCTTGAGAATGAGAATGTAGGTATTGTTGT---CTTTGGTAGTGATACCGCTATTAAAGAAGGAGATCTTGTCAAGCGCACTGGATCTATTGTGGATGTTCCTGCGGGAAAGGCCATGTTAGGCCGTGTGGTCGACGCGTTGGGAGTACCYATTGATGGAAGAGGGGCTCTAAGC---------------------GATCACGAACGAAGACGTGTCGAAGTGAAAGCC------CCAGGGATTATTGAACGTAAA------TCTGTGCACGAACCCATGCAAACAGGCTTAAAAGCAGTGGATAGCCTGGTTCCTATAGGTCGTGGTCAACGAGAATTGATAATTGGAGACAGGCAAACAGGAAAAACCGCTATAGCGATAGATACCATATTAAACCAAAAAGAACTGAATGCAACG---------------------------------GCA---AAA---GAAAATGAAAAA------TTGTATTGTGTCTATGTGGCGATTGGGCAGAAACGCTCGACTGTGGCACAATTAGTGCAAATTCTTTCATCAGCAAATGCATTGGAATATTCCATTCTTGTCGCAGCCACCGCTTCGGAT------CCTGCCCCCCTCCAATTTTTGGCCCCATATTCGGGCTGTGCCCTGGGGGAATATTTCCGAGATAATGGAATGCACGCATTAATCATATATGATGATTTGAGTAAACAAGCAGTAGCATATCGCCAAATGTCATTATTGTTACGCCGACCACCAGGCCGAGAGGCTTTCCCCGGGGACGTCTTCTAC------TTGCATTCCCGTCTTTTAGAAAGAGCGGCTAAACGATCAGAAGAGACAGGAGCAGGTAGCTTGACGGCCTTACCTGTCATTGAAACACAAGCTGGAGACGTATCGGCATATATCCCAACCAATGTGATT---CCCATTACAGATGGACAAATCTGTTTAGAAACAGAGCTCTTTTATCGCGGACTCCGACCAGCTATTAACGTGGGCTTATCCGTCAGTCGCGTCGGG---TCGGCAGCTCAGTTGAAAGCTATGAAACAAGTCCGCGGGAGTTCAAAACTAGAATTGGCACAATATCGAGAAGTAGCAGCCTTCGCGCAATTTGGC---TCAGACCTTGATGCTGCCACTCAAGCATTACTAAATAGAGGTGCAAGGCTAACAGAAGTTCC---AAAACAACCACAATATGAA---CCACTGCCC---ATTGAAAAA------GAAATTGTAGTAATTTATGC----------------------------------------------------------------------------------------------------------------------------------------------------------------------------------------------------
PETRpetr_Japonolirion_osense_M --------------------------------------------------------------------------------------------------------AGTTGGAGATGGGATTGCACGTGTTTATGGA---TTGAACGAGCTTCAAGCTGGNGAAATGNTGNAATTTGCCAGCGGTGTGAAAGGAANAGCGTTGAATCTTGAGAATGAGAATGTAGGTATTGTTGT---CTTTGGTAGTGATACCGCTATTAAAGAAGGAGATCTTGTCAAGCGCACTGGATCTATTGTGGATGTTCCTGCGGGAAAGGCCATGTTAGGCCGTGTGGTCGACGCGTTGGGAGTACCTATTGATGGAAGAGGGGCTCTAAGC---------------------GATCACGAACGAAGACGTGTCGAAGTGAAAGCC------CCAGGGATTATTGAACGTANA------TCTGTGCACGAACCTATGCAAACAGGGTTAAAAGCAGTGGATAGCCTGGTTCCTATAGGCCGTGGTCAACGAGAACTTATAATCGGGGACAGACAAACTGGAAAAACAGCAATAGCTATCGATACTATATTAAACCAAAAGCAAATGAACTCAAGG---------------------------------GGCACCTCT---GAGAGTGAGACA------TTGTATTGTGTCTATGTAGCGATTGGACMGAAACGSTCGACTGTGGCACAATTAGTTCAAATTCTTCCAGAAGCGAATGCTTTGGAATATTCCATTCTTGTAGCAGCCACCGCTTCGGAT------CCTGCTCCTCTGCAATTTCTGGCCCCATATTCTGGGTGTGCCATGGGGGAATATTTCCGCGATAATGGAATGCACGCATTGATAATTTTTGATGATCTTAGTAAACAGGCGGTGGCATATCGACAAATGTCATTATTGTTACGCCGACCACCAGGCCGTGAGGCTTTCCCAGGGGATGTTTTCTAT------TTACATTCCCGTCTCTTAGAAAGAGCCGCTAAACGATCGGACCAGACAGGTGCAGGTAGCTCGACTGCGTTACCCGTCATTGAAACACAAGCTGGAGACGTATCGGCCTATATCCCCACCAATGTGATC---CCCATTACAGATGGACAAATCTGTTCSGAAACGGACCTCTTTTATCGCGGAATTAGACCAGCTATTAACGTTGGCTTATCTGTCAGTCGCGTCGGG---TCTGCCGCTCAGTTGAGAGCTATGAAACAAGTCCGCGGTASTTCAAAACTGGAATTGGCACAATATCGCGAAGTGGCCGCCTTCGCTCAATTTGGG---TCAGACCTTGATGCAGCGACTCAGGCATTACCCAATAGAGGTGCAAGGCTTACAGAAGTGCC---CAAACAACCACAATATGCA---CCACTTCCA---ATTGAAAAA------CAAATCGTAGTGATTTATGCAGCT------------------------------------------------------------------------------------------------------------------------------------------------------------------------------------------------
PETRpetr_Petrosavia_stellaris  ----------------------------------------------------------------------------------------------------TCTNAGTTGGAGATGGGATTGCACGTGTTTATGGA---TTNAACGAGATTCAAGCTGGGGAAATGKTGGAATTTGCCAGCGGTGTGAAAGGAANAGCGTTGAATCTTGAGAATGAGAATGTAGGTATTGTTGT---CTTTGGTAGTGATACCGTTATTAAAGAAGGAGATCTTGTCAAGCGCACTGGATCTATTGTGGATGTTCCTGCGGGAAAGGCCATGTTAGGCCGTGTGGTCGACGCGTTGGGAGTACCTATTGATGGAAGAGGGGCTCTAAGC---------------------GATCACGAACGAAGACGTGTCGAAGTGAAAGCC------CCAGGGATTATTGAACGTAAA------TCTGTGCACGAACCTATGCAAACAGGGTTAAAAGCAGTGGATAGCCTGGTTCCTATAGGCCGTGGTCAACGAGAACTTATAATCGGGGACAGACAAACTGGAAAAACAGCAATAGCTATCGATACTATATTAAACCAAAAGCAAATGAACTCAAGG---------------------------------GGCACCTCT---GAGAGTGAGACA------TTGTATTGTGTCTATGTAGCGATTGGACAGAAACGCTCGACTGTGGCACAATTAGTTCAAATTCTTCCAGAAGCGAATGCTTTGGAATATTCAATTCTTGTAGCAGCCACCGCTTCGGAT------CCAGCTCCTCTGCAATTTCTGGCCCCATATTCAGGGTGTGCCATGGGGGAATATTTCCGCGATAATGGAATGCACGCATTGATCATTTTTGATGATCTTAGTAAACAGGCGGTGGCATATCGACAAATGTCATTATTGTTACGCCGACCACCAGGCCGTGAGGCTTTCCCAGGGGATGTTTTCTAT------TTACATTCCCGTCTCTTAGAAAGAGCCGCTAAACGATCGGACCAGACAGGTGCAGGTAGCTCGACTGCGTTACCCGTCATTGAAACACAAGCTGGAGACGTATCGGCCTATATCCCCACCAATGTGATC---CCCATTACAGATGGACAAATCTGTTCGGAAACGGAGCTCTTTTATCGCGGAATTAGACCTGCTATTAACGTTGGCTTATCTGTCAGTCGCGTCGGG---TCTGCCGCTCAGTTGAGAGCTATGAAACAAGTCCGCGGGAGTTCAAAACTGGAATTGGCACAATATCGCGAAGTAGCCGCCTTCGCTCAATTTGGG---TCAGACCTTGATGCTGCGACTCAGGCATTACCCAATAGAGGGGCAAGGCTTACAGAAGTGCC---CAAACAACCACAATATGCA---CCACTTCCA---ATTGAAAAA------CAAATAGTAGTGATTTATGCAGCT------------------------------------------------------------------------------------------------------------------------------------------------------------------------------------------------
DIOSnart_Aletris_farinosa_Mt_A ----------------------------------------------------------------------------------------------------------TTGGAGATGGGATTGCACGTGTTTATGGA---TTGAACGAGATTCAAGCTGGGGAAATGGTGGAATTTGCCAGCGGTGTGAAAGGAATAGCCTTGAATCTTGAGAATGAGAATGTAGGGATTGTTGT---CTTTGGTAGTGATACAGCTATTAAAGAAGGAGATCTTGTCAAGCGCACTGGATCTATTGTGGATGTTCCTGCAGGAAAGGCCATGTTAGGCCGTGTGGTCGACGCGTTGGGAGTACCTATTGATGGAAGAGGGGCTCTAAGC---------------------GATCACGAACGAAGACGTGTCGAAGTGAAAGCC------CCAGGGATTATTGAACGTAAA------TCTGTGCACGAACCTATGCAAACAGGGTTAAAAGCAGTGGATAGCCTGGTTCCTATAGSCCGTGGTCAACGAGAACTTATAATCGGGGACAGACAAACTGGAAAAACTGCTATAGCTATCGATACTATATTAAACCAAAAGCAAATGAACTCAAGG---------------------------------GGCACCTCT---GAGAGTGACACA------TTGTATTGTGTCTATGTAGCGATTGGACAGAAACGCTCGACTGTGGCACAATTAGTTCAAATTCTTCCAGAAGCGAATGCTTTGGAATATTCTATTCTTGTAGCAGCCACCGCTTCGGAT------CCTGCTCCTCTGCAATTTCTGGCCCCATATTCTGGGTGTGCCATGGGGGAATATTTCCGCGATAATGGAATGCACGCATTAATAATATATGATGATCTTAGTAAACAGGCGGTGGCATATCGACAAATGTCATTATTGTTACGCCGACCACCAGGCCGTGAGGCCTTCCCAGGGGATGTTTTCTAT------TTACATTCCCGTCTCTTAGAAAGAGCCGCTAAACGATCGGACCAGACAGGTGCAGGTAGCTTGACTGCCTTACCCGTCATTGAAACACAAGCTGGAGACGTATCGGCCTATATCCCCACCAATGTGATC---TCCATTACTGATGGACAAATCTGTTTGGAAACAGAGCTCTTTTATCGCGGAATTAGACCTGCTATTAACGTTGGCTTATCTGTCAGTCGCGTCGGG---TCTGCCGCTCAGTTGAAAGCTATGAAACAAGTCTGCGGTAGTTTAAAACTGGAATTGGCACAATATCGCGAAGTGGCCGCCTTCGCTCAATTTGGG---TCAGACCTTGATGCTGCGACTCAGGCATTACCCAATAGAGGTGCAAGGCTGACAGAAGTGCC---CAAACAACCACAATATTCA---CCACTTCCA---ATTGAAAAA------CAAATTGTAGTGATTTA-------------------------------------------------------------------------------------------------------------------------------------------------------------------------------------------------------
DIOSnart_Narthecium_ossifragum ----------------------------------------------------------------------------------------------------TCTCAGTTGGAGATGGGATTGCACGTGTTTATGGA---TTNAACGAGATTCAAGCTGGGGAAATGGTNGAATTTGCAAGCGGTGTGAAAGGAATAGCCTTGANTCTTGAGATTGAGNATGTAGGRATTGTTGT---CTTTGGTAGTGATACTGCTATTAAAGAAGGAGATCTTGTCAAGCGCACTGGATCTATTGTGNATGTTCCTGCAGGAAAGGCCATGTTAGGCCGTGTGGTCGACGCGTTGGGAGTACCTATTGATGGAAGAGGGGCTCTAAGC---------------------GATCACGAACGAAGACGTGTCGAAGTGAAAGCC------CCAGGGATTATTGAACGTAAA------TCTGTGCACGAACYTATGCAAACAGGGTTAAAAGCAGTGGATAGCCTGGTTCCTATAGGCCGTGGTCAACGAGAACTTATAATCGGGGACAGACAAACTGGAAAAACTGCTATAGCTATCGATACTATATTAAACCAAAAGCAAATGAACTCAAGG---------------------------------GGCACCTCT---GAGAGTGAGACA------TTGTATTGTGTCTATGTAGCGATTGGACAGAAACGCTCGACTGTGGCACAATTAGTTCAAATTCTTCCAGAAGCGAATGCTTTGGAATATTCTATTCTTGTAGCAGCCACCGCTTCGGAT------CCTGCTCCTCTGCAATTTCTGGCCCCATATTCTGGGTGTGCCATGGGGGAATATTTCCGCGATAATGGAATGCACGCATTAATAATATATGATGATCTTAGTAAACAGGCGGTGGCATATCGACAAATGTCATTATTGTTACGCCGACCACCAGGCCGTGAGGCCTTCCCAGGGGATGTTTTCTAT------TTACATTCCCGTCTCTTAGAAAGAGCCGCTAAACGATCGGACCAGACAGGTGCAGGTAGCTTGACTGCCTTACCCGTCATTGAAACACAAGCTGGAGACGTATCGGCCTATATCCCCACCAATGTGATC---TCCATTACAGATGGACAAATCTGTTTGGAAACAGAGCTCTTTTATCGCGGAATTAGACCAGCTATTAACGTTGGCTTATCTGTCAGTCGCGTCGGG---TCTGCCGCTCAGTTGAGAGCTATGAAACAAGTCTGCGGTAGTTTAAAACTGGAATTGGCACAATATCGCGAAGTGGCCGCCTTCGCTCAATTTGGG---TCAGACCTTGATGCTGCGACTCAGGCATTACCCAATAGAGGTGCAAGGCTGACAGAAGTGCC---CAAACAACCACAATATTCA---CCACTTCCA---ATTGAAAAA------CAAATTGTAGTGATTTATGCTGCT------------------------------------------------------------------------------------------------------------------------------------------------------------------------------------------------
DIOSburm_Burmannia_lutescens_M ----------------------------------------------------------------------------------------------------TCTCCGTNGGAGATGGGATTGCACGTGTTTATGGA---TTNAACGAGATTCAAGCTGGAGAAATGGTGGAATTTGCMAGCGGTGTGAAAGGAATAGCCTTGAATCTTGAGAATGAGNATGTAGGTATTGTTGT---CTNTGGTAGTGATACTGCTATTAAAGAAGGAGATCTTGTCAAGCGCACTGGATCTATTGTGGATGTTCCTGCGGGAAAGGCCATGTTAGGCCGTGTGGTCGATGCATTGGGAGTACCCATTGATGGAAGAGGGGCTCTAAGC---------------------GATCACGAACGAAGACGTGTCGAAGTGAAAGCC------CCAGGGATTATTGAACGTAAA------TCTGTGCACGAACCCATGCAAACAGGGTTAAAAGCAGTGGATAGCCTGGTTCCTATAGGCCGTGGTCAACGAGAACTTATAATCGGGGACAGACAAACAGGAAAAACGGCTATAGCTATCGATACACTATTAAACCAAAAGCAAATAAACTCAAGG---------------------------------GGCACCTCT---GAGAGTGAGACA------TTGTATTGTGTCTATGTAGCGATTGGACAGAAACGCTCGACTGTGGCACAATTAGTGCAAATTATTTCTGAAGCGAATGCTTTGGAATATTCCATTCTTGTAGCAGCCACCGCTTCGGAT------CCTGCTCCTCTGCAATTTCTGGCCCCATATTCTGGGTGTGCCATGGGGGAATATTTCCGCGATAATGGAATGCACGCATTAATAATATATGATGATCTTAGTAAACAGGCGGTGGCATATCGACAAATGTCATTATTGTTACGCCGACCACCAGGCCGTGAGGCTTTCCCAGGCGATGTTTTCTAT------TTACATTCCCGTCTCTTAGAAAGAGCCGCTAAACGATCGGACCAGACAGGTGCAGGTAGCTCGACTGCGTTACCCGTCATTGAAACACAAGCTGGAGACGTATCGGCTTATATTCCTACTAATGTCATT---TCCATTACGGATGGACAAATCTGTTCGGAAACAGAGCTCTTTTATCGCGGAATTAGACCTGCTATTAACGTTGGCTTATCTGTCAGTCGCGTCGGG---TCTGCCGCTCAGTTGAGAGCTATGAAACAAGTCCGCGGTAGTTCAAAACTGGAATTGGCACAATATCGCGAAGTGGCCGCCTTCGCTCAATTTGGC---TCAGACCTTGATGCTGCGACTCAGGCATTACTCAATAGAGGTGCAAGGCTGACAGAAGTGCC---CAAACAACCACAATATTCA---CCACTTCCA---ATTGAAAAA------CAAATAGTCGTGATTTATGCAGCT------------------------------------------------------------------------------------------------------------------------------------------------------------------------------------------------
DIOSburm_Thismia_rodwayi_Mt_AY --------------------------------------------------------------------------------------------------------AGTTGGAGATGGGATTGCACGTGTTTATGGA---TTGAACGAGATTAAAGCTGGAGAAATGGTGGAATTTGCCAGCGGTGTGAAAGGAATAGCCTTGAATCTTGAGAATGAGAATGTAGGTCTTGTTGT---CTTTGGTAGTGATACCGCTATTAAAGAAGGAGATCTTGTCAAGCGCACTGGATCTATTGTGGATGTTCCTGCGGGAAAGGCCATGTTAGGCCGTGTGGTCGACGCSTTGGGAATACCTATTGATGGAAGARGGGCTCTAAGC---------------------GATCACGAACGAAGACGTGTCGAAGTAAAAGCC------CCARGGATTATAGAACGTCAA------TCTGTGCACGAACCTATGCAAACARGGTTAAAAGCAGTGGATAGCCTGGTTCCTATARGCCGTGGTCAACGAGAACTTATAATCGGGGACAGACAAACAGGAAAAACAGCTATAGCTATCGANACTATATTAAACCAAAAGCAAATT------N-----------------------------------GTCTCATCN----AKAKTGANACA------TTGTATTGTGTCWATGTYSCRATTGGNCAGAAACGCTCAACTGTGGCACAATTAGTGMAAATTCTTKGAGAAGCGAATGCTTTGGAATATTCCATTCTTGTAGCAGCCACTGCTTCGGAT------CYTGCTCCTCTGCAATTTATGGNCCCATATTCAGGGTGTGCMATGGGGGAATATTTCCGCGATAATGGAWTGCACGCATTMATAATMTATGATGATCTTAGTAAACAGGCGGTGGCATATCGACAAATGTCATTATTGTTACGCCGACCACCAGGCCGTGAGGCTTTCCCAGGGGATGTTTTCTAT------TTACATTCCCGTCTATTAGAAAGAGCCACTAAACGATCGGACCAGACAGGTGCAGGTAGCTCGACTGCGTTACCCGTCATTGAAACACAAGCTGGAGACTCCTCGGCCTATATCCCCACCAATGTGATT---CCCATTACAGATGGACAAATCTGTTTGGAAACAGAGCTCTTTTATCGCGGAATTATACCAGCTATTAACGTTGGCTTATCCGTCAGTCGCGTCGGG---TCTGCCGCTCAGTTGAGAGCTATGAAACAAGTCCGCGGTAGTTCAAAACTGGAATTGGCACAATATCGCGAAGTGGCCGCCTTCGCTCAATTTGGG---TCAGACCTTGATGCTGCGACTCAGGCATTACTCAATAGAGGTGCAAGGCTGACAGAAGTGCC---CAAACAACCACAATATGAA---CCACTTCCA---ATTGAAAAA------CAAATTGTCGTTCTTTATGCANCT------------------------------------------------------------------------------------------------------------------------------------------------------------------------------------------------
DIOSdios_Dioscorea_communis_Mt ------------------------------------------------------------------------------------------------------------------------------------------------------CAAGCTGGAGAAATGGTTGAATTTGCCAGCGGTGTGAAAGGAATAGCCTTGAATCTTGAGAATGAGAATGTAGGTATTGTTGT---CTTTGGTAGTGATACCGCTATTAAAGAAGGAGATCTTGTCAAACGCACTGGATCTATTGTGGATGTTCCTGCGGGAAAGGCCATGTTAGGCCGTGTGGTCGACGCGTTGGGAGTACCTATTGATGGAAGAGGGGCTCTAAGC---------------------GATCACGAACGAAGACGTGTCGAAGTAAAAGCC------CCAGGGATTATTGAACGTAAA------TCTGTGCACGAACCTATGCAAACAGGCTTAAAAGCAGTGGATAGCCTGGTTCCTATAGGCCGTGGTCAACGAGAACTTATAATCGGGGACAGACAAACTGGAAAAACTGCTATAGCTATCGATACTATATTAAACCAAAAGCAAATGAACTCAAGG---------------------------------GGCACCTCT---CAGAGTGAGACA------TTGTATTGTGTCTATGTAGCGATTGGACAGAAACGCTCGACTGTGGCACAATTAGTTCAAATTCTTCCAGAAGCGAATGCTTTGGAATATTCCATTCTTGTAGCAGCCACCGCTTCGGAT------CCTGCTCCTCTGCAATTTCTGGCCCCATATTCTGGGTGTGCCATGGGGGAATATTTCCGCGATAATGGAATGCACGCATTAATAATATATGATGATCTTAGTAAACAGGCGGTGGCATATCGACAAATGTCATTATTGTTACGCCGACCACCGGGCCGTGAGGCTTTCCCAGGGGATGTTTTCTAT------TTACATTCCCGTCTCTTAGAAAGAGCCGCTAAACGATCGGACCAGACAGGTGCAGGTAGCTCGACTGCGTTACCCGTCATTGAAACACAAGCTGGAGACGTATCGGCCTATATCCCCACCAATGTGATC---CCCATTACAGATGGACAAATCTGTTCGGAAACAGAGCTCTTTTATCGCGGAATTAGACCAGCTATTAACGTTGGCTTATCTGTCAGTCGCGTCGGG---TCTGCCGCTCAGTTGAGAGCTATGAAACAAGTCCGCGGTAGTTCAAAACTAGAATTGGCACAATATCGCGAAGTGGCCGCCTTCGCTCAATTTGGG---TCAGACCTTGATGCTGCGACTCAGGCATTACTCAATAGAGGTGCAAGGCTGACAGA----------------------------------------------------------------------------------------------------------------------------------------------------------------------------------------------------------------------------------------------------------------------------------
DIOSdios_Dioscorea_macrostachy ------------------------------------------------------------------------------------------------------------GGAGATGGGATTGCACGTGTTTATGGA---TTGAACGAGATTCAAGCTGGAGAAATGGTTGAATTTGCCAGCGGTGTGAAAGGAATAGCCTTGAATCTTGAGAATGAGAATGTAGGTATTGTTGT---CTTTGGTAGTGATACCGCTATTAAAGAAGGAGATCTTGTCAAACGCACTGGATCTATTGTGGATGTTCCTGCGGGAAAGGCCATGTTAGGCCGTGTGGTCGACGCGTTGGGAGTACCTATTGATGGAAGAGGGGCTCTAAGC---------------------GATCACGAACGAAGACGTGTCGAAGTAAAAGCC------CCAGGGATTATTGAACGTAAA------TCTGTGCACGAACCTATGCAAACAGGCTTAAAAGCAGTGGATAGCCTGGTTCCTATAGGCCGTGGTCAACGAGAACTTATAATCGGGGACAGACAAACTGGAAAAACTGCTATAGCTATCGATACTATATTAAACCAAAAGCAAATGAACTCAAGG---------------------------------GGCACCTCT---CAGAGTGAGACA------TTGTATTGTGTCTATGTAGCGATTGGACAGAAACGCTCGACTGTGGCACAATTAGTTCAAATTCTTCCAGAAGCGAATGCTTTGGAATATTCCATTCTTGTAGCAGCCACCGCTTCGGAT------CCTGCTCCTCTGCAATTTCTGGCCCCATATTCTGGGTGTGCCATGGGGGAATATTTCCGCGATAATGGAATGCACGCATTAATAATATATGATGATCTTAGTAAGCAGGCGGTGGCATATCGACAAATGTCATTATTGTTACGCCGACCACCAGGCCGTGAGGCTTTCCCAGGGGATGTTTTCTAT------TTACATTCCCGTCTCTTAGAAAGAGCCGCTAAACGATCGGACCAGACAGGTGCAGGTAGCTCGACTGCGTTACCCGTCATTGAAACACAAGCTGGAGACGTATCGGCCTATATCCCCACCAATGTGATC---CCCATTACAGATGGACAAATCTGTTCGGAAACAGAGCTCTTTTATCGCGGAATTAGACCAGCTATTAACGTTGGCTTATCTGTCAGTCGCGTCGGG---TCTGCCGCTCAGTTGAGAGCTATGAAACAAGTCCGCGGTAGTTCAAAACTCGAATTGGCACAATATCGCGAAGTGGCCGCCTTCGCTCAATTTGGG---TCAGACCTTGATGCTGCGACTCAGGCATTACTCAATAGAGGTGCAAGGCTGACAGAAGTGCC---CAAACAACCACAATATTCA---CCACTTCCA---ATTGAAAAA------CAAATTGTAGTGATTTAT------------------------------------------------------------------------------------------------------------------------------------------------------------------------------------------------------
DIOSdios_Dioscorea_retusa_Mt_A -------------------------------------------------------------------------------------------------TGGTCTCAGTTGGAGATGGGATTGCACGTGTTTATGGA---TTGAACGAGATTCAAGCTGGAGAAATGGTTGAATTTGCCAGCGGTGTGAAAGGAATAGCCTTGAATCTTGAGAATGAGAATGTAGGTATTGTTGT---CTTTGGTAGTGATACCGCTATTAAAGAAGGAGATCTTGTCAAACGCACTGGATCTATTGTGGATGTTCCTGCGGGAAAGGCCATGTTAGGCCGTGTGGTCGACGCGTTGGGAGTACCTATTGATGGAAGAGGGGCTCTAAGC---------------------GATCACGAACGAAGACGTGTCGAAGTAAAAGCC------CCAGGGATTATTGAACGTAAA------TCTGTGCACGAACCTATGCAAACAGGCTTAAAAGCAGTGGATAGCCTGGTTCCTATAGGCCGTGGTCAACGAGAACTTATAATCGGGGACAGACAAACTGGAAAAACTGCTATAGCTATCGATACTATATTAAACCAAAAGCAAATGAACTCAAGG---------------------------------GGCACCTCT---CAGAGTGAGACA------TTGTATTGTGTCTATGTAGCGATTGGACAGAAACGCTCGACTGTGGCACAATTAGTTCAAATTCTTCCAGAAGCGAATGCTTTGGAATATTCCATTCTTGTAGCAGCCACCGCTTCGGAT------CCTGCTCCTCTGCAATTTATGGCCCCATATTCTGGGTGTGCCATGGGGGAATATTTCCGCGATAATGGAATGCACGCATTAATAATATATGATGATCTTAGTAAACAGGCGGTGGCATATCGACAAATGTCATTATTGTTACGCCGACCACCAGGCCGTGAGGCTTTCCCAGGGGATGTTTTCTAT------TTACATTCCCGTCTCTTAGAAAGAGCCGCTAAACGATCGGACCAGACAGGTGCAGGTAGCTCGACTGCGTTACCCGTCATTGAAACACAAGCTGGAGACGTATCGGCCTATATCCCCACCAATGTGATC---CCCATTACAGATGGACAAATCTGTTCGGAAACAGAGCTCTTTTATCGCGGAATTAGACCAGCTATTAACGTTGGCTTATCTGTCAGTCGCGTCGGG---TCTGCCGCTCAGTTGAGAGCTATGAAACAAGTCCGCGGTAGTTCAAAACTAGAATTGGCACAATATCGCGAAGTGGCCGCGTTCGCTCAATTTGGG---TCAGACCTTGATGCTGCGACTCAGGCATTACTCAATAGAGGTGCAAGGCTGACAGAAGTGCC---CAAACAACCACAATATTCA---CCACTTCCA---ATTGAAAAA------CAAATTGTAGTGATTTATGC----------------------------------------------------------------------------------------------------------------------------------------------------------------------------------------------------
DIOSdios_Dioscorea_sp._Qiu_940 ---------------------------------------------------------------------------------------CTCGGTCGAGTGGTCTCAGTTGGAGATGGGATTGCACGTGTTTATGGA---TTGAACGAGATTCAAGCTGGAGAAATGGTTGAATTTGCCAGCGGTGTGAAAGGAATAGCCTTGAATCTTGAGAATGAGAATGTAGGTATTGTTGT---CTTTGGTAGTGATACCGCTATTAAAGAAGGAGATCTTGTCAAACGCACTGGATCTATTGTGGATGTTCCTGCGGGAAAGGCCATGTTAGGCCGTGTGGTCGACGCGTTGGGAGTACCTATTGATGGAAGAGGGGCTCTAAGC---------------------GATCACGAACGAAGACGTGTCGAAGTAAAAGCC------CCAGGGATTATTGAACGTAAA------TCTGTGCACGAACCTATGCAAACAGGCTTAAAAGCAGTGGATAGCCTGGTTCCTATAGGCCGTGGTCAACGAGAACTTATAATCGGGGACAGACAAACTGGAAAAACTGCTATAGCTATCGATACTATATTAAACCAAAAGCAAATGAACTCAAGG---------------------------------GGCACCTCT---CAGAGTGAGACA------TTGTATTGTGTCTATGTAGCGATTGGACAGAAACGCTCGACTGTGGCACAATTAGTTCAAATTCTTCCAGAAGCGAATGCTTTGGAATATTCCATTCTTGTAGCAGCCACCGCTTCGGAT------CCTGCTCCTCTGCAATTTATGGCCCCATATTCTGGGTGTGCCATGGGGGAATATTTCCGCGATAATGGAATGCACGCATTAATAATATATGATGATCTTAGTAAACAGGCGGTGGCATATCGACAAATGTCATTATTGTTACGCCGACCACCAGGCCGTGAGGCTTTCCCAGGGGATGTTTTCTAT------TTACATTCCCGTCTCTTAGAAAGAGCCGCTAAACGATCGGACCAGACAGGTGCAGGTAGCTCGACTGCGTTACCCGTCATTGAAACACAAGCTGGAGACGTATCGGCCTATATCCCCACCAATGTGATC---CCCATTACAGATGGACAAATCTGTTCGGAAACAGAGCTCTTTTATCGCGGAATTAGACCAGCTATTAACGTTGGCTTATCTGTCAGTCGCGTCGGG---TCTGCCGCTCAGTTGAGAGCTATGAAACAAGTCCGCGGTAGTTCAAAACTAGAATTGGCACAATATCGCGAAGTGGCCGCCTTCGCTCAATTTGGG---TCAGACCTTGATGCTGCGACTCAGGCATTACTCAATAGAGGTGCAAGGCTGACAGAAGTGCC---CAAACAACCACAATATTCA---CCACTTCCA---ATTGAAAAA------CAAATTGTAGTGATTTAYGCAGCTG-----------------------------------------------------------------------------------------------------------------------------------------------------------------------------------------------
DIOSdios_Tacca_parkeri_Mt_AY29 -----------------------------------------------------------------------------------------------------------TGGAGATGGGATTGCACGTGTTTATGGA---TTGAACGAGATTCAAGCTGGAGAAATGGTGGAATTTGCCAGCGGTGTGAAAGGAATAGCCTTGAATCTTGAGAATGAGAATGTAGGTATTGTTGT---CTTTGGTAGTGATACAGCTATTAAAGAAGGAGATCTTGTCAAGCGCACTGGATCTATTGTGGATGTTCCTGCGGGAAAGGCCATGTTAGGCCGTGTGGTCGACGCGTTGGGAGTACCTATTGATGGAAGAGGGGCTCTAAGC---------------------GATCACGAACGAAGACGTGTCGAAGTCAAAGCC------CCAGGGATTATTGAACGTAAA------TCTGTGCACGAACCTATGCAAACAGGGTTAAAAGCAGTGGATAGCCTGGTTCCTATAGGCCGTGGTCAACGAGAACTTATAATCGGGGACAGACAAACTGGAAAAACTGCTATTGCTATCGATACTATATTAAACCAAAAGCAAATTCATTCAAGG---------------------------------GGCACCTCA---GAGAGTGAGACA------TTGTATTGTGTCTATGTAGCGATTGGACAGAAACGCTCGACTGTGGCACAATTAGTTCAAATTCTTCCAGAAGCTCATGCTTTGGAATATTCCATTCTTGTAGCAGCCACCGCTTCAGAT------CCTGCTCCTCTGCAATTTCTGGCCCCATATTCTGGGTGTGCCATGGGGGAATATTTCCGCGATAATGGAATGCACGCATTAATAATATATGATGATCTTAGTAAACAGGCAGTGGCATATCGACAAATGTCATTATTGTTACGCCGACCACCAGGCCGTGAGGCTTTCCCAGGGGATGTTTTCTAT------TTACATTCCCGTCTCTTAGAAAGAGCCGCTAAACGATCGGACCAGACAGGTGCAGGTAGCTCGACTGCGTTACCCGTCATTGAAACACAAGCTGGAGACGTATCGGCCTATATCCCCACCAATGTGATC---CCCATTACAGATGGACAAATCTGTTCGGAAACAGAGCTCTTTTATCGCGGAATTAGACCAGCTATTAACGTTGGCTTATCTGTCAGTCGCGTCGGG---TCTGCCGCTCAGTTGAGAGCTATGAAACAAGTCCGCGGTAGTTCAAAACTAGAATTGGCACAATATCGCGAAGTGGCCGCCTTCGCTCAATTTGGG---TCAGACCTTGATGCTGCGACTCAGGCATTACTCAATAGAGGTGCAAGGCTGACAGAAGTGCC---CAAACAACCACAATATTCA---CCACTTCCA---ATTGAAAAA------CAAATTGTAGTGATTTATGCAGCT------------------------------------------------------------------------------------------------------------------------------------------------------------------------------------------------
DIOSdios_Tacca_pinnatifida_Mt  -------------------------------------------------------------------------------------------------TGGTCTCAGTTGGAGATGGGATTGCACGTGTTTATGGA---TTGAACGAGATTCAAGCTGGAGAAATGGTGGAATTTGCCAGCGGTGTGAAAGGAATAGCCTTGAATCTTGAGAATGAGAATGTAGGGATTGTTGT---CTTTGGTAGTGATACCGCTATTAAAGAAGGAGATCTTGTCAAGCGCACTGGATCTATTGTGGATGTTCCTGCGGGAAAGGCCATCTTAGGCCGTGTGGTCGACGCGTTGGGAGTACCTATTGATGGAAGAGGGGCTCTAAGC---------------------GATCACGAACGAAGACGTGTCGAAGTCAAAGCC------CCAGGGATTATTGAACGTAAA------TCTGTGCACGAACCTATGCAAACAGGGTTAAAAGCAGTGGATAGCCTGGTTCCTATAGGCCGTGGTCAACGAGAACTTATAATCGGGGACAGACAAACTGGAAAAACTGCTATTGCTATCGATACTATATTAAACCAAAAGGATATTAATTCAAGG---------------------------------GGGACCTCT---GAGAGTGAGACA------TTGTATTGTGTCTATGTAGCGATTGGACAGAAACGCTCGACTGTGGCACAATTAGTTCAAATTCTTCCAGAAGCGAATGCTTTGGAATATTCCATTCTTGTAGCAGCCACAGCTTCAGAT------CCTGCTCCTCTGCAATTTCTGGCCCCATATTCTGGGTGTGCCATGGGGGAATATTTCCGCGATAATAATATGCACGAATTAATAATATATGATGATCTTAGTAAACAGGCAGTGGCATATCGACAAATGTCATTATTGTTACGCCGACCACCAGGCCGTGAGGCTTTCCCAGGGGATGTTTTCTAT------TTACATTCCCGTCTCTTGGAAAGAGCCGCTAAACGATCGGACCAGACAGGTGCANGTAGCTCNACTGCGTTACCCGTCATTGAAACNCAAGCTGGAGACGTATCGGCCTATATCCCCACCAATGTGATC---CCCATTACNCATGGACAAATCTGTTCGGAAACGGANCTCTTTTATCGCGGAATTAGACCTGCTATTAACGTTGGCTTATCTGTCAGTCGCGTCGGG---TCTGCCGCTCAGTTGAGAGCTATGAAACAAGTCCGCGGTAGTTCAAAACTGGAATTGGCACAATATCGCGAAGTGGCCGCCTTCGCTCAATTTGGG---TCAGACCTTGATGCTGCGACTCAGGCATTACTCAATAGAGGTGCAAGGCTGACAGAAGTGCC---CAAACAACCACAATATTCA---CCACTTCCA---ATTGAAAAA------GAAATTCTAGTTCTTTATGCAGCTGTCANNGGCT--------------------------------------------------------------------------------------------------------------------------------------------------------------------------------------
DIOSdios_Trichopus_semperviren -----------------------------------------------------------------------------------------------------------------------------------TGGA---TTGAACGAGATTCAAGCTGGAGAAATGGTGGAATTTGCCAGCGGTGTGAAAGGAATAGCCTTGAATCTTGAGAATGAGAATGTAGGTATTGTTGT---CTTTGGTAGTGATACCGCTATTAAAGAAGGAGATCTTGTCAAGCGCACTGGATCTATTGTGGATGTTCCTGCGGGAAAGGCCATGTTAGGCCGTGTGGTCGACGCCTTGGGAGTACCTATTGATGGAAGAGGGGCTCGGCGC---------------------GATCACGAACGAAGACGTGTCGAAGTTAAAGCC------CCAGGGATTATTGAACGTAAA------TCTGTGCACGAACCTATGCAAACAGGGTTAAAAGCAGTGGATAGCCTGGTTCCTATAGGCCGTGGTCAACGAGAACTTATAATCGGGGACAGACAAACTGGAAAAACAGCTATAGCTATCGATACTATATTAAACCAAAAGCAAATGAACTCAAGG---------------------------------GGCACAAAA---GAGAGTGAGACA------TTGTATTGTGTCTATGTAGCGATTGGACAGAAACGCTCGACTGTGGCACAATTAGTTCAAATTCTTCCAGAAGCGAATGCTTTGGAATATTCTATTCTTGTAGCAGCCACCGCTTCGGAT------CCTGCTCCTCTGCAATTTCTGGCCCCATATTCTGGGTGTGCCATGGGGGAATATTTCCGCGATAATGGAATGCACGCATTAATAATATATGATGATCTTAGTAAACAGGCGGTAGCATATCGACAAATGTCATTATTGTTACGCCGACCACCAGGCCGTGAGGCTTTCCCAGGGGATGTTTTCTAT------TTACATTCCCGTCTCTTAGAAAGGGCCGCTAAACGATCGGACCAGACAGGTGCAGGTAGCTCGACCGCCTTACCCGTCATTGAAACACAAGCTGGAGACGTATCGGCCTATATCCCCACCAATGTGATC---TCCATAACAGATGGACAAATCTGTTTGGAAACAGAGCTCTTTTATCGCGGAATTAGACCAGCTATTAACGTTGGCTTATCTGTCAGTCGCGTCGGG---TCTGCCGCTCAGTTGAGAGCTATGAAAGAAGTCTGCGGTAGTTCAAAACTGGAATTGGCACAATATCGCGAAGTGGCCGCCTTCGCTCAATTTGGG---TCAGACCTTGATGCTGCGACTCAGGCATTACTCAATAGAGGTGCAAGGCTGACAGAAGTGCC---CAAACAA------------------------------------------------------------------------------------------------------------------------------------------------------------------------------------------------------------------------------------------------------------------
DIOSdios_Trichopus_zeylanicus  ---------------------------------------------------------------------------------------------------------------------------------------------------------GCTGGAGAAATGGTGGAATTTGCCAGCGGTGTGAAAGGAATAGCCTTGAATCTTGAGAATGAGAATGTAGGTATTGTTGT---CTTTGGTAGTGATACCGCTATTAAAGAAGGAGATCTTGTCAAGCGCACTGGATCTATTGTGGATGTTCCTGCGGGAAAGGCCATGTTAGGCCGTGTGGTCGACGCCTTGGGAGTACCTATTGATGGAAGAGGGGCTCTAAGC---------------------GATCACGAACGAAGACGTGTCGAAGTTAAAGCC------CCAGGGATTATTGAACGTAAA------TCTGTGCACGAACCTATGCAAACAGGGTTAAAAGCAGTGGATAGCCTGGTTCCTATAGGCCGTGGTCAACGAGAACTTATAATCGGGGACAGACAAACTGGAAAAACTGCTATAGCTATCGATACTATATTAAACCAAAAGCAAATGAACTCAAGG---------------------------------GGCACAAAGTATATGCGTGAGACA------TTGTATTGTGTCTATGTAGCGATTGGACAGAAACGCTCGACTGTGGCACAATTAGTTCAAATTCTTGAAGAAGCGAATGCTTTGGAATATTCTATTCTTGTAGCAGCCACCGCTTCGGAT------CCTGCTCCTCTGCAATTTCTGGCCCCATATTCTGGGTGTGCCATGGGGGAATATTTCCGCGATAATGGAATGCACGCATTAATAATATATGATGATCTTAGTAAACAGGCGGTAGCATATCGACAAATGTCATTATTGTTACGCCGACCACCAGGCCGTGAGGCTTTCCCAGGGGATGTTTTCTAT------TTACATTCCCGTCTCTTAGAAAGGGCCGCTAAACGATCGGACCAGACAGGTGCAGGTAGCTCGACCGCCTTACCCGTCATTGAAACACAAGCTGGAGACGTATCGGCCTATATCCCCACCAATGTGATC---TCCATAACTGATGGACAAATCTGTTTGGAAACAGAGCTCTTTTATCGCGGAATTAGACCAGCTATTAACGTTGGCTTATCTGTCAGTCGCGTCGGG---TCTGCCGCTCAGTTGAGAGCTATGAAACAAGTCTGCGGTAGTTCAAAACTGGAATTGGCACAATATCGCGAAGTGGCCGCCTTCGCTCAATTTGGG---TCAGACCTTGATGCTGCGACTCAGGCATTACTCAATAGAGGTGCAAGGCTGACAGA----------------------------------------------------------------------------------------------------------------------------------------------------------------------------------------------------------------------------------------------------------------------------------
PANDtriu_Lacandonia_schismatic ---------------------------------------------------------------------------------------------------GTCTCAGTTTCCGATGGGATTGCACGTGTTTATGGA---TTGAATGAGATTCAAGCTGGGGAAATGGTGGAATTTGCCAGCGGTGTGAAAGGAATAGCCTTGAATCTTGAGAATGAGAATGTGGGTATTGTTGT---CTTTGGTAGTGATACCGCTATTAAAGAAGGAGATCTTGTCAAGCGCACTGGATCTATTGTGGATGTTCCTGCGGGAAAGGCCATGTTAGGCCGTGTGGTCGACGCGTTGGGAGTACCTATTGATGGAAGAGGGGCTCTAAGC---------------------GATCACGAACGAAGACGTGTCGAGGTGAAAGCC------CCTGGGATTATTGAACGGAAA------TCCGTGCACGAACCCATGCAAACAGGCTTAAAAGCAGTGGATAGCCTGGTTCCCATAGGCCGTGGTCAACGAGAACTTCTAATCGGGGACAGACAAACTGGAAAAACAGCTATAGCTATCGATACACTATTAAACCAAAAGCAAATGAACTCAAAG---------------------------------GGCACCTCT---------GAAACA------TTGTATTGTGTCTATGTAGCGATTGGACAGAAACGCTCGACTGTGGCACAATTAGTGCAAATTCTTTCAGAAGCGAATGCTTTGGAATATTCCATTCTTGTAGCTGCCACCGCTTCGGAT------CCTGCTCCTCTTCAATTTCTGGCCCCATATTCTGGGTGTGCCATGGGGGAATATTTCCGCGATAATGGAATGCACGCATTAATAATATATGATGATCTTAGTAAACAGGCGGTGGCATATCGACAAATGTCATTATTGTTACGCCGACCACCAGGCCGTGAGGCCTTCCCAGGGGATGTTTTCTAT------TTGCATTCCCGTCTTTTAGAAAGAGCCGCTAAACGATCAGACCAGACAGGTGCAGGTAGCTTGACTGCCTTACCCGTCATTGAAACACAAGCAGGAGACGTCTCGGCCTATATCCCTACCAATGTGATC---TCCATTACAGATGGACAAATCTGTTTGGAAACAGAGCTCTTTTATCGCGGAATTAGACCAGCTATTAACGTTGGCTTATCCGTCAGTCGCGTCGGG---TCTGCTGCTCAGTTGAGAGCTATGAAACAAGTCTGCGGTAGTTTCAAACTGGAATTGGCACAATATCGCGAAGTGGCCGCCTTCGCCCAATTTGGG---TCAGACCTTGATGCTGCGACTCAGGCATTACTCAATAGAGGTGCAAGGCTGACAGAAGTGCT---CAAACAACCACAATATGAA---CCACTTCCA---ATTGAAAAA------CAAATTGTAGTGATTTATGCTGCT------------------------------------------------------------------------------------------------------------------------------------------------------------------------------------------------
PANDtriu_Sciaphila_albescens_M -----------------------------------------------------------------------------------------------------------TGGAGATGGGATTGCACGTGTTTATGGA---TTGAACGAGATAAGAGCTGGAGAAATGGTTGAATTTGCCAGCGGTGTGAAAGGAATAGCCTTGAATCTTGAGAATGATCATGTAGGTATTGTTGT---CTTTGGTAGTGATACCGCTATTAAAGAAGGAGATCTTGTCAAGCGCACTGGATCTATTGTGGATGTTCCTGCGGGAAAGGCCATGTTAGGCCGTGTAGTCGACGCGTTGGGACTACCTATTGATGGAAGAGGGGCTCTAAGC---------------------GATCACGAACGAAGACGTGTCGAGGTGAAAGCC------CCTGGGATTATTGAACGGAAA------TCCGTGCACGAACCCATGCAAACAGGCTTAAAAGCAGTGGATAGCCTGGTTCCCATAGGCCGTGGTCAACGAGAACTTCTAATCGGGGACAGACAAACTGGAAAAACAGCTATTGCTATCGATACTATATTAAACCAAAAGCAAATGAACTCAAGG---------------------------------GGCACCTCT---------GAAACA------TTGTATTGTGTCTATGTAGCGATTGGACAGAAACGCTCGACTGTGGCACAATTAGTGCAAATTCCGTCATTTGCGAATGCTTTGGGATATTCCATTCTTGTAGCAGCCACCGCTTCGGAT------CCTGCTCCTCTGCAATTTCTGGCCCCATATTCAGGGTGTGCCATGGGGGAATATTTCCGCGATAATGGAATGCACGCATTAATAATATATGATGATCTTAGTAAACAGGCGGTGGCATATCGACAAATGTCATTATTGTTACGCCGACCACCAGGCCGTGAGGCCTTCCCAAGGGATGTTTTCTAT------TTGCATTCCCGTCTTTTAGAAAGAGCCGCTAAACGATCAGACCAGACAGGTGCAGGTAGCTTGACTGCCTTACCCGTCATTGAAACACAAGCAGGAGACGTCTCGGCCTATATCCCTACCAATGTGATC---TCCATTACAGATGGACAAATCTGTTTGGAAACAGAGCTCTTTTATCGCGGAATTAGACCCGCTATTAACGTTGGCTTATCTGTCAGTCGCGTCGGG---TCTGCTGCTCAGTTGAGAGCTATGAAACAAGTTTGCGGCAGTTTCAAACTTGAATTGGCACAATATCGCGAAGTGGCCGCCTTCGCTCAATTTGGG---TCAGACCTTGATGCTGCGACTCAGGCATTACTCAATAGAGGTGCAAGGCTTACAGAAGTGCT---CAAACAACCACAATATGGA---CCACTTCCA---ATTGAAAAA------CAAATTGTAGTGATTT--------------------------------------------------------------------------------------------------------------------------------------------------------------------------------------------------------
PANDtriu_Triuris_sp._Vergara_S --------------------------------------------------------------------------------------------------------------CGATGGGATTGCACGTGTTTATGGA---TTGAATGAGATTCAAGCTGGAGAAATGGTGGAATTTGCCAGCGGTGTGAAAGGAATAGCCTTGAATCTGGAGAATGAGAATGTGGGTATTGTTGT---CTTTGGTAGTGATACCGCTATTAAAGAAGGAGATCTTGTCAAGCGCACTGGATCTATTGTGGATGTTCCTGCGGGAAAGGCCATGTTAGGCCGTGTGGTCGACGCGTTGGGAGTACCTGTTGATGGAAGAGGGGCTCTAAGC---------------------GATCACGAACGAAGACGTGTCGAGGTGAAAGCC------CCTGGGATTATAGAACGGAAA------TCCGTGCACGAACCCATGCAAACAGGCTTAAAAGCAGTGGATAGCCTGGTTCCCATAGGCCGTGGTCAACGAGAACTTCTAATCGGGGACAGACAAACTGGAAAAACAGCTATAGCTATCGATACACTATTAAACCAAAAGCAAATGAACTCAAAG---------------------------------GGCACCTCT---------GAAACG------TTGTATTGTGTCTATGTAGCGATTGGACAGAAACGCTCGACTGTGGCACAATTCGTGCAAATTCTTTCAGAAGCGAATGCTTTGGAATATTCCATTCTTGTAGCAGCCACCGCTTCGGAT------CCTGCTCCTCTGCAATTTCTGGCCCCATATTCAGGGTGTGCCATGGGGGAATATTTCCGCGATAATGGAATGCACGCATTAATAATATATGATGATCTTAGTAAACAGGCGGTGGCATATCGACAAATGTCATTATTGTTACGCCGACCACCAGGTCGTGAGGCCTTCCCAGGGGATGTTTTCTAT------TTGCATTCCCGTCTTTTAGAAAGAGCCGCTAAACGATCAGACCAGACAGGTGCAGGTAGCTTGACAGCCTTACCCGTCATTGAAACACAAGCTGGAGACGTCTCGGCCTATATCCCTACCAATGTGATC---TCCATTACAGATGGACAAATCTGTTTGGAAACAGAGCTCTTTTATCGCGGAATTAGACCTGCTATTAACGTTGGCTTATCTGTCAGTCGCGTCGGG---TCTGCTGCTCAGTTGAGAGCTATGAAACAAGTCTGCGGTAGTTTCAAACTGGAATTGGCACAATATCGCGAAGTGGCCGCCTTCGCCCAATTTGGG---TCAGACCTTGATGCTGCGACTCAGGCATTACTCAATAGAGGTGCAAGGCTGACAGAAGTGCT---CAAACAACCACAATATGAA---CCACTTCCC---ATTGAAAAA------CAAATTGTAGTGATTTATGCTGCT------------------------------------------------------------------------------------------------------------------------------------------------------------------------------------------------
PANDvell_Acanthochlamys_bracte ----------------------------------------------------------------------------------------------------TCTCAGTTGGAGAGGGGATTGCACGTGTTTATGGA---TTNAACGAGATTCAAGCTGGAGAAATSGTGGAATTTGCMAGCGGTGTGAAAGGAATAGCCTTGAATCTTGAGAATGAGAATGTAGGTATTGTTGT---CTYTGGTAGTGATACCGCTATTAAAGAAGGAGATCTTGTCAAGCGCACTGGATCAATTGTGGATGTTCCTGCGGGAAAGGCCATGTTAGGCCGTGTGGTCGACGCCTTGGGAGTACCTATTGATGGAAGAGGGGCTCTAAGC---------------------GATCACGAACGAAGACGTGTCGAAGTGAAAGCC------CCAGGGATTATTGAACGTAAA------TCTGTGCACGAACCCATGCAAACAGGCTTAAAAGCAGTGGATAGCCTGGTTCCCATAGGCCGTGGTCAACGAGAACTTATAATCGGGGACAGGCAAACTGGAAAAACTGCTATAGCTATCGATACTATATTAAACCAAAAGCAAATGAACTCAAGG---------------------------------GGCACCTCT---------GAGACA------TTGTATTGTGTCTATGTAGCGATTGGACAGAAACGCTCGACTGTGGCACAATTAGTTCAAATTCTTTCTGAAGCGAATGCTTTGGAATATTCCATTCTTGTAGCAGCCACCGCTTCGGAT------CCAGCTCCTCTGCAATTTCTGGCCCCATATTCTGGGTGTGCCATGGGGGAATATTTCCGCGATAATGGAATGCACGCATTAATAATATATGATGATCTTAGTAAACAGGCGGTGGCATATCGACAAATGTCATTATTGTTACGCCGACCACCAGGCCGTGAGGCCTTCCCTGGGGATGTTTTCTAT------TTACATTCCCGTCTCTTAGAAAGAGCCGCTAAACGATCGGACCAGACAGGTGCAGGTAGCTTGACTGCCTTACCCGTCATTGAAACACAAGCTGGAGACGTATCGGCCTATATCCCCACCAATGTGATC---TCCATTACAGATGGACAAATCTGTTTGGAAACAGAGCTCTTTTATCGCGGAATTAGACCAGCTATTAACGTTGGCTTATCTGTCAGTCGCGTCGGG---TCTGCCGCTCAGTTGAAAGCTATGAAACAAGTCTGCGGTAGTTTAAAACTGGAATTGGCACAATATCGCGAAGTGGCCGCCTTCGCTCAATTTGGG---TCAGACCTTGATGCTGCGACTCAGGCATTACTCAATAGAGGTGCAAGGCTTACAGAAGTGCC---CAAACAACCACAATATTCA---CCACTTCCA---ATTGAAAAA------CAAATTGTAGTGATTTATGCAGCT------------------------------------------------------------------------------------------------------------------------------------------------------------------------------------------------
PANDvell_Barbaceniopsis_sp._We -----------------------------------------------------------------------------------------------------------------------------------TGGA---TTGAACGAGATTCAAGCTGGAGAAATGGTGGAATTTGCCAGCGGTGTGAAAGGAATAGCCTTGAATCTTGAGAATGAGAATGTAGGTATTGTTGT---CTTTGGTAGTGATACCGCTATTAAAGAAGGAGATCTTGTCAAGCGCACTGGATCTATTGTGGATGTTCCTGCGGGAAAGGCCATGTTAGGCCGTGTGGTCGACGCCTTGGGAGTACCTATTGATGGAAGAGGGGCTCTAAGC---------------------GATCACGAACGAAGACGTGTCGAAGTGAAAGCC------CCAGGGATTATTGAACGTAAA------TCTGTGCACGAACCCATGCAAACAGGCTTAAAAGCAGTGGATAGCCTGGTTCCCATAGGCCGTGGTCAACGAGAACTTATAATCGGGGACAGACAAACTGGAAAAACTGCTATAGCTATCGATACTATATTAAACCAAAAGCAAATGAACTCCAAG---------------------------------GGCACCTCT---------GAGACA------TTGTATTGTGTCTATGTAGCGATTGGACAGAAACGCTCGACTGTGGCACAATTAGTTCAAATTCTTTCAGAAGCGAATGCTTTGGAATATTCCATTCTTGTAGCAGCCACCGCTTCGGAT------CCAGCTCCTCTGCAATTTCTGGCCCCATATTCTGGGTGTGCCATGGGGGAATATTTCCGCGATAATGGAATGCACGCATTAATAATATATGATGATCTTAGTAAACAGGCGGTGGCATATCGACAAATGTCATTATTGTTACGCCGACCACCAGGCCGTGAGGCCTTCCCAGGGGATGTTTTCTAT------TTACATTCCCGTCTCTTAGAAAGAGCCGCTAAACGATCGGACCAGACAGGTGCAGGTAGCTTGACTGCCTTACCCGTCATTGAAACACAAGCTGGAGACGTATCGGCCTATATCCCCACCAATGTGATC---TCCATTACAGATGGACAAATCTGTTTGGAAACAGAGCTCTTTTATCGCGGAATTAGACCAGCTATTAACGTTGGCTTATCTGTCAGTCGCGTCGGG---TCTGCCGCTCAGTTGAAAGCTATGAAACAAGTCTGCGGTAGTTTAAAACTGGAATTGGCACAATATCGCGAAGTGGCCGCCTTCGCTCAATTTGGG---TCAGACCTTGATGCTGCGACTCAGGCATTACTCAATAGAGGTGCAAGGCTTACAGAAGTGCC---CAAACAAC-----------------------------------------------------------------------------------------------------------------------------------------------------------------------------------------------------------------------------------------------------------------
PANDvell_Vellozia_elegans_Mt_A -------------------------------------------------------------------------------------------------TGGTCTCAGTTGGAGATGGGATTGCANGTGTTTATGGA---TTGAACGAGATTCAAGCTGGAGAAANGGTGGAATTTGCCAGCGGTGTGAAAGGAATAGCCTTGAATCTTGAGAATGAGAATGTAGGTATTGTTGT---CTTTGGTAGTGATACCGCTATTAAAGAAGGAGATCTTGTCAAGCGCACTGGATCTATTGTGGATGTTNNTGCGGGAAAGGCCATGTTAGGCCGTGTGGTCGACGCCTTGGGAGTACCTATTGATGGAAGAGGGGCTCTAAGC---------------------GATCACGAACGAAGACGTGTCGAAGTGAAAGCC------CCGGGGATTATTGAACGTAAA------TCTGTGCACGAACCCATGCAAACAGGCTTAAAAGCAGTGGATAGCCTGGTTCCCATAGGCCGTGGTCAACGAGAACTTATAATCGGGGACAGACAAACTGGAAAAACTGCTATAGCTATCGATACTATATTAAACCAAAAGCAAATGAACTCAAGG---------------------------------GGCACCTCT---GAGACTGAGACA------TTGTATTGTGTCTATGTAGCGATTGGACAGAAACGCTCGACTGTGGCACAATTAGTTCAAATTCTTTCAGAAGCGAATGCTTTGGAATATTCCATTCTTGTAGCAGCCACCGCTTCGGAT------CCAGCTCCTCTGCAATTTCTGGCCCCATATTCTGGGTGTGCCATGGGGGAATATTTCCGCGATAATGGAATGCACGCATTAATAATATATGATGATCTTAGTAAACAGGCGGTGGCATATCGACAAATGTCATTATTGTTACGCCGACCACCAGGCCGTGGGCTTTCCCCTGGGGATGTTTTCTAT------TTACATTCCCGTCTCTTAGAAAGAGCCGCTAAACGATCGGACCAGACAGGTGCAGGTAGCTTGACTGCCTTACCCGTCATTGAAACACAAGCTGGAGACGTATCGGCCTATATCCCCACCAATGTGATC---TCCATTACAGATGGACAAATCTGTTTGGAAACGGAGCTCTTTTATCGCGGAATTAGACCAGCTATTAACGTTGGCTTATCTGTCAGTCGCGTCGGG---TCTGCCGCTCAGTTGAAAGCTATGAAACAAGTCTNCGGTAGTTTAAAACTGGAATTGGCACAATATCGCGAAGTGGCCGCCTTCGCTCAATTTGGG---TCAGACCTTGATGCTGCGACTCAGGCATTACTCAATAGAGGTGCAAGGCTTACAGAAGTGCC---CAAACAACCACAATATTCA---CCACTTCCA---ATTGAAAAA------CAAATTGTAGTGATTTATGCAGCTGTCAATGGCT--------------------------------------------------------------------------------------------------------------------------------------------------------------------------------------
PANDstem_Croomia_pauciflora_Mt -----------------------------------------------------------------------------------------CGGTCGAGTGGTCTCAGTTGAAGATGGGATTGCACGTGTTTATGGA---TTGAACGAGATTAAAGCTGGAGAAATGGTGGAATTTGCCAGCGGTGTGAAAGGAATAGCCATGAATCTTGAGAATGAGAATGTAGGTATTGTTGT---CTTTGGTAGTGATACCGCTATAAAAGAAGGGGATCTTGTCAAGCGCACTGGATCTATTGTGGATGTTCCTGCGGGAAAGGCCATGTTAGGCCGTGTGGTCGACGCGTTGGGAGTACCTATTGATGGAAGAGGGGCTCTAAGC---------------------GATCACGAACGAAGACGTGTCGAAGTGAAAGCC------CCAGGGATTATTGAACGTCAA------TCTGTGCACGAACCCATGCAAACAGGGTTAAAAGCAGTGGATAGCCTGGTTCCCATAGGCCGTGGTCAACGAGAACTTATAATCGGGGACAGACAAACTGGAAAAACTGCTATAGCTATCGATACTATATTAAACCAAAAGCAAATGAACTCAAGG---------------------------------GGCACCTCT---------GAGACA------TTGTATTGTGTCTATGTAGCGATTGGACAGAAACGCTCGACTGTGGCACAATTAGTTCAAATTCTTTCAGAAGCGAATGCTTTGGAATATTCCATTCTTGTAGCAGCCACCGCTTCGGAT------CCTGCTCCTCTGCAATTTCTGGCCCCATATTCTGGGTGTGCCATGGGGGAATATTTCCGCGATAATGGAATGCACGCATTAATAATATATGATGATCTTAGTAAACAGGCGGTGGCATATCGACAAATGTCATTATTGTTACGCCGACCACCAGGCCGTGAGGCCTTCCCAGGGGATGTTTTCTAT------TTACATTCCCGTCTCTTAGAAAGAGCCGCTAAACGATCAGACCAGACAGGTGCGGGTAGCTTGACTGCGTTACCCGTCATTGAAACACAAGCTGGAGACGTATCGGCCTATATCCCCACCAATGTGATC---TCCATTACAGATGGACAAATCTGTTTGGAAACAGAACTCTTTTATCGCGGAATTAGACCAGCTATTAACGTTGGCTTATCTGTCAGTCGCGTCGGG---TCTGCTGCTCAGTTGAGAGCTATGAAACAAGTCTGCGGTAGTTTAAAACTGGAATTGGCACAATATCGCGAAGTGGCCGCCTTCGCTCAATTTGGG---TCAGACCTTGATGCTGCGACTCAGGCATTACCAAATAGAGGTGCAAGGCTTACAGAAGTGCC---CAAACAACCACAATATTCA---CCACTTCCA---ATTGAAAAA------CAAATTGTAGTGATTTA-------------------------------------------------------------------------------------------------------------------------------------------------------------------------------------------------------
PANDstem_Stemona_javanica_Mt_A ------------------------------------------------------------------------------------------------------------------------GCACGTGTTTATGGA---TTGAACGAGATTCAAGCTGGAGAAATGGTGGAATTTGCCAGCGGTGTGAAAGGAATAGCCATGAATCTTGAGAATGAGAATGTAGGTATTGTTGT---CTTTGGTAGTGATACCGCTATAAAAGAAGGGGATCTTGTCAAGCGCACTGGATCTATTGTGGATGTTCCTGCGGGAAAGGCCATGTTAGGCCGTGTGGTCGACGCGTTGGGAGTACCTATTGATGGAAGAGGGGCTCTAAGC---------------------GATCACGAACGAAGACGTGTCGAAGTGAAAGCC------CCAGGGATTATTGAACGTAAA------TCTGTGCACGAACCCATGCAAACAGGGTTAAAAGCAGTGGATAGCCTGGTTCCCATAGGCCGTGGTCAACGAGAACTTATAATCGGGGACAGACAAACTGGAAAAACTGCTATAGCTATCGATACTATATTAAACCAAAAGCAAATGAACTCAAGG---------------------------------GGCACCTCT---------GAGACA------TTGTATTGTGTCCATGTAGCGATTGGACAGAAACGCTCGACTGTGGCACAATTAGTTCAAATTCTTTCAGAAGCGAATGCTTTGGAATATTCCATTCTTGTAGCAGCCACCGCTTCGGAT------CCTGCTCCTCTGCAATTTCTGGCCCCATATTCTGGGTGTGCCATGGGGGAATATTTCCGCGATAATGGAATGCACGCATTAATAATATATGATGATCTTAGTAAACAGGCGGTGGCATATCGACAAATGTCATTATTGTTACGCCGACCACCAGGCCGTGAGGCCTTCCCAGGGGATGTTTTCTAT------TTACATTCCCGTCTCTTAGAAAGAGCCGCTAAACGATCAGACCAGACAGGTGCAGGTAGCTTGACTGCGTTACCCGTCATTGAAACACAAGCTGGAGACGTATCGGCCTATATCCCCACCAATGTGATC---TCCATTACAGATGGACAAATCTGTTTGGAAACAGAACTCTTTTATCGCGGAATTAGACCAGCTATTAACGTTGGCTTATCTGTCAGTCGCGTCGGG---TCTGCTGCTCAGTTGAGAGCTATGAAACAAGTCTGCGGTAGTTTAAAACTGGAATTGGCACAATATCGCGAAGTGGCCGCCTTCGCTCAATTTGGG---TCAGACCTTGATGCTGCGACTCAGGCATT-------------------------------------------------------------------------------------------------------------------------------------------------------------------------------------------------------------------------------------------------------------------------------------------------------------
PANDcycl_Carludovica_palmata_M -----------------------------------------------------------------------------------------CGGTCGAGTGGTCTCAGTTGAAGATGGGATTGCACGTGTTTATGGA---TTGAACGAGATTCAAGCTGGAGAAATGGTGGAATTTGCCAGCGGTGTGAAAGGAATAGCCTTGAATCTTGAGAATGAGAATGTAGGTATTGTTGT---CTTTGGTAGTGATACCGCTATTAAAGAAGGGGATCTTGTCAAGCGCACTGGATCTATTATGGATGTTCCTGCGGGAAAGGCCATGTTAGGCCGTGTGGTCGACGCGTTGGGAGTACCTATTGATGGAAGAGGGGCTCTAAGC---------------------GATCACGAACGAAGACGTGTCGAAGTGAAAGCC------CCAGGGATTATTGAACGTAAA------TCTGTGCACGAACCCATGCAAACAGGGTTAAAAGCAGTGGATAGCCTGGTTCCCATAGGCCGTGGTCAACGAGAACTTATAATCGGGGACAGACAAACTGGAAAAACTGCTATAGCTATCGATACTATATTAAACCAAAAGCAAATGAACTCAAGG---------------------------------GGCACCTCT---------GAGACA------TTGTATTGTGTCTATGTAGCGATTGGACAGAAACGCTCGACTGTGGCACAATTAGTTCAAATTCTTTCAGAAGCGAATGCTTTGGAATATTCCATTCTTGTAGCAGCCACCGCTTCGGAT------CCTGCTCCTCTGCAATTTCTGGCCCCATACTCTGGGTGTGCCATGGGGGAATATTTCCGCGATAATGGAATGCACGCATTAATAATATATGATGATCTTAGTAAACAGGCGGTGGCATATCGACAAATGTCATTATTGTTACGCCGACCACCAGGCCGTGAGGCCTTCCCAGGGGATGTTTTCTAT------TTACATTCCCGTCTCTTAGAAAGAGCCGCTAAACGATCAGACCAGACAGGTGCAGGTAGCTTGACTGCGTTACCCGTCATTGAAACACAAGCTGGAGACGTATCGGCCTATATCCCCACCAATGTGATC---TCCATTACAGATGGACAAATCTGTTTGGAAACAGAGCTCTTTTATCGCGGAATTAGACCAGCTATTAACGTTGGCTTATCTGTCAGTCGCGTCGGG---TCTGCTGCTCAGTTGAGAGCTATGAAACAAGTCTGCGGTAGTTTAAAACTGGAATTGGCACAATATCGCGAAGTGGCCGCCTTCGCTCAATTTGGG---TCAGACCTTGATGCTGCGACTCAGGCATTACCCAATAGAGGTGCAAGGCTTACAGAAGTGCC---CAAACAACCACAATATTCA---CCACTTCCA---ATTGAAAAA------CAAATTGTAGTGATTTA-------------------------------------------------------------------------------------------------------------------------------------------------------------------------------------------------------
PANDcycl_Chorigyne_cylindrica  -------------------------------------------------------------------------------------------------TGGTGTCAGTTGGAGATGGGATTGCACGTGTTTATGGA---TTGAACGAGATTCAAGCTGGAGAAATGGTGGAATTTGCCAGCGGTGTGAAAGGAATAGCCTTGAATCTTGAGAATGAGAATGTAGGTATTGTTGT---CTTTGGTAGTGATACCGCTATTAAAGAAGGGGATCTTGTCAAGCGCACTGGATCTATTGTGGATGTTCCTGCGGGAAAGGCCATGTTAGGCCGTGTGGTCGACGCGTTGGGAGTACCTATTGATGGAAGAGGGGCTCTAAGC---------------------GATCACGAACGAAGACGTGTCGAAGTGAAAGCC------CCAGGGATTATTGAACGTAAA------TCTGTGCACGAACCCATGCAAACAGGGTTAAAAGCAGTGGATAGCCTGGTTCCCATAGGCCGTGGTCAACGAGAACTTATAATCGGGGACAGACAAACTGGAAAAACAGCTATAGCTATCGATACTATATTAAACCAAAAGCAAATGAACTCAAGG---------------------------------GGCACCTCT---------GAGACA------TTGTATTGTGTCTATGTAGCGATTGGACAGAAACGCTCGACTGTGGCACAATTAGTTCAAATTCTTTCAGAAGCGAATGCTTTGGAATATTCCATTCTTGTAGCAGCCACCGCTTCGGAT------CCTGCTCCTCTGCAATTTCTGGCCCCATACTCTGGGTGTGCCATGGGGGAATATTTCCGCGATAATGGAATGCACGCATTAATAATATATGATGATCTTAGTAAACAGGCGGTGGCATATCGACAAATGTCATTATTGTTACGCCGACCACCAGGCCGTGAGGCCTTCCCAGGGGATGTTTTCTAT------TTACATTCCCGTCTCTTAGAAAGAGCCGCTAAACGATCAGACCAGACAGGTGCAGGTAGCTTGACTGCGTTACCCGTCATTGAAACACAAGCTGGAGACGTATCGGCCTATATCCCCACCAATGTGATC---TCCATTACAGATGGACAAATCTGTTTGGAAACAGAGCTCTTTTATCGCGGAATTAGACCAGCTATTAACGTTGGCTTATCTGTCAGTCGCGTCGGG---TCTGCTGCTCAGTTGAGAGCTATGAAACAAGTCTGCGGTAGTTTAAAACTGGAATTGGCACAATATCGCGAAGTGGCCGCCTTCGCTCAATTTGGG---TCAGACCTTGATGCTGCGACTCAGGCATTACCAAATAGAGGTGCAAGGCTTACAGAAGTGCC---CAAACAACCACAATATTCA---CCACTTCCA---ATTGAAAAA------CAAATTGTAGTGATTTATGCAGCT------------------------------------------------------------------------------------------------------------------------------------------------------------------------------------------------
PANDcycl_Cyclanthus_bipartitus -------------------------------------------------------------------------------------------------TGGTCTCAGTTGGAGATGGGATTGCACGTGTTTATGGA---TTGAACGAGATTCAAGCTGGAGAAATGGTGGAATTTGCCAGCGGTGTGAAAGGAATAGCCTTGAATCTTGAGAATGAGAATGTAGGTATTGTTGT---CTTTGGTAGTGATACCGCTATTAAAGAAGGGGATCTTGTCAAGCGCACTGGATCTATTATGGATGTTCCAGCGGGAAAGGCCATGTTAGGCCGTGTGGTCGACGCGTTGGGAGTACCTATTGATGGAAGAGGGGCTCTAAGC---------------------GATCACGAACGAAGACGTGTCGAAGTGAAAGCC------CCAGGGATTATTGAACGTAAA------TCTGTGCATGAACCCATGCAAACAGGGTTAAAAGCAGTGGATAGCCTGGTTCCCATAGGCCGTGGTCAACGAGAACTTATAATCGGGGACAGACAAACTGGAAAAACTGCTATAGCTATCGATACTATATTAAACCAAAAACAAATGAACTCAAGG---------------------------------GGCACCTCT---------GAGACA------TTGTATTGTGTCTATGTAGCGATTGGACAGAAACGCTCGACTGTGGCACAATTAGTTCAAATTCTTTCAGAAGCGAATGCTTTGGAATATTCCATTCTTGTAGCAGCCACCGCTTCGGAT------CCTGCTCCTCTGCAATTTATGGCCCCATACTCTGGGTGTGCCATGGGGGAATATTTCCGCGATAATGGAATGCACGCATTAATAATATATGATGATCTTAGTAAACAGGCGGTGGCATATCGACAAATGTCCTTATTGTTACGCCGACCACCAGGCCGTGAGGCCTTCCCAGGGGATGTTTTCTAT------TTACATTCCCGTCTCTTAGAAAGAGCCGCTAAACGATCAGACCAGACAGGTGCAGGTAGCTTGACTGCGTTACCCGTCATTGAAACACAAGCTGGAGACGTATCGGCCTATATCCCCACCAATGTGATC---TCCATTACAGATGGACAAATCTGTTTGGAAACAGAGCTCTTTTATCGCGGAATTAGACCAGCTATTAACGTTGGCTTATCTGTCAGTCGCGTCGGG---TCTGCTGCTCAGTTGAGAGCTATGAAACAAGTCTGCGGTAGTTTAAAACTGGAATTGGCACAATATCGCGAAGTGGCCGCCTTCGCTCAATTTGGG---TCAGACCTTGATGCTGCGACTCAGGCATTACCAAATAGAGGTGCAAGGCTTACAGAAGTGCC---CAAACAACCACAATATTCA---CCACTTCCA---ATTGAAAAA------CAAATTGTAGTGATTTATGCAGCT------------------------------------------------------------------------------------------------------------------------------------------------------------------------------------------------
PANDcycl_Sphaeradenia_stenospe -------------------------------------------------------------------------------------------------TGGTGTCAGTTGGAGATGGGATTGCACGTGTTTATGGA---TTGAACGAGATTCAAGCTGGAGAAATGGTGGAATTTGCCAGCGGTGTGAAAGGAATAGCCTTGAATCTTGAGAATGAGAATGTAGGTATTGTTGT---CTTTGGTAGTGATACCGCTATTAAAGAAGGGGATCTTGTCAAGCGCACTGGATCTATTGTGGATGTTCCTGCGGGAAAGGCCATGTTAGGCCGTGTGGTCGACGCGTTGGGAGTACCTATTGATGGAAGAGGGGCTCTAAGC---------------------GATCACGAACGAAGACGTGTCGAAGTGAAAGCC------CCAGGGATTATTGAACGTAAA------TCTGTGCACGAACCCATGCAAACAGGGTTAAAAGCAGTGGATAGCCTGGTTCCCATAGGCCGTGGTCAACGAGAACTTATAATCGGGGACAGACAAACTGGAAAAACAGCTATAGCTATCGATACTATATTAAACCAAAAGCAAATGAACTCAAGG---------------------------------GGCACCTCT---------GAGACA------TTGTATTGTGTCTATGTAGCGATTGGACAGAAACGCTCGACTGTGGCACAATTAGTTCAAATTCTTTCAGAAGCGAATGCTTTGGAATATTCCATTCTTTTAGCAGCCACCGCTTCGGAT------CCTGCTCCTCTGCAATTTCTGGCCCCATACTCTGGGTGTGCCATGGGGGAATATTTCCGCGATAATGGAATGCACGCATTAATAATATATGATGATCTTAGTAAACAGGCGGTGGCATATCGACAAATGTCATTATTGTTACGCCGACCACCAGGCCGTGAGGCCTTCCCAGGGGATGTTTTCTAT------TTACATTCCCGTCTCTTAGAAAGAGCCGCTAAACGATCAGACCAGACAGGTGCAGGTAGCTTGACTGCGTTACCCGTCATTGAAACACAAGCTGGAGACGTATCGGCCTATATCCCCACCAATGTGATC---TCCATTACAGATGGACAAATCTGTTTGGAAACAGAACTCTTTTATCGCGGAATTAGACCAGCTATTAACGTTGGCTTATCTGTCAGTCGCGTCGGG---TCTGCTGCTCAGTTGAGAGCTATGAAACAAGTCTGCGGTAGTTTAAAACTGGAATTGGCACAATATCGCGAAGTGGCCGCCTTCGCTCAATTTGGG---TCAGACCTTGATGCTGCGACTCAGGCATTACCCAATAGAGGTGCAAGGCTTACAGAAGTGCC---CAAACAACCACAATATTCA---CCACTTCAA---ATTGAAAAA------CAAATTGTAGTGATTTATGCAGCT------------------------------------------------------------------------------------------------------------------------------------------------------------------------------------------------
PANDpand_Freycinetia_multiflor -------------------------------------------------------------------------------------------------TGGTCTCAGTTGGAGATGGGATTGCACGTGTTTATGGA---TTGAACGAGATTCAAGCTGGAGAAATGGTGGAATTTGCCAGCGGTGTGAAAGGAATAGCCTTGAATCTTGAGAATGAGAATGTAGGTATTGTTGT---CTTTGGTAGTGATACCGCTATTAAAGAAGGGGATCTTGTCAAGCGCACTGGATCTATTGTGGATGTTCCTGCGGGAAAGGCCATGTTAGGCCGTGTGGTCGACGTGTTGGGAGTACCTATTGATGGAAGAGGGGCTCTAAGC---------------------GATCACGAACGAAGACGTGTCGAAGTGAAAGCC------CCAGGGATTATTGAACGTAAA------TCTGTGCACGAACCCATGCAAACAGGGTTAAAAGCAGTGGATAGCCTGGTTCCCATAGGCCGTGGTCAACGAGAACTTATAATCGGGGACAGACAAACTGGAAAAACTGCTATAGCTATCGATACTATATTAAACCAAAAGCAAATGAACTCTCGG---------------------------------GGCACCTCT---------GAGACA------TTGTATTGTGTCTATGTAGCGATTGGACAGAAACGCTCGACTGTGGCACAATTAGTTCAAATTCTKTCAGAAGCGAATGCTTTGGAATATTCCATTCTTGTAGCAGCCACCGCTTCGGAT------CCWGCTCCTCTGCAATTTCTGGCCCCATATTCTGGGTGTGCCATGGGGGAATATTTCCGCGATAATGGAATGCACGCATTAATAATATATGATGATCTTAGTAAACAGGCGGTRGCATATCGACAAATGTCATTATTGTTACGCCGACCACCAGGCCGTGAGGCYTTCCCAGGGGATGTTTTCTAT------TTACATTCCCGTCTCTTAGAAAGRGCCGCTAAACGATCRGACCAGACAGGTGCAGGTAGCTYGACYGCSTTACCCGTCATTGAAACACAAGCTGGAGACGTATCGGCCTATATCCCCACCAATGTGATC---TCCATWACAGATGGACAAATCTGTTTGGAAACWGAGCTCTTTTATCGCGGAATTAGACCAGCTATTAACGTTGGCTTATCTGTCAGTCGCGTCGGG---TCTGCYGCTCAGTTGAGAGCTATGAAACAAGTCTGCGGTAGTTTAAAACTGGAATTGGCACAATATCGCGAAGTGGCCGCCTTCGCTCAATTTGGG---TCAGACCTTGATGCTGCGACTCAGGCATTACCCAATAGAGGTGCAAGGCTTACAGAAGTGCC---CAAACAACCACAATATGCA---CCACTTCCA---ATTGAAAAA------CAAATTNTAGTCATTTATGCAGCT------------------------------------------------------------------------------------------------------------------------------------------------------------------------------------------------
PANDpand_Pandanus_copelandii_M ---------------------------------------------------------------------------------------------------GTCTCAGTTGGAGATGGGATTGCACGTGTTTATGGA---TTGAACGAGATTCAWGCTGGAGAAATGGTGGAATTTGCCAGCGGTGTGAAAGGAATASCCTTGAATCTTGAGAATGAGAATGTAGGTATTGTTGT---CTTTGGTAGTGATACCGSTAKTAAAGAAGGGGATCTTGTCAAGCGCACTGGATCTATTGTGGATGTTCCTGCGGGAAAGGCCATGTTAGGCCGTGTGGTCRACGCRTTGGGAGTACCTATTGATGGAAGAGGGGCTCTAAGC---------------------GATCACRAACGAAGACGTGTCGAAGTGAAAGCC------CCAGGGATTATTGAACGTAAA------TCTGTGCACGAACCCATGCAAACAGGGTTAAAAGCAGTGGATAGCCTGGTTCCCATAGGCCGTGGTCAACGAGAACTTATAATCGGGGACAGACAAACTGGAAAAACTGCTATAGCTATCGATACTATATTAAACCAAAAGCAAATGAACTCTCGG---------------------------------GGCACCTCT---------GAGACA------TTGTATTGTGTCTATGTAGCGATTGGACAGAAACGCTCGACTGTGGCACAATTAGTTCAAATTCTTTCAGAAGCGAATGCTTTGGAATATTCCATTCTTGTAGCAGCCACCGCTTCGGAT------CCTGCTCCTCTGCAATTTCAGGCCCCATATTCTGGGTGTGCCATGGGGGAATATTTCCGCGATAATGGAATGCACGCATTAATAATATATGATGATCTTAGTAAACAGGCGGTGGCATATCGACAAATGTCATTATTGTTACGCCGACCACCAGGCCGTGAGGCCTTCCCAGGGGATGTTTTCTAT------TTACATTCCCGTCTCTTAGAAAGAGCCGCTAAACGATCAGACCAGACAGGTGCAGGTAGCTTGACTGCGTTACCCGTCATTGAAACACAAGCTGGAGACGTATCGGCCTATATCCCCACCAATGTGATC---TCCATTACAGATGGACAAATCTGTTTGGAAACAGAGCTCTTTTATCGCGGAATTAGACCAGCTATTAACGTTGGCTTATCTGTCAGTCGCGTCGGG---TCTGCTGCTCAGTTGAGAGCTATGAAACAAGTCTGCGGTAGTTTAAAACTGGAATTGGCACAATATCGCGAAGTGGCCGCCTTCGCTCAATTTGGG---TCAGACCTTGATGCTGCGACTCAGGCATTACCCAATAGAGGTGCAAGGCTTACAGAAGTGCC---CAAACAACCACAATATGCA---CCACTTCCA---ATTGAAAAA------CAAATTCTAGTCATTTATGCAGCT------------------------------------------------------------------------------------------------------------------------------------------------------------------------------------------------
LILIcors_Arachnitis_uniflora_M ----------------------------------------------------------------------------------------------------------------------------GTGTTTATGGA---TTGAACGAGATTCAAGCTGGGGAAATGGTGGAATTTGCCAGCGGTGTGAAAGGAATCGCCTTGAATCTGGAGAATGAGAATGTAGGTATTGTTAT---CTTTGGTAGTGATACCACTATTAAAGAAGGAGATCTTGTCAAGCGCACTGGATCTATTGTGGATGTTCCTGCGGGAAAGGCCATGTTAGGCCGTGTGGTCGACGCATTGGGAGTACCTATTGATGGAAGAGGGGCTCTAAGC---------------------GATCACGAACGAAGACGTGTCGAAGTGAAAGCC------CCAGGGATTATTGAACGTAAA------TCTGTGCACGAACCCATGCAAACAGGCTTAAAAGCGGTGGATAGCCTGGTTCCTATAGGCCGTGGTCAACGAGAACTTATCATCGGGGACAGACAAACGGGAAAAACTGCTATAGCTATCGATACTATATTAAACCAAAAGCAAATGAACTCAAGC---------------------------------------TCT---GAGAGTGAGACA------TTGTATTGTGTCTATGTAGCGATTGGACAGAAACGCTCGACTGTGGCACAATTCGTTCAAATTCTTTCAGAAGCGAATGCTATGGAATATTCCATTCTTGTAGCAGCCACCGCTTCAGAT------CCTGCTCCTCTGCAATTTCTGGCCCCGTATTCTGGGTGTGCCATGGGAGAATATTTCCGCGATAATGGAATGCACGCATTAATAATATATGATGATCTTAGTAAACAGGCGGTGGCATATCGACAAATGTCATTATTGTTACGCCGACCACCAGGCCGTGAGGCTTTCCCAGGGGATGTTTTCTAT------TTACATTCCCGTCTCTTAGAAAGAGCCGCTAAACGATCGGACCAGACAGGTGCAGGTAGCTCGACTGCGTTACCCGTCATTGAAACACAAGCTGGAGATGTATCGGCCTATATCCCAACCAATGTGATC---CCCATTACAGATGGACAAATCTGTTTGGAAACAGAGCTCTTTTATCGCGGAATTCGACCAGCTATTAACGTTGGCTTATCTGTCAGTCGCGTCGGG---TCTGCCGCTCAGTTGAGAGCTATGAAACAAGTCCGCGGTAGTTCAAAACTGGAATTGGCACAATATCGCGAAGTGGCCGCCTTCGCTCAATTTGGG---TCAGACCTTGATGCTGCGACTCAGGCATTACCAAATAGAGGTGCAAGGCTTACAGAAGTGCC---CAAACAACCACAATATTCA---CCACTTCCA---ATTGAAAAA------CAAATTGTAGTGATTTATGCAGCT------------------------------------------------------------------------------------------------------------------------------------------------------------------------------------------------
LILIpete_Petermannia_cirrosa_M ---------------------------------------------------------------------------------------------------------GTTGGAGATGGGATTGCACGTGTTTATGGA---TTGAACGAGATTCAAGCTGGAGAAATKGTGRAATTTGCCAGCGGTGTGAAAGGRATAGCCTTGAWTCTTGAGAWTGAGAATGTAGGTATTGTTGT---CTTTGGTAGTGATACCGSTATTAAAGAAGGAGATCTTGTCAAGCGCACTGGATCTATTGTGGATGTTCCTGCGGGAAAGGCCATGTTAGGCCGTGTGGTCGACGCGTTGGGAGTACCTATTGATGGAAGAGGGGCTCTAAGC---------------------GATCACGAACGAAGACGTGTCGAAGTGAAAGCC------CCAGGGATTATTGAACGTAAA------TCTGTGCACGAACCCATGCAAACAGGTTTAAAAGCGGTGGATAGCCTGGTTCCTATAGGCCGTGGTCAACGAGAACTGATCATCGGGGACAGACAAACGGGAAAAACTGCTATAGCTATCGATACCATATTAAACCAAAAGCAAATTAACTCCAGG---------------------------------GGCACCTCT---GAGAGTGAGACA------TTGTATTGTGTCTATGTAGCGATTGGACAGAAACGCTCGACTGTGGCACAATTAGTTCAAATTCTTTCAGAAGCGAATGCTATGGAATATTCCATTCTTGTAGCAGCCACCGCTTCAGAT------CCTGCTCCTCTGCAATTTCTGGCCCCATATTCTGGGTGTGCTATGGGGGAATATTTCCGCGATAATGGAATGCACGCATTAATAATCTATGATGATCTTAGTAAACAGGCGGTGGCATATCGACAAATGTCATTATTGTTACGCCGACCACCAGGCCGTGAGGCTTTCCCAGGGGATGTTTTCTAT------TTACATTCCCGTCTCTTAGAAAGAGCCGCTAAACGATCGGACCAGACAGGTGCAGGTAGCTCGACTGCGTTACCCGTCATTGAAACACAAGCTGGAGACGTATCGGCCTATATCCCCACCAATGTGATC---CCCATTACAGATGGACAAATCTGTTCGGAAACAGAGCTCTTTTATCGCGGAATTAGACCTGCTATTAACGTTGGCTTATCTGTCAGTCGCGTCGGG---TCTGCCGCTCAGTTGAGAGCTATGAAACAAGTCCGCGGTAGTTCAAAACTGGAATTGGCACAATATCGCGAAGTGGCCGCCTTCGCTCAATTTGGG---TCAGACCTTGATGSTGCGACTCAGGCATTACCCAATAGAGGTGCAAGGCTTACAGAAGTGCC---CAAACAACCACAATATTCA---CCACTTCCA---ATTGAAAAA------CAAATTGTAGTGATTTATGCTGCT------------------------------------------------------------------------------------------------------------------------------------------------------------------------------------------------
LILIalst_Alstroemeria_caryophy -------------------------------------------------------------------------------------------------TGGTCTCAGTTGGAGATGGGATTGCACGTGTTTATGGA---TTGAACGAGATTCAAGCTGGAGAAATGGTGGAATTTGCCAGCGGTGTGAAAGGAATAGCCTTGAATCTTGAGAATGAGAATGTAGGTATTGTTGT---CTTTGGTAGTGATACCGCTATCAAAGAAGGAGATCTTGTCAAGCGCACTGGATCTATTGTGGATGTTCCTGCGGGAAAGGCCATGTTAGGCCGTGTGGTCGACGCGTTGGGAGTACCTATTGATGGAAGAGGGGCTCTAAGC---------------------GATCACGAACGAAGACGTGTCGAAGTGAAAGCC------CCAGGGATTATTGAACGTAAA------TCTGTGCACGAACCCATGCAAACAGGCTTAAAAGCGGTGGATAGCCNGGTTCNTATAGGCCGTGGTCGACGAGAACTGATCATCGGGGACAGACAAACGGGAAAAACTGCTATAGCTATCGATACTATATTAAACCAAAAGCAAATTCACTCAAGG---------------------------------GGCACCTCT---GAGAGTGAGACA------TTGTATTGTGTCTATGTAGCGATTGGACAGAAACGCTCGACTGTGGCACAATTAGTTCAAATTCTTTCAGAAGCGAATGCTATGGAATATTCCATTCTTGTAGCAGCCACCGCTTCAGAT------CCAGCTCCTCTGCNNTTTATGGCCCCATATTCAGGGTGTGCCATGGGGGAATATTTCCGCGATAATGGAATGCACGCATTAATAATATATGATGATCTTAGTAAACAGGCGGTGGCATATCGACAAATGTCATTATTGTTACGCCGACCACCAGGCCGTGAGGCTTTCCCAGGGGATGTTTTCTAT------TTACATTCCCGTCTCTTAGAAAGAGCCGCTAAACGATCGGACCAGACAGGTGCAGGTAGCTCGACTGCGTTACCCGTCATTGAAACACAAGCTGGAGACGTATCGGCCTATATCCCCACCAATGTGATC---CCCATTACAGATGGACAAATCTGTTCGGAAACAGAGCTCTTTTATCGCGGAATTAGACCAGCTATTAACGTTGGCTTATCTGTCAGTCGCGTCGGG---TCTGCCGCTCAGTTGAGAGCTATGAAACAAGTCCGCGGTAGTTCAAAACTGGAATTGGCACAATATCGCGAAGTGGCCGCCTTCGCTCAATTTGGG---TCAGACCTTGATGCTGCGACTCAGGCATTACTCAATAGAGGTGCAAGGCTTACAGAAGTGCC---CAAACAACCACAATATTCA---CCACTTCCA---ATTGAAAAA------CAAATTGTAGTGATTTATGCAGCTGTCAAGGGAT--------------------------------------------------------------------------------------------------------------------------------------------------------------------------------------
LILIluzu_Luzuriaga_radicans_Mt --------------------------------------------------------------------------------------------------------------------------------------A---TTGAACGAGATTCAAGCTGGAGAAATGGTGGAATTTGCCAGCGGTGTGAAAGGAATAGCCTTGAATCTTGAGAATGAGAATGTAGGTATTGTTGT---CTTTGGTAGTGATACCGCTATCAAAGAAGGAGATCTTGTCAAGCGCACTGGATCTATTGTGGATGTTCCTGCGGGAAAGGCCATGTTAGGCCGTGTGGTCGACGCGTTGGGAGTACCTATTGATGGAAGAGGGGCTCTAAGC---------------------GATCACGAACGAAGACGTGTCGAAGTGAAAGCC------CCAGGGATTATTGAACGTAAA------TCTGTGCACGAACCCATGCAAACAGGCTTAAAAGCGGTGGATAGCCTGGTTCCTATAGGCCGTGGTCAACGAGAACTGATCATCGGGGACAGACAAACGGGAAAAACTGCTATAGCTATCGATACTATATTAAACCAAAAGCAAATTAACTCAAGG---------------------------------GGCACCTCT---GAGAGTGAGACA------TTGTATTGTGTCTATGTAGCGATTGGACAGAAACGCTCGACTGTGGCACAATTAGTTCAAATTCTTTCAGAAGCGAATGCTATGGAATATTCCATTCTTGTAGCAGCCACCGCTTCAGAT------CCTGCTCCTCTGCAATTTATGGCCCCATATTCCGGGTGTGCCATGGGGGAATATTTCCGCGATAATGGAATGCACGCATTAATAATATATGATGATCTTAGTAAACAGGCGGTGGCATATCGACAAATGTCATTATTGTTACGCCGACCACCAGGCCGTGAGGCTTTCCCAGGGGATGTTTTCTAT------TTACATTCCCGTCTCTTAGAAAGAGCCGCTAAACGATCGGACCAGACAGGTGCAGGTAGCTCGACCGCCTTACCCGTCATTGAAACACAAGCTGGAGACGTATCGGCCTATATCCCCACCAATGTGATC---CCCATTACAGATGGACAAATCTGTTCGGAAACAGAGCTCTTTTATCGCGGAATTAGACCCGCTATTAACGTCGGCTTATCTGTCAGTCGCGTCGGG---TCTGCCGCTCAGTTGAGAGCTATGAAACAAGTCCGCGGTAGTTCAAAACTGGAATTGGCACAATATCGCGAAGTGGCCGCCTTCGCTCAATTTGGG---TCAGACCTTGATGCTGCGACTCAGGCATTACCCAATAGAGGTGCAAGGCTTACAGAAGTGCC---CAAACAACCACAATATTCA---CCACTTCCC---ATTGAAAAA------CAAATTGTAGTGATTTATGCAGCT------------------------------------------------------------------------------------------------------------------------------------------------------------------------------------------------
LILIcolc_Burchardia_multiflora -------------------------------------------------------------------------------------------------TGGTCTCAGTTGGAGATGGGATTGCACGTGTTTATGGA---TTGAACGAGATTCAAGCTGGAGAAATGGTGGAATTTGCCAGCGGTGTGAAAGGAATAGCCTTGAATCTTGAGAATGAGAATGTAGGTATTGTTGT---CTTTGGTAGTGATACCGCTATTAAAGAAGGAGATCTTGTCAAGCGCACTGGATCTATTGTGGATGTTCCTGCGGGAAAGGCCATGTTAGGCCGTGTGGTCGACGCGTTGGGAGTACCTATTGATGGAAGAGGGGCTCTAAGC---------------------GATCACGAACGAAGACGTGTCNAAGTGAAAGCC------CCANGGATTATTGAACGTNAA------TCTGNGCACGAACCCATGCAAACAGGCTTAAAANCGGTGGATAGCCTGGTTCCTATAGGCCGTGGTCAACGAGAACTGATCATCGGGGACAGCCAANCGGGAAAAACTGCTATAGCTATCGATACTATATTNAACCNAAAGCAAATTCACTCAAGG---------------------------------GGCACNTCT---GAGAGTGAGACA------TTGTATTGTGTCTATGTAGCGATTGGACAGAAACGCTCGACTGTGGCACAATTAGTTCAAATTCTTTCAGAAGCGAATGCTATGGAATATTCCATTCTTGTAGCAGCCACCGCTTCAGAT------CCTGCTCCTCTGCAATTTCTTGCCCCATATTCTGGGTGTGCCATGGGGGAATATTTCCGCGATAATGGAATGCACGCATTAATAATATATGATGATCTTAGTAAACAGGCGGTGGCATATCGACAAATGTCATTATTGTTACGCCGACCACCAGGCCGTGAGGCTTTCCCTGGGGATGTTTTCTAT------TTACATTCCCGTCTCTTAGAAAGAGCCGCTAAACGATCGGACCAGACAGGTGCAGGTAGCTCGACTGCGTTACCCGTCATTGAAACACAAGCTGGAGACGTATCGGCCTATATCCCCACCAATGTGATC---CCCATTACAGATGGACAAATCTGTTCGGAAACAGAGCTCTTTTATCGCGGAATTAGACCAGCTATTAACGTTGGCTTATCTGTCAGTCGCGTCGGG---TCTGCCGCTCAGTTGAGAGCTATGAAACAAGTCCGCGGTAGTTCAAAACTGGAATTGGCACAATATCGCGAAGTGGCCGCCTTCGCTCAATTTGGG---TCAGACCTTGATGCTGCGACTCAGGCATTACTCAATAGAGGTGCAAGGCTTACAGAAGTGCC---CAAACAACCACAATATTCA---CCACTTCCA---ATTGAAAAA------CAAATTGTAGTGATTTATGCAGCT------------------------------------------------------------------------------------------------------------------------------------------------------------------------------------------------
LILIcolc_Clintonia_borealis_Mt ---------------------------------------------------------------------------------------------------------------------------CGTGTTTATGGA---TTGAACGAGATTCAAGCTGGAGAAATGGTGGAATTTGCCAGCGGTGTGAAAGGAATAGCCTTGAATCTTGAGAATGAGAATGTAGGTATTGTTGT---CTTTGGTAGTGATACCGCTATTAAAGAAGGAGATCTTGTCAAGCGCACAGGATCTATTGTGGATGTTCCTGCGGGAAAGGCCATGTTAGGCCGTGTGGTCGACGCGTTGGGAGTACCCATTGATGGAAGAGGGGCTCTAAGC---------------------GATCACGAACGAAGACGTGTCGAAGTGAAAGCC------CCTGGGATTATTGAACGTAAA------TCTGTGCACGAACCCATGCAAACAGGCTTAAAAGCGGTGGATAGCCTGGTTCCTATAGGCCGTGGTCAACGAGAACTGATCATCGGGGACAGACAAACGGGAAAAACGGCTATAGCTATCGATACAATATTAAACCAAAAGCAAATTAACTCAAGG---------------------------------GGCACCTCT---GAGAGTGAGACA------TTGTATTGTGTCTATGTAGCGATTGGACAGAAACGCTCGACTGTGGCACAATTAGTTCAAATTATTTCTGAAGCGAATGCTATGGAATATTCCATTCTTGTAGCAGCCACCGCTTCAGAT------CCTGCTCCTCTGCAATTTGTGGCCCCATATTCTGGGTGTGCCATGGGGGAATATTTCCGCGATAATGGTATGCACGCATTAATAATCTATGATGATCTTAGTAAACAGGCGGTGGCGTATCGACAAATGTCATTATTGTTACGCCGACCACCAGGCCGTGAGGCTTTCCCAGGCGATGTTTTCTAT------TTACATTCCCGTCTCTTAGAAAGAGCCGCTAAACGATCGGACCAGACAGGTGCAGGGAGCTTGACCGCCTTACCCGTCATTGAAACACAGGCTGGAGACGTATCGGCCTATATTCCCACCAATGTGATA---TCTATTACTGATGGACAAATCTGTTTGGAAACAGAGCTCTTTTATCGCGGAATTAGACCTGCTATTAACGTAGGCTTATCCGTCAGTCGCGTCGGG---TCTGCTGCTCAGTTGAGAGCTATGAAACAAGTCTGCGGTAGTTCAAAACTCGAATTGGCACAATATCGCGAAGTCGCCGCCTTTGCTCAATTTGGG---TCAGACCTTGATGCTGCGACTCAGGCATTACTTAATAGAGGTGCAAGGCTTACAGAAGTGCT---CAAACAACCACAATATGAA---CCACTTCCA---ATTGAAAAA------CAAAT-------------------------------------------------------------------------------------------------------------------------------------------------------------------------------------------------------------------
LILIcolc_Schelhammera_multiflo ---------------------------------------------------------------------------------------------------GTCTCAGTTGGAGATGGGATTGCACGTGTTTATGGA---TTGAACGAGATTCAAGCTGGAGAAATGGTGGAATTTGCCAGCGGTGTGAAAGGAATAGCCTTGAATCTTGAGAATGAGAATGTAGGTATTGTTGT---CTTTGGTAGTGATACCGCTATTAAAGAAGGAGATCTTGTCAAGCGCACTGGATCTATTGTGGATGTTCCTGCGGGAAAGGCCATGTTAGGCCCTGTGGTCGACGCGTTGGGAGTNCCTATTGATGGAAGAGGGGCTCTAAGC---------------------GATCACGAACGAANACGTGTCNAAGTGAAAGCC------CCANGGATTATTGAACGTAAA------TCTGTGCACGAACCCATGCAAACAGGCTTAAAAGCGGTGGATAGCCTGGTTCCTATAGNCCGTGGTCAACGAGAACTGATCATCGGGGACAGACAAACGGGAAAAACTGCTATAGCTATCGATNCTATATTAAACCAAAAGCAAATTCACTCAAGG---------------------------------GGCACCTCT---GAGAGTGAGACA------TTGTATTGTGTCTATGTAGCGATTGGACAGAAACGCTCGACTGTGGCACAATTAGTTCAAATTCTTTCAGAAGCGAATGCTATGGAATATTCCATTCTTGTAGCAGCCACCGCTTCAGAT------CCTGCTCCTCTGCAATTTCTTGCCCCATATTCTGGGTGTGCCATGGGGGAATATTTCCGCGATAATGGAATGCACGCATTAATAATATATGATGATCTTAGTAAACAGGCGGTGGCATATCGACAAATGTCATTATTGTTACGCCGACCACCAGGCCGTGAGGCTTTCCCTGGGGATGTTTTCTAT------TTACATTCCCGTCTCTTAGAAAGAGCCGCTAAACGATCGGACCAGACAGGTGCAGGTAGCTCGACTGCGTTACCCGTCATTGAAACACAAGCTGGAGACGTATCGGCCTATATCCCCACCAATGTGATC---CCCATTACAGATGGACAAATCTGTTCGGAAACAGAGCTCTTTTATCGCGGAATTAGACCAGCTATTAACGTTGGCTTATCTGTCAGTCGCGTCGGG---TCTGCCGCTCAGTTGAGAGCTATGAAACAAGTCCGCGGTAGTTCAAAACTGGAATTGGCACAATATCGCGAAGTGGCCGCCTTCGCTCAATTTGGG---TCAGACCTTGATGCTGCGACTCAGGCATTACTCAATAGAGGTGCAAGGCTTACAGAAGTGCC---CAAACAACCACAATATTCA---CCACTGGAA---ATTGAAAAA------CAAATTGTAGTGATTTATGCAGC-------------------------------------------------------------------------------------------------------------------------------------------------------------------------------------------------
LILIcolc_Wurmbea_sp._Conran_et -------------------------------------------------------------------------------------------------TGGTCTCAGTTGGAGATGGGATTGCACGTGTTTATGGA---TTGAACGAGATTCAAGCATCCGAAATGGTGGAATTTGCCAGCGGTGTGAAAGGAATAGCCTTGAATCTTGAGAATGAGAATGTAGGTATTGTTGT---CTTTGGTAGTGATACCGCTATTAAAGAAGGAGATCTTGTCAAGCGCACTGGATCTATTGTGGATGTTCCTGCGGGAAAGGCCATGTTAGGCCGTGTGGTCGACGCGTTGGGAGTACCTATTGATGGAAGAGGGGCTTGGCGC---------------------GATCACGAACGAAGACGTGTCGAAGTGAAAGCC------CCAGGGATTATTGAACGTAAA------TCTGTGCACGAACCCATGCAAACAGGCTTAAAAGCGGTGGATAGCCTGGTTCCTATAGGCCGTGGTCAACGAGAACTGATCATCGGGGACAGACAAACGGGAAAAACTGCTATAGCTATCGATACTATATTAAACCAAAAGCAAATTCACTCAAGG---------------------------------GGCACAAGA---GAGAGTGAGACA------TTGTATTGTGTCTATGTAGCGATTGGACAGAAACGCTCGACTGTGGCACAATTAGTTCAAATTCTTTCAGAAGCGAATGCTATGGAATATTCCATTCTTGTAGCAGCCACCGCTTCAGAT------CCTGCTCCTCTGCAATTTCTTGCCCCATATTCTGGGTGTGCCATGGGGGAATATTTCCGCGATAATGGAATGCACGCATTAATAATATATGATGATCTTAGTAAACAGGCGGTGGCATATCGACAAATGTCATTATTGTTACGCCGACCACCAGGCCGTGAGGCTTTCCCTGGGGATGTTTTCTAT------TTACATTCCCGTCTCTTAGAAAGAGCCGCTAAACGATCGGACCAGACAGGTGCAGGTAGCTCGACTGCGTTACCCGTCATTGAAACACAAGCTGGAGACGTATCGGCCTATATCCCCACCAATGTGATC---CCCATTACAGATGGACAAATCTGTTCGGAAACAGAGCTCTTTTATCGCGGAATTAGACCAGCTATTAACGTTGGCTTATCTGTCAGTCGCGTCGGG---TCTGCCGCTCAGTTGAGAGCTATGAAACAAGTCCGCGGTAGTTCAAAACTTGAATTGGCACAATATCGCGAAGTGGCCGCCTTCGCTCAATTTGGG---TCAGACCTTGATGCTGCGACTCAGGCATTACTCAATAGAGGTGCAAGGCTTACAGAAGTGCC---CAAACAACCACAATATTCA---CCACTGGAA---ATTGAAAAA------CAAATTGTAGTGATTTATGCAGCT------------------------------------------------------------------------------------------------------------------------------------------------------------------------------------------------
LILIcamp_Campynema_lineare_Mt  ----------------------------------------------------------------------------------------------------TCTCAGTTGNAGATGGGATTGCACGTGTTTATGGA---TTGAACGAGATTCAAGCTGGAGAAATGGTGGAATTTGCCAGCGGTGTGAAAGGAATAGCCTTGAATCTTGAGAATGAGAATGTAGGTATTGTTGT---CTTTGGTAGTGATACCGCTATTAAAGAAGGAGATCTTGTCAAGCGCACTGGATCTATTGTGGATGTTCCTGCGGGAAAGGCCATGTTAGGCCGTGTGGTCGACGCGTTGGGAGTACCTATTGATGGAAGAGGGGCTCTAAGC---------------------GATCACGAACGAAGACGTGTCGAAGTGAAAGCC------CCAGGGATTATTGAACGTAAA------TCTGTGCACGAACCCATGCAAACAGGCTTAAAAGCGGTGGATAGCCTGGTTCCTATAGGCCGTGGTCAACGAGAACTGATCATCGGGGACAGACAAACGGGAAAAACTGCTATAGCTATCGATACTATTTTAAACCAAAAGCAAATGAACTCAAGG---------------------------------GCC---TCT---GAGAGTGAGACA------TTGTATTGTGTCTATGTAGCGATTGGACAGAAACGCTCGACTGTGGCACAATTAGTTCAAATTCTTCCAGAAGCGAATGCTATGGAATATTCCATTCTTGTAGCAGCCACCGCTTCAGAT------CCTGCTCCTCTGCAATTTCTGGCCCCATATTCTGGGTGTGCCATGGGGGAATATTTCCGCGATAATGGAATGCACGCATTAATAATATATGATGATCTTAGTAAACAGGCGGTGGCATATCGACAAATGTCATTATTGTTACGCCGACCACCAGGCCGTGAGGCTTTCCCAGGGGATGTTTTCTAT------TTACATTCCCGTCTCTTAGAAAGAGCCGCTAAACGATCGGACCAGACAGGTGCAGGTAGCTCGACTGCGTTACCCGTCATTGAAACACAAGCTGGAGACGTATCGGCCTATATCCCCACCAATGTGATC---CCCATTACAGATGGACAAATCTGTTTGGAAACAGAGCTCTTTTATCGCGGAATTAGACCAGCTATTAACGTTGGCTTATCTGTCAGTCGCGTCGGG---TCTGCCGCTCAGTTGAGAGCTATGAAACAAGTCCGCGGTAGTTCAAAACTTGAATTGGCACAATATCGCGAAGTGGCCGCCTTCGCTCAATTTGGG---TCAGACCTTGATGCTGCGACTCAGGCATTACCAAATAGAGGTGCAAGGCTTACAGAAGTGCC---CAAACAACCACAATATTCA---CCACTTCCA---ATTGAAAAA------CAAATAGTAGTGATTTATGCAGCT------------------------------------------------------------------------------------------------------------------------------------------------------------------------------------------------
LILImela_Amianthium_muscitoxic -------------------------------------------------------------------------------------------------TGGTCTCAGTTGGAGATGGGATTGCACGTGTTTATGGA---TTGAACGAGATTCAAGCTGGAGAAATGGTGGAATTTGCCAGCGGTGTGAAAGGAATAGCCTTGAATCTTGAGAATGAGAATGTAGGTATTGTTGT---CTTTGGTAGTGATACCGCTATTAAAGAAGGAGATCTTGTCAAGCGCACTGGATCTATTGTGGATGTTCCTGCGGGAAAGACCATGTTAGGCCGTGTGGTCGACGCGTTGGGAGTACCTATTGATGGAAGAGGGGCTCTAAGC---------------------GATCACGAACGAAGACGTGTCGAAGTGAAAGCC------CCAGGGATTATTGAACGTAAA------TCAGTGCACGAACCCATGCAAACAGGCTTAAAAGCGGTAGATAGCCTAGTTCCTATAGGCCGTGGTCAACGAGAACTGATCATCGGGGACAGACAAACAGGAAAAACTGCTATAGCTATCGATACTATATTAAACCAAAAGCAAATGAACTCCAGG---------------------------------GGCACAAAA---GAGAGTGAGACA------TTGTATTGTGTCTATGTAGCGATTGGACAGAAACGCTCGACTGTGGCACAATTAGTTCAAATTATTACGGAAGCGAATGCTATGGAATATTCCATTCTTGTAGCAGCCACCGCTTCAGAT------CCTGCTCCTCTGCAATTTCTGGCCCCCTATTCTGGGTGTGCCATGGGGGAATATTTTCGCGATAATGGAATGCACGCATTAATTATATATGATGATCTTAGTAAACAGGCGGTGGCATATCGACAAATGTCATTATTGTTACGCCGACCACCAGGCCGTGAGGCTTTCCCAGGGGATGTTTTCTAT------TTACATTCCCGTCTCTTAGAAAGAGCCGCTAAACGATCGGACCAGACAGGTGCAGGTAGCTTGACCGCCTTACCCATCATTGAAACACAAGCTGGAGACGTATCGGCCTATATCCCCACCAATGTGATC---CCCATTACAGATGGACAAATCTGTTCGGAAACAGAGCTCTTTTATCGCGGAATTAGACCAGCTATTAACGTTGGCCTATCTGTCAGTCGCGTCGGG---TCTGCCGCTCAGTTGAGAGCTATGAAACAAGTCCGCGGTAGTTCAAAACTGGAATTGGCACAATATCGCGAAGTGGCCGCCTTCGCTCAATTTGGG---TCAGACCTTGATGCTGTGACTCAGGCATTACTCAATAGAGGTGCAAGGCTTACAGAAGTGCC---CAAACAACCACAATATTCA---CCACTTCCA---ATTGAAAAA------CAAATTGTAGTTATTTATGCAGCT------------------------------------------------------------------------------------------------------------------------------------------------------------------------------------------------
LILImela_Chamaelirium_luteum_M -----------------------------------------------------------------------------------------------------CTCAGTTGGAGATGGGATTGCACGTGTTTATGGA---TTNAACGAGATTCAAGCTGGAGAAATGGTTGAATTTGCCAGCGKTGTGAAAGGAATAGCCTTGAATCTTGAGAATGAGAATGTAGGTATTGTTGT---CTTTGGTAGTGATACCGCTATTAAAGAAGGAGATCTTGTCAAGCGCACTGGATCTATTGTGGATGTTCCTGCGGGAAAGGCCATGTTAGGCCGTGTGGTCGACGCGTTGGGAGTACCCATTGATGGAAGAGGGGCTCTAAGC---------------------GATCACGAACGAAGACGTGTCGAAGTGAAAGCC------CCAGGGATTATTGAACGTAAA------TCAGTGCACGAACCCATGCAAACAGGCTTAAAAGCGGTAGATAGCCTAGTTCCTATAGGCCGTGGTCAACGAGAACTGATCATCGGGGACAGACAAACGGGAAAAACTGCTATAGCTATCGATACTATATTAAACCAAAAGCAAATTCACTCAAGG---------------------------------GGCACCTCT---GAGAGTGAGACA------TTGTATTGTGTCTATGTAGCGATTGGACAGAAACGCTCGACTGTGGCACAATTAGTTCAAATTCTTCCAGAAGCGAATGCTATGGAATATTCCATTCTTGTAGCAGCCACCGCTTCAGAT------CCTGCTCCTCTGCAATTTCTGGCCCCATATTCTGGGTGTGCCATGGGGGAATATTTCCGCGATAATGGAATGCACGCATTAATAATATATGATGATCTTAGTAAACAGGCGGTGGCATATCGACAAATGTCATTATTGTTACGCCGACCACCAGGCCGTGAGGCTTTCCCAGGGGATGTTTTCTAT------TTACATTCCCGTCTCTTAGAAAGAGCCGCTAAACGATCGGACCAGACAGGTGCAGGTAGCTCGACTGCCTTACCCGTCATTGAAACACAAGCTGGAGACGTATCGGCCTATATCCCCACCAATGTGATC---CCCATTACAGATGGACAAATCTGTTCGGAAACARAGCTCTTTTATCGCGGAATTAGACCAGCTATTAACGTTGGCTTATCTGTCAGTCGCGTCGGG---TCTGCCGCTCAGTTGAGAGCTATGAAACAAGTCCGCGGTAGTTCAAAACTGGAATTGGCACAATATCGCGAAGTGGCCGCCTTCGCTCAATTTGGG---TCAGACCTTGATGCTGCGACTCAGGCATTACCAAATAGAGGTGCAAGGCTTACAGAAGTGCC---CAAACAACCACAATATTCA---CCACTTCCA---ATTGAAAAA------CAAATTGTAGTGATTTATGCAGCT------------------------------------------------------------------------------------------------------------------------------------------------------------------------------------------------
LILImela_Trillium_grandiflorum -------------------------------------------------------------------------------------------------TGGTCTCAGTTGGAGATGGGATTGCACGTGTTTATGGA---TTGAACGAGATTCAAGCTGGAGAAATGGTGGAATTTGCCAGCGGTGTGAAAGGAATAGCCTTGAATCTTGAGAATGAGAATGTAGGTATTGTTGT---CTTTGGTAGTGATACCGCTATTAAAGAAGGAGATCTTGTCAAGCGCACTGGATCTATTGTGGATGTTCNTGCGGGAAAAGCCATGTTAGGCCGTGTGGTCGANGCGTTGGGAGTACCCATTGATGGAAGAGGGGCTCTAAGC---------------------GATCACGAACGAAGACGTGTCGAAGTGAAAGCC------CCAGGGATTATAGAANGTAAA------TCCGTGCACGAACCCATGCAAANTGGTTTAAAAGCGGTAGATAGCNTAGTTCNTATAGGCCGTGGTCAACGAGAACTGATCATCGGGGACAGACAAACGGGAAAAACTGCTATAGCTATCGATACTATATTAAACCAAAAGCAAATGAACTCAAGG---------------------------------GGCACCTCT---GAGAGTGAAACA------TTGTATTGTGTCTATGTAGCGATTGGACAGAAACGCTCGACTGTGGCACAATTAGTTCAAATTCTTCCAGAGGCGAATGCTATGGAATATTCCATTCTTGTAGCAGCCACCGCTTCAGAT------CCTGCTCCTCTGCAATTTCTGGCCCCATATTCTGGGTGTGCCATGGGGGAATATTTCCGCGATAATGGAATGCACGCATTAATCATATATGATGATCTTAGTAAACAAGCGGTGGCGTATCGACAAATGTCATTATTGTTACGCCGACCACCAGGCCGTGGGCTTTTCCCAGGGGATGTTTTCTAT------TTACATTCCCGTCTCTTAGAAAGAGCCGCTAAACGATCGGACCAGACAGGTGCAGGTAGCTCGACTGCGTTACCCGTCATTGAAACACAAGCTGGAGACGTATCGGCCTATATCCCTACCAATGTGATC---CCCATTACAGATGGACAAATCTGTTCGGAAACAGAGCTCTTTTATCGCGGAATTAGACCCGCTATTAACGTTGGCTTATCTGTCAGTCGCGTCGGG---TCTGCCGCTCAGTTGAGAGCTATGAAACAAGTCNGCGGTAGTTCAAAATTGGAATTGGCACAATATCGCGAAGTGGCCGCCTTCGCTCAATTTGGG---TCAGACCTTGATGCTGCGACTCAGGCATTACTAAATAGAGGTGCAAGGCTTACAGAAGTGCC---CAAACAACCACAATATTCA---CCACTTCCT---ATTGAAAAA------CAAATTGTAGTGATTTATGCAGCTGTCAAGGGNT--------------------------------------------------------------------------------------------------------------------------------------------------------------------------------------
LILImela_Veratrum_viride_Mt_AF -------------------------------------------------------------------------------------------------TGGTCTCAGTTGGAGATGGGATTGCACGTGTTTATGGA---TTGAACGAGATTCAAGCTGGAGAAATGGTGGAATTTGCCAGCGGTGTGAAAGGAATAGCCTTGAATCTTGAGAATGAGAATGTAGGTATTGTTGT---CTTTGGTAGTGATACCGCTATTAAAGAAGGAGATCTTGTCAAGNGNACTGGATCTATTGTGGATGTTNNTGCGGGAAAGACCATGTTAGGCCGTGTGGTCGACGCGTTGGGAGTACCTATTGATGGAAGAGGGGCTCTAAGC---------------------GATCACGAACGAAGACGTGTCGAAGTGAAAGCC------CCAGGGATTATTGAACGTAAA------TCAGTGCACGAACCCATGCAAACAGGCTTAAAAGCGGTAGATAGCNTAGTTCCTATAGGCCGTGGTCAACGAGAACTGATCATCGGGGACAGACAAACAGGAAAAACAGCTATAGCTATNGATACTATATTAAACCAAAAGCAAATGAACTCCAGG---------------------------------GGCACAAAA---GAGAGTGAGACA------TTGTATTGTGTCTATGTAGCGATTGGACAGAAACGCTCGACTGTGGCACAATTAGTTCAAATTATTACGGAAGCGAATGCTATGGAATATTCCATTCTTGTAGCAGCCACCGCTTCAGAT------CCTGCTCCTCTGCAATTTCTGGCCCCCTATTCTGGGTGTGCCATGGGGGAATATTTTAGCGATAATGGAATGCACGCATTAATTATATATGATGATCTTAGTAAACAGGCGGTGGCATATCGACAAATGTCATTATTGTTACGCCGACCACCAGGCCGTGGGCTTTTCCCAGGGGATGTTTTCTAT------TTACATTCCCGTCTCTTAGAAAGAGCCGCTAAACGATCGGACCAGACAGGTGCAGGTAGCTTGACCGCCTTACCCATCATTGAAACACAAGCTGGAGACGTATCGGCCTATATCCCCACCAATGTGATC---CCCATTACAGATGGACAAATCTGTTCGGAAACAGAGCTCTTTTATCGCGGAATTAGACCAGCTATTAACGTTGGCCTATCTGTCAGTCGCGTCGGG---TCTGCCGCTCAGTTGAGAGCTATGAAACAAGTCCGCGGTAGTTCAAAACTGGAATTGGCACAATATCGCGAAGTGGCCGCCTTCGCTCAATTTGGG---TCAGACCTTGATGCTGCGACTCAGGCATTACCCAATAGAGGTGCAAGGCTTACAGAAGTGCC---CAAACAACCACAATATTCA---CCACTTCCA---ATTGAAAAA------CAAATTGTAGTGATTTATGCAGCTGTCAANGGCT--------------------------------------------------------------------------------------------------------------------------------------------------------------------------------------
LILIlili_Calochortus_minimus_M ---------------------------------------------------------------------------------------------------------------------------------------------AACGAGATTCAAGCTGGAGAAATGGTGGAATTTGCCAGCGGTGTGAAAGGAATAGCCTTGAATCTTGAGAATGAGAATGTAGGTATTGTTGT---CTTTGGTAGTGATACCGCTATTAAAGAAGGAGATCTTGTCAAGCGCACTGGATCTATTGTGGATGTTCCTGCGGGAAAGGCCATGTTAGGCCGTGTGGTCGACGCGTTGGGAGTACCTATTGATGGAAGAGGGGCTCTAAGC---------------------GATCACGAACGAAGACGTGTCGAAGTGAAAGCC------CCAGGGATTATTGAACGTAAA------TCTGTGCACGAACCCATGCAAACAGGCTTAAAAGCGGTGGATAGCCTGGTTCCTATAGGCCGTGGTCAACGAGAACTGATCATCGGGGACAGACAAACGGGAAAAACAGCTATAGCTATCGATACTATATTAAACCAAAAGCAAATTAACTCAAGG---------------------------------GGCACCTCT---GAGAGTGAGACA------TTGTATTGTGTCTATGTAGCGATTGGACAGAAACGCTCGACTGTGGCACAATTAGTTCAAATTCTTTCAGAAGCGAATGCTATGGAATATTCCATTCTTGTAGCAGCCACCGCTTCAGAT------CCTGCTCCTCTGCAATTTCTGGCCCCATATTCTGGGTGTGCCATGGGGGAATATTTCCGCGATAATGGAATGCACGCATTAATAATATATGATGATCTTAGTAAACAGGCGGTGGCATATCGACAAATGTCATTATTGTTACGCCGACCACCAGGCCGTGAGGCTTTCCCAGGGGATGTTTTCTAT------TTACATTCCCGTCTCTTAGAAAGAGCCGCTAAACGATCGGACCAGACAGGTGCAGGTAGCTCGACTGCGTTACCCGTCATTGAAACACAAGCTGGAGACGTATCGGCCTATATCCCCACCAATGTGATC---CCCATTACAGATGGACAAATCTGTTCGGAAACAGAGCTCTTTTATCGCGGAATTAGACCTGCTATTAACGTTGGCTTATCTGTCAGTCGCGTCGGG---TCTGCCGCTCAGTTGAGAGCTATGAAACAAGTCCGCGGTAGTTCAAAACTGGAATTGGCACAATATCGCGAAGTGGCCGCCTTCGCTCAATTTGGG---TCAGACCTTGATGCAGCGACTCAGGCATTACCCAATAGAGGTGCAAGGCTTACAGAAGTGCC---CAAACAACCACAATATTCA---CCACTTCCA---ATTGAAAAA------CAAATTCTAGTGATTTATGCAGCT------------------------------------------------------------------------------------------------------------------------------------------------------------------------------------------------
LILIlili_Lilium_superbum_Mt_AY ---------------------------------------------------------------------------------------------------------------------------------------------------------------------------------------------------------------------------------------GT---CTTTGGTAGTGATACCAATATTAAAGAAGGAGATCTTGTCAAGCGCACTGGATCTATTGTGGATGTTCCTGCGGGAAAGGCTATCTTAGGCCGTGTGGTCGACGCCTTGGGAGTACCTATTGATGGGAGAGGGGCTCTAAGC---------------------GATCACGAACGAAGACGTGTCGAAGTGAAAGCC------CCAGGAATTATAGAACGTAAA------TCTGTGCACGAACCTATGCAAACAGGTTTAAAAGCGGTGGATAGCCTGGTTCCTATAGGCCGTGGTCAACGAGAACTGATCATCGGGGACAGACAAACGGGCAAAACGGCTATAGCTATCGATACTATATTAAACCAAAAGCAAATGAACTCAAGG---------------------------------GGCACCTCT---GATAGTGAGAGA------TTGTATTGTGTCTATGTGGCGATTGGACAGAAACGCTCAACTGTGGCACAATTAGTTCAAATTCTTTCAGAAGCAAATGCTATGGAATATTCCATTCTTGTAGCAGCCACCGCTTCAGAT------CCTGCTCCTCTGCAATTTGTGGCCCCATATTCTGGGTGTGCCATGGGGGAATATTTCCGCGATAATGGAATGCACGCATTAATCATATATGATGATCTTAGTAAACAGGCAGTGGCATATCGACAAATGTCATTATTGTTACGCCGACCACCAGGCCGTGAGGCTTTCCCAGGGGATGTTTTCTAT------TTACATTCCCGTCTCTTAGAAAGAGCCGCTAAACGATCGGACCAGACAGGTGCAGGTAGCTCGACTGCCTTATCCGTCATTGAAACACAAGCAGGAGACGTCTCGGCCTATATCCCCACCAATGTGATC---TCTATTACAGATGGACAAATCTGTTTGGAAACAGAGCTCTTTTATCGCGGAATTAGACCCGCTATTAACGTTGGCTTATCTGTCAGTCGGGTCGGG---TCTGCTGCTCAGTTGAAAGCTATGAAACAAGTCTGCGGTAGTTTAAAACTAGAATTGGCACAATATCGCGAAGTAGCCGC-------------------------------------------------------------------------------------------------------------------------------------------------------------------------------------------------------------------------------------------------------------------------------------------------------------------------------------------------------------
LILIlili_Lilium_tigrinum_Mt_AY ------------------------------------------------------------------------------------------------------TCTGTTGGAGATGGGATTGCACGTGTTTATGGA---TTGAACGAGATTCAAGCTGGGGAAATGGTCGAATTTGCCAGCGGTGTCAAAGGAATAGCCTTGAATCTTGAGAATGAGAATGTAGGGATTGTGGT---CTTTGGTAGTGATACCAATATTAAAGAAGGAGATCTTGTCAAGCGCACTGGATCTATTGTGGATGTTCCTGCGGGAAAGGCTATCTTAGGCCGTGTGGTCGACGCCTTGGGAGTACCTATTGATGGGAGAGGGGCTCTAAGC---------------------GATCACGAACGAAGACGTGTCGAAGTGAAAGCC------CCAGGAATTATAGAACGTAAA------TCTGTGCACGAACCTATGCAAACAGGTTTAAAAGCGGTGGATAGCCTGGTTCCTATAGGCCGTGGTCAACGAGAACTGATCATCGGGGACAGACAAACGGGCAAAACGGCTATAGCTATCGATACTATATTAAACCAAAAGCAAATGAACTCAAGG---------------------------------GGCACCTCT---GATAGTGAGAGA------TTGTATTGTGTCTATGTGGCGATTGGACAGAAACGCTCAACTGTGGCACAATTAGTTCAAATTCTTTCAGAAGCAAATGCTATGGAATATTCCATTCTTGTAGCAGCCACCGCTTCAGAT------CCTGCTCCTCTGCAATTTGTGGCCCCATATTCTGGGTGTGCCATGGGGGAATATTTCCGCGATAATGGAATGCACGCATTAATCATATATGATGATCTTAGTAAACAGGCAGTGGCATATCGACAAATGTCATTATTGTTACGCCGACCACCAGGCCGTGAGGCTTTCCCAGGGGATGTTTTCTAT------TTACATTCCCGTCTCTTAGAAAGAGCCGCTAAACGATCGGACCAGACAGGTGCAGGTAGCTCGACTGCCTTACCCGTCATTGAAACACAAGCAGGAGACGTCTCGGCCTATATCCCCACCAATGTGATC---TCTATTACAGATGGACAAATCTGTTTGGAAACAGAGCTCTTTTATCGCGGAATTAGACCCGCTATTAACGTTGGCTTATCTGTCAGTCGGGTCGGG---TCTGCTGCTCAGTTGAAAGCTATGAAACAAGTCTGCGGTAGTTTAAAACTAGAATTGGCACAATATCGCGAAGTAGCCGCCTTTGCTCAATTTGGC---TCAGACCTTGATGCTGCGACTCAGGCATTACTCAATAGAGGTGCAA--------------------------------------------------------------------------------------------------------------------------------------------------------------------------------------------------------------------------------------------------------------------------------------------
LILIphil_Eustrephus_latifolius -------------------------------------------------------------------------------------------------TGGTCTCAGTTGGAGATGGGATTGCACGTGTTTATGGA---TTGAACGAAATTCAAGCTGGAGAAATGGTGGAATTTTCCAGCGGTGTGAAAGGAATAGCCTTGAATCTTGAGAATGAGAATGTAGGTATTGTTGT---CTTTGGTAGTGATACCGCTATTAAAGAAGGAGATCTTGTCAAGCGCACTGGATCTATTGTGGATGTTCCTGCAGGAAAGGCCATGTTAGGCCGTGTGGTCGACGGGTTGGGAGTACCTATTGATGGAAAAGGGGCTCTAAGC---------------------AATCACGAACGAAGACGTGTCGAAGTGAAAGCC------CCAGGGATTATTGAACGTAAA------TCTGTGCACGAACCCATGCAAACAGGGTTAAAAGCAGTAGATAGCCTGGTTCCTATAGGCCGTGGTCAACGAGAACTTATAATCGGGGACAGACAAACAGGAAAAACAGCTATAGCTATCGATACTATATTAAACCAAAAGCAAATGAACGAAAGG---------------------------------GGCACCTCT---GAGAGTGAGACA------TTGTATTGTGTCTATGTAGCGATTGGACAGAAACGATCGACTGTGGCACAATTAGTTCAAATTCTTTCAGAAGCGAATGCTTTGGAATATTCCATTCTTGTAGCAGCCACCGCTTCGGAT------CCTGCTCCTCTGCAATTTCTGGCCCCATATTCTGGGTGTGCCATGGGGGAATATTTCCGCGATAATGGAATGCACGCATTAATAATCTATGATGATCTTAGTAAACAGGCTGTGGCATATCGACAAATGTCATTATTGTTACGCCGACCACCAGGCCGTGAGGCTTTCCCTGGGGATGTTTTCTAT------TTACATTCCCGTCTCTTAGAAAGAGCGTCTAAACGATCGGACCAGACAGGTGCAGGTAGCTTGACTGCGTTACCCGTCATTGAAACACAAGCTGGAGACGTATCGGCCTATATCCCCACCAATGTGATC---TCCATTACAGATGGACAAATCTGTTTGGAAACAGAGCTCTTTTATCGCGGAATTAGACCTGCAATTAACGTTGGCTTATCTGTCAGTCGCGTCGGG---TCTGCCGCTCAGTTGAAAGCTATGAAACAAGTCTGCGGTAGTTTAAAACTTGAATTGGCACAATATCGCGAAGTGGCCGCCTTCGCTCAATTTGGC---TCAGACCTTGATGCAGCGACTCAGGCATTACTCAATAGAGGTGCAAGGCTTACAGAAGTGCT---CAAACAACCACAATATTCA---CCACTTCCA---ATTGAAAAA------CAAATTGTAGTGATTTATGCAGCT------------------------------------------------------------------------------------------------------------------------------------------------------------------------------------------------
LILIphil_Philesia_buxifolia_Mt -------------------------------------------------------------------------------------------------------------------------------TTTATGGA---TTGAACGAGATTCAAGCTGGAGAAATGGTGGAATTTGCCAGCGGTGTGAAAGGAATAGCCTTTAATCTTGAGAATGAGAATGTAGGTATTGTTGT---CTTTGGTAGTGATACCGCTATTAAAGAAGGAGATCTTGTCAAGCGCACTGGATCTATTGTGGATGTTCCTGCGGGAAAGGCCATGTTAGGCCGTGTGGTCGACGCGTTGGGAGTACCTATTGATGGAAGAGGGGCTCTAAGC---------------------GATCACGAACGAAGACGTGTCGAAGTGAAAGCC------CCAGGGATTATTGAACGTAAA------TCTGTGCACGAACCCATGCAAACAGGCTTAAAAGCGGTGGATAGCCTGGTTCCTATAGGCCGTGGTCAACGAGAACTGATCATCGGGGACAGACAAACGGGAAAAACTGCTATAGCTATCGATACTATATTAAACCAAAAGCAAATTAACTCAAGG---------------------------------GGCACCTCT---GAGAGTGAGACA------TTGTATTGTGTCTATGTAGCGATTGGACAGAAACGCTCGACTGTGGCACAATTAGTTCAAATTCTTTCAGAAGCGAATGCTATGGAATATTCCATTCTTGTAGCAGCCACCGCTTCAGAT------CCTGCTCCTCTGCAATTTCTGGCCCCATATTCTGGGTGTGCCATGGGGGAATATTTCCGCGATAATGGAATGCACGCATTAATAATATATGATGATCTTAGTAAACAGGCGGTGGCATATCGACAAATGTCATTATTGTTACGCCGACCACCAGGCCGTGAGGCTTTCCCAGGGGATGTTTTCTAT------TTACATTCCCGTCTCTTAGAAAGAGCCGCTAAACGATCGGACCAGACAGGTGCAGGTAGCTCGACTGCGTTACCCGTCATTGAAACACAAGCTGGAGACGTAGCGGCCTATATCCCCACCAATGTGATC---CCCATTACAGATGGACAAATCTGTTCGGAAACAGAGCTCTTTTATCGCGGAATTAGACCAGCTATTAACGTTGGCTTATCTGTCAGTCGCGTCGGG---TCTGCCGCTCAGTTGAGAGCTATGAAACAAGTCCGCGGTAGTTCAAAACTGGAATTGGCACAATATCGCGAAGTGGCCGCCTTCGCTCAATTTGGG---TCAGACCTTGATGCTGCGACTCAGGCATTACCCAATAGAGGTGCAAGGCTTACAGAAGTGCC---CAAACAAC-----------------------------------------------------------------------------------------------------------------------------------------------------------------------------------------------------------------------------------------------------------------
LILIripo_Ripogonum_discolor_Mt -----------------------------------------------------------------------------------------------------CTCAGTTGGAGATGGGATTGCACGTGTTTATGGA---TTGAACGAGATTCAAGCTGGAGAATTGKTTGAATTTGCCAGCGGTGTGAAAGGAWTAGCCTTGAATCTTGAGAWTGAGAATGTAGGTATTGTTGT---CTTTGTTAGTGATACCGCTATTAAAGAAGGAGATCTTGTCAAGCGCACTGGATCTATTGTGGATGTTCYTGCGGGAAAGGCCATGTTAGGCCGTGTGGTCGACGCCNNNNNAGTACYTATTGATGGAAGAGGGGCTCTAAGC---------------------GATCACGAACGAAGACGTGTCGAAGTGAAAGCC------CCAGGGATTATTGAACGTAAA------TCTGTGCACGAACCCATGCAAACAGGCTTAAAAGCGGTGGATAGCYTGGTTCCTATAGGCCGTGGTCAACGAGAACTGATCATCGGGGACAGACAAACGGGAAAAACTGCTATAGCTATCGATACTATATTAAACCAAAAGCAAATTAACTCAAGG---------------------------------GGCACCTCT---GAGAGTGAGACA------TTGTATTGTGTCTATGTAGCGATTGGACAGAAACGCTCGACTGTGGCACAATTAGTTCAAATTCTTTCAGAAGCGAATGCTATGGAATATTCCATTCTTGTAGCAGCCACCGCTTCAGAT------CCTGCTCCTCTGCAATTTCTGGCCCCATATTCTGGGTGTGCCATGGGGGAATATTTCCGCGATAATGGAATGCACGCATTAATAATATATGATGATCTTAGTAAACAGGCGGTGGCATATCGACAAATGTCATTATTGTTACGCCGACCACCAGGCCGTGAGGCTTTCCCAGGGGATGTTTTCTAT------TTACATTCCCGTCTCTTAGAAAGAGCCGCTAAACGATCGGACCAGACAGGTGCAGGTAGCTCGACTGCGTTACCCGTCATTGAAACACAAGCTGGAGACGTATCGGCCTATATCCCCACCAATGTGATC---CCCATTACAGATGGACAAATCTGTTCGGAAACAGAGCTCTTTTATCGCGGAATTAGACCAGCTATTAACGTTGGCTTATCTGTCAGTCGCGTCGGG---TCTGCCGCTCAGTTGAGAGCTATGAAACAAGTCCGCGGTAGTTCAAAACTGGAATTGGCACAATATCGCGAAGTGGCCGCCTTCGCTCAATTTGGG---TCAGACCTTGATGCTGCGACTCAGGCATTACCCAATAGAGGTGCAAGGCTTACAGAAGTGCC---CAAACAACCACAATATGAA---CCACTTCCA---ATTGAAAAA------CAAATTGTAGTGATTTATGCAGCT------------------------------------------------------------------------------------------------------------------------------------------------------------------------------------------------
LILIsmil_Geitonoplesium_cymosu -------------------------------------------------------------------------------------------------TGGTCTCAGTTGGAGATGGGATTGCACGTGTTTATGGA---TTGAACGAGATTCAAGCTGGAGAAATGGTAGAATTTGCCAGCGGTGTGAAAGGAATAGCCTTGAATCTTGAGAATGAGAATGTAGGTATTGTTGT---CTTTGGTAGTGATACCGCTATTAAAGAAGGAGATCTTGTCAAGCGCACTGGCTCCATTGTGGATGTTCCTGCGGGAAAGGCCATGTTAGGCCGTGTGGTCGACGGGTTGGGAGTACCTATTGATGGAAAAGGGGCTCTAAGC---------------------AATCACGAACGAAGACGTGTCGAAGTGAAAGCC------CCAGGGATTATTGAACGTAAA------TCTGTGCACGAACCCATGCAAACAGGGTTAAAAGCAGTAGATAGCCTGGTTCCTATAGGCCGTGGTCAACGAGAACTTATAATCGGGGACAGACAAACTGGAAAAACAGCTATAGCTATCGATACTATATTAAACCAAAAGCAAATGAACGAAAGG---------------------------------GGCACCTCT---GAGAGTGAGACA------TTGTATTGTGTCTATGTAGCGATTGGACAGAAACGATCGACTGTGGCACAATTAGTTCAAATTCTTCCAGAAGCGAATGCTTTGGAATATTCCATTCTTGTAGCAGCCACCGCTTCGGAT------CCTGCTCCTCTGCAATTTCTGGCCCCATATTCTGGGTGTGCCATGGGGGAATATTTCCGCGATAATGGAATGCACGCATTAATAATCTATGATGATCTTAGTAAACAGGCGGTGGCATATCGACAAATGTCATTATTGTTACGCCGACCACCAGGCCGTGAGGCTTTCCCTGGAGATGTTTTCTAT------TTACATTCCCGTCTCTTAGAAAGAGCCGCTAAACGATCGGACCAGACAGGTGCAGGTAGCTCGACTGCGTTACCCGTCATTGAAACACAAGCTGGAGACGTATCGGCCTATATTCCTACTAATGTAATT---TCCATTACAGATGGACAAATCTGTTTGGAAACAGAGCTCTTTTATCGCGGAATTAGACCCGCAATTAACGTTGGCTTATCTGTCAGTCGCGTCGGG---TCTGCCGCTCAGTTGAAAGCTATGAAACAAGTCCGCGGTAGTTCAAAACTGGAATTGGCACAATATCGCGAAGTGGCCGCCTTCGCTCAATTTGGC---TCAGACCTTGATGCAGCGACTCAGGCATTACCCAATAGAGGTGCAAGGCTTACAGAAGTGCC---CAAACAACCACAATATTCA---CCACTTCCA---ATTGAAAAA------CAAATTGTAGTTATTTATGCAGCT------------------------------------------------------------------------------------------------------------------------------------------------------------------------------------------------
LILIsmil_Smilax_rotundifolia_M -------------------------------------------------------------------------------------------------TGGTCTCAGTTGGAGATGGGATTGCACGTGTTTATGGA---TTGAACGAGATTCAAGCTGGAGAAATGGTGGAATTTGCCAGCGGTGTGAAAGGAATAGCCTTGAATCTTGAGAATGAGAATGTAGGTATTGTTGT---CTTTGGTAGTGATACCGCTATTAAAGAAGGAGATCTTGTCAAGCGCACTGGATCTATTGTGGATGTTCCTGCGGGAAAGGCCATGTTAGGCCGTGTGGTCGACGGGTTGGGAGTACCTATTGATGGAAGAGGGGCTCTAAGC---------------------GATCACGAACGAAGACGTGTCGAAGTGAAAGCC------CCAGGGATTATTGAACGTAAA------TCTGTGCACGAACCCATGCAAACAGGCTTAAAAGCGGTGGATAGCCTGGTTCCTATAGGCCGTGGTCAACGAGAACTGATCATCGGGGACAGACAAACGGGAAAAACTGCTATAGCTATCGATACTATATTAAACCAAAAGCAAATTAACTCAAGG---------------------------------GGCACCTCT---GAGAGTGAGACA------TTGTATTGTGTCTATGTAGCGATTGGACAGAAACGCTNGACTGTGGCACAATTAGTTCAAATTCTTTCAGAAGCGAATGCTATGGAATATTCCATTCTTGTAGCAGCCACCGCTTCAGAT------CCTGCTCCTCTGCAATTTCTGGCCCCATATTCTGGGTGTGCCATGGGGGAATATTTCCGCGATAATGGAATGCACGCATTAATAATATATGATGATCTTAGTAAACAGGCGGTGGCATATCGACAAATGTCATTATTGTTACGCCGACCACCAGGCCGTGAGGCTTTCCCAGGGGATGTTTTCTAT------TTACATTCCCGTCTCTTAGAAAGAGCCGCTAAACGATCGGACCAGACAGGTGCAGGTAGCTCGACTGCGTTACCCGTCATTGAAACACAAGCTGGAGACGTATCGGCCTATATCCCCACCAATGTGATC---CCCATTACAGATGGACAAATCTGTTCGGAAACAGAGCTCTTTTATCGCGGAATTAGACCAGCTATTAACGTTGGCTTATCTGTCAGTCGCGTCGGG---TCTGCCGCTCAGTTGAGAGCTATGAAACAAGTCCGCGGTAGTTCAAAACTGGAATTGGCACAATATCGCNAAGTGGCCGCCTTCGCTCAATTTGGG---TCAGACCTTGATGCTGCGACTCAGGCATTACCCAATAGAGGTGCAAGGCTTACAGAAGTGCC---CAAACAACCACAATATTCA---CCACTTCCA---ATTGAAAAA------CAAATTCTAGTTATTTATGCAGCTGTCAACGGCT--------------------------------------------------------------------------------------------------------------------------------------------------------------------------------------
ASPAorch_Calopogon_tuberosus_M ----------------------------------------------------------------------------------------------------------TTGGAGATGGGATTGCACGTGTTTTTGGA---TTGAACGAGATTCAAGCTGGAGAAATGGTGGAATTTGCCAGCGGTGTGAAAGGAATAGCCTTGAATCTTGAGAATGAGAATGTAGGTATTGTTGT---CTTTGGTAGTGATACCGCTATGAAAGAAGGAGATCTTGTCAAGCGCACTGGATCTATTGTAGATGTTCCTGCGGGAAAGGCCATGTTAGGCCGTGTGGTCGACGCGTTGGGAGTACCTATTGATGGAAGAGGGGCTCTAAGC---------------------GATCACGAACGAAGACGTGTCGAAGTGAAAGCC------CCAGGGATTATCGAACGTAAA------TCTGTGCACGAACCCATGCAAACAGGGTTAAAAGCAGTGGATAGCCTGGTTCCTATAGGCCGTGGTCAACGAGAACTTCTAATCGGGGACAGACAAACTGGAAAAACTGCTATAGCTATCGATACTATATTAAACCAAAAGCAAATGAACTCAAGG---------------------------------GGCACCTCT---GAGAGTGATACA------TTGTATTGTGTCTATGTAGCGATTGGACAGAAACGCTCGACTGTGGCACAATTAGTTCAAATTCTTCCAGAAGCGAATGCTTTGGAATATTCCATTCTTGTAGCAGCCACCGCTTCGGAT------CCTGCTCCTCTGCAATTTATGGCCCCATATTCTGGGTGTGCCATGGGGGAATATTTCCGCGATAATGGAATGCACGCATTAATAATCTATGATGATCTTAGTAAACAGGCGGTGGCATATCGACAAATGTCATTATTGTTACGCCGACCACCAGGCCGTGAGGCTTTCCCAGGGGATGTTTTCTAT------TTACATTCCCGTCTCTTAGAAAGAGCCGCTAAACGATCGGACCAGACAGGTGCAGGTGGCTCGACTGCGTTACCCGTCATTGAAACACAAGCTGGAGACGTATCGGCCTATATCCCCACCAATGTGATC---CCCATTACAGATGGACAAATCTGTTCGGAAACAGAGCTCTTTTATCGCGGAATTAGACCTGCTATTAACGTTGGCTTATCTGTCAGTCGCGTCGGG---TCTGCCGCTCAGTTGAGAGCTATGAAACAAGTCCGCGGTAGTTCAAAACTAGAATTGGCACAATATCGCGAAGTGGCCGCCTTCGCTCAATTTGGG---TCAGACCTTGATGCTGCGACTCAGGCATTACCCAATAGAGGTGCGAGGCTGACAGAAGTGCC---CAAACAACCACAATATTCA---CCACTTCCA---ATTGAAAAA------CAAATTGTAGTGATTT--------------------------------------------------------------------------------------------------------------------------------------------------------------------------------------------------------
ASPAorch_Cypripedium_calceolus --------------------------------------------------------------------------------------------------------AGTTGGAGATGGGATTGCACGTGTTTATGGA---TTGAACGAGATTCAAGCTGGAGAAATGGTGGAATTTTCCAGCGGTGTGAAAGGAATAGCCTTGAATCTTGAGAATGAGAATGTAGGTATTGTTGT---CTTTGGTAGTGATACCGCTATTAAAGAAGGAGATCTTGTCAAGCGCACTGGATCTATTGTAGATGTTCCTGCGGGAAAGGCCATGTTAGGCCGTGTGGTCGACGCGTTGGGAGTACCTATTGATGGAAGAGGGGCTCTAAGC---------------------GATCACGAACGAAGACGTGTCGAAGTGAAAGCC------CCAGGGATTATTGAACGTAAA------TCTGTGCACGAACCCATGCAAACAGGGTTAAAAGCAGTGGATAGCCTGGTTCCTATAGGCCGTGGTCAACGAGAACTTATAATCGGGGACAGACAAACTGGAAAAACTGCTATAGCTATCGATACTATATTAAACCAAAAGCAAATGAACTCAAGG---------------------------------GGCACCTCT---GAGAGTGAGACA------TTGTATTGTGTCTATGTAGCGATTGGACAGAAACGCTCGACTGTGGCACAATTAGTTCAAATTCTTCCAGAAGCGAATGCTTTGGAATATTCCATTCTTGTAGCAGCCACCGCTTCGGAT------CCTGCTCCTCTGCAATTTCTGGCCCCATATTCTGGGTGTGCCATGGGGGAATATTTCCGCGATAATGGAATGCACGCATTAATTATATATGATGATCTTAGTAAACAGGCGGTGGCATATCGACAAATGTCATTATTGTTACGCCGACCACCAGGCCGTGAGGCTTTCCCAGGGGATGTTTTCTAT------TTACATTCCCGTCTCTTAGAAAGAGCCGCTAAACGATCGGAACAGACAGGTGCAGGTAGCTCGACTGCGTTACCCGTCATTGAAACACAAGCTGGAGACGTATCGGCCTATATCCCCACCAATGTGATC---CCCATTACAGATGGACAAATCTGTTCGGAAACAGAGCTCTTTTATCGCGGAATTAGACCAGCTATTAACGTTGGCTTATCCGTCAGTCGCGTCGGG---TCTGCCGCTCAGTTGAGAGCTATGAAACAAGTCCGCGGTAGTTCAAAACTCGAATTGGCACAATATCGCGAAGTGGCCGCCTTCGCTCAATTTGGG---TCAGACCTTGATGCTGCGACTCAGGCATTACTCAATAGAGGTGCGAGGCTGACAGAAGTGCC---CAAACAACCACAATATTCA---CCACTTCCA---ATTGAAAAA------CAAATTGTAGTGATTTATGCAGCT------------------------------------------------------------------------------------------------------------------------------------------------------------------------------------------------
ASPAorch_Epipactis_helleborine -----------------------------------------------------------------------------------------------------CTCAGTTGGAGATGGGATTGCACGTGTTTTTGGA---TTGAACGAGATTCAAGCTGGAGAAATKGTKGAATTTGCCAGCGGTGTGAAAGGAWTAGCCTTGAWTCTTGAGAWTGAGAATGTAGGTATTGTTGT---CTYTGGTAGTGATACCGYTATGAAAGAAGGAGATCTTGTCAAGCGCACTGGATCTATTGTAGATGTTCCTGCGGGAAAGGCCTTGTTAGGCCGTGTGGTCGACGCGTTKGGAGTACCTATTGATGGAAGAGGGGCTCTAAGC---------------------GATCACGAACGAAGACGTGTCGAAGTGAAAGCC------CCAGGGATTATTGAACGTCAA------TCTGTGCACGAACCCATGCAAACAGGGTTAAAAGCAGTGGATAGCCTGGTTCCTATAGGCCGTGGTCAACGAGAACTTATAATCGGGGACAGACAAACTGGAAAAACTGCTATAGCTATCGATACTATATTAAACCAAAAGCAAATGAACTCAAGG---------------------------------GGCACCTCT---GAGAGTGAGACA------TTGTATTGTGTCTATGTAGCGATTGGACAGAAACGCTCGACTGTGGCACAATTAGTTCAAATTCTTCCAGAAGCGAATGCTTTGGAATATTCCATTCTTGTAGCAGCCACCGCTTCGGAT------CCTGCTCCTCTGCAATTTATGGCCCCATATTCTGGGTGTGCCATGGGGGAATATTTCCGCGATAATGGAATGCACGCCTTAATTATATATGATGATCTTAGTAAACAGGCGGTGGCATATCGACAAATGTCATTATTGTTACGCCGACCACCAGGCCGTGAGGCTTTCCCAGGGGATGTTTTCTAT------TTACATTCCCGTCTCTTAGAAAGAGCCGCTAAACGATCGGACCAGACAGGTGCAGGTAGCTCGACTGCGTTACCCGTCATTGAAACACAAGCTGGAGACGTATCGGCCTATATCCCCACCAATGTGATC---CCCATTACAGATGGACAAATCTGTTTGGAAACAGAGCTCTTTTATCGCGGAATTAGACCTGCTATTAACGTTGGCTTATCTGTAAGTCGCGTCGGG---TCTGCCGCTCAGTTGAGAGCTATGAAACAAGTCCGCGGTAGTTCAAAACTAGAATTGGCACAATATCGCGAAGTGGCCGCCTTCGCTCAATTTGGG---TCAGACCTTGATGCTGCGACTCAGGCATTACCCAATAGAGGTGCGAGGCTTACAGAAGTGCC---CAAACAACCACAATATTCA---CCACTTCCA---ATTGAAAAA------CAAATTGTAGTGATTTATGCAGCT------------------------------------------------------------------------------------------------------------------------------------------------------------------------------------------------
ASPAorch_Isotria_verticillata  -----------------------------------------------------------------------------------------------------CTCAGTTGGAGATGGGATTGCACGTGTTTATGGA---TTGAACGAGATTCAAGCTGGAGAAATGGTTGAATTTGCCAGCGGTGTGAAAGGAATAGCCTTGAATCTTGAGAATGAGAATGTAGGTATTGCNGW---CTTTGGTAGTGATACCGMTWTTCATGAAGGAGANNNNNNCNAGCGCACTGSNTCNNNNNNNNNNNNTCCTGCGGGAAAGNCCATGTTAGNCCGTGTGGTCGANGCNTTGGGAGTACCTATTGATGGAANAGGGGCTCTAAGC---------------------GATCNCGANCGAAGACGTGTNGAAGTGAAAGCN------CCAGGNATTATTGAACGTCAR------TCTGTGCASGAACCCATGCNAACAGGGTTNAAAGCAGTGGATAGCCTGGTTCCTATAGNCCGTGGTCAACGAGRACTTATAATCGGGGACAGACRANCCGGAAAAACTGCTATAGCTATCGATRCTATATTRAACCAAAAGCAAATGRACTCAAGG---------------------------------GGCACCTCT---GAGAGTGAGACA------TTGTATTGTGTCTATGTAGCGATTGGACAGNAACGCTCGACTGTGGCACAATTAGTTCAAATTCTTCCAGAAGCGAATGCTTTTGAGTATTCCATTCTTGTAGCAGCCACCGCTTCGGAT------CCTGCTCCTCTGCAATTTCTTGCCCCATATTCTGGGTGTGCCATGGGGGAATATTTCCGCGATAATGGAATGCACGCATTAATTATATATGATGATCTTAGTAAACAGGCGGTGGCATATCGACAAATGTCATTATTGTTACGCCGACCACCAGGTCGTGAGGCTTTCCCAGGGGATGTTTTCTAT------TTACATTCCCGTCTCTTAGAAAGAGCCGCTAAACGATCGGACCAGACAGGTGCAGGTAGCTCGACTGCGTTACCCGTCATTGAAACACAAGCTGGAGACGTATCGGCCTATATCCCCACCAATGTGATC---CCCATTACAGATGGACAAATCTGTTCGGAAACAGAGCTCTTTTATCGCGGAATTAGACCTGCTATTAACGTTGGCTTATCCGTCAGTCGCGTCGGG---TCTGCCGCTCAGTTGAGAGCTATGAAACAAGTCCGCGGTAGTTCAAAACTCGAATTGGCACAATATCGCGAAGTGGCCGCCTTCGCTCAATTTGGG---TCAGACCTTGATGCTGCGACTCAGGCATTACTCAATAGAGGTGCGAGGCTGACAGAAGTGCC---CAAACAACCACAATATTCA---CCACTTCCA---ATTGAAAAA------CAAATTGTAGTGATTTATGCAGCT------------------------------------------------------------------------------------------------------------------------------------------------------------------------------------------------
ASPAorch_Neuwiedia_veratrifoli -----------------------------------------------------------------------------------------------------------TGGAGATGGGATTGCACGTGTTTATGGA---TTGAACGAGATTCAAGCTGGAGAAATGGTTGAATTTTCCAGCGGTGTGAAAGGAATAGCCTTGAATCTTGAGAATGAGAATGTAGGTATTGTTGT---CTTTGGTAGTGATACCGCTATTAAAGAAGGAGATCTTGTCAAGCGCACTGGATCTATTGTAGATGTTCCTGCGGGAAAGGCCATGTTAGGCCGTGTGGTCGACGCGTTGGGAGTACCTATTGATGGAAGAGGGGCTCTAAGC---------------------GATCACGAACGAAGACGTGTCGAAGTGAAAGCC------CCAGGGATTATTGAACGTAAA------TCTGTGCACGAACCCATGCAAACAGGGTTAAAAGCAGTGGATAGCCTGGTTCCTATAGGCCGTGGTCAACGAGAACTTATAATCGGGGACAGACAAACTGGAAAAACAGCTATAGCTATCGATACTATATTAAACCAAAAGCAAATGAACTCAAGC---------------------------------------TCT---GAGAGTGAGACA------TTGTATTGTGTCTATGTAGCGATTGGACAGAAACGCTCGACTGTGGCACAATTAGTTCAAATTCTTCCAGAAGCGAATGCTTTGGAATATTCCATTCTTGTAGCAGCCACCGCTTCGGAT------CCTGCTCCTCTGCAATATCTGGCCCCATATTCTGGGTGTGCCATGGGGGAATATTTCCGCGATAATGGAATGCACGCATTAATTATATATGATGATCTTAGTAAACAGGCGGTGGCATATCGACAAATGTCATTATTGTTACGCCGACCACCAGGCCGTGAGGCTTTCCCAGGGGATGTTTTCTAT------TTACATTCCCGTCTCTTAGAAAGAGCCGCTAAACGATCGGACCAGACAGGTGCAGGTAGCTCGACTGCGTTACCCGTCATTGAAACACAAGCTGGAGACGTATCGGCCTATATCCCCACCAATGTGATC---CCCATTACAGATGGACAAATCTGTTTGGAAACAGAGCTCTTTTATCGCGGAATTAGACCTGCTATTAACGTTGGCTTATCTGTCAGTCGCGTCGGG---TCTGCCGCTCAGTTGAGAGCTATGAAACAAGTCCGCGGTAGTTCAAAACTAGAATTGGCACAATATCGCGAAGTGGCCGCCTTCGCTCAATTTGGG---TCAGACCTTGATGCTGCGACTCAGGCATTACCCAATAGAGGTGCGAGGCTGACAGAAGTGCC---CAAACAACCACAATA----------------------------------------------------------------------------------------------------------------------------------------------------------------------------------------------------------------------------------------------------------
ASPAbory_Alania_endlicheri_Mt  ------------------------------------------------------------------------------------------------------TCAGTTGGAGATGGGATTGCACGTGTTTATGGA---TTGAACGAGATTCAAGCTGGAGAAATGGTGGAATTTGCCAGCGGTGTGAAAGGAATAGCCTTGAATCTTGAGAATGAGAATGTAGGTATTGTTGT---CTTTGGTAGTGATACCGCTATTAAAGAAGGAGATCTTGTCAAGCGAACTGGATCTATTGTGGATGTTCCTGCAGGAAAGGCCATGTTAGGCCGTGTGGTCGACGCGTTGGGAGTACCTATTGATGGAAGAGGGGCTCTAAGC---------------------GATCATGAACGAAGACGTGTCGAAGTGAAAGCC------CCAGGGATTATTGAACGTAAA------TCTGTGCACGAACCCATGCAAACAGGGTTAAAAGCAGTAGATAGCCTGGTTCCTATAGGCCGTGGTCAACGAGAACTTATAATCGGGGACAGACAAACTGGAAAAACAGCTATAGCTATCGATACTATATTAAACCAAAAGCAATTGAACTCAAGG---------------------------------AGCACCTCT---GAGAGTGAGACA------TTGTATTGTGTCTATGTAGCGATTGGACAGAAACGCTCGACTGTGGCACAATTAGTTCAAATTCTTTCAGAAGCGAATGCTTTGGAATATTCCATTCTTGTAGCAGCCACCGCTTCGGAT------CCTGCTCCTCTGCAATTTCTGGCCCCATATTCTGGGTGTGCCATGGGGGAATATTTCCGCGATAATGGAATGCACGCATTAATAATATATGATGATCTTAGTAAACAGGCGGTGGCATATCGACAAATGTCATTATTGTTACGCCGACCACCAGGCCGTGAGGCTTTCCCTGGGGATGTTTTCTAT------TTACATTCCCGTCTCTTAGAAAGAGCCGCTAAACGATCGGACCAGACAGGTGCAGGTAGCTCGACTGCCTTACCCGTCATTGAAACACAAGCTGGAGACGTATCGGCCTATATCCCCACCAATGTGATC---CCCATTACAGATGGACAAATCTGTTCGGAAACAGAGCTCTTTTATCGCGGAATTAGACCCGCGATTAACGTTGGCTTATCTGTCAGTCGCGTCGGG---TCTGCCGCTCAGTTGAGAGCTATGAAACAAGTCCGCGGTAGTTCAAAACTGGAATTGGCACAATATCGCGAAGTGGCCGCCTTCGCTCAATTTGGG---TCAGACCTTGATGCAGCGACTCAGGCATTACCCAATAGAGGTGCAAGGCTTACAGAAGTGCT---CAAACAACCACAATATTCA---CCACTTCCA---ATTGAAAAA------CAAATTGTAGTTATTTATGCAGCT------------------------------------------------------------------------------------------------------------------------------------------------------------------------------------------------
ASPAbory_Borya_aff._sphaerocep -------------------------------------------------------------------------------------------------------CAGTTGGAGATGGGATTGCACGTGTTTATGGA---TTGAACGAGATTCAAGCTGGAGAAATGGTGGAATTTGCCAGCGGTGTGAAAGGAATAGCCTTGAATCTTGAGAATGAGAATGTAGGTATTGTTGT---CTTTGGTAGTGATACCGCTATTAAAGAAGGAGATCTTGTCAAGCGCACTGGATCTATTGTGGATGTTCCTGCGGGAAAGGCCATGTTAGGCCGTGTGGTCGACGCGTTGGGAGTACCTATTGATGGAAGAGGGGCTCTAAGC---------------------GATCACGAACGAAGACGTGTCGAAGTGAAAGCC------CCAGGGATTATTGAACGTAAA------TCTGTGCACGAACCCATGCAAACAGGGTTAAAAGCAGTAGATAGCCTGGTTCCTATAGGCCGTGGTCAACGAGAACTTATAATCGGGGACAGACAAACTGGAAAAACAGCTATAGCTATCGATACTATATTAAACCAAAAGCAATTGAACTCAAGG---------------------------------GGCACCTCT---GAGAGTGAGACA------TTGTATTGTGTCTATGTAGCGATTGGACAGAAACGCTCGACTGTGGCACAATTAGTTCAAATTATTCCAGAAGCGAATGCTTTGGAATATTCCATTCTTGTAGCAGCCACCGCTTCGGAT------CCTGCTCCTCTGCAATTTCTGGCCCCATATTCTGGGTGTGCCATGGGGGAATATTTCCGCGATAATGGAATGCACGCATTAATAATATATGATGATCTTAGTAAACAGGCGGTGGCATATCGACAAATGTCATTATTGTTACGCCGACCACCAGGCCGTGAGGCTTTCCCTGGGGATGTTTTCTAT------TTACATTCCCGTCTCTTAGAAAGAGCCGCTAAACGATCGGACCAGACAGGTGCAGGTAGCTCGACTGCGTTACCCGTCATTGAAACACAAGCTGGAGACGTATCGGCCTATATCCCCACCAATGTGATC---CCCATTACAGATGGACAAATCTGTTCGGAAACAGAGCTCTTTTATCGCGGAATTAGACCTGCAATTAACGTTGGCTTATCTGTCAGTCGCGTCGGG---TCTGCCGCTCAGTTGAGAGCTATGAAACAAGTCCGCGGTAGTTCAAAACTGGAATTGGCACAATATCGCGAAGTGGCCGCCTTCGCTCAATTTGGG---TCAGACCTTGATGCAGCGACTCAGGCATTACCCAATAGAGGTGCAAGGCTTACAGAAGTGCC---CAAACAACCACAATATTCA---CCACTTCCA---ATTGAAAAA------CAAATTGTAGTTATTTATGCAGCT------------------------------------------------------------------------------------------------------------------------------------------------------------------------------------------------
ASPAblan_Blandfordia_grandiflo -------------------------------------------------------------------------------------------------------CAGTTGGAGATGGGATTGCACGTGTTTATGGA---TTGAACGAGATTCAAGCTGGAGAAATGGTGGAATTTGCCAGCGGTGTGAAAGGAATCGCCTTTAATCTTGAGAATGAGAATGTAGGTATTGTTGT---CTTTGGTAGTGATACCGCTATTAAAGAAGGAGATCTTGTCAAGCGCACTGGATCTATTGTGGATGTTCCTGCGGGAAAGGCCATGTTAGGCCGTGTGGTCGACGCGTTGGGAGTACCTATTGATGGAAGAGGGGCTCTAAGC---------------------GATCACGAACGAAGACGTGTCGAAGTGAAAGCC------CCAGGGATTATTGAACGTAAA------TCTGTGCACGAACCCATGCAAACAGGGTTAAAAGCAGTAGATAGCCTGGTTCCTATAGGCCGTGGTCAACGAGAACTTATAATCGGGGACAGACAAACTGGAAAAACAGCTATAGCTATCGATACTATCTTAAACCAAAAGCAAATGAACTCAAGG---------------------------------GGCACCTCT---GAGAGTGAGACA------TTGTATTGTGTCTATGTAGCGATTGGACAGAAACGCTCGACTGTGGCACAATTAGTTCAAATTCTTCCAGAAGCGAATGCTTTTGAATATTCCATTCTTGTAGCAGCCACCGCTTCGGAT------CCTGCTCCTCTGCAATTTCTGGCCCCATATTCTGGGTGTGCCATGGGGGAATATTTCCGCGATAATGGAATGCACGCATTAATAATATATGATGATCTTAGTAAACAGGCGGTGGCATATCGACAAATGTCATTATTGTTACGCCGACCACCAGGCCGTGAGGCTTTCCCTGGGGATGTTTTCTAT------TTACATTCCCGTCTCTTAGAAAGAGCCGCTAAACGATCGGACCAGACAGGTGCAGGTAGCTCGACTGCGTTACCCGTCATTGAAACACAAGCTGGAGACGTATCGGCCTATATCCCCACCAATGTGATC---CCCATTACAGATGGACAAATCTGTTCGGAAACAGAGCTCTTTTATCGCGGAATTAGACCCGCAATTAACGTTGGCTTATCTGTCAGTCGCGTCGGG---TCTGCCGCTCAGTTGAGAGCTATGAAACAAGTCCGCGGTAGTTCAAAACTGGAATTGGCACAATATCGCGAAGTGGCCGCCTTCGCTCAATTTGGG---TCAGACCTTGATGCAGCGACTCAGGCATTACCCAATAGAGGTGCAAGGCTTACAGAAGTGCC---CAAACAACCACAATATTCA---CCACTTCCA---ATTGAAAAA------CAAATTGTAGTGATTTATGCAGCT------------------------------------------------------------------------------------------------------------------------------------------------------------------------------------------------
ASPAlana_Lanaria_lanata_Mt_AY2 --------------------------------------------------------------------------------------------------------------------------------------A---TTGAACGAGATTCAAGCTGGAGAAATGGTGGAATTTGCCAGCGGTGTGAAAGGAATAGCCTTGAATCTTGAGAATGAGAATGTAGGTATTGTTGT---CTTTGGTAGTGATACCGCTATTAAAGAAGGAGATCTTGTCAAGCGCACTGGATCTATTGTGGATGTTCCTGCGGGAAAGGCCATGTTAGGCCGTGTGGTCGACGCGTTGGGAGTACCTATTGATGGAAGAGGGGCTCTAAGC---------------------GATCACGAACGAAGACGTGTCGAAGTGAAAGCC------CCGGGGATTATTGAACGTAAA------TCTGTGCACGAACCCATGCAAACAGGCTTAAAAGCAGTAGATAGCCTGGTTCCTATAGGCCGTGGTCAACGAGAACTTATAATCGGGGACAGACAAACTGGAAAAACAGCTATAGCTATCGATACTATATTAAACCAAAAGCAAATTAACTCAAGG---------------------------------GGCACCTCT---GAGAGTGAGACA------TTGTATTGTGTCTATGTAGCGATTGGACAGAAACGCTCGACTGTGGCACAATTAGTTCAAATTCTTTCAGAAGCGAATGCTTTGGAATATTCCATTCTTGTAGCAGCCACCGCTTCGGAT------CCTGCTCCTCTGCAATTTTTTGCCCCATATTCTGGGTGTGCCATGGGGGAATATTTCCGCGATAATGGAATGCACGCATTAATAATATATGATGATCTTAGTAAACAGGCGGTGGCATATCGACAAATGTCATTATTGTTACGCCGACCACCAGGCCGTGAGGCTTTCCCTGGGGATGTTTTCTAT------TTACATTCCCGTCTCTTAGAAAGAGCCGCTAAACGATCGGACCAGACAGGTGCAGGTAGCTTGACTGCGTTACCCGTCATTGAAACACAAGCTGGAGACGTATCGGCCTATATCCCCACCAATGTGATC---TCCATTACAGATGGACAAATCTGTTTGGAAACAGAGCTCTTTTATCGCGGAATTAGACCCGCAATTAACGTTGGCTTATCTGTCAGTCGCGTCGGG---TCTGCCGCTCAGTTGAGAGCTATGAAACAAGTCTGCGGTAGTTTAAAACTAGAATTGGCACAATATCGCGAAGTGGCTGCCTTCGCTCAATTTGGG---TCAGACCTTGATGCAGCGACTCAGGCATTACTAAATAGAGGTGCAAGGCTTACAGAAGTGCC---CAAACAAC-----------------------------------------------------------------------------------------------------------------------------------------------------------------------------------------------------------------------------------------------------------------
ASPAaste_Astelia_sp._Grimes_35 -------------------------------------------------------------------------------------------------TGGTCTCAGTTGGAGATGGGATTGCACGTGTTTATGGA---TTGAACGAGATTCAAGCTGGAGAAATGGTGGAATTTGCCAGCGGTGTGAAAGGAATAGCCTTGAATCTTGAGAATGAGAATGTAGGTATTGTTGT---CTTTGGTAGTGATACCGCTATTAAAGAAGGAGATCTTGTCAAGCGCACTGGATCTATTGTGGATGTTCCTGTGGGAAAGGCCATGTTAGGCCGTGTGGTCGACACGTTGGGAGTACCTATTGATGGAAGAGGGGCTCTAAGC---------------------GATCACGAACGAAGACGTGTCGAAGTGAAAGCC------CCAGGGATTATTGAACGTAAA------TCTGTGCACGAACCCATGCAAACAGGGTTAAAAGCAGTAGATAGCCTGGTTCCTATAGGCCGTGGTCAACGAGAACTTATAATCGGGGACAGACAAACTGGAAAAACAGCTATAGCTATCGATACTATATTAAACCAAAAGCAAATGAACTCAAGG---------------------------------GGCACCTCT---GAGAGTGAGACA------TTGTATTGTGTCTATGTAGCGATTGGACAGAAACGCTCGACTGTGGCACAATTAGTTCAAATTCTTCCAGAAGCGAATGCTTTGGAATATTCCATTCTTGTAGCAGCCACCGCTTCGGAT------CCTGCTCCTCTGCAATTTTTTGCCCCATATTCTGGGTGTGCCATGGGGGAATATTTCCGCGATAATGGAATGCACGCATTAATAATATATGATGATCTTAGTAAACAGGCGGTGGCATATCGACAAATGTCATTATTGTTACGCCGACCACCAGGCCGTGAGGCTTTCCCTGGGGATGTTTTCTAT------TTACATTCCCGTCTCTTAGAAAGAGCCGCTAAACGATCGGACCAGACAGGTGCAGGTAGCTCGACTGCGTTACCCGTCATTGAAACACAAGCTGGAGACGTATCGGCCTATATCCCCACCAATGTGATC---CCCATTACAGATGGACAAATCTGTTCGGAAACAGAGCTCTTTTATCGCGGAATTAGACCCGCAATTAACGTTGGCTTATCTGTCAGTCGCGTCGGG---TCTGCCGCTCAGTTGAGAGCTATGAAACAAGTCCGCGGTAGTTCAAAACTGGAATTGGCACAATATCGCGAAGTGGCTGCCTTCGCTCAATTTGGG---TCAGACCTTGATGCAGCGACTCAGGCATTACCAAATAGAGGTGCAAGGCTTACAGAAGTGCC---CAAACAACCACAATATTCA---CCACTTCCA---ATTGAAAAA------CAAATTGTAGTGATTTATGCAGCT------------------------------------------------------------------------------------------------------------------------------------------------------------------------------------------------
ASPAaste_Neoastelia_spectabili -------------------------------------------------------------------------------------------------TGGTCTCAGTTGGAGATGGGATTGCACGTGTTTATGGA---TTGAACGAGATTCAAGCTGGAGAAATGGTGGAATTTGCCAGCGGTGTGAAAGGAATAGCCTTGAATCTGGAGAATGAGAATGTAGGTATTGYYGT---CTTTGGTAGTGATACCGCTATTAAAGAAGGAGATCTTGTCNAGCGCACTGGATCTATTGTSGATGTTCCTGCGGGAAAGGCCATGTTAGGCCGTGTGGTCRACGCGTTGGGAGTMCCTATTGATGGAAGAGGGGCTCTAAGC---------------------RATCACGAACGAAGACGTGTCNAAGTGAAAGCC------CCAGGGATTATTGAACGTAAA------TCTGTGCACGAACCCATGCAAACAGGGTTAAAAGCAGTAGATAGCCTGGTTCCTATAGGCCGTGGTCANCGAGAACTTATAATCGGCGACAGACAAACTGGAAAAACAGCTATAGCTATCGATRCTATATTAAACCAAAAGCAAATGAACTCAAGG---------------------------------GGCACCTCT---GAGAGTGAGACA------TTGTATTGTGTCTATGTAGCGATTGGACAGAAACGCTCGACTGTGGCACAATTAGTTCAAATTCTTCCAGAAGCGAATGCTTTGGAATATTCCATTCTTGTAGCAGCCACCGCTTCGGAT------CCTGCTCCTCTGCAATTTCTTGCCCCATATTCTGGGTGTGCCATGGGGGAATATTTCCGCGATAATGGAATGCACGCATTAATAATATATGATGATCTTAGTAAACAGGCGGTGGCATATCGACAAATGTCATTATTGTTACGCCGACCACCAGGCCGTGAGGCTTTCCCTGGGGATGTTTTCTAT------TTACATTCCCGTCTCTTAGAAAGAGCCGCTAAACGATCGGACCAGACAGGTGCAGGTAGCTCGACTGCGTTACCCGTCATTGAAACACAAGCTGGAGACGTATCGGCCTATATCCCCACCAATGTGATC---CCCATTACAGATGGACAAATCTGTTCGGAAACAGAGCTCTTTTATCGCGGAATTAGACCAGCAATTAACGTTGGCTTATCTGTCAGTCGCGTCGGG---TCTGCCGCTCAGTTGAGAGCTATGAAACAAGTCCGCGGTAGTTCAAAACTGGAATTGGCACAATATCGCGAAGTGGCTGCCTTCGCTCAATTTGGG---TCAGACCTTGATGCAGCGACTCAGGCATTACCAAATAGAGGTGCAAGGCTTACAGAAGTGCC---CAAACAACCACAATATTCA---CCACTTCCA---ATTGAAAAA------CAAATTGTAGTGATTTATGCAGCT------------------------------------------------------------------------------------------------------------------------------------------------------------------------------------------------
ASPAhypo_Curculigo_capitulata  -------------------------------------------------------------------------------------------------TGGTCTCCGTTGGAGATGGGATTGCACGTGTTTATGGA---TTGAACGAGATTCAAGCTGGAGAAATGGTGGAATTTGCCAGCGGTGTGAAAGGAATAGCCATGAATCTTGAGAATGAGAATGTAGGTATTGTTGT---CTTTGGTAGTGATACCGCTATTAAAGAAGGAGATCTTGTCAAGCGCACTGGATCTATTGTGGATGTTCCTGCGGGAAAGGCCATGTTAGGCCGTGTGGTCGACGCGTTGGGAGTACCTATTGATGGAAGAGGGGCTCTAAGC---------------------GATCACGAACGAAGACGTGTCGAAGTGAAAGCC------CCAGGGATTATTGAACGTAAA------TCTGTGCACGAACCCATGCAAACAGGGTTAAAAGCAGTAGATAGCCTGGTTCCTATAGGCCGTGGTCAACGAGAACTTATAATCGGGGACAGACAAACTGGAAAAACCGCTATAGCTATCGATACTATATTAAACCAAAAGCAAATGAACTCCAGG---------------------------------GGCACCTCT---GAGAGTGAGACA------TTGTATTGTGTCTATGTAGCGATTGGACAGAAACGCTCGACTGTGGCACAATTAGTTCAAATTCTTCCAGAAGCGAATGCTTTGGAATATTCCATTCTTGTAGCAGCCACCGCTTCGGAT------CCTGCTCCTCTGCAATTTCTTGCCCCATATTCTGGATGTGCCATGGGGGAATATTTCCGCGATAATGGAATGCACGCATTAATAATATATGATGATCTTAGTAAACAGGCGGTGGCATATCGACAAATGTCATTATTGTTACGCCGACCACCAGGCCGTGAGGCTTTCCCTGGGGATGTTTTCTAT------TTACATTCCCGTCTCTTAGAAAGAGCCGCTAAACGATCGGACCAGACAGGTGCAGGTAGCTTGACTGCGTTACCCGTCATTGAAACACAAGCTGGAGACGTATCGGCCTATATCCCCACCAATGTGATC---CCCATTACAGATGGACAAATCTGTTCGGAAACAGAGCTCTTTTATCGCGGAATTAGACCTGCAATTAACGTTGGCTTATCTGTCAGTCGCGTCGGG---TCTGCCGCTCAGTTGAGAACNATGAAACAAGTCTGCGGTAGTTCAAAACTAGAATTGGCACAATATCGCGAAGTGGCAGCCTTCGCTCAATTTGGG---TCAGATCTTGATGCAGCGACTCAGGCATTACCAAATAGAGGTGCAAGGCTTACAGAAGTGCC---CAAACAACCACAATATTCA---CCACTTCCA---ATTGAAAAA------CAAATTGTAGTNATTTATGCAGCAGTCAATGGCT--------------------------------------------------------------------------------------------------------------------------------------------------------------------------------------
ASPAhypo_Hypoxis_occidentalis  -------------------------------------------------------------------------------------------------TGGTCTCCGTTGGAGATGGGATTGCACGTGTTTATGGA---TTGAACGAGATTCAAGCTGGAGAAATGGTGGAATTTGCCAGCGGTGTGAAAGGAATAGCCATGAATCTTGAGAATGAGAATGTAGGTRTTGTTGT---CTTTGGTRGTGATACCGCTATTAAAGAAGGAGATCTTGTCAAGCGCACTGGATCTATTGTGGATGTTCCTGCGGGAAAGGCCATGTTAGGCCGTGTGGTCNACGCGTTGGGAGTACCTATTGATGGAAGAGGGGCTCTAAGC---------------------GATCACGAACGANGACGTGTCNAAGTGANAGCC------CCAGGGATTATTGAACGTAAA------TCTGTGCACNAACCCATGCAANCAGGGTTAAAANCAGTAGATAGCCTGGTTCCTATAGGCCGTGGTCAACGANNNCTTATAATCGGAGNCAGNCAAGCTGGNAAANCAGCTATAGCTATCGATACTATATTAANCCAAAAGCAAATGAACTCCAGG---------------------------------GGCACCTCT---GAGAGTGAGACA------TTGTATTGTGTCTATGTAGCGATTGGACAGAAACGCTCGACTGTGGCACAATTAGTTCAAATTCTTCCAGAAGCGAATGCTTTGGAATATTCCATTCTTGTAGCACCCACAGCTTCGGAT------CCTGCTCCTCTGCAATTTCTTGCCCCATATTCTGGATGTGCCATGGGGGAATATTTCCGCGATAATGGAATGCACGCATTAATAATATATGATGATCTTAGTAAACAGGCGGTGGCATATCGACAAATGTCATTATTGTTACGCCGACCACCAGGCCGTGAGGCTTTCCCTGGGGATGTTTTCTAT------TTACATTCCCGTCTCTTAGAAAGAGCCGCTAAACGATCGGACCAGACAGGTGCAGGTAGCTTGACTGCGTTACCCGTCATTGAAACACAAGCTGGAGACGTATCGGCCTATATCCCCACCAATGTGATC---CCCATTACAGATGGACAAATCTGTTCGGAAACAGAGCTCTTTTATCGCGGAATTAGACCCGCAATTAACGTTGGCTTATCTGTCAGTCGCGTCGGG---TCTGCCGCTCAGTTGAGAACTATGAAACAAGTCTGCGGTAGTTCAAAACTAGAATTGGCACAATATCGCGAAGTGGCAGCCTTCGCTCAATTTGGG---TCAGATCTTGATGCAGCGACTCAGGCATTACCAAATAGAGGTGCAAGGCTTACAGAAGTGCC---CAAACAACCACAATATTCA---CCACTTCCA---ATTGAAAAA------CAAATTGTAGTTCTTTATGCTGC-------------------------------------------------------------------------------------------------------------------------------------------------------------------------------------------------
ASPAixio_Ixiolirion_tataricum  ------------------------------------------------------------------------------------------------------TCAGTTGGAGATGGGATTGCACGTGTTTATGGN---TTGAACGAGATTCAAGCTGGAGAAATGGTTGAATTTGCCAGCGKTGTGAAAGGAATAGCCTTGAATCTTGAGAWTGAGAATGTTGGTATTGTTGT---CTTTGGTAGTGATACCGCTATTAAAGAAGGAGATCTTGTCAAGCGCACTGGATCTATTGTGGATGTTCCTGCGGGAAAGGCCATGTTAGGCCGTGTGGTCGACGCGTTGGGAGTACCTATTGATGGAAGAGNGGANCTNNNN---------------------GATCACGAACGAAGACGTGTCGAAGTGAAAGSC------CCAGGGATTATTGAACGTAAA------TCTGTGCACGAACCCATGCAAACTGGGTTAAAAGCAGTAGATAGCCTGGTTCCTATAGGCCGTGGTCAACGAGAACTTATAATCGGGGACAGACAAACTGGAAAAACAGCTATTGCTATCGATACTATATTAAACCAAAAGCAAATGAACTCAAGC---------------------------------------TCT---GAGAGCGAGACA------TTGTATTGTGTCTATGTAGCGATTGGGCAGAAACGCTCGACTGTGGCACAATTAGTTCAAATTCTTTCAGAAGCGAATGCCTTGGAATATTCCATTCTTGTAGCAGCCACCGCTTCGGAT------TCTGCTGTTCTGCAATTTATTGCCCCATATTCTGGCTGTGCCATGGGGGAATATTTCCGCGATAATGGAATGCACGCATTAATCATATATGATGATCTTAGTAAGCAGGCGGTGGCATATCGACAAATGTCATTATTGTTACGCCGACCACCAGGCCGTGAGGCTTTCCCTGGGGATGTTTTCTAT------TTACATTCCCGTCTCTTAGAAAGAGCCGCTAAACGATCGGACCAGACAGGTGCGGGTAGCTTGACTGCCTTACCCGTCATTGAAACACAAGCTGGAGACGTATCGGCCTATATCCCCACTAATGTTATC---TCCATTACTGATGGACAAATCTGTTTGGAAACAGAGCTCTTTTATCGCGGAATTAGACCTGCTATTAACGTTGGCTTATCTGTCAGTCGCGTCGGG---TCTGCCGCTCAGTTGAAAGCTATGAAACAAGTCTGCGGTAGTTTAAAACTGGAATTGGCACAATATCGCGAAGTGGCCGCCTTCGCTCAATTTGGC---TCAGACCTTGATGCAGCGACTCAGGCATTACTCAATAGAGGTGCAAGGCTTACAGAAGTGCT---CAAACAACCACAATATGAA---CCACTTCCT---AT-------------------------------------------------------------------------------------------------------------------------------------------------------------------------------------------------------------------------------------
ASPAteco_Tecophilaea_cyanocroc ------------------------------------------------------------------------------------------------------TCAGTTGGAGATGGGATTGCACGTGTTTATGGA---TTNAACGAGATTCAAGCTGGAGAAATNGTGGAATTTGCCAGCGGTGTGAAAGGAATAGCCTTGAWTCTTGAGAATGAGAATGTAGGTATTGTTGT---CTTTGGTAGTGATACCGCTATTAAAGAAGGAGATCTTGTCAAGCGCACAGGATCTATTGTGGATGTTCCTGCGGGAAAGGCCATGTTAGGCCGTGTGGTCGACGCGTTGGGAGTACCTATTGATGGAAGAGGGGCTTTAAGC---------------------GATCACGAACGAAGACGTGTCGAAGTGAAAGCC------CCAGGGATTATTGAACGTAAA------TCTGTGCACGAACCCATGCAAACAGGGTTAAAAGCAGTAGATAGCNTGGTTCCTATAGGCCGTGGTCAACGAGAACTTATAATCGGGGACAGACAAACTGGAAAAACAGCTATAGCTATCGATACTATATTAAACCAAAAGCAAATGAACTCAAGG---------------------------------GGCACCTCT---GAGAGTGAGACA------TTGTATTGTGTCTATGTAGCGATTGGACAGAAACGCTCGACTGTGGCACAATTAGTTCAAATTCTTCCAGAAGCGAATGCTTTGGAATATTCCATTCTTGTAGCAGCCACCGCTTCGGAT------CCTGCTCCTCTGCAATTTCTTGCCCCATATTCTGGGTGTGCCATGGGGGAATATTTCCGCGATAATGGAATGCACGCATTAATAATATATGATGATCTTAGTAAACAGGCGGTGGCATATCGACAAATGTCATTATTGTTACGCCGACCACCAGGCCGTGAGGCTTTCCCTGGGGATGTTTTCTAT------TTACATTCCCGTCTCTTAGAAAGAGCCGCTAAACGATCGGACCAGACAGGTGCAGGTAGCTCGACTGCGTTACCCGTCATTGAAACACAAGCTGGAGACGTATCGGCCTATATCCCCACCAATGTGATC---CCCATTACAGATGGACAAATCTGTTCGGAAACAGAGCTCTTTTATCGCGGAATTAGACCTGCAATTAACGTTGGCTTATCTGTCAGTCGCGTCGGG---TCTGCCGCTCAGTTGAGAGCTATGAAACAAGTCCGCGGTAGTTCAAAACTGGAATTGGCACAATATCGCGAAGTGGCCGCCTTCGCTCAATTTGGG---TCAGACCTTGATGCAGCGACTCAGGCATTACCCAATAGAGGTGCAAGGCTTACAGAAGTGCC---CAAACAACCACAATATTCA---CCACTTCCA---ATTGAAAAA------CAAATAGTAGTGATTTATGCAGCT------------------------------------------------------------------------------------------------------------------------------------------------------------------------------------------------
ASPAdory_Doryanthes_excelsa_Mt ----------------------------------------------------------------------------------------------------------TTGGAGATGGGATTGCACGTGTTTATGGA---TTGAACGAGATTAAAGCTGGAGAAATGGTGGAATTTGCCAGCGGTGTGAAAGGAATAGCCTTGAATCTTGAGAATGAGAATGTAGGTATTGTTGT---CTTTGGTAGTGATACCGCTATTAAAGAAGGAGATCTTGTCAAGCGCACTGGATCTATTGTGGATGTTCCTGCGGGAAAGGCCATGTTAGGCCGTGTGGTCGACGCGTTGGGAGTACCTATTGATGGAAGAGGGGCTCTAAGC---------------------GATCACGAACGAAGACGTGTCGAAGTGAAAGCC------CCAGGGATTATTGAACGTAAA------TCTGTGCACGAACCCATGCAAACAGGGTTAAAAGCAGTAGATAGCCTGGTTCCTATAGGCCGTGGTCAACGAGAACTTATAATCGGGGACAGACAAACTGGAAAAACAGCTATAGCTATCGATACTATATTAAACCAAAAGCAAATGAACTCAAGG---------------------------------GGCACCTCT---GAGAGTGAGACA------TTGTATTGTGTCTATGTAGCGATTGGACAGAAACGCTCGACTGTGGCACAATTAGTTCAAATTCTTCCAGAAGCGAATGCTTTGGAATATTCCATTCTTGTAGCAGCCACCGCTTCGGAT------CCTGCTCCTCTGCAATTTCTGGCCCCATATTCTGGGTGTGCCATGGGGGAATATTTCCGCGATAATGGAATGCACGCATTAATAATATATGATGATCTTAGTAAACAGGCGGTGGCATATCGACAAATGTCATTATTGTTACGCCGACCACCAGGCCGTGAGGCTTTCCCGGGGGATGTTTTCTAT------TTACATTCCCGTCTCTTAGAAAGAGCCGCTAAACGATCGGACCAGACAGGTGCAGGTAGCTCGACTGCGTTACCCGTCATTGAAACACAAGCTGGAGACGTATCGGCCTATATCCCCACCAATGTGATC---CCCATTACAGATGGACAAATCTGTTCGGAAACAGAGCTCTTTTATCGCGGAATTAGACCTGCAATTAACGTTGGCTTATCTGTCAGTCGCGTCGGG---TCTGCCGCTCAGTTGAGAGCTATGAAACAAGTCCGCGGTAGTTCAAAACTGGAATTGGCACAATATCGCGAAGTGGCCGCCTTCGCTCAATTTGGG---TCAGACCTTGATGCAGCGACTCAGGCATTACCCAATAGAGGTGCAAGGCTTACAGAAGTGCC---CAAACAACCACAATATTCA---CCACTTCCA---ATTGAAAAA------CAAATTGTAGTGATTTATGCAGCT------------------------------------------------------------------------------------------------------------------------------------------------------------------------------------------------
ASPAirid_Neomarica_northiana_M ------------------------------------------------------------------------------------------------------------------GGGATTGCACGTGTTTCTGGA---TTGAACGAGATTCAAGCTGGAGAAATGGTNNAATTTGCCAGCGGTGTGAAAGGAATAGCCTTGAATCTTGAGAATGAGAATGTGGGTATTGTTGT---CTTTGGTAGTGATACCGCTATTAAAGAAGGAGATCTTGTCAAGCGCACTGGATCTATTGTGGATGTTCCTGCGGGAAAGGCCATGTTAGGCCGTGTGGTCGACGCGTTGGGAGTACCTATTGATGGAAGAGGGGCTCTAAGC---------------------GATCACGAACGAAGACGTGTCGAAGTGAAAGCC------CCAGGGATTATTGAACGTAAA------TCTGTGCACGAACCCATGCAAACAGGGTTAAAAGCAGTAGATAGCCTGGTTCCTATAGGCCGTGGTCAACGAGAACTTATAATCGGGGACAGACAAACTGGAAAAACAGCTATAGCTATCGATACTATATTAAACCAAAAGCAAATGAACTCCAGG---------------------------------GGCACCTCT---GAGAGTGAGACA------TTGTATTGTGTCTATGTAGCTATTGGACAGAAACGCTCGACTGTGGCACAATTAGTTCAAATTCTTTCAGAAGCGAATGCTTTGGAATATTCCATTCTTGTAGCAGCCACCGCTTCGGAT------CCTGCTCCTCTGCAATTTCTTGCCCCATATTCTGGGTGTGCCATGGGGGAATATTTCCGCGATAATGGAATGCAGGCATTAATAATATATGATGATCTTAGTAAACAGGCGGTGGCATATCGACAAATGTCATTATTGTTACGCCGACCACCAGGCCGTGAGGCTTTCCCTGGGGATGTTTTCTAT------TTACATTCCCGTCTCTTAGAAAGAGCCGCTAAACGATCGGACCAGACAGGTGCAGGTAGCTTGACTGCCTTACCCGTCATTGAAACACAAGCTGGAGACGTATCGGCCTATATCCCCACCAATGTGATC---TCCATCACAGATGGACAAATCTGTTTGGAAACAGAGCTCTTTTATCGCGGAATTAGACCTGCAATTAACGTTGGCTTATCTGTCAGTCGCGTCGGG---TCTGCCGCTCAGTTGAGAGCTATGAAACAAGTCTGCGGTAGTTTAAAACTGGAATTGGCACAATATCGCGAAGTGGCCGCCTTCGCTCAATTTGGG---TCAGACCTTGATGCAGCGACTCAGGCATTACTCAATAGAGGTGCAAGGCTTACAGAAGTGCC---CAAACAACCACAATATTCA---CCACTTCCA---ATTGAAAAA------CAAATTGTAGTG------------------------------------------------------------------------------------------------------------------------------------------------------------------------------------------------------------
ASPAirid_Sisyrinchium_angustif -------------------------------------------------------------------------------------------------TGGTCTCAGTTGGAGATGGGATTGCACGTGTTTATGGA---TTGAACGAGATTCAAGCTGGAGAAATGGTGGAATTTGCCAGCGGTGTGAAAGGAGTAGCCTTAAATCTTGAGAATGAGAATGTAGGTATTGTTGT---CTTTGGTAGTGATACCGCTATTAAAGAAGGAGATCTTGTCAAGCGCACTGGATCTATTGTGGATGTTCCTGCGGGAAAGGCCATGTTAGGCCGTGTGGTCGACGCGTTGGGAGTACCTATTGATGGAAGAGGGGCTCTAAGC---------------------GATCACGAACGAAGACGTGTCGAAGTGAAAGCC------CCAGGGATTATAGAACGTAAA------TCCGTGCACGAACCCATGCAAACTGGGTTAAAAGCAGTAGATAGCCTGGTTCCTATAGGCCGTGGTCAACGAGAACTTATAATCGGGGACAGACAAACTGGAAAAACAGCTATAGCTATCGATACTATATTAAACCAAAAGCAAATGAACTCCAGG---------------------------------GGCACCTCT---GAGAGTGAGACA------TTGTATTGTGTCTATGTAGCTATTGGACAGAAACGCTCGACTGTGGCACAATTAGTTCAAATTCTTTCAGAAGCGAATGCTTTGGAATATTCCATTCTTGTAGCAGCCACCGCTTCGGAT------CCTGCTCCTCTGCAATTTATTGCCCCATATTCTGGGTGTGCCATGGGGGAATATTTCCGCGATAATGGAATGCACGCATTAATAATATATGATGATCTTAGTAAACAGGCGGTGGCATATCGACAAATGTCATTATTGTTACGCCGACCACCAGGCCGTGAGGCTTTCCCTGGGGATGTTTTCTAT------TTACATTCCCGTCTCTTAGAAAGAGCCGCTAAACGATCGGACCAGACAGGTGCAGGTAGCTTGACTGCCTTACCCGTCATTGAAACACAAGCTGGAGACGTATCGGCCTATATCCCCACCAATGTGATC---TCCATTACAGATGGACAAATCTGTTTGGAAACGGAGCTCTTTTATCGCGGAATTAGACCTGCTATTAACGTTGGCTTATCTGTCAGTCGCGTCGGG---TCTGCCGCTCAGTTGAGAGCTATGAAACAAGTCTGCGGTAGTTTAAAACTGGAATTGGCGCAATATCGCGAAGTGGCCGCCTTCGCTCAATTTGGG---TCAGACCTTGATGCAGCTACTCAGGCATTACTCAATAGAGGTGCAAGGCTTACAGAAGTGCC---CAAACAACCACAATATTCA---CCACTTCCA---ATTGAAAAA------CAAATTGCAGTGATTTATGC----------------------------------------------------------------------------------------------------------------------------------------------------------------------------------------------------
ASPAxero_Xeronema_callistemon  ----------------------------------------------------------------------------------------------------TCTCAGTTGGAGNTGGGATTNNANGTGTTNATGGA---TTNAACGAGATTCAAGCTGGAGAAWTGGTGGAATTTGCCAGCSGTGTGAAAGGAATAGCCTTGAATCTTGAGAATGAGAATGTAGGTATTGTTGT---CTTTGGTAGTGATACCGCTATTAAAGAAGGAGATCTTGTCAAGCGCACTGGATCTATTGTGGATGTTCCTGCGGGAAAGGCCATGTTAGGCCGTGTGKTCGACGCGTTGGGAGTACYTATTGATGGAAAAGGGGCTCTAAGC---------------------GATCACGAACGAAGACGTGTCGAAGTGAAAGCC------CCAGGGATTATTGAACGTAAA------TCTGTGCACGAACCCATGCAAACAGGGTTAAAAGCAGTAGATAGCCTGGTTCCTATAGGCCGTGGTCAACGAGAACTTATAATCGGGGACAGACAAACTGGAAAAACAGCTATAGCTATCGATACTATATTAAACCAAAAGCAAATGAACGAAAGG---------------------------------GGCACCTCT---GAGAGTGAGACA------TTGTATTGTGTCTATGTAGCGATTGGACAGAAACGATCGACTGTGGCACAATTAGTTCAAATTCTTCCAGAAGCGAATGCTTTGGAATATTCCATTCTTGTAGCAGCCACCGCTTCGGAT------CCTGCTCCTCTGCAATTTCTGGCCCCATATTCTGGGTGTGCCATGGGGGAATATTTCCGCGATAATGGAATGCACGCATTAATAATATATGATGATCTTAGTAAACAGGCGGTGGCATATCGACAAATGTCATTATTGTTACGCCGACCACCAGGCCGTGAGGCTTTCCCTGGGGATGTTTTCTAT------TTACATTCCCGTCTCTTAGAAAGAGCCGCTAAACGATCGGACCAGACAGGTGCAGGTAGCTCGACTGCGTTACCCATCATTGAAACACAAGCTGGAGACGTATCGGCCTATATCCCCACCAATGTGATC---CCCATTACAGATGGACAAATCTGTTCGGAAACAGAGCTCTTTTATCGCGGAATTAGACCTGCAATTAACGTTGGCTTATCTGTCAGTCGCGTCGGG---TCTGCCGCTCAGTTGAGAGCTATGAAACAAGTCCGCGGTAGTTCAAAACTTGAATTGGCACAATATCGCGAAGTGGCCGCCTTCGCTCAATTTGGC---TCAGACCTTGATGCAGCGACTCAGGCATTACTCAATAGAGGTGCAAGGCTTACAGAAGTGCC---CAAACAACCACAATATTCA---CCACTTCCA---ATTGAAAAA------CAAATTGTAGTTATTTATGCAGCT------------------------------------------------------------------------------------------------------------------------------------------------------------------------------------------------
ASPAheme_Dianella_caerulea_Mt  -------------------------------------------------------------------------------------------------TGGTCTCAGTTGGAGATGGGATTGCACGTGTTTATGGA---TTAAACGAGATTCAAGCTGGAGAAATGGTGGAATTTGCCAGCGGTGTGAAAGGAATAGCCTTGAATCTTGAGAATGAGAATGTAGGTATTGTTGT---CTTTGGTAGTGATACCGCTATTAAAGAAGGAGATCTTGTCAAGCGCACAGGATCTATTGTGGATGTTCCTGCGGGAAAGGCCATGTTAGGCCGTGTGGTCGACGCGTTGGGAGTACCTATTGATGGAAAAGGGGCTCTAAGC---------------------AATCACGAACGAAGACGTGTCGATGTGAAAGCC------CCAGGGATTATTGAACGTAAA------TCTGTGCACGAACCCATGCAAACAGGGTTAAAAGCAGTAAATAGCCTGGTTCCTATAGGCCGTGGTCAACGAGAACTTATAATCGGGGACAGACAAACTGGAAAAACAGCTATAGCTATCGATACTATATTAAACCAAAAGCAAATGAACGAAAGG---------------------------------GGCACCTCT---GAGAGTGAGACA------TTGTATTGTGTCTATGTAGCGATTGGACAGAAACGATCGACTGTGGCACAATTAGTTCAAATTCTTCCAGAAGCGAATGCTTTGGAATATTCCATTCTTGTAGCAGCCACCGCTTCGGAT------CCTGCTCCTCTGCAATTTCTGGCCCCATATTCTGGGTGTGCCATGGGGGAATATTTCCGCGATAATGGAATGCACGCATTAATAATCTATGATGATCTTAGTAAACAGGCGGTGGCATATCGACAAATGTCATTATTGTTACGCCGACCACCAGGCCGTGAGGCTTTCCCTGGAGATGTTTTCTAT------TTACATTCCCGTCTCTTAGAAAGAGCCGCTAAACGATCGGACCAGACAGGTGCAGGTAGCTCGACTGCGTTACCCGTCATTGAAACACAAGCTGGAGACGTATCGGCCTATATCCCCACCAATGTGATC---CCCATTACAGATGGACAAATCTGTTTGGAAACAGAGCTCTTTTATCGCGGAATTAGACCCGCAATTAACGTTGGCTTATCTGTCAGTCGCGTCGGG---TCTGCCGCTCAGTTGAAAGCTATGAAACAAGTCCGCGGTAGTTCAAAACTTGAATTGGCACAATATCGCGAAGTGGCCGCCTTCGCTCAATTTGGC---TCAGACCTTGATGCAGCGACTCAGGCATTACCCAATAGAGGTGCAAGGCTTACAGAAGTGCC---CAAACAACCACAATATTCA---CCACTTCCA---ATTGAAAAA------CAAATTGTAGTGATTTATGCAGCT------------------------------------------------------------------------------------------------------------------------------------------------------------------------------------------------
ASPAheme_Johnsonia_lupulina_Mt -------------------------------------------------------------------------------------------------TGGTCTCAGTTGGAGATGGGATTGCACGTGTTTATGGA---TTGAACGAGATTCAAGCTGGAGAAATGGTGGAATTTGCCAGCGGTGTGAAAGGAATAGCCTTGAATCTTGAGAATGAGAATGTAGGTATTGTTGT---CTTTGGTAGTGATACCGCTATTAAAGAAGGAGATCTTGTCAAGCGCACTGGATCTATTGTGGATGTCCCTGCGGGAAAGGCCATGTTAGGCCGTGTGGTCGACGCGTTGGGAGTACCTATTGATGGAAAAGGGGCTCTAAGC---------------------AATCACGAACGAAGACGTGTCGAAGTGAAAGCC------CCAGGGATTATTGAACGTAAA------TCTGTGCACGAACCCATGCAAACAGGGTTAAAAGCAGTAGATAGCCTGGTTCCTATAGGCCGTGGTCAACGAGAACTTATAATCGGGGACAGACAAACTGGAAAAACAGCTATAGCTATCGATACTATATTAAACCAAAAGCAAATGAACGAAAGG---------------------------------GGCACCTCT---GAGAGTGAGACA------TTGTATTGTGTCTATGTAGCGATTGGACAGAAACGATCGACTGTGGCACAATTAGTTCAAATTCTTCCAGAAGCGAATGCTTTGGAATATTCCATTCTTGTCGCAGCCACCGCTTCGGAT------CCTGCTCCTCTGCAATTTCTGGCCCCATATTCTGGGTGTGCCATGGGGGAATATTTCCGCGATAATGGAATGCACGCATTAATAATCTATGATGATCTTAGTAAACAGGCGGTGGCATATCGACAAATGTCATTATTGTTACGCCGACCACCAGGCCGTGAGGCTTTCCCTGGAGATGTTTTCTAT------TTACATTCCCGTCTCTTAGAAAGAGCCGCAAAACGATCGGACCAGACAGGTGCAGGTAGCTCGACTGCGTTACCCGTCATTGAAACACAAGCTGGAGACGTATCGGCCTATATCCCCACCAATGTGATC---CCCATTACAGATGGACAAATCTGTTTGGAAACAGAGCTCTTTTATCGCGGAATTAGACCTGCAATTAACGTTGGCTTATCTGTCAGTCGCGTAGGG---TCTGCCGCTCAGTTGAAAGCTATGAAACAAGTCCGCGGTAGTTCAAAACTGGAATTGGCACAATATCGCGAAGTGGCCGCCTTCGCTCAATTTGGC---TCAGACCTTGATGCAGCGACTCAGGCATTACCCAATAGAGGTGCAAGGCTTACAGAAGTGCC---CAAACAACCACAATATTCA---CCACTTCCA---ATTGAAAAA------CAAATTGTAGTGATTTATGCAGCT------------------------------------------------------------------------------------------------------------------------------------------------------------------------------------------------
ASPAasph_Asphodelus_aestivus_M -----------------------------------------------------------------------------------------------------------------TGGGATTGCACGTGTTTATGGA---TTGAACGAGATTCAAGCTGGAGAAATGGTTGAATTTGCCAGCGGTGTGAAAGGAATAGCCTTGAATCTTGAGAATGAGAATGTAGGTATTGTTGT---CTTTGGTAGTGATACCGCTATTAAAGAAGGAGATCTTGTCAAGCGCACTGGATCTATTGTGGATGTTCCTGCGGGAAAGGCCATGTTAGGTCGTGTGGTCGACGCGTTGGGAGTACCTATTGATGGAAAAGGGGCTCTAAGC---------------------AATCACGAACGAAGACGTGTCGAAGTGAAAGCC------CCAGGGATTATTGAACGTAAA------TCTGTGCACGAACCCATGCAAACAGGGTTAAAAGCAGTAGATAGCCTGGTTCCTGTAGGCCGTGGTCAACGAGAACTGATAATCGGGGACAGACAAACTGGAAAAACAGCTATAGCTATCGATACCATATTAAACCAAAAGCAAATGAACGAAAGG---------------------------------GGGACCTCT---GAGAGTGAGACA------TTGTATTGTGTCTATGTAGCGATTGGACAGAAACGATCGACTGTGGCACAATTAGTTCAAATTCTTCCAGAAGCGAATGCTTTGGAATATTCCATTCTTGTAGCAGCCACCGCTTCGGAT------CCTGCTCCTCTGCAATTTCTGGCCCCATATTCTGGGTGTGCCATGGGGGAATATTTCCGCGATAATGGAATGCACGCATTAATAATATATGATGATCTTAGTAAACAGGCGGTGGCATATCGACAAATGTCATTATTGTTACGCCGACCACCAGGCCGTGAGGCTTTCCCTGGGGATGTTTTCTAT------TTACATTCCCGTCTCTTAGAAAGAGCCGCTAAACGATCGGACCAGACAGGTGCAGGTAGCTTGACTGCGTTACCCGTCATTGAAACACAAGCAGGAGACGTATCGGCCTATATCCCCACCAATGTAATC---TCCATTACAGATGGACAAATCTGTTTGGAAACAGAGCTCTTTTATCGCGGAATTAGACCTGCAATTAACGTTGGCTTATCTGTCAGTCGCGTCGGG---TCTGCCGCTCAGTTGAAAGCTATGAAACAAGTCCGCGGTAGTTTAAAACTGGAGTTGGCACAATATCGCGAAGTGGCCGCCTTCGCTCAATTTGGC---TCAGACCTTGATGCAGCGACTCAGGCATTACTCAATAGAGGTGCAAGGCTTACAGAAGTGCT---CAAACAACCACAATATTCA---CCACTTCCA---ATAGAAAAA------CAAATTGTAGTTATT---------------------------------------------------------------------------------------------------------------------------------------------------------------------------------------------------------
ASPAasph_Kniphofia_uvaria_Mt_A ------------------------------------------------------------------------------------------------------------------------GCACGTGTTTATGGA---TTGAACGAGATTCAAGCTGGAGAAATGGTTGAATTTGCCAGCGGTGTGAAAGGAATAGCCTTGAATCTTGAGAATGAGAATGTAGGTATTGTTGT---CTTTGGTAGTGATACCGCTATTAAAGAAGGAGATCTTGTCAAGCGCACTGGATCTATTGTGGATGTTCCTGCGGGAAAGGCCATGTTAGGTCGTGTGGTCGACGCGTTGGGAGTACCTATTGATGGAAAAGGGGCTCTAAGC---------------------AATCACGAACGAAGACGTGTCGAAGTGAAAGCC------CCAGGGATTATTGAACGTAAA------TCTGTGCACGAACCCATGCAAACAGGGTTAAAAGCAGTAGATAGCCTGGTTCCTATAGGCCGTGGTCAACGAGAACTGATAATCGGGGACAGACAAACTGGAAAAACAGCTATAGCTATCGATACTATATTAAACCAAAAGCAAATGAACGAAAGG---------------------------------GGGACCTCT---GAGAGTGAGACA------TTGTATTGTGTCTATGTAGCGATTGGACAGAAACGATCGACTGTGGCACAATTAGTTCAAATTCTTCCAGAAGCGAATGCTTTGGAATATTCCATTCTTGTAGCAGCCACCGCTTCGGAT------CCTGCTCCTCTGCAATTTCTGGCCCCATATTCTGGGTGTGCCATGGGGGAATATTTCCGCGATAATGGAATGCACGCATTAATAATATATGATGATCTTAGTAAACAGGCGGTGGCATATCGACAAATGTCATTATTGTTACGCCGACCACCAGGCCGTGAGGCTTTCCCTGGGGATGTTTTCTAT------TTACATTCCCGTCTCTTAGAAAGAGCCGCTAAACGATCGGACCAGACAGGTGCAGGTAGCTTGACTGCGTTACCCGTCATTGAAACACAAGCTGGAGACGTATCGGCCTATATCCCCACCAATGTAATC---TCCATTACAGATGGACAAATCTGTTTGGAAACAGAGCTCTTTTATCGCGGAATTAGACCTGCAATTAACGTTGGCTTATCTGTCAGTCGCGTCGGG---TCTGCCGCTCAGTTGAAAGCTATGAAACAAGTCCGCGGTAGTTTAAAACTTGAATTGGCACAATATCGCGAAGTGGCCGCCTTCGCTCAATTTGGC---TCAGACCTTGATGCAGCGACTCAGGCATTACTCAATAGAGGTGCAAGGCTTACAGAAGTGCT---CAAACAACCACAATATTCA---CCACTTCCA---ATTGAAAAA------CAAATTGTAGTTATTTATGCAGCTGTC---------------------------------------------------------------------------------------------------------------------------------------------------------------------------------------------
ASPAxant_Xanthorrhoea_australi -------------------------------------------------------------------------------------------------TGGTCTCAGTTGGAGATGGGATTGCACGTGTTTATGGA---TTGAACGAGATTCAAGCTGGAGAAATGGTTGAATTTGCCAGCGGTGTGAAAGGAATAGCCTTGAATCTTGAGAATGAGAATGTAGGTATTGTTGT---CTTTGGTAGTGATACCGCTATTAAAGAAGGAGATCTTGTCAAGCGCACTGGATCTATTGTTGATGTTCCTGCAGGAAAGGCCATGTTAGGCCGTGTGGTCGACGCGTTGGGAGTACCTATTGATGGAAAAGGGGCTCTAAGC---------------------AATCACGAACGAAGACGTGTCGAAGTGAAAGCC------CCAGGGATTATTGAACGTAAA------TCTGTGCACGAACCCATGCAAACAGGGTTAAAAGCAGTAGATAGCCTGGTTCCTATAGGCCGTGGTCAACGAGAACTTATAATCGGGGACAGACAAACTGGAAAAACAGCTATAGCTATCGATACTATATTAAACCAAAAGCAAATGAACGAAAGG---------------------------------GGCACCTCT---GAGAGTGAGACA------TTGTATTGTGTCTATGTAGCGATTGGACAGAAACGATCGACTGTGGCACAATTAGTTCAAATTCTTCCAGAAGCGAATGCTTTGGAATATTCCATTCTTGTAGCAGCCACCGCTTCGGAT------CCTGCTCCTCTGCAATTTCTGGCCCCATATTCTGGGTGTGCCATGGGGGAATATTTCCGCGATAATGGAATGCACGCATTAATAATATATGATGATCTTAGTAAACAGGCGGTGGCATATCGACAAATGTCATTATTGTTACGCCGACCACCAGGCCGTGAGGCTTTCCCTGGGGATGTTTTCTAT------TTACATTCCCGTNTCTTAGAAAGAGCCGCTAAACGATCGGACCAGACAGGTGCAGGTAGCTCGACTGCGTTACCCGTCATTGAAACACAAGCTGGAGACGTATCGGCCTATATCCCCACCAATGTGATC---CCCATTACAGATGGACAAATCTGTTCGGAAACAGAGCTCTTTTATCGCGGAATTAGACCTGCAATTAACGTTGGCTTATCTGTCAGTCGCGTCGGG---TCTGCCGCTCAGTTGAAAGCTATGAAACAAGTCCGCGGTAGTTCAAAACTGGAATTGGCACAATATCGCGAAGTGGCCGCCTTCGCTCAATTTGGC---TCAGACCTTGATGCAGCGACTCAGGCATTACCCAATAGAGGTGCAAGGCTTACAGAAGTGCC---CAAACAACCACAATATTCA---CCACTTCCA---ATTGAAAAA------CAAATTGTAGTGATTTATGCAGCTGTCAATGGCT--------------------------------------------------------------------------------------------------------------------------------------------------------------------------------------
ASPAalli_Allium_altaicum_Mt_AY -------------------------------------------------------------------------------------------------TGGTCTCAGTTGGAGATGGGATTGCACGAGTTTATGGA---TTGAACGAGATTCAAGCTGGGGAAATGGTTGAATTTGCCAGCGGTGTGAAAGGAATAGCCTTAAATCTTGAGAATGAGAATGTAGGTATTGTTGT---CTTTGGTAGTGATACCGCTATTAAAGAAGGGGATCTTGTCAAGCGCACTGGATCCATTGTGGATGTTCCTGCGGGAAAGGCCATGTTAGGCCGTGTGGTCGACGCGTTGGGGGTACCTATTGATGGAAAAGGGGCTCTAAGC---------------------AATCACGAACGAAGACGTGTCGAAGTGAAAGCC------CCAGGGATTATTGAGCGTAAA------TCTGTGCACGAACCCATGCAAACTGGGTTAAAAGCAGTAGATAGCCTGGTTCCTATAGGCCGTGGTCAACGCGAACTTATAATCGGGGACAGACAAACTGGAAAAACAGCTATTGCTATCGATACTATATTAAACCAAAAGCAAATGAACGAAAGC---------------------------------------TCT---GAGAGTGAGACA------TTGTATTGTGTCTATGTAGCGATTGGACAGAAACGATCGACTGTGGCACAATTCGTTCAAATTCTAATTGAAGCGAATGCTTTGGAATATTCCATTCTTGTAGCAGCCACCGCTTCGGAT------CCTGCTCCTCTGCAATTTCTGGCCCCATATTCTGGGTGTGCCATGGGGGAATATTTCCGCGATAATTCCATGCATGCATTAATAATATATGATGATCTTAGTAAACAGGCGGTGGCATATCGACAAATGTCATTATTGTTACGCCGACCACCAGGCCGTGAGGCTTTCCCTGGGGATGTTTTCTAT------TTACATTCCCGTCTCTTAGAAAGAGCCGCTAAACGATCGGACCAGACAGGTGCAGGTAGCTTGACTGCGTTACCCGTCATTGAAACACAAGCTGGAGACGTATCGGCCTATATCCCCACCAATGTGATC---CCCATTACTGATGGACAAATCTGTTCGGAAACAGAGCTCTTTTATCGCGGAATTAGACCTGCAATTAACGTTGGCTTATCTGTCAGTCGCGTCGGG---TCTGCCGCTCAGTTGAAAACTATGAAACAAGTCCGCGGTAGTTCAAAACTGGAATTGGCACAATATCGCGAAGTGGCCGCCTTCGCTCAATTTGGC---TCAGACCTTGATGCAGCGACTCAGGCATTACCCAATAGAGGTGCAAGGCTTACAGAAGTGCC---CAAACAACCACAATATTCA---CCACTTCCA---ATTGAAAAA------CAAATTGTAGTGATTTATGCAGCTGTC---------------------------------------------------------------------------------------------------------------------------------------------------------------------------------------------
ASPAalli_Ipheion_uniflorum_Mt  ----------------------------------------------------------------------------------------------------------------------------------ATGGA---TTGAACGAGATTCAAGCTGGAGAAATGGTTGAATTTGCCAGCGGTGTGAAAGGAATAGCCTTAAATCTTGAGAATGAGAATGTAGGTATTGTTGT---CTTTGGTAGTGATACCGCTATTAAAGAAGGAGATCTGGTCAAGCGCACTGGATCCATTGTGGATGTTCCTGCAGGAAAGGCCATGTTAGGCCGTGTGGTCGACGCATTGGGGGTACCTATTGATGGAAAAGGGGCTCTAAGC---------------------AATCACGAACGAAGACGTGTCGAAGTGAAAGCC------CCAGGAATTATTGAACGTAAA------TCTGTGCACGAACCCATGCAAACAGGGTTAAAAGCAGTAGATAGCCTGGTTCCTATAGGCCGTGGTCAACGAGAACTTATAATCGGGGACAGACAAACTGGAAAAACAGCTATAGCTATCGATACTATATTAAACCAAAAGCAAATGAACGAAAGG---------------------------------GGCACCTCT---GAGAGTGAGACA------TTGTATTGTGTCTATGTAGCGATTGGACAGAAACGATCGACTGTGGCACAATTAGTTCAAATTCTTCCAGAAGCGAATGCTTTGGAATATTCCATTCTTGTAGCAGCCACCGCTTCGGAT------CCTGCTCCTCTGCAATTTCTGGCCCCATATTCTGGGTGTGCCATGGGGGAATATTTCCGCGATAATGGAATGCACGCATTGATAATATATGATGATCTTAGTAAACAGGCGGTGGCATATCGACAAATGTCATTATTGTTACGCCGACCACCAGGCCGTGAGGCTTTCCCTGGGGATGTTTTCTAT------TTACATTCCCGTCTCTTAGAAAGAGCCGCTAAACGATCGGACCAGACAGGTGCAGGTAGCTCGACTGCGTTACCCGTCATTGAAACACAAGCTGGAGACGTATCGGCCTATATCCCCACCAATGTGATC---CCCATTACGGATGGACAAATCTGTTCGGAAACAGAGCTCTTTTATCGCGGAATTAGACCTGCAATTAACGTTGGCTTATCTGTCAGTCGCGTCGGG---TCTGCCGCTCAGTTGAAAGCTATGAAACAAGTCCGCGGTAGTTCAAAACTGGAATTGGCACAATATCGCGAAGTGGCCGCCTTCGCTCAATTTGGC---TCAGACCTTGATGCAGCGACTCAGGCATTACCCAATAGAGGTGCAAGGCTTACAGAAGTGCC---CAAACAACCACAATATTCA---CCACTTCCA---ATTGAAAAA------CAAATTGTAGTGATTTATGCAGCTGTC---------------------------------------------------------------------------------------------------------------------------------------------------------------------------------------------
ASPAamar_Clivia_nobilis_Mt_AY2 ---------------------------------------------------------------------------------------------------------------------------------------------------------GCTGGAGAAATGGTTGAATTTGCCAGCGGTGTGAAAGGAATAGCCTTGAATCTTGAGAATGAGAATGTAGGTATTGTTGT---CTTTGGTAGTGATACCGCTATTAAAGAAGGAGATCTTGTCAAGCGCACTGGATCTATTGTGGATGTTCCTGCAGGAAAGGCCATGTTAGGCCGTGTGGTCGACGCGTTGGGAGTACCTATTGATGGAAAAGGGGCTCTAAGC---------------------AATCACGAACGAAGACGTGTCGAAGTGAAAGCC------CCAGGGATTATTGAACGTAAA------TCTGTGCACGAACCCATGCAAACAGGGTTAAAAGCAGTAGATAGCCTGGTTCCTATAGGCCGTGGTCAACGAGAACTTATAATCGGGGACAGACAAACTGGAAAAACTGCTATAGCTATCGATACTATATTAAACCAAAAGCAAATGAACGAAAGG---------------------------------GGCACCTCT---GAGAGTGAGACA------TTGTATTGTGTCTATGTAGCGATTGGACAGAAACGATCGACTGTGGCACAATTAGTTCAAATTCTTTCAGAAGCGAATGCTTTGGAATATTCCATTCTTGTAGCAGCCACCGCTTCGGAT------CCTGCTCCTCTGCAATTTCTGGCCCCATATTCTGGGTGTGCCATGGGGGAATATTTCCGCGATAATGGAATGCACGCATTAATAATATATGATGATCTTAGTAAACAGGCGGTGGCATATCGACAAATGTCATTATTGTTACGCCGACCACCAGGCCGTGAGGCTTTCCCTGGGGATGTTTTCTAT------TTACATTCCCGTCTCTTAGAAAGAGCCGCTAAACGATCGGACCAGACAGGTGCAGGTAGCTTGACTGCGTTACCCGTCATTGAAACACAAGCTGGAGACGTATCGGCCTATATCCCCACCAATGTGATC---TCCATTACAGATGGACAAATCTGTTTGGAAACAGAGCTCTTTTATCGCGGAATCCGACCTGCAATTAACGTTGGCTTATCTGTCAGTCGCGTCGGG---TCTGCCGCTCAGTTGAAAGCTATGAAACAAGTCTGCGGTAGTTTAAAACTGGAATTGGCACAATATCGCGAAGTGGCCGCCTTCGCTCAATTTGGC---TCAGACCTTGATGCAGCGACTCAGGCATTACTCAATAGAGGTGCAAGGCTTACAGAAGTGCT---CAAACAACCACAATATGAA---CCACTTCCA---ATTGAAAAA------CAAATTTTAGTGATTTATGCAGCTGTC---------------------------------------------------------------------------------------------------------------------------------------------------------------------------------------------
ASPAagap_Agapanthus_africanus  ----------------------------------------------------------------------------------------------------------TTGGAGATGGGATTGCACGTGTTTATGGA---TTGAACGAGATTCAAGCTGGAGAAATGGTTGAATTTGCCAGCGGTGTGAAAGGAATAGCCTTAAATCTTGAGAATGAGAATGTAGGTATTGTTGT---CTTTGGTAGTGATACCGCTATTAAAGAAGGAGATCTTGTCAAGCGCACTGGATCTATTGTGGATGTTCCTGCAGGAAAGGCCATGTTAGGCCGTGTGGTCGACGGGTTGGGAGTACCTATTGATGGAAAAGGGGCTCTAAGC---------------------AATCACGAACGAAGACGTGTCGAAGTGAAAGCC------CCAGGGATTATTGAACGTAAA------TCTGTGCACGAACCCATGCAAACAGGGTTAAAAGCAGTAGATAGCCTGGTTCCTATAGGCCGTGGTCAACGAGAACTTATAATCGGGGACAGACAAACTGGAAAAACCGCTATAGCTATCGATACTATATTAAACCAAAAGCAAATGAACGAAAGG---------------------------------GGCACCTCT---GAGAGTGAGACA------TTGTATTGTGTCTATGTAGCGATTGGACAGAAACGATCGACTGTGGCACAATTAGTTCAAATTCTTCCAGAAGCGAATGCTTTGGAATATTCCATTCTTGTAGCAGCCACCGCTTCGGAT------CCTGCTCCTCTGCAATTTCTTGCCCCCTATTCTGGGTGTGCCATGGGGGAATATTTCCGCGATAATGGAATGCACGCATTAATAATATATGATGATCTTAGTAAACAGGCGGTGGCATATCGACAAATGTCATTATTGTTACGCCGACCACCAGGCCGTGAGGCTTTCCCTGGGGATGTTTTCTAT------TTACATTCCCGTCTCTTAGAAAGAGCCGCTAAACGATCGGACCAGACAGGTGCAGGTAGCTCGACTGCGTTACCCGTCATTGAAACACAAGCTGGAGACGTATCGGCCTATATCCCCACCAATGTGATC---CCCATTACAGATGGACAAATCTGTTCGGAAACAGAGCTCTTTTATCGCGGAATTAGACCTGCAATTAACGTTGGCTTATCTGTCAGTCGCGTCGGG---TCTGCCGCTCAGTTGAAAGCTATGAAACAAGTCCGCGGTAGTTCAAAACTGGAATTGGCACAATATCGCGAAGTGGCCGCCTTCGCTCAATTTGGC---TCAGACCTTGATGCAGCGACTCAGGCATTACCCAATAGAGGTGCAAGGCTTACAGAAGTGCC---CAAACAACCACAATATTCA---CCACTTCCA---ATTGAAAAA------CAAATTGTAGTGATTTATGCAGC-GTCA--------------------------------------------------------------------------------------------------------------------------------------------------------------------------------------------
ASPAaphy_Aphyllanthes_monspeli --------------------------------------------------------------------------------------------------------------------------------------A---TTGAACGAGATTCAAGCTGGAGAAATGGTTGAATTTTCCAGCGGTGTGAAAGGAATAGCCTTGAATCTTGAGAATGAGAATGTAGGTATTGTTGT---CTTTGGTAGTGATACCGCTATTAAAGAGGGAGATCTTGTCAAGCGCACTGGATCAATTGTAGATGTTCCTGCAGGAAAGGCCATGTTAGGCCGTGTGGTCGACGCGTTGGGAGTACCTATTGATGGAAAAGGGGCTCTAAGC---------------------AATCACGAACGAAGACGTGTCGAAGTGAAAGCC------CCAGGAATTATTGAAAGAAAA------TCTGTGCACGAACCCATGCAAACTGGGTTAAAAGCAGTAGATAGCCTGGTTCCAATAGGCCGTGGTCAGCGAGAACTTATAATCGGGGACAGACAAACTGGAAAGACAGCTATAGCTATCGATACTATATTAAACCAAAAGCAAATGAACGAAAGG---------------------------------AGCACCTCT---GAGAGTGAGACA------TTGTATTGTGTCTATGTAGCGATTGGACAAAAACGATCGACTGTGGCACAATTAGTTCAAATTCTTTCCGAAGCGAATGCTTTGGAATATTCCATTCTTGTAGCAGCCACCGCTTCGGAT------CCTGCTCCTCTGCAATTTATGGCCCCATATTCTGGATGTGCCATGGGCGAATATTTCCGCGATAATGGGATGCACGCATTAATAATATATGATGATCTTAGTAAACAGGCGGTGGCATATCGACAAATGTCATTATTGTTACGCCGACCACCAGGCCGTGAGGCTTTCCCGGGGGATGTCTTCTAT------TTACATTCCCGTCTCTTAGAAAGAGCCGCTAAACGATCGGACCAGACAGGTGCAGGTAGCTTGACTGCGTTACCCGTCATTGAAACACAAGCTGGAGACGTATCAGCCTATATTCCCACTAATGTGATC---CCCATTACAGATGGACAAATCTGTTCGGAAACAGAGCTCTTTTATCGCGGAATTAGGCCTGCAATTAACGTTGGCTTATCTGTCAGTCGCGTCGGG---TCTGCCGCTCAGTTGAAAGCTATGAAACAAGTCCGCGGTAGTTCAAAACTGGAATTGGCACAATATCGCGAAGTGGCCGCCTTCGCTCAATTTGGC---TCAGACCTTGATGCAGCGACTCAGGCATTACTCAATAGAGGTGCAAGGCTTACAGAAGTGCC---CAAACAACCACAATATTCA---CCACTTCCA---ATTGAAAAA------CAAATTGTAGTGATTTATGCAGCTGTC---------------------------------------------------------------------------------------------------------------------------------------------------------------------------------------------
ASPAhyac_Muscari_neglectum_Mt  ------------------------------------------------------------------------------------------------------------------------------------------------------------------------GAATTTGCCAGCGGTGTGAAAGGAATAGCCTTGAATCTTGAGAATGAGAATGTMSGTATTGTTGT---CTTTGGTAGTGATACCGCTATTAAAGAAGGAGATCTTGTCAAGCGCACTGGATCTATTGTGGATGTTCCTGCAGGAAAGGCCATGTTAGGCCGTGTGGTCGACGCGTTGGGAGTACCTATTGATGGAAAAGGGGCTCTAAGC---------------------AATCACGAACGAAGACGTGTCGAAGTGAAAGCC------CCAGGGATTATTGAACGTAAA------TCTGTGCACGAACCCATGCAAACAGGGTTAAAAGCAGTAGATAGCCTGGTTCCTATAGGCCGTGGTCAACGAGAACTTATAATCGGGGACAGACAAACTGGAAAAACAGCTATAGCTATCGATACTATATTAAACCAAAAGCAACTGAACGACTGC---------------------------------------TCT---GAGAGTAAGAAA------TTGTATTGTGTCTATGTAGCGATTGGACAGAAACGATCGACTGTGGCACAATTAGTTCAAATTCTTCCAGAAGCGAATGCTTTGGAATATTCCATTCTTGTAGCAGCCACCGCTTCGGAT------CCTGCTCCTCTGCAATTTCTGGCCCCATATTCTGGGTGTGCCATGGGGGAATATTTCCGCGATAATGGAATGCACGCATTAATTATATATGATGATCTTAGTAAACAGGCGGTGGCATATCGACAAATGTCATTATTGTTACGCCGACCACCAGGCCGTGAGGCTTTCCCTGGGGATGTTTTCTAT------TTACATTCCCGTCTCTTAGAAAGAGCCGCTAAACGATCGGACCAGACAGGTGCAGGTAGCTTGACTGCGTTACCCGTCATTGAAACACAAGCTGGAGACGTATCGGCCTATATCCCCACCAATGTGATC---CCCATTACAGATGGACAAATCTGTTCGGAAACAGAGCTCTTTTATCGCGGAATTAGACCTGCAATTAACGTTGGCTTATCTGTCAGTCGCGTCGGG---TCTGCCGCTCAGTTGAAAGCTATGAAACAAGTCCGCGGTAGTTCAAAACTGGAATTGGCACAATATCGCGAAGTGGCCGCCTTCGCTCAATTTGGC---TCAGACCTTGATGCAGCGACTCAGGCATTACCCAATAGAGGTGCAAGGCTTACAGAAGTGCC---CAAACAAC-----------------------------------------------------------------------------------------------------------------------------------------------------------------------------------------------------------------------------------------------------------------
ASPAhyac_Scilla_libanotica_Mt  -----------------------------------------------------------------------------------------------------------------------------------TGGA---TTGAACGAGATTCAAGCTGGAGAAATGGTTGAATTTGCCAGCGGTGTGAAAGGAATAGCCTTGAATCTTGAGAATGAGAATGTAGGTATTGTTGT---CTTTGGTAGTGATACCGCTATTAAAGAAGGAGATCTTGTCAAGCGCACTGGATCTATTGTGGATGTTCCTGCAGGAAAGGCCATGTTAGGCCGTGTGGTCGACGCGTTGGGAGTACCTATTGATGGAAAAGGGGCTCTAAGC---------------------AATCACGAACGAAGACGTGTCGAAGTGAAAGCC------CCAGGGATTATTGAACGTAAA------TCTGTGCACGAACCCATGCAAACAGGGTTAAAAGCAGTAGATAGCCTGGTTCCTATAGGCCGTGGTCAACGAGAACTTATAATCGGGGACAGACAAACTGGAAAAACAGCTATAGCTATCGATACTATATTAAACCAAAAGCAACTGAACGACTGC---------------------------------------TCT---GAGAGTAAGAAA------TTGTATTGTGTCTATGTAGCGATTGGACAGAAACGATCGACTGTGGCACAATTAGTTCAAATTCTTCCAGAAGCGAATGCTTTGGAATATTCCATTCTTGTAGCAGCCACCGCTTCGGAT------CCTGCTCCTCTGCAATTTCTGGCCCCATATTCTGGGTGTGCCATGGGGGAATATTTCCGCGATAATGGAATGCACGCATTAATTATATATGATGATCTTAGTAAACAGGCGGTGGCATATCGACAAATGTCATTATTGTTACGCCGACCACCAGGCCGTGAGGCTTTCCCTGGGGATGTTTTCTAT------TTACATTCCCGTCTCTTAGAAAGAGCCGCTAAACGATCGGACCAGACAGGTGCAGGTAGCTTGACTGCGTTACCCGTCATTGAAACACAAGCTGGAGACGTATCGGCCTATATCCCCACCAATGTGATC---CCCATTACAGATGGACAAATCTGTTCGGAAACAGAGCTCTTTTATCGCGGAATTAGACCTGCAATTAACGTTGGCTTATCTGTCAGTCGCGTCGGG---TCTGCCGCTCAGTTGAAAGCTATGAAACAAGTCCGCGGTAGTTCAAAACTGGAATTGGCACGATATCGCGAAGTGGCCGCCTTCGCTCAATTTGGC---TCAGACCTTGATGCAGCGACTCAGGCATTACCCAATAGAGGTGCAAGGCTTACAGAAGTGCC---CAAACAACCACAATATGAA---CCACTTCCA---ATTGAAAAA------CAAATTGTAGTG------------------------------------------------------------------------------------------------------------------------------------------------------------------------------------------------------------
ASPAthem_Brodiaea_californica  -----------------------------------------------------------------------------------------------------------TGGAGATGGGATTGCACGTGTTTATGGA---TTGAACGAGATTCAAGCTGGAGAAATGGTAGAATTTGCCAGCGGTGTGAAAGGAATAGCCTTGAATCTTGAGAATGAGAATGTAGGTATTGTTGT---CTTTGGTAGTGATACCGCTATTAAAGAAGGAGATCTTGTCAAGCGCACTGGATCTATTGTGGATGTTCCTGCAGGAAAGGCCATGTTAGGCCGTGTGGTCGACGCGTTGGGAGTACCTATTGATGGAAAAGGGGCTCTAAGC---------------------AATCACGAACGAAGACGTGTCGAAGTGAAAGCC------CCAGGGATTATTGAACGTAAA------TCTGTGCACGAACCCATGCAAACAGGGTTAAAAGCAGTAGATAGCCTGGTTCCTATAGGCCGTGGTCAACGAGAACTTATAATCGGGGACAGACAAACTGGAAAAACAGCTATAGCTATCGATACAATATTAAACCAAAAGCAAATGAACGAAAGG---------------------------------GGCACCTCT---GAGAGTGAGACA------TTGTATTGTGTCTATGTAGCGATTGGACAGAAACGATCGACTGTGGCACAATTAGTTCAAATTCTTCCAGAAGCGAATGCTTTGGAATATTCCATTCTTGTAGCAGCCACCGCTTCGGAT------CCTGCTCCTCTGCAATTTCTGGCCCCATATTCTGGGTGTGCCATGGGGGAATATTTCCGCGATAATGGAATGCACGCATTAATTATATATGATGATCTTAGTAAACAGGCGGTGGCATATCGACAAATGTCATTATTGTTACGCCGACCACCAGGCCGTGAGGCTTTCCCTGGGGATGTTTTCTAT------TTACATTCCCGTCTCTTAGAAAGAGCCGCTAAACGATCGGACCAGACAGGTGCAGGTAGCTTGACTGCGTTACCCGTCATTGAAACACAAGCTGGAGACGTATCGGCCTATATCCCCACCAATGTGATC---CCCATTACAGATGGACAAATCTGTTCGGAAACAGAACTCTTTTATCGCGGAATTAGACCTGCAATTAACGTTGGCTTATCTGTCAGTCGCGTCGGG---TCTGCCGCTCAGTTGAAAGCTATGAAACAAGTCCGCGGTAGTTCAAAACTGGAATTGGCACAATATCGCGAAGTGGCCGCCTTCGCTCAATTTGGC---TCAGACCTTGATGCAGCGACTCAGGCATTACCCAATAGAGGTGCAAGGCTTACAGAAGTGCC---CAAACAACCACAATATTCA---CCACTTCCA---ATTGAAAAA------CAAATTGTAGTGATTA--------------------------------------------------------------------------------------------------------------------------------------------------------------------------------------------------------
ASPAagav_Agave_bracteosa_Mt_AY ----------------------------------------------------------------------------------------------------------------------TTGCACGTGTTTATGGA---TTAAACGAGATTCAAGCTGGAGAAATGGTAGAATTTGCCAGCGGTGTGAAAGGAATAGCCTTGAATCTTGAGAATGAGAATGTCGGTATTGTTGT---CTTTGGTAGTGATACCGCTATTAAAGAAGGAGATCTTGTCAAGCGCACTGGATCTATTGTGGATGTTCCTGCAGGAAAGGCCATGTTAGGCCGTGTGGTCGACGCGTTGGGAGTACCTATTGATGGAAAAGGGGCTCTAAGC---------------------AATCACGAACGAAGACGTGTCGAAGTGAAAGCC------CCGGGGATTATTGAACGTAAA------TCTGTGCACGAACCCATGCAAACAGGGTTAAAAGCAGTAGATAGCCTGGTTCCTATAGGCCGTGGTCAACGAGAACTTATAATCGGGGACAGACAAACTGGAAAAACAGCTATAGCTATCGATACTATATTAAACCAAAAGCAAATGAACGAAAGG---------------------------------GGCACCTCT---GAGAGTGAGACA------TTGTATTGTGTTTATGTAGCGATTGGACAGAAACGATCGACTGTGGCACAATTAGTTCAAATTCTTCCAGAAGCGAATGCTTTGGAATATTCCATTCTTGTAGCAGCCACCGCTTCGGAT------CCTGCTCCTCTGCAATTTCTGGCCCCATATTCTGGGTGTGCCATGGGGGAATATTTCCGCGATAATGGAATGCACGCATTAATTATATATGATGATCTTAGTAAACAGGCGGTGGCATATCGACAAATGTCATTATTGTTACGCCGACCACCAGGCCGTGAGGCTTTCCCTGGGGATGTTTTCTAT------TTACATTCCCGTCTCTTAGAAAGAGCCGCTAAACGATCGGACCAGACAGGTGCAGGTAGCTCGACTGCGTTACCCGTCATTGAAACACAAGCTGGAGACGTATCGGCCTATATCCCCACCAATGTGATC---CCCATTACAGATGGACAAATCTGTTCGGAAACAGAGCTCTTTTATCGCGGAATTAGACCTGCAATTAACGTTGGCTTATCTGTCAGTCGCGTCGGG---TCTGCCGCTCAGTTGAAAGCTATGAAACAAGTCCGCGGTAGTTCAAAACTGGAATTGGCACAATATCGCGAAGTGGCCGCCTTCGCTCAATTTGGC---TCAGACCTTGATGCAGCGACTCAGGCATTACCCAATAGAGGTGCAAGGCTTACAGAAGTGCC---CAAACAAC-----------------------------------------------------------------------------------------------------------------------------------------------------------------------------------------------------------------------------------------------------------------
ASPAagav_Agave_ghiesbreghtii_M ------------------------------------------------------------------------------------------------------------------GGGATTGCACGTGTTTATGGA---TTAAACGAGATTCAAGCTGGAGAAATGGTAGAATTTGCCAGCGGTGTGAAAGGAATAGCCTTGAATCTTGAGAATGAGAATGTCGGTATTGTTGT---CTTTGGTAGTGATACCGCTATTAAAGAAGGAGATCTTGTCAAGCGCACTGGATCTATTGTGGATGTTCCTGCAGGAAAGGCCATGTTAGGCCGTGTGGTCGACGCGTTGGGAGTACCTATTGATGGAAAAGGGGCTCTAAGC---------------------AATCACGAACGAAGACGTGTCGAAGTGAAAGCC------CCGGGGATTATTGAACGTAAA------TCTGTGCACGAACCCATGCAAACAGGGTTAAAAGCAGTAGATAGCCTGGTTCCTATAGGCCGTGGTCAACGAGAACTTATAATCGGGGACAGACAAACTGGAAAAACTGCTATAGCTATCGATACTATATTAAACCAAAAGCAAATGAACGAAAGG---------------------------------GGCACCTCT---GAGAGTGAGACA------TTGTATTGTGTTTATGTAGCGATTGGACAGAAACGATCGACTGTGGCACAATTAGTTCAAATTCTTCCAGAAGCGAATGCTTTGGAATATTCCATTCTTGTAGCAGCCACCGCTTCGGAT------CCTGCTCCTCTGCAATTTCTGGCCCCATATTCTGGGTGTGCCATGGGGGAATATTTCCGCGATAATGGAATGCACGCATTAATTATATATGATGATCTTAGTAAACAGGCGGTGGCATATCGACAAATGTCATTATTGTTACGCCGACCACCAGGCCGTGAGGCTTTCCCTGGGGATGTTTTCTAT------TTACATTCCCGTCTCTTAGAAAGAGCCGCTAAACGATCGGACCAGACAGGTGCAGGTAGCTCGACTGCGTTACCCGTCATTGAAACACAAGCTGGAGACGTATCGGCCTATATCCCCACCAATGTGATC---CCCATTACAGATGGACAAATCTGTTCGGAAACAGAGCTCTTTTATCGCGGAATTAGACCTGCAATTAACGTTGGCTTATCTGTCAGTCGCGTCGGG---TCTGCCGCTCAGTTGAAAGCTATGAAACAAGTCCGCGGTAGTTCAAAACTGGAATTGGCACAATATCGCGAAGTGGCCGCCTTCGCTCAATTTGGC---TCAGACCTTGATGCAGCGACTCAGGCATTACCCAATAGAGGTGCAAGGCTTACAGAAGTGCC---CAAACAAC-----------------------------------------------------------------------------------------------------------------------------------------------------------------------------------------------------------------------------------------------------------------
ASPAagav_Anemarrhena_asphodelo -----------------------------------------------------------------------------------------------------------TGGAGATGGGATTGCACGTGTTTATGGA---TTGAACGAGATTCAAGCTGGAGAAATGGTGGAATTTGCCAGCGGTGTGAAAGGAATAGCCTTGAATCTTAAAAATGAGAATGTAGGTATTGTTGT---CTTTGGTAGTGATACCGCTATTAAAGAAGGAGATCTTGTCAAGCGCACTGGATCTATTGTGGATGTTCCTGCAGGAAAGGCCATGTTAGGCCGTGTGGTCGACGCGTTGGGAGTACCTATTGATGGAAAAGGGGCTCTAAGC---------------------AATCACGAACGAAGACGTGTCGAGGTGAAAGCC------CCAGGGATTATTGAACGTAAA------TCTGTGCACGAACCCATGCAAACAGGGTTAAAAGCAGTAGATAGCCTGGTTCCTATAGGCCGCGGTCAACGAGAACTTATAATCGGGGACAGACAAACTGGAAAAACAGCTATAGCTATCGATACAATATTAAACCAAAAGCAAATGAACGAAAGG---------------------------------GGCACCTCT---GAGAGTGAGACA------TTGTATTGTGTCTATGTAGCGATTGGACAGAAACGATCGACTGTGGCACAATTAGTTCAAATTCTTCCAGAAGCGAATGCTTTGGAATATTCCATTCTTGTAGCAGCCACCGCTTCGGAT------CCTGCTCCTCTGCAATTTCTGGCCCCATATTCTGGGTGTGCCATGGGGGAATATTTCCGCGATAATGGAATGCACGCATTAATTATATATGATGATCTTAGTAAACAGGCGGTGGCATATCGACAAATGTCATTATTGTTACGCCGACCACCAGGCCGTGAGGCTTTCCCTGGGGATGTTTTCTAT------TTACATTCCCGTCTCTTAGAAAGAGCCGCTAAACGATCGGACCAGACAGGTGCAGGTAGCTCGACTGCGTTACCCGTCATTGAAACACAAGCTGGAGACGTATCGGCCTATATCCCCACCAATGTGATC---CCCATTACAGATGGACAAATCTGTTCGGAAACAGAGCTCTTTTATCGCAGAATTAGACCTGCAATTAACGTTGGCTTATCTGTCAGTCGCGTCGGG---TCTGCCGCTCAGTTGAAAGCTATGAAACAAGTCCGCGGTAGTTCAAAACTGGAATTGGCACAATATCGCGAAGTGGCCGCCTTCGCTCAATTTGGC---TCAGACCTTGATGCAGCGACTCAGGCATTACCCAATAGAGGTGCA-GGCT----------------------------------------------------------------------------------------------------------------------------------------------------------------------------------------------------------------------------------------------------------------------------------------
ASPAagav_Anthericum_sp._Weigen -----------------------------------------------------------------------------------------------------------------------TGCACGTGTTTACGGA---TTGAACGAGATTCAAGCTGGAGAAATGGTAGAATTTGCCAGCGGTGTCAAAGGCATAGCTTTGAATCTTGAGAATGAAAATGTAGGTATTGTTGT---CTTTGGTAGTGATACCGCTATTAAAGAAGGCGATCTTGTCAAGCGCACTGGATCTATTGTGGATGTTCCTGCGGGAAAGGCCACAATAGGCCGTGTGGTCGACGCCTTGGGAGTTCCCATTGATGGTAAAGGGTCTCTAAGC---------------------GATCACGAACGAAGACGTGTCGAAGTGAAAGCC------CCTGGGATTATTGAACGTAAA------TCTGTGCACGAACCCATGCAATCTGGGTTAAAAGCTGTAGATAGCCTGGTTCCTATAGGCCGTGGTCAACGAGAACTTATAATCGGGGACAGACAAACAGGAAAAACCGCTATAGCTATCGATACTATATTAAACCAAAAGCAAATGAACGAAAGG---------------------------------GGGGCATCC---TCTAGTGAGACA------TTGTATTGTGTTTATGTAGCGATTGGCCAGAAACGATCGACTGTGGCACAATTAGTTCAAATTCTTCCTGAAGCTAATGCTTTAGACTATACAATTCTTGTAGCAGCCACGGCCTCGGAT------CCTGCTCCTCTACAATTTCTAGCCCCATATTCTGGCTGTGCCATGGGCGAATATTTCCGCGATAATGGAATGCACGCATTAATTATATATGATGATCTTAGTAAGCAGGCCGTGGCCTATCGACAAATGTCATTATTGTTACGCCGACCACCAGGCCGTGAGGCTTTCCCTGGGGATGTCTTCTAT------TTACATTCCCGTCTCTTAGAAAGAGCCGCTAAACGATCGGACCAGACAGGGGCAGGTAGCTCGACAGCCTTACCCGTCATTGAAACACAAGCAGGAGACGTATCGGCCTATATACCGACTAATGTTATC---TCCATTACAGATGGACAAATCTGTTCGGAAACAGAGCTCTTTTATAGAGGAATCAGACCAGCTATTAACGTTGGATTATCTGTCAGTCGCGTAGGG---TCAGCAGCTCAGTTGAAAGCAATGAAACAAGTATGCGGTAGTTTGAAACTAGAATTGGCACAATATCGAGAGGTGGCTGCCTTCGCTCAATTTGGC---TCTGACCTTGATGCTGCTACTCAGGCTTTACTTAATAGAGGAGCAAGGCTTACAGAAGTGCC---CAAACAA------------------------------------------------------------------------------------------------------------------------------------------------------------------------------------------------------------------------------------------------------------------
ASPAagav_Behnia_reticulata_Mt  ---------------------------------------------------------------------------------------------------------------------------------------------------ATTCAAGCTGGAGAAATGGTCGAATTTGCCAGCGGTGTGAAAGGAATAGCCTTGAATCTTGAGAATGAGAATGTAGGTATTGTTGT---CTTTGGTAGTGATACCGCTATTAAAGAAGGAGATCTTGTCAAGCGCACTGGATCTATTGTGGATGTTCCTGCAGGAAAGGCCATGTTAGGCCGTGTGGTCGACGCGTTGGGAGTACCTATTGATGGAAAAGGGGCTCTAAGC---------------------AATCACGAACGAAGACGTGTCGAAGTGAAAGCC------CCGGGGATTATTGAACGTAAA------TCTGTGCACGAACCCATGCAAACAGGGTTAAAAGCAGTAGATAGCCTGGTTCCTATAGGCCGTGGTCAACGAGAACTTATAATCGGGGACAGACAAACTGGAAAAACAGCTATAGCTATCGATACTATATTAAACCAAAAGCAAATGAACGAAAGG---------------------------------GGCACCTCT---GAGAGTGAGACA------TTGTATTGTGTTTATGTAGCGATTGGACAGAAACGATCGACTGTGGCACAATTAGTTCAAATTCTTCCAGAAGCGAATGCTTTGGAATATTCCATTCTTGTAGCAGCCACCGCTTCGGAT------CCTGCTCCTCTGCAATTTATGGCCCCATATTCTGGGTGTGCCATGGGGGAATATTTCCGCGATAATGGAATGCACGCATTAATTATATATGATGATCTTAGTAAACAGGCGGTGGCATATCGACAAATGTCATTATTGTTACGCCGACCACCAGGCCGTGAGGCTTTCCCTGGGGATGTTTTCTAT------TTACATTCCCGTCTCTTAGAAAGAGCCGCTAAACGATCGGACCAGACAGGTGCAGGTAGCTCGACTGCGTTACCCGTCATTGAAACACAAGCTGGAGACGTATCGGCCTATATCCCCACCAATGTGATC---CCCATTACAGATGGACAAATCTGTTCGGAAACAGAGCTCTTTTATCGCGGAATTAGACCTGCAATTAACGTTGGCTTATCTGTCAGTCGCGTCGGG---TCTGCCGCTCAGTTGAAAGCTATGAAACAAGTCCGCGGTAGTTCAAAACTGGAATTGGCACAATATCGCGAAGTGGCCGCCTTCGCTCAATTTGGC---TCAGACCTTGATGCAGCGACTCAGGCATTACCCAATAGAGGTGCAAGGCTTACAGAAGTGCC---CAAACAACCACAATATTCA---CCACTTCCA---ATTGAAAAA------CAAATTGTAGTGATTTATGCAGCTGTC---------------------------------------------------------------------------------------------------------------------------------------------------------------------------------------------
ASPAagav_Herreria_montevidensi ----------------------------------------------------------------------------------------------------------------------TTGCACGTGTTTATGGA---TTGAACGAGATTCAAGCTGGAGAAATGGTAGAATTTGCCAGCGGTGTGAAAGGAATAGCCTTGAATCTTGAGAATGAGAATGTAGGTATTGTTGT---CTTTGGTAGTGATACCGCTATTAAAGAAGGAGATCTTGTCAAGCGCACTGGATCTATTGTGGATGTTCCTGCAGGAAAGGCCATGTTAGGCCGTGTGGTCGACGCGTTGGGAGTACCTATTGATGGAAAAGGGGCTCTAAGC---------------------AATCACGAACGAAGACGTGTCGAAGTGAAAGCC------CCGGGGATTATTGAACGTAAA------TCTGTGCACGAACCCATGCAAACAGGGTTAAAAGCAGTAGATAGCCTGGTTCCTATAGGCCGTGGTCAACGAGAACTTATAATCGGGGACAGACAAACTGGAAAAACAGCTATAGCTATCGATACTATATTAAACCAAAAGCAAATGAACGAAAGG---------------------------------GGCACCTCT---GAGAGTGAGACA------TTGTATTGTGTTTATGTAGCGATTGGACAGAAACGATCGACTGTGGCACAATTAGTTCAAATTCTTCCAGAAGCGAATGCTTTGGAATATTCCATTCTTGTAGCAGCCACCGCTTCGGAT------CCTGCTCCTCTGCAATTTCTGGCCCCATATTCTGGGTGTGCCATGGGGGAATATTTCCGCGATAATGGAATGCACGCATTAATTATATATGATGATCTTAGTAAACAGGCGGTGGCATATCGACAAATGTCATTATTGTTACGCCGACCACCAGGCCGTGAGGCTTTCCCTGGGGATGTTTTCTAT------TTACATTCCCGTCTCTTAGAAAGAGCCGCTAAACGATCGGACCAGACAGGTGCAGGTAGCTCGACTGCGTTACCCGTCATTGAAACACAAGCTGGAGACGTATCGGCCTATATCCCCACCAATGTGATC---CCCATTACAGATGGACAAATCTGTTCGGAAACAGAGCTCTTTTATCGCGGAATTAGACCTGCAATTAACGTTGGCTTATCTGTCAGTCGCGTCGGG---TCTGCCGCTCAGTTGAAAGCTATGAAACAAGTCCGCGGTAGTTCAAAACTGGAATTGGCACAATATCGCGAAGTGGCCGCCTTCGCTCAATTTGGC---TCAGACCTTGATGCAGCGACTCAGGCATTACCCAATAGAGGTGCAAGGCTTACAGAAGTGCC---CAAACAACCACAATATTCA---CCACTTCCA---ATTGAAAAA------CAAATTGTAGTGA-----------------------------------------------------------------------------------------------------------------------------------------------------------------------------------------------------------
ASPAagav_Sowerbaea_laxiflora_M --------------------------------------------------------------------------------------------------GGTCTCAGTTGGAGATGGGATTGCACGTGTTTATGGA---TTGAACGAGATTCAAGCTGGAGAAATGGTTGAATTTGCCAGCGGTGTGAAAGGAATAGCCTTGAATCTTGAGAATGAGAATGTAGGTATTGTTGT---CTTTGGTAGTGATACCGCTATTAAAGAAGGAGATCTTGTCAAGCGCACTGGATCTATTGTGGATGTTCCTGCAGGAAAGGCCATGTTAGGCCGTGTGGTCGACGCGTTGGGAGTACCTATTGATGGAAAAGGGGCTCTAAGC---------------------AATCACGAACGAAGACGTGTCGAAGTGAAAGCC------CCAGGGATTATTGAACGTAAA------TCTGTGCACGAACCCATGCAAACAGGGTTAAAAGCAGTAGATAGCTTGGTTCCTATAGGCCGTGGTCAACGAGAACTTATAATCGGGGACAGACAAACTGGAAAAACAGCTATAGCTATCGATACTATATTAAACCAAAAGCAAATGAACGAAAGG---------------------------------GGCACCTCT---GAGAGTGAGACA------TTGTATTGTGTCTATGTAGCGATTGGACAGAAACGATCGACTGTGGCACAATTAGTTCAAATTCTTTCAGAAGCGAATGCTTTGGAATATTCCATTCTTGTAGCAGCCACCGCTTCGGAT------CCTGCTCCTCTGCAATTTCTGGCCCCATATTCTGGGTGTGCCATGGGGGAATATTTCCGCGATAATGGAATGCACGCATTAATAATCTATGATGATCTTAGTAAACAGGCGGTGGCATATCGACAAATGTCATTATTGTTACGCCGACCACCAGGCCGTGAGGCTTTCCCTGGGGATGTTTTCTAT------TTACATTCCCGTCTCTTAGAAAGAGCCGCTAAACGATCGGACCAGACAGGTGCAGGTAGCTTGACTGCCTTACCCGTCATTGAAACACAAGCTGGAGACGTATCGGCCTATATCCCCACCAATGTGATC---TCCATTACAGATGGACAAATCTGTTTGGAAACAGAGCTCTTTTATCGCGGAATTAGACCTGCAATTAACGTTGGCTTATCTGTCAGTCGCGTCGGG---TCTGCCGCTCAGTTGAAAGCTATGAAACAAGTCTGCGGTAGTTTAAAACTTGAATTGGCACAATATCGCGAAGTGGCCGCCTTCGCTCAATTTGGC---TCAGACCTTGATGCAGCGACTCAGGCATTACTCAATAGAGGTGCAAGGCTGACAGAAGTGCT---CAAACAACCACAATATTCA---CCACTTCCA---ATTGAAAAA------CAAATTGTAGTGATTTATGCAGCT------------------------------------------------------------------------------------------------------------------------------------------------------------------------------------------------
ASPAlaxm_Arthropodium_cirrhatu --------------------------------------------------------------------------------------------------GGTCTCAGTTGGAGATGGGATTGCACGTGTTTATGGA---TTGAACGAAATTCAAGCTGGAGAAATGGTGGAATTTGCCAGCGGTGTGAAAGGAATAGCCTTGAATCTTGAGAATGAGAATGTAGGTATTGTTGT---CTTTGGTAGTGATACCGCTATTAAAGAAGGAGATCTTGTCAAGCGCACTGGATCTATTGTGGATGTTCCTGCAGGAAAGGCCATGTTAGGCCGTGTGGTCGACGGGTTGGGAGTACCTATTGATGGAAAAGGGGCTCTAAGC---------------------AATCACGAACGAAGACGTGTCGAAGTGAAAGCC------CCAGGGATTATTGAACGTAAA------TCTGTGCACGAACCCATGCAAACAGGGTTAAAAGCAGTAGATAGCCTGGTTCCTATAGGCCGTGGTCAACGAGAACTTATAATCGGGGACAGACAAACTGGAAAAACAGCTATAGCTATCGATACTATATTAAACCAAAAGCAAATGAACGAAAGG---------------------------------GGAACCTCT---GAGAGTGAGACA------TTGTATTGTGTCTATGTAGCGATTGGACAGAAACGATCGACTGTGGCACAATTAGTTCAAATTCTTTCAGAAGCGAATGCTTTGGAATATTCCATTCTTGTAGCAGCCACCGCTTCGGAT------CCTGCTCCTCTGCAATTTCTGGCCCCATATTCTGGGTGTGCCATGGGGGAATATTTCCGCGATAATGGAATGCACGCATTAATAATCTATGATGATCTTAGTAAACAGGCTGTGGCATATCGACAAATGTCATTATTGTTACGCCGACCACCAGGCCGTGAGGCTTTCCCTGGGGATGTTTTCTAT------TTACATTCCCGTCTCTTAGAAAGAGCGTCTAAACGATCGGACCAGACAGGTGCAGGTAGCTTGACTGCGTTACCCGTCATTGAAACACAAGCTGGAGACGTATCGGCCTATATCCCCACCAATGTGATC---TCCATTACAGATGGACAAATCTGTTTGGAAACAGAGCTCTTTTATCGCGGAATTAGACCTGCAATTAACGTTGGCTTATCTGTCAGTCGCGTCGGG---TCTGCCGCTCAGTTGAAAGCTATGAAACAAGTCTGCGGTAGTTTAAAACTGGAATTGGCACAATATCGCGAAGTGGCCGCCTTCGCTCAATTTGGC---TCAGACCTTGATGCAGCGACTCAGGCATTACTCAATAGAGGTGCAAGGCTTACAGAAGTTCT---CAAACAACCACAATATTCA---CCACTTCCA---ATTGAAAAA------CAAATTGTAGTGATTTATGCAGCT------------------------------------------------------------------------------------------------------------------------------------------------------------------------------------------------
ASPAlaxm_Thysanotus_thyrsoideu -------------------------------------------------------------------------------------------------TGGTCTCAGTTGGAGATGGGATTGCACGTGTTTATGGA---TTGAACGAAATTCAAGCTGGAGAAATGGTGGAATTTGCCAGCGGTGTGAAAGGAATAGCCTTGAATCTTGAGAATGAGAATGTAGGTATTGTTGT---CTTTGGTAGTGATACCGCTATTAAAGAAGGAGATCTTGTCAAGCGCACTGGATCTATTGTGGATGTTCCTGCAGGAAAAGCCATGTTAGGCCGTGTGGTCGACGGGTTGGGAGTACCTATTGATGGAAAAGGGGCTCTAAGC---------------------AATCACGAACGAAGACGTGTCGAAGTGAAAGCC------CCAGGGATTATTGAACGTAAA------TCTGTGCACGAACCCATGCAAACAGGGTTAAAAGCAGTAGATAGCCTGGTTCCTATAGGCCGTGGTCAACGAGAACTTATAATCGGGGACAGACAAACTGGAAAAACAGCTATTGCTATCGATACTATATTAAACCAAAAGCAAATGAACGAAAGG---------------------------------GGCACTGAA---GAGAGTGAGACA------TTGTATTGTGTCTATGTAGCGATTGGACAGAAACGATCGACTGTGGCACAATTAGTTCAAATTCTTTCAGAAGCGAATGCTTTGGAATATTCCATTCTTGTAGCAGCCACCGCTTCGGAT------CCTGCTCCTCTGCAATTTCTGGCCCCATATTCTGGGTGTGCCATGGGGGAATATTTCCGCGATAATGGAATGCACGCATTAATAATCTATGATGATCTTAGTAAACAGGCTGTGGCATATCGACAAATGTCATTATTGTTACGCCGACCACCGGGCCGTGAGGCTTTCCCTGGGGATGTTTTCTAT------TTACATTCCCGTCTCTTAGAAAGAGCGTCTAAACGATCGGACCAGACAGGTGCTGGTAGCTTGACAGCGTTACCCGTCATTGAAACACAAGCTGGAGACGTATCGGCCTATATCCCCACCAATGTGATC---TCCATTACAGATGGACAAATCTGTTTGGAAACAGAGCTCTTTTATCGCGGAATTCGACCTGCAATTAACGTTGGCTTATCTGTCAGTCGCGTCGGG---TCTGCCGCTCAGTTGAAAGCTATGAAACAAGTCTGCGGTAGTTTAAAACTTGAATTGGCACAATATCGCGAAGTGGCCGCCTTCGCTCAATTTGGC---TCTGACCTTGATGCAGCGACTCAGGCATTACTCAATAGAGGTGCAAGGCTTACAGAAGTGCT---CAAACAACCACAATATTCA---CCACTTCCA---ATTGAAAAA------CAGATTGTAGTGATTTATGCAGC-------------------------------------------------------------------------------------------------------------------------------------------------------------------------------------------------
ASPAaspa_Asparagus_officinalis ---------------------------------------------------------------------------------------------------------------------ATTGC-CGGGTTTATGGA---TTGAACGAGATTCAAGCTGGAGAAATGGTTGAATTTGCCAGCGGTGTGAAAGGACTAGCCTTGAATCTTGAGAATGAGAATGTAGGTATTGTTAT---CTATGGTAGTGATACCACTATTAAAAAAGGAGATCTTGTCAAGCGCACTGGATCCATTGTGGATGTTCCTGCAGGAAAGGCCATGTTAGGCCGTGTGGTCGACACGTTGGGAGTACCTATTGATGGAAAAGGGGCTCTAAGC---------------------AATCACGAACGAAGACGTGTCGAAGTGAAGGCC------CCGGGGATTATTGAACGTAAA------TCTGTGCACGAACCCATGCAAACAGGGTTAAAAGCAGTAGATAGCCTGGTTCCTATAGGCCGTGGTCAACGAGAACTTATAATCGGGGACAGACAAACTGGAAAAACAGCTATAGCTATCGATACTATATTAAACCAAAAGCAAATGAACGAAAGG---------------------------------AGCACCTCT---GAGAGTGAGACA------TTGTATTGTGTCTATGTAGCGATTGGACAGAAACGATCGACTGTGGCACAATTAGTTCAAATTCTTCCAGAAGCGAATGCTTTGGAATATTCCATTATTGTAGCAGCCACCGCTTCGGAT------GCTGCTCCTATGCAATTTGTGGCCCCATATTCTGGGTGTACCATGGGGGAATATTTCCGCGATAATGGAATGCACGCATTAATTATATATGATGATCTTAGTAAACAGGCGGTGGCATATCGACAAATGGCATTATTGTTACGCCGACCACCAGGCCGTGAGGCTTTCCCTGGGGATATTTTCTAT------TTACATTCCCGTCTCTTAGAAAGAGCCGCTAAACGATCGGACCAGACAGGTGCAGGTAGCTCGACTGCGTTACCCGTCATTGAAACACAAGCTGGAGACGTATCGGCCTATATCCCCACCAATGTGATC---CCCATTACAGATGGACAAATCTGTTCGGAAACAGAGCTCTTTTATCGCGGAATTAGACCTGCAATTAACATTGGCTTATCTGTCAGTCGCGTCGGG---TCTGCCGCTCAGTTGAAAGCTATGAAACAAGTCCGCGGTAGTTCAAAACTGGAATTGGCACAATATCGCGAAGTGGCCGCCTTCGCTCAATTTGGC---TCAGACCTTGATGCAGCGACTCAGGCATTACCCAATAGAGGTGCAAGGCTTACAGAAGTGCC---CAAACAACCACAATATTCA---CCACTTCCA---ATTGAAAAA------CAAATTGTAGTGATTTAYGC----------------------------------------------------------------------------------------------------------------------------------------------------------------------------------------------------
ASPAaspa_1Asparagus_officinali --------------------------------------------------------------------------------------------------------------------GATTGCACGGGTTTATGGA---TTGAACGAGATTCAAGCTGGAGAAATGGTTGAATTTGCCAGCGGTGTGAAAGGACTAGCCTTGAATCTTGAGAATGAGAATGTAGGTATTGTTAT---CTATGGTAGTGATACCACTATTAAAAAAGGAGATCTTGTCAAGCGCACTGGATCCATTGTGGATGTTCCTGCAGGAAAGGCCATGTTAGGCCGTGTGGTCGACACGTTGGGAGTACCTATTGATGGAAAAGGGGCTCTAAGC---------------------AATCACGAACGAAGACGTGTCGAAGTGAAGGCC------CCGGGGATTATTGAACGTAAA------TCTGTGCACGAACCCATGCAAACAGGGTTAAAAGCAGTAGATAGCCTGGTTCCTATAGGCCGTGGTCAACGAGAACTTATAATCGGGGACAGACAAACTGGAAAAACAGCTATAGCTATCGATACTATATTAAACCAAAAGCAAATGAACGAAAGG---------------------------------AGCACSTCT---GAGAGTGAGACA------TTGTATTGTGTCTATGTAGCGATTGGACAGAAACGATCGACTGTGGCACAATTAGTTCAAATTCTTCCAGAAGCGAATGCTTTGGAATATTCCATTATTGTAGCAGCCACCGCTTCGGAT------GCTGCTCCTATGCAATTTGTGGCCCCATATTCTGGGTGTACCATGGGGGAATATTTCCGCGATAATGGAATGCACGCATTAATTATATATGATGATCTTAGTAAACAGGCGGTGGCATATCGACAAATGGCATTATTGTTACGCCGACCACCAGGCCGTGAGGCTTTCCCTGGGGATATTTTCTAT------TTACATTCCCGTCTCTTAGAAAGAGCCGCTAAACGATCGGACCAGACAGGTGCAGGTAGCTCGACTGCGTTACCCGTCATTGAAACACAAGCTGGAGACGTATCGGCCTATATCCCCACCAATGTGATC---CCCATTACAGGTGGACAAATCTGTTCGGAAACAGAGCTCTTTTATCGCGGAATTAGACCTGCAATTAACATTGGCTTATCTGTCAGTCGCGTCGGG---TCTGCCGCTCAGTTGAAAGCTATGAAACAAGTCTGCGGTAGTTCAAAACTGGAATTGGCACAATATCGCGAAGTGGCCGCCTTCGCTCAATTTGGC---TCAGACCTTGATGCAGCGACTCAGGCATTACCCAATAGAGGTGCAAGGCTTACAGAAGTGCC---CAAACAACCACAATATTCA---CCACTTCCA---ATTGAAAAA------CAAATTGTA---------------------------------------------------------------------------------------------------------------------------------------------------------------------------------------------------------------
ASPArusc_Convallaria_keiskei_M --------------------------------------------------------------------------------------------------------------------------------------------------GATTCAAGCTGGAGAAATGGTCGAATTTGCCAGCGGTGTGAAAGGAATAGCCTTGAATCTTGAGAATGAGAATGTAGGTATTGTTGT---CTTTGGTAGTGATACCGCTATTAAAGAAGGAGATCTTGTCAAGCGCACTGGATCTATTGTGGATGTTCCCGCAGGAAAGGCCATGTTAGGCCGTGTGGTCGACGCGTTGGGAGTACCTATTGATGGAAAAGGGGCTCTAAGC---------------------AATCACGAACGAAGACGTGTCGAAGTGAAGGCC------CCAGGGATTATTGAACGTAAA------TCCGTGCACGAACCCATGCAAACAGGGTTAAAAGCAGTAGATAGCCTGGTTCCTATAGGCCGTGGACAACGAGAACTTATAATCGGGGATAGACAAACTGGAAAAACAGCTATAGCTATCGATACTATATTAAACCAAAAGCAAATGAACGAAAGG---------------------------------GGAACCTCT---GAGAGTGAGACA------TTGTATTGTGTCTATGTAGCGATTGGACAGAAACGATCGACTGTGGCACAATTAGTTCAAATTCTTTCAGAAGCGAATGCTTTGGAATATTCCATTCTTGTAGCAGCCACCGCTTCGGAT------CCTGCTCCTCTGCAATTTATGGCCCCATATTCTGGGTGTGCCATGGGGGAATATTTTCGCGATAATGGAATGCACGCATTAATAATATATGATGATCTTAGTAAACAGGCGGTGGCATATCGACAAATGTCATTATTGTTACGCCGACCACCAGGCCGTGAGGCTTTCCCCGGGGATGTTTTCTAT------TTACATTCCCGTCTCTTAGAAAGAGCCGCTAAACGATCGGACCAGACAGGTGCAGGTAGCTCGACTGCGTTACCCGTCATTGAAACACAAGCTGGAGACGTATCGGCCTATATCCCCACCAATGTGATC---CCCATTACAGATGGACAAATCTGTTCGGAAACAGAGCTCTTTTATCGCGGAATTAGACCTGCAATTAACGTTGGCTTATCTGTCAGTCGCGTCGGG---TCTGCCGCTCAGTTGAAAGCTATGAAACAAGTCCGCGGTAGTTCAAAACTGGAATTGGCACAATATCGCGAAGTGGCCGCCTTCGCTCAATTTGGC---TCAGACCTTGATGCAGCGACTCAGGCATTACCTAATAGAGGTGCAAGGCTTACAGAAGTGCC---CAAACAACCACAATATTCA---CCACTTCCA---ATTGAAAAA------CAAATTGTAGTGATTTATGCAGCTGTC---------------------------------------------------------------------------------------------------------------------------------------------------------------------------------------------
ARECarec_Calamus_caryotoides_M ----------------------------------------------------------------------------------------------------TCTCAGTTGGAGATGGGATTGCACGTGTTTATGGA---TTGAACGAGATTCAAGCTGGAGAAATNGTGNAATTTGCCAGCGGTGTGAAAGGANTAGCCTTGANTCTTGAGAATGAGAATGTASGTATTGTTGT---CTTTGGTAGTGATACCGCTATTAAAGAAGGAGATCTTGTCAAGCGCACTGGATCTATTGTGGATGTTCCTGCGGGAAAGGCCATGTTAGGCCGTGTGGTCGACGCCTTGGGAGTACCTATTGATGGAAGAGGGGCTCTAAGC---------------------GATCACGAACGAAGACGTGTCGAAGTGAAAGCC------CCAGGGATTATGGAACGTAAA------TCTGTGCACGAACCCATGCAAACAGGGTTAAAAGCAGTGGATAGCCTGGTTCCTATAGGCCGTGGTCAACGAGAACTTATAATCGGGGACAGACAAACTGGAAAAACTGCTATAGCTATCGATACTATATTAAACCAAAAGCAAATGAACTCAAGG---------------------------------GGCACCTCT---GAAAGTGAGACA------TTGTATTGTGTCTATGTAGCGATTGGACAGAAACGCTCGACTGTGGCACAATTAGTTCAAATTCTTCCAGAAGCGAATGCTTTGGAATATTCCATTCTTGTAGCAGCCACCGCTTCGGAT------CCTGCTCCTCTGCAATTTCTGGCCCCATATTCTGGGTGTGCCATGGGGGAATATTTCCGCGATAATGGAATGCACGCATTAATAATATATGATGATCTTAGTAAACAGGCGGTGGCATATCGACAAATGTCATTATTGTTACGCCGACCACCAGGCCGTGAGGCTTTCCCAGGGGATGTTTTCTAT------TTACATTCCCGTCTCTTAGAAAGAGCCGCTAAACGATCGGACCAGACAGGTGCAGGTAGCTCGACTGCGTTACCCGTCATTGAAACACAAGCTGGAGACGTATCGGCCTATATCCCCACCAATGTGATC---CCCATTACAGATGGACAAATCTGTTCGGAAACAGAGCTCTTTTATCGCGGAATTAGACCAGCTATTAACGTTGGCTTATCTGTCAGTCGCGTCGGG---TCTGCCGCTCAGTTGAGAGCTATGAAACAAGTCCGCGGTAGTTCAAAACTGGAATTGGCACAATATCGCGAAGTGGCCGCCTTCGCTCAATTTGGG---TCAGACCTTGATGCTGCGACTCAGGCATTACCCAATAGAGGTGCAAGGCTTACAGAAGTGCC---CAAACAACCACAATATTCA---CCACTTCCA---ATTGAAAAA------CAAATTGTAGTGATTTATGCAGC-------------------------------------------------------------------------------------------------------------------------------------------------------------------------------------------------
ARECarec_Calamus_usitatus_Mt_U ----------------------------------------------------------------------------------ATGAGATCGGTCGAGTGGTCTCAGTTGGAGATGGGATTGCACGTGTTTATGGA---TTGAACGAGATTCAAGCTGGAGAAATGGTGGAATTTGCCAGCGGTGTGAAAGGAATAGCCTTGAATCTTGAGAATGAGAATGTAGGTATTGCTGT---CTTTGGTAGTGATACCGCTATTAAAGAAGGAGATCTTGTCAAGCGCACTGGATCTATTGTGGATGTTCCTGCGGGAAAGGCCATGTTAGGCCGTGTGGTCGACGCCTTGGGAGTACCTATTGATGGAAGAGGGGCTCTAAGC---------------------GATCACGAACGAAGACGTGTCGAAGTGAAAGCC------CCAGGGATTATGGAACGTAAA------TCTGTGCACGAACCCATGCAAACAGGGTTAAAAGCAGTGGATAGCCTGGTTCCTATAGGCCGTGGTCAACGAGAACTTATAATCGGGGACAGACAAACTGGAAAAACTGCTATAGCTATCGATACTATATTAAACCAAAAGCAAATGAACTCAAGG---------------------------------GGCACCTCT---GAAAGTGAGACA------TTGTATTGTGTCTATGTAGCGATTGGACAGAAACGCTCGACTGTGGCACAATTAGTTCAAATTCTTCCAGAAGCGAATGCTTTGGAATATTCCATTCTTGTAGCAGCCACCGCTTCGGAT------CCTGCTCCTCTGCAATTTCTGGCCCCATATTCTGGGTGTGCCATGGGGGAATATTTCCGCGATAATGGAATGCACGCATTAATAATATATGATGATCTTAGTAAACAGGCGGTGGCATATCGACAAATGTCATTATTGTTACGCCGACCACCAGGCCGTGAGGCTTTCCCAGGGGATGTTTTCTAT------TTACATTCCCGTCTCTTAGAAAGAGCCGCTAAACGATCGGACCAGACAGGTGCAGGTAGCTCGACTGCGTTACCCGTCATTGAAACACAAGCTGGAGACGTATCGGCCTATATCCCCACCAATGTGATC---CCCATTACAGATGGACAAATCTGTTCGGAAACAGAGCTCTTTTATCGCGGAATTAGACCAGCTATTAACGTTGGCTTATCTGTCAGTCGCGTCGGG---TCTGCCGCTCAGTTGAGAGCTATGAAACAAGTCCGCGGTAGTTCAAAACTGGAATTGGCACAATATCGCGAAGTGGCCGCCTTCGCTCAATTTGGG---TCAGACCTTGATGCTGCGACTCAGGCATTACCCAATAGAGGTGCAAGGCTTACAGAAGTGCC---CAAACAACCACAATATTCA---CCACTTCCA---ATTGAAAAA------CAAATTGTAGTGATTTATGCAGCAGTCAAGG-----------------------------------------------------------------------------------------------------------------------------------------------------------------------------------------
ARECarec_Euterpe_oleracea_Mt_A -----------------------------------------------------------------------------------------------------CTCAGTTGGAGATGGGATTGCACGTGTTTATGGA---TTGAACGAGATTCAAGCTGGAGAAATGGTGGAATTTGCCAGCGGTGTGAAAGGAATAGCCTTGAATCTTGAGAATGAGAATGTAGGTATTGTTGT---CTTTGGTAGTGATACCGCTATTAAAGAAGGAGATCTTGTCAAGCGCACTGGATCTATTGTGGATGTTCCTGCGGGAAAGGCCATGTTAGGCCGTGTGGTCGACGCCTTGGGAGTACCTATTGATGGAAGAGGGGCTCTAAGC---------------------GATCACGAACGAAGACGTGTCGAAGTGAAAGCC------CCAGGGATTATTGAACGTAAA------TCTGTGCACGAACCCATGCAAACAGGCTTAAAAGCAGTGGATAGCCTGGTTCCTATAGGCCGTGGTCAACGAGAACTTATAATCGGGGACAGACAAACTGGAAAAACTGCTATAGCTATCGATACTATATTAAACCAAAAGCAAATGAACTCAAGG---------------------------------GGCACCTCT---TCAAGTGAGACA------TTGTATTGTGTCTATGTAGCGATTGGACAGAAACGCTCGACTGTGGCACAATTAGTTCAAATTCTTCCAGAAGCGAATGCTTTGGAATATTCCATTCTTGTAGCAGCCACCGCTTCGGAT------CCTGCTCCTCTGCAATTTCTGGCCCCATATTCTGGGTGTGCCATGGGGGAATATTTCCGCGATAATGGAATGCACGCATTAATTATATATGATGATCTTAGTAAACAGGCGGTGGCATATCGACAAATGTCATTATTGTTACGCCGACCACCAGGCCGTGAGGCTTTCCCAGGGGATGTTTTCTAT------TTACATTCCCGTCTCTTAGAAAGAGCCGCTAAACGATCGGACCAGACAGGTGCAGGTAGCTCGACTGCGTTACCCGTCATTGAAACACAAGCTGGAGACGTATCGGCCTATATCCCCACCAATGTGATC---CCCATTACAGATGGACAAATCTGTTCGGAAACAGAGCTCTTTTATCGCGGAATTAGACCAGCTATTAACGTTGGCTTATCTGTCAGTCGCGTCGGG---TCTGCCGCTCAGTTGAGAGCTATGAAACAAGTCCGCGGTAGTTCAAAACTGGAATTGGCACAATATCGCGAAGTGGCCGCCTTCGCTCAATTTGGG---TCAGACCTTGATGCTGCGACTCAGGCATTACTCAATAGAGGTGCAAGGCTTACAGAAGTGCC---CAAACAACCACAATATGAA---CCACTTCCA---ATTGAAAAA------CAAATTGTAGTGATTTATGCAGCT------------------------------------------------------------------------------------------------------------------------------------------------------------------------------------------------
ARECarec_Nypa_fruticans_Mt_U58 ----------------------------------------------------------------------------------ATGAGATCGGTCGAGTGGTCTCAGTTGGAGATGGGATTGCACGTGTTTATGGA---TTGAACGAGATTCAAGCTGGAGAAATGGTGGAATTTGCCAGCGGTGTGAAAGGAATAGCCTTGAATCTTGAGAATGAGAATGTAGGTATTGTTGT---CTTTGGTAGTGATACCGCTATTAAAGAAGGAGATCTTGTCAAGCGCACTGGATCTATTGTGGATGTTCCTGCGGGAAAGGCCATGTTAGGCCGTGTGGTCGACGCCTTGGGAGTACCTATTGATGGAATAGGGGCTCTAAGC---------------------GATCACGAACGAAGACGTGTCGAAGTGAAAGCC------CCAGGGATTATTGAACGTAAA------TCTGTGCACGAACCCATGCAAACAGGGTTAAAAGCAGTGGATAGCCTGGTTCCTATAGGCCGTGGTCAACGAGAACTTATAATCGGGGACAGACAAACTGGAAAAACTGCTATAGCTATCGATACTATATTAAACCAAAAGCAAATTAACTCAAGG---------------------------------GGCACCTCT---TCAAGTGAGACA------TTGTATTGTGTCTATGTAGCGATTGGACAGAAACGCTCGACTGTGGCACAATTAGTTCAAATTCTTCCAGAAGCGAATGCTTTGGAATATTCCATTCTTGTAGCAGCCACCGCTTCGGAT------CCTGCTCCTCTGCAATTTCTGGCCCCATATTCTGGGTGTGCCATGGGGGAATATTTCAGCGATAATGGAATGCACGCATTAATTATATATGATGATCTTAGTAAACAGGCGGTGGCATATCGACAAATGTCATTATTGTTACGCCGACCACCAGGCCGTGAGGCTTTCCCAGGGGATGTTTTCTAT------TTACATTCCCGTCTCTTAGAAAGAGCCNCTAAACGATCGGACCAGACAGGTGCAGGTAGCTCGACTGCGTTACCCGTCATTGAAACACAAGCTGGAGACGTATCGGCCTATATCCCCACCAATGTGATC---CCCATTACAGATGGACAAATCTGTTCGGAAACAGAGCTCTTTTATCGCGGAATTAGACCAGCTATTAACGTTGGCTTATCTGTCAGTCGCGTCGGG---TCTGCCGCTCAGTTGAGAGCTATGAAACAAGTCCGCGGTAGTTCAAAACTGGAATTGGCACAATATCGCGAAGTGGCCGCCTTCGCTCAATTTGGG---TCAGACCTTGATGCTGCGACTCAGGCATTACCCAATAGAGGTGCAAGGCTTACAGAAGTGCC---CAAACAACCACAATATTCA---CCACTTCCA---ATTGAAAAA------CAAATTGTAGTAATTTATGCAGCTGTCAAGG-----------------------------------------------------------------------------------------------------------------------------------------------------------------------------------------
ARECarec_Phoenix_reclinata_Mt  ----------------------------------------------------------------------------------ATGAGATCGGTCGAGTGGTCTCAGTTGGAGATGGGATTGCACGTGTTTATGGA---TTGAACGAGATTCAAGCTGGAGAAATGGTGGAATTTGCCAGCGGTGTGAAAGGAATAGCCTTGAATCTTGAGAATGAGAATGTAGGTATTGTTGT---CTTTGGTAGTGATACCGCTATTAAAGAAGGAGATCTTGTCAAGCGCACTGGATCTATTGTGGATGTTCCTGCGGGAAAGGCCATGTTAGGCCGTGTGGTCGACGCCTTGGGAGTACCTATTGATGGAAGAGGGGCTCTAAGC---------------------GATCACGAACGAAGACGTGTCGAAGTGAAAGCC------CCAGGGATTATTGAACGTAAA------TCTGTGCACGAACCCATGCAAACAGGGTTAAAAGCAGTGGATAGCCTGGTTCCTATAGGCCGTGGTCAACGAGAACTTATAATCGGGGACAGACAAACTGGAAAAACTGCTATAGCTATCGATACTATATTAAACCAAAAGCAAATGAACTCAAGG---------------------------------GGCACCTCT---GAAAGTGAGACA------TTGTATTGTGTCTATGTAGCGATTGGACAGAAACGCTCGACTGTGGCACAATTAGTTCAAATTCTTCCAGAAGCGAATGCTTTGGAATATTCCATTCTTGTAGCAGCCACCGCTTCGGAT------CCTGCTCCTCTGCAATTTCTGGCCCCATATTCTGGGTGTGCCATGGGGGAATATTTCCGCGATAATGGAATGCACGCATTAATAATATATGATGATCTTAGTAAACAGGCGGTGGCATATCGACAAATGTCATTATTGTTACGCCGACCACCAGGCCGTGAGGCTTTCCCAGGGGATGTTTTCTAT------TTACATTCCCGTCTCTTAGAAAGAGCCGCTAAACGATCGGACCAGACAGGTGCAGGTAGCTCGACTGCGTTACCCGTCATTGAAACACAAGCTGGAGACGTATCGGCCTATATCCCCACCAATGTGATC---CCCATTACAGATGGACAAATCTGTTCGGAAACAGAGCTCTTTTATCGCGGAATTAGACCAGCTATTAACGTTGGCTTATCTGTCAGTCGCGTCGGG---TCTGCCGCTCAGTTGAGAGCTATGAAACAAGTCCGCGGTAGTTCAAAACTGGAATTGGCACAATATCGCGAAGTGGCCGCCTTCGCTCAATTTGGG---TCAGACCTTGATGCTGCGACTCAGGCATTACCCAATAGAGGTGCAAGGCTTACAGAAGTGCC---CAAACAACCACAATATTCA---CCACTTCCA---ATTGAAAAA------GAAATTGTAATTATTTATGCAGCTGTCAAAG-----------------------------------------------------------------------------------------------------------------------------------------------------------------------------------------
ARECarec_Phytelephas_aequatori -----------------------------------------------------------------------------------------------------CTCAGTTGGAGATGGGATTGCACGTGTTTATGGA---TTGAACGAGATTCAAGCTGGAGAAATGGTGGAATTTGCCAGCGGTGTGAAAGGAATAGCCTTGAATCTTGAGAATGAGAATGTAGGTATTGTTGT---CTTTGGTAGTGATACCGCTATTAAAGAAGGAGATCTTGTCAAGCGCACTGGATCTATTGTGGATGTTCCTGCGGGAAAGGCCATGTTAGGCCGTGTGGTCGACGCCTTGGGAGTACCTATTGATGGAAGAGGGGCTCTAAGC---------------------GATCACGAACGAAGACGTGTCGAAGTGAAAGCC------CCAGGGATTATTGAACGTAAA------TCTGTGCACGAACCCATGCAAACAGGGTTAAAAGCAGTGGATAGCCTGGTTCCTATAGGCCGTGGTCAACGAGAACTTATAATCGGGGACAGACAAACTGGAAAAACTGCTATAGCTATCGATACTATATTAAACCAAAAGCAAATGAACTCAAGG---------------------------------GGCACCTCT---GAAAGTGAGACA------TTGTATTGTGTCTATGTAGCGATTGGACAGAAACGCTCGACTGTGGCACAATTAGTTCAAATTCTTCCAGAAGCGAATGCTTTGGAATATTCCATTCTTGTAGCAGCCACCGCTTCGGAT------CCTGCTCCTCTGCAATTTCTGGCCCCATATTCTGGGTGTGCCATGGGGGAATATTTCCGCGATAATGGAATGCACGCATTAATTATATATGATGATCTTAGTAAACAGGCGGTGGCATATCGACAAATGTCATTATTGTTACGCCGACCACCAGGCCGTGAGGCTTTCCCAGGGGATGTTTTCTAT------TTACATTCCCGTCTCTTAGAAAGAGCCGCTAAACGATCGGACCAGACAGGTGCAGGTAGCTCGACTGCGTTACCCGTCATTGAAACACAAGCTGGAGACGTATCGGCCTATATCCCCACCAATGTGATC---CCCATTACAGATGGACAAATCTGTTCGGAAACAGAGCTCTTTTATCGCGGAATTAGACCAGCTATTAACGTTGGCTTATCTGTCAGTCGCGTCGGG---TCTGCCGCTCAGTTGAGAGCTATGAAACAAGTCCGCGGTAGTTCAAAACTTGAATTGGCACAATATCGCGAAGTGGCCGCCTTCGCTCAATTTGGG---TCAGACCTTGATGCTGCGACTCAGGCATTACTCAATAGAGGTGCAAGGCTTACAGAAGTGCC---CAAACAACCACAATATGAA---CCACTTCCA---ATTGAAAAA------CAAATTGTAGTGATTTATGCAGCT------------------------------------------------------------------------------------------------------------------------------------------------------------------------------------------------
ARECarec_Plectocomia_elongata  -------------------------------------------------------------------------------------------------TGGTCTCAGTTGGAGATGGGATTGCACGTGTTTATGGA---TTGAACGAGATTCAAGCTGGAGAAATGGTGGAATTTGCCAGCGGTGTGAAAGGAATAGCCTTGAATCTTGAGAATGAGAATGTAGGTATTGTTGT---CTTTGGTAGTGATACCGCTATTAAAGAAGGAGATCTTGTCAAGCGCACTGGATCTATTGTGGATGTTCCTGCGGGAAAGGCCATGTTAGGCCGTGTGGTCGACGCCTTGGGAGTACCTATTGATGGAAGAGGGGCTCTAAGC---------------------GATCACGAACGAAGACGTGTCGAAGTGAAAGCC------CCAGGGATTATGGAACGTAAA------TCTGTGCACGAACCCATGCAAACAGGGTTAAAAGCAGTGGATAGCCTGGTTCCTATAGGCCGTGGTCAACGAGAACTTATAATCGGGGACAGACAAACTGGAAAAACTGCTATAGCTATCGATACTATATTAAACCAAAAGCAAATGAACTCAAGG---------------------------------GGCACCTCT---GAAAGTGAGACA------TTGTATTGTGTCTATGTAGCGATTGGACAGAAACGCTCGACTGTGGCACAATTAGTTCAAATTCTTCCAGAAGCGAATGCTTTGGAATATTCCATTCTTGTAGCAGCCACCGCTTCGGAT------CCTGCTCCTCTGCAATTTCTGGCCCCATATTCTGGGTGTGCCATGGGGGAATATTTCCGCGATAATGGAATGCACGCATTAATAATATATGATGATCTTAGTAAACAGGCGGTGGCATATCGACAAATGTCATTATTGTTACGCCGACCACCAGGCCGTGAGGCTTTCCCAGGGGATGTTTTCTAT------TTACATTCCCGTCTCTTAGAAAGAGCCGCTAAACGATCGGACCAGACAGGTGCAGGTAGCTCGACTGCGTTACCCGTCATTGAAACACAAGCTGGAGACGTATCGGCCTATATCCCCACCAATGTGATC---CCCATTACAGATGGACAAATCTGTTCGGAAACAGAGCTCTTTTATCGCGGAATTAGACCAGCTATTAACGTTGGCTTATCTGTCAGTCGCGTCGGG---TCTGCCGCTCAGTTGAGAGCTATGAAACAAGTCCGCGGTAGTTCAAAACTGGAATTGGCACAATATCGCGAAGTGGCCGCCTTCGCTCAATTTGGG---TCAGACCTTGATGCTGCGACTCAGGCATTACCAAATAGAGGTGCAAGGCTTACAGAAGTGCC---CAAACAACCACAATATTCA---CCACTTCCA---ATTGAAAAA------CAAATTGTAGTGATTTATGCAGCA------------------------------------------------------------------------------------------------------------------------------------------------------------------------------------------------
ARECarec_Trithrinax_acanthocom -----------------------------------------------------------------------------------------------------CTCAGTTGGAGATGGGATTGCACGTGTTTATGGA---TTGAACGAGATTCAAGCTGGAGAAATGGTGGAATTTGCCAGCGGTGTGAAAGGAATAGCCTTGAATCTTGAGAATGAGAATGTAGGTATTGTTGT---CTTTGGTAGTGATACCGCTATTAAAGAAGGAGATCTTGTCAAGCGCACTGGATCTATTGTGGATGTTCCTGCGGGAAAGGCCATGTTAGGCCGTGTGGTCGACGCCTTGGGVGTACCTATTGATGGAAGAGGGGCTCTAAGC---------------------GATCACGAACGAAGACGTGTCGAAGTGAAAGCC------CCAGGGATTATTGAACGTAAA------TCTGTGCACGAACCCATGCAAACAGGGTTAAAAGCAGTGGATAGCCTGGTTCCTATAGGCCGTGGTCAACGAGAACTTATAATCGGGGACAGACAAACTGGAAAAACTGCTATAGCTATCGATACTATATTAAACCAAAAGCAAATGAACTCAAGG---------------------------------GGCACCTCT---GAAAGTGAGACA------TTGTATTGTGTCTATGTAGCGATTGGACAGAAACGCTCGACTGTGGCACAATTAGTTCAAATTCTTCCAGAAGCGAATGCTTTGGAATATTCCATTCTTGTAGCAGCCACCGCTTCGGAT------CCTGCTCCTCTGCAATTTCTGGCCCCATATTCTGGGTGTGCCATGGGGGAATATTTCCGCGATAATGGAATGCACGCATTAATAATATATGATGATCTTAGTAAACAGGCGGTGGCATATCGACAAATGTCATTATTGTTACGCCGACCACCAGGCCGTGAGGCTTTCCCAGGGGATGTTTTCTAT------TTACATTCCCGTCTCTTAGAAAGAGCCGCTAAACGATCGGACCAGACAGGTGCAGGTAGCTCGACTGCGTTACCCGTCATTGAAACACAAGCTGGAGACGTATCGGCCTATATCCCCACCAATGTGATC---CCCATTACAGATGGACAAATCTGTTCGGAAACAGAGCTCTTTTATCGCGGAATTAGACCAGCTATTAACGTTGGCTTATCTGTCAGTCGCGTCGGG---TCTGCCGCTCAGTTGAGAGCTATGAAACAAGTCCGCGGTAGTTCAAAACTGGAATTGGCACAATATCGCGAAGTGGCCGCCTTCGCTCAATTTGGG---TCAGACCTTGATGCTGCGACTCAGGCATTACTCAATAGAGGTGC----------------------------------------------------------------------------------------------------------------------------------------------------------------------------------------------------------------------------------------------------------------------------------------------
DASYdasy_Baxteria_australis_Mt -------------------------------------------------------------------------------------------------TGGTCTCAGTTGGAGATGGGATTGCACGTGTTTATGGA---TTGAACGAGATTCAAGCTGGAGAAATGGTGGAATTTGCCAGCGGTGTGAAAGGAATAGCCTTGAATCTTGAAAATGAGAATGTAGGTATTGTTGT---CTTTGGTAGTGATACCGCTATTAAAGAAGGAGATCTTGTCAAGCGCACTGGATCTATTGTGGATGTTCCCGCGGGAAAGGCCATGTTAGGCCGTGTGGTCGACGCGTTGGGAGTACCTATTGATGGAAAAGGGGCTCTAAGC---------------------GATCACGAACNAAGACGTGTCNAAGTGAAAGCC------CCAGGGATTATTGAACGTAAA------TCTGTGCACGAACCCATGCAAACAGGGTTAAAAGCAGTGGATAGCCTGGTTCCTATAGNCCGTGGTCANCGAGAACTTATAATCGGGGACAGNCAANCTGGAAAANCAGCTATAGCTATCGATNCTATATTAAACCAAAAGCAAATGAACTCAAGG---------------------------------GCCACCTCT---GAGAGTGAGACA------TTGTATTGTGTCTATGTAGCGATTGGACAGAAACGCTCGACTGTGGCACAATTAGTTCAAATTCTTTCAGAAGCGAATGCTTTGGAATATTCCATTCTTGTAGCAGCCACCGCTTCGGAT------CCTGCTCCTCTGCAATTTCTGGCCCCATATTCTGGGTGTGCCATGGGGGAATATTTCCGCGATAATGGAATGCACGCATTAATAATATATGATGATCTTAGTAAACAGGCGGTGGCATATCGACAAATGTCATTATTGTTACGCCGACCACCAGGCCGTGAGGCTTTCCCAGGGGATGTTTTCTAT------TTACATTCCCGTCTCTTAGAAAGAGCCGCTAAACGATCGGACCAGACAGGTGCAGGTAGCTCGACTGCGTTACCCGTCATTGAAACACAAGCTGGAGACGTATCGGCCTATATCCCCACCAATGTGATC---CCCATTACAGATGGACAAATCTGTTCGGAAACAGAGCTCTTTTATCGCGGAATTAGACCAGCTATTAACGTTGGCTTATCTGTCAGTCGCGTCGGG---TCTGCCGCTCAGTTGAAAGCTATGAAACAAGTCCGCGGTAGTTCAAAACTGGAATTGGCACAATATCGCGAAGTGGCCGCCTTCGCTCAATTTGGG---TCAGACCTTGATGCTGCGACTCAGGCATTACCCAATAGAGGTGCAAGGCTTACAGAAGTGCC---CAAACAACCACAATATTCA---CCACTTCCA---ATTGAAAAA------CAAATTGTAGTGATTTATGCAGCT------------------------------------------------------------------------------------------------------------------------------------------------------------------------------------------------
DASYdasy_Calectasia_cyanea_Mt  -------------------------------------------------------------------------------------------------TGGTCTCAGTTGGAGATGGGATTGCACGTGTTTATGGA---TTGAACGAGATTCAAGCTGGAGAAATGGTGGAATTTGCCAGCGGTGTGAAAGGAATAGCCTTGAATCTTGAAAATGAGAATGTAGGTATTGTTGT---CTTTGGTAGTGATACCGCTATTAAAGAAGGAGATCTTGTCAAGCGCACTGGATCTATTGTGGATGTTCCTGCGGGAAAGGCCATGTTAGGCCGTGTGGTCGACGCGTTGGGAGTACCTATTGATGGAAAAGGGGCTCTAAGC---------------------GATCACGAACGAAGACGTGTCGAAGTGAAAGCC------CCAGGGATTATTGAACGTAAA------TCTGTGCACGAACCCATGCAAACAGGGTTAAAAGCAGTGGATAGCCTGGTTCCTATAGGCCGTGGTCAACGAGAACTTATAATCGGGGACAGACAAACTGGAAAAACAGCTATAGCTATCGATACTATATTAAACCAAAAGCAAATGAACTCAAGG---------------------------------GCCACCTCT---GAGAGTGAGACA------TTGTATTGTGTCTATGTAGCGATTGGACAGAAACGCTCGACTGTGGCACAATTAGTTCAAATTCTTTCAGAAGCGAATGCTTTGGAATATTCCATTCTTGTAGCAGCCACCGCTTCGGAT------CCTGCTCCTCTGCAATTTCTGGCCCCATATTCTGGGTGTGCCATGGGGGAATATTTCCGCGATAATGGAATGCACGCATTAATAATATATGATGATCTTAGTAAACAGGCGGTGGCATATCGACAAATGTCATTATTGTTACGCCGACCACCAGGCCGTGAGGCTTTCCCAGGGGATGTTTTCTAT------TTACATTCCCGTCTCTTAGAAAGAGCGGCTAAACGATCGGACCAGACAGGTGCAGGTAGCTCGACTGCGTTACCCGTCATTGAAACACAAGCTGGAGACGTATCGGCCTATATCCCCACCAATGTGATC---CCCATTACAGATGGACAAATCTGTTCGGAAACAGAGCTCTTTTATCGGGGAATTAGACCAGCTATTAACGTTGGCTTATCTGTCAGTCGCGTCGGG---TCTGCCGCTCAGTTGAAAGCTATGAAACAAGTCCGCGGTAGTTCAAAACTTGAATTGGCACAATATCGCGAAGTGGCCGCCTTCGCTCAATTTGGG---TCAGACCTTGATGCTGCGACTCAGGCATTACCCAATAGAGGTGCAAGGCTTACAGAAGTGCC---CAAACAACCACAATATTCA---CCACTTCCA---ATTGAAAAA------CAAATTGTAGTGATTTATGCAGCT------------------------------------------------------------------------------------------------------------------------------------------------------------------------------------------------
DASYdasy_Dasypogon_hookeri_Mt  -----------------------------------------------------------------------------------------------------CTCAGTTGGAGATGGGATTGCACGTGTTTATGGA---TTGAACGAGATTCAAGCTGGAGAAATGGTGGAATTTGCCAGCGGTGTGAAAGGAATAGCCTTGAATCTTGAAAATGAGAATGTAGGTATTGTTGT---CTTTGGTAGTGATACCGCTATTAAAGAAGGAGATCTTGTCAAGCGCACTGGATCTATTGTGGATGTTCCTGCGGGAAAGGCCATGTTAGGCCGTGTGGTCGACGCGTTGGGAGTACCTATTGATGGAAAAGGGGCTCTAAGC---------------------GATCACGAACGAAGACGTGTCGAAGTGAAAGCC------CCAGGGATTATTGAGCGTAAA------TCTGTGCACGAACCCATGCAAACAGGGTTAAAAGCAGTGGATAGCCTGGTTCCTATAGGCCGTGGTCAACGAGAACTTATAATCGGGGACAGACAAACTGGAAAAACAGCTATAGCTATCGATACTATATTAAACCAAAAGCAAATGAACTCAAGG---------------------------------GCCACCTCT---GAGAGTGAGACA------TTGTATTGTGTCTATGTAGCGATTGGACAGAAACGCTCGACTGTGGCACAATTAGTTCAAATTCTTTCAGAAGCGAATGCTTTGGAATATTCCATTCTTGTAGCAGCCACCGCTTCGGAT------CCTGCTCCTCTGCAATTTCTGGCCCCATATTCTGGGTGTGCCATGGGGGAATATTTCCGCGATAATGGAATGCACGCATTAATAATATATGATGATCTTAGTAAACAGGCGGTGGCATATCGACAAATGTCATTATTGTTACGCCGACCACCAGGCCGTGAGGCTTTCCCAGGGGATGTTTTCTAT------TTACATTCCCGTCTCTTAGAAAGAGCTGCTAAACGATCGGACCAGACAGGTGCAGGTAGCTCGACTGCGTTACCCGTCATTGAAACACAAGCTGGAGACGTATCGGCCTATATCCCCACCAATGTGATC---CCCATTACAGATGGACAAATCTGTTCGGAAACAGAGCTCTTTTATCGGGGAATTAGACCAGCTATTAACGTTGGCTTATCTGTCAGTCGCGTCGGG---TCTGCCGCTCAGTTGAAAGCTATGAAACAAGTCCGCGGTAGTTCAAAACTTGAATTGGCACAATATCGCGAAGTGGCCGCCTTCGCTCAATTTGGG---TCAGACCTTGATGCTGCGACTCAGGCATTACCCAATAGAGGTGCAAGGCTTACAGAAGTGCC---CAAACAACCACAATATTCA---CCACTTCCA---ATTGAAAAA------CAAATTG-----------------------------------------------------------------------------------------------------------------------------------------------------------------------------------------------------------------
DASYdasy_Kingia_australis_Mt_A -------------------------------------------------------------------------------------------------TGGTCTCAGTTGGAGATGGGATTGCACGTGTTTATGGA---TTGAACGAGATTAAAGCTGGAGAAATGGTGGAATTTGCCAGCGGTGTGAAAGGAATAGCCTTGAATCTTGAAAATGAGAATGTAGGTATTGTTGT---CTTTGGTAGTGATACCGCTATTAAAGAAGGAGATCTTGTCAAGCGCACTGGATCTATTGTGGATGTTCCTGCGGGAAAGGCCATGTTAGGCCGTGTGGTCGACGCGTTGGGAGTACCTATTGATGGAAAAGGGGCTCTAAGC---------------------GATCACGAACGAAGACGTGTCGAAGTGAAAGCC------CCAGGGATTATTGAACGTAAA------TCTGTGCACGAACCCATGCAAACAGGGTTAAAAGCAGTGGATAGCCTGGTTCCTATAGGCCGTGGTCAACGAGAACTTATAATCGGGGACAGACAAACTGGAAAAACAGCTATAGCTATCGATACTATATTAAACCAAAAGCAAATGAACTCAAGG---------------------------------GCCACCTCT---GAGAGTGAGACA------TTGTATTGTGTCTATGTAGCGATTGGACAGAAACGCTCGACTGTGGCACAATTAGTTCAAATTCTTTCAGAAGCGAATGCTTTGGAATATTCCATTCTTGTAGCAGCCACCGCTTCGGAT------CCTGCTCCTCTGCAATTTCTGGCCCCATATTCTGGGTGTGCCATGGGGGAATATTTCCGCGATAATGGAATGCACGCATTAATAATATATGATGATCTTAGTAAACAGGCGGTGGCATATCGACAAATGTCATTATTGTTACGCCGACCACCAGGCCGTGAGGCTTTCCCAGGGGATGTTTTCTAT------TTACATTCCCGTCTCTTAGAAAGAGCCGCTAAACGATCGGACCAGACAGGTGCAGGTAGCTCGACTGCGTTACCCGTCATTGAAACACAAGCTGGAGACGTATCGGCCTATATCCCCACCAATGTGATC---CCCATTACAGATGGACAAATCTGTTCGGAAACAGAGCTCTTTTATCGCGGAATTAGACCAGCTATTAACGTTGGCTTATCTGTCAGTCGCGTCGGG---TCTGCCGCTCAGTTGAAAGCTATGAAACAAGTCCGCGGTAGTTCAAAACTGGAATTGGCACAATATCGCGAAGTGGCCGCCTTCGCTCAATTTGGG---TCAGACCTTGATGCAGCGACTCAGGCATTACCCAATAGAGGTGCAAGGCTTACAGAAGTGCC---CAAACAACCACAATATTCA---CCACTTCCA---ATTGAAAAA------CAAATTGTAGTGATTTATGCAGCT------------------------------------------------------------------------------------------------------------------------------------------------------------------------------------------------
POALrapa_Cephalostemon_flavus  -------------------------------------------------------------------------------------------------TGGNCTCAGTTGGAGATGGGATTGCACGTGTTTATGGA---TTGAACGAGATTCAAGCTGGAGAAATGGTGGAATTTGCCAGCGGTGTGAAAGGAATAGCCTTGAATCTTGAGAATGAGAATGTAGGTATTGTTGT---CTTTGGTAGTGATACCGCTATTAAAGAAGGAGATCTTGTCAAGCGCACTGGATCCATTGTGGATGTTCCTGCGGGAAAGGCCATGTTAGGCCGTGTGGTCGACGCCTTGGGAGTACCTATTGATGGAAGAGGGGCTCTAAGC---------------------GATCACGAACGAAGACGTGTCNAAGTGAAAGCC------CCAGGGATTATTGAACGTAAA------TCTGNGCACNAACCCATGCNAACAGGCTTAAAAGCAGTGGATAGCCTGGTTCCTATAGGCCSTGGTCAWCGAGANCTTATATTCGGGGRCAGACNNNCTGNAAANACNGCTMTAGCTNTCGATACCNTNTTANNCCNAANGCAAATGATCTCNAGG---------------------------------GCCGCCTCT---GACAGTGAGTCA------TTGTATTGTGTCTATGTAGCGATTGGNCNGANACGCTCGACTGTGGCNCAATTAGTTCAANTTCTGTCAGAAGCAAATGCTTTGGAATATTCCATTCTTGTAGCAGCCACCGCTTCGGAT------CCTGCTCCTCTGCAATTTCTGGCCCCATATTCTGGGTGTGCCATGGGGGAATATTTCCGCGATAATGGAATGCACGCATTAATTATATATGATGATCTAAGTAAACAGGCGGTGGCATATCGACAAATGTCATTATTGTTACGCCGACCACCAGGCCGTGAGGCTTTCCCAGGGGATGTTTTCTAT------TTACATTCCCGTCTCCTAGAAAGAGCCGCTAAACGATCGGACCTGACAGGTGCAGGTAGCTTGACCGCCTTACCCGTCATTGAAACACAAGCTGGAGACGTATCGGCCTATATCCCCACCAATGTGATC---CCCATTACAGATGGACAAATCTGTTCGGAAACAGAGCTCTTTTATCGCGGAATTAGACCAGCTATTAACGTTGGCTTATCTGTCAGTCGCGTCGGG---TCTGCCGCTCAGTTGAGAGCTATGAAACAAGTCCGCGGTAGTTCAAAACTGGAATTGGCACAATATCGCGAAGTGGCCGCCTTCGCTCAATTTGGG---TCAGACCTTGATGCTGCGACTCAGGCATTACTCAATAGAGGTGCAAGGCTTACTGAAGTGCC---CAAACAACCACAATATTCA---CCACTTCCA---ATTGAAAAA------GAAATTGTAGTGATTTATGCAGCT------------------------------------------------------------------------------------------------------------------------------------------------------------------------------------------------
POALrapa_Epidryos_allenii_Mt_A -------------------------------------------------------------------------------------------------TGGTCTCAGTTGGAGATGGGATTGCACGTGTTTATGGA---TTGAACGAGATTCAAGCTGGAGAAATGGTGGAATTTGCCAGCGGTGTGAAAGGAATAGCCTTGAATCTTGAGAATGAGAATGTAGGTATTGTTGT---CTTTGGTAGTGATACCGCTATTAAAGAAGGAGATCTTGTCAAGCGCACAGGATCCATTGTGGATGTTCCTGCGGGAAAGGCCATGTTAGGCCGTGTGGTCGACGCCTTGGGAGTACCTATTGATGGAAGAGGGGCTCTAAGC---------------------GATCACGAACGAAGACGTGTCGAAGTGAAAGCC------CCAGGGATTATCGAACGTAAA------TCTGTGCACGAACCCATGCAAACAGGCTTAAAAGCAGTGGATAGCCTGGTTCCTATAGGCCGTGGTCAACGAGAACTTATAATCGGGGACAGACAAACTGGAAAAACAGCTATAGCTATCGATACCATATTAAACCAAAAGCAAATGAACTCAAGG---------------------------------GCCACCTCT---GAGAGTGAGACA------TTGTATTGTGTCTATGTAGCGATTGGACAGAAACGCTCAACTGTGGCACAACTAGTTCAAATTCTGTCAGAAGCAGATGCTTTGGAATATTCCATTCTTGTAGCAGCCACCGCTTCGGAT------CCTGCTCCTCTGCAATTTCTGGCCCCATATTCAGGGTGTGCCATGGGGGAATATTTCCGCGATAATGGAATGCACGCATTAATTATATATGATGATCTAAGTAAACAGGCGGTGGCATATCGACAAATGTCATTATTGTTACGCCGACCACCAGGCCGTGAGGCTTTCCCAGGGGATGTTTTCTAT------TTACATTCCCGTCTCCTAGAAAGAGCCGCTAAACGATCGGACCAGACAGGTGCAGGTAGCTTGACCGCCTTACCCGTCATTGAAACACAAGCTGGAGACGTATCGGCCTATATCCCCACCAATGTGATC---CCCATTACAGATGGACAAATCTGTTCGGAAACAGAGCTCTTTTATCGCGGAATTAGACCAGCTATTAACGTTGGCTTATCTGTCAGTCGCGTCGGG---TCTGCCGCTCAGTTGAGAGCTATGAAACAAGTCCGCGGTAGTTCAAAACTTGAATTGGCACAATATCGCGAAGTGGCCGCCTTCGCTCAATTTGGG---TCAGACCTTGATGCTGCGACTCAGGCATTACTCAATAGAGGTGCAAGGCTTACTGAAGTGCC---CAAACAACCACAATATTCA---CCACTTCCA---ATTGAAAAA------CAAATCGCAGTGATTTATGCAGCT------------------------------------------------------------------------------------------------------------------------------------------------------------------------------------------------
POALrapa_Kunhardtia_radiata_Mt -----------------------------------------------------------------------------------------------------CTCAGTTGGAGATGGGATTGCACGTGTTTATGGA---TTGAACGAGATTCAAGCTGGAGAAATGGTGGAATTTGCCAGCGGTGTGAAAGGAATAGCCTTGAATCTTGAGAATGAGAATGTAGGTATTGTTGT---CTTTGGTAGTGATACCGCTATTAAAGAAGGAGATCTTGTCAAGCGCACAGGATCCATTGTGGATGTTCCTGCGGGAAAGGCCATGTTAGGCCGTGTGGTCGACGCCTTGGGAGTACCTATTGATGGAAGAGGGGCTCTAAGC---------------------GATCACGAACGAAGACGTGTCGAAGTGAAAGCC------CCAGGGATTATTGAACGTAAA------TCTGTGCACGAACCCATGCAAACAGGCTTAAAAGCAGTGGATAGCCTGGTTCCTATAGGCCGTGGTCAACGAGAACTTATAATCGGGGACAGACAAACTGGAAAAACAGCTATAGCTATCGATACCATATTAAACCAAAAGCAAATGAACTCAAGG---------------------------------GCCACCTCT---GAGAGTGAGACA------TTGTATTGTGTCTATGTAGCGATTGGACAGAAACGCTCAACTGTGGCACAATTAGTTCAAATTCTGTCAGAAGCAAATGCTTTGGAATATTCCATTCTTGTAGCAGCCACCGCTTCGGAT------CCTGCTCCTCTGCAATTTCTGGCCCCATATTCAGGGTGTGCCATGGGGGAATATTTCCGCGATAATGGAATGCACGCATTAATTATATATGATGATCTAAGTAAACAGGCGGTGGCATATCGACAAATGTCATTATTGTTACGCCGACCACCAGGCCGTGAGGCTTTCCCAGGGGATGTTTTCTAT------TTACATTCCCGTCTCCTAGAAAGAGCCGCTAAACGATCGGACCAGACAGGTGCAGGTAGCTTGACCGCCTTACCCGTCATTGAAACACAAGCTGGAGACGTATCGGCCTATATCCCCACCAATGTGATC---CCCATTACAGATGGACAAATCTGTTCGGAAACAGAGCTCTTTTATCGCGGAATTAGACCAGCTATTAACGTTGGCTTATCTGTCAGTCGCGTCGGG---TCTGCCGCTCAGTTGAGAGCTATGAAACAAGTCCGCGGTAGTTCAAAACTGGAATTGGCACAATATCGCGAAGTGGCCGCCTTCGCTCAATTTGGG---TCAGACCTTGATGCTGCGACTCAGGCATTACTCAATAGAGGTGCAAGGCTTACTGAAGTGCC---CAAACAACCACAATATTCA---CCACTTCCA---ATTGAAAAA------CAAATTGTAGTGATTTATGCAGCT------------------------------------------------------------------------------------------------------------------------------------------------------------------------------------------------
POALrapa_Rapatea_xiphoides_Mt  -------------------------------------------------------------------------------------------------TGGTCTCAGTTGGAGATGGGATTGCACGTGTTTATGGA---TTGAACGAGATTCAAGCTGGAGAAATGGTGGAATTTGCCAGCGGTGTGAAAGGAATAGCCTTGAATCTTGAGAATGAGAATGTAGGTATTGTTGT---CTTTGGTAGTGATACCGCTATTAAAGAAGGAGATCTTGTCAAGCGCACTGGATCTATTGTGGATGTTCCTGCGGGAAAGGCCATGTTAGGCCGTGTGGTCGACGCCTTGGGAGTACCTATTGATGGAAGAGGGGCTCTAAGC---------------------GATCACGAACGAAGACGTGTCGAAGTGAAAGCC------CCAGGGATTATTGAACGTAAA------TCTGTGCACGAACCCATGCAAACAGGCTTAAAAGCAGTGGATAGCCTGGTTCCTATAGGCCGTGGTCAACGAGAACTTATAATCGGGGACAGACAAACTGGAAAAACTGCTATAGCTATCGATACCATATTAAACCAAAAGCAAATGAACTCAAGG---------------------------------GCCACCTCT---GAGAGTGAGACA------TTGTATTGTGTCTATGTAGCGATTGGACAGAAACGCTCAACTGTGGCACAATTAGTTCAAATTCTGTCAGAAGCAAATGCTTTGGAATATTCCATTCTTGTAGCAGCTACCGCTTCGGAT------CCTGCTCCTCTGCAATTTCTGGCCCCATATTCTGGGTGTGCCATGGGGGAATATTTCCGCGATAATGGAATGCACGCATTAATTATATATGATGATCTAAGTAAACAGGCGGTGGCATATCGACAAATGTCATTATTGTTACGCCGACCACCAGGCCGTGAGGCTTTCCCAGGGGATGTTTTCTAT------TTACATTCCCGTCTCCTAGAAAGAGCCGCTAAACGATCGGACCAGACAGGTGCAGGTAGCTTGACCGCCTTACCCGTCATTGAAACACAAGCTGGAGACGTATCGGCCTATATCCCCACCAATGTGATC---CCCATTACAGATGGACAAATCTGTTCGGAAACAGAGCTCTTTTATCGCGGAATTAGACCAGCTATTAACGTTGGCTTATCTGTCAGTCGCGTCGGG---TCTGCCGCTCAGTTGAGAGCTATGAAACAAGTCCGCGGTAGTTCAAAACTAGAATTGGCACAATATCGCGAAGTGGCCGCCTTCGCTCAATTTGGG---TCAGACCTTGATGCTGCGACTCAGGCATTACTCAATAGAGGTGCAAGGCTTACTGAAGTGCC---CAAACAACCACAATATTCA---CCACTTCAA---ATTGAAAAA------CAAATTGTAGTGAT----------------------------------------------------------------------------------------------------------------------------------------------------------------------------------------------------------
POALrapa_Schoenocephalium_cucu -----------------------------------------------------------------------------------------------------CTCAGTTGGAGATGGGATTGCACGTGTTTATGGA---TTGAACGAGATTCAAGCTGGAGAAATGGTGGAATTTGCCAGCGGTGTGAAAGGAATAGCCTTGAATCTTGAGAATGAGAATGTAGGTATTGTTGT---CTTTGGTAGTGATACCGCTATTAAAGAAGGAGATCTTGTCAAGCGCACAGGATCCATTGTGGATGTTCCTGCGGGAAAGGCCATGTTAGGCCGTGTGGTCGACGCCTTGGGAGTACCTATTGATGGAAGAGGGGCTCTAAGC---------------------GATCACGAACGAAGACGTGTCGAAGTGAAAGCC------CCAGGGATTATTGAACGTAAA------TCTGTGCACGAACCCATGCAAACAGGCTTAAAAGCAGTGGATAGCCTGGTTCCTATAGGCCGTGGTCAACGAGAACTTATAATCGGGGACAGACAAACTGGAAAAACAGCTATAGCTATCGATACCATATTAAACCAAAAGCAAATGAACTCAAGG---------------------------------GCCACCTCT---GAGAGTGAGACA------TTGTATTGTGTCTATGTAGCGATTGGACAGAAACGCTCAACTGTGGCACAATTAGTTCAAATTCTGTCAGAAGCAAATGCTTTGGAATATTCCATTCTTGTAGCAGCCACCGCTTCGGAT------CCTGCTCCTCTGCAATTTCTGGCCCCATATTCAGGGTGTGCCATGGGGGAATATTTCCGCGATAATGGAATGCACGCATTAATTATATATGATGATCTAAGTAAACAGGCGGTGGCATATCGACAAATGTCATTATTGTTACGCCGACCACCAGGCCGTGAGGCTTTCCCAGGGGATGTTTTCTAT------TTACATTCCCGTCTCCTAGAAAGAGCCGCTAAACGATCGGACCAGACAGGTGCAGGTAGCTTGACCGCCTTACCCGTCATTGAAACACAAGCTGGAGACGTATCGGCCTATATCCCCACCAATGTGATC---CCCATTACAGATGGACAAATCTGTTCGGAAACAGAGCTCTTTTATCGCGGAATTAGACCAGCTATTAACGTTGGCTTATCTGTCAGTCGCGTCGGG---TCTGCCGCTCAGTTGAGAGCTATGAAACAAGTCCGCGGTAGTTCAAAACTTGAATTGGCACAATATCGCGAAGTGGCCGCCTTCGCTCAATTTGGG---TCAGACCTTGATGCTGCGACTCAGGCATTACTCAATAGAGGTGCAAGGCTTACTGAAGTGCC---CAAACAACCACAATATTCA---CCACTTCCA---ATTGAAAAA------CAAATTGTAGTGATTTATGCAGCT------------------------------------------------------------------------------------------------------------------------------------------------------------------------------------------------
POALrapa_Spathanthus_bicolor_M -----------------------------------------------------------------------------------------------------CTCAGTTGGAGATGGGATTGCACGTGTTTATGGA---TTGAACGAGATTCAAGCTGGAGAAATGGTGGAATTTGCCAGCGGTGTGAAAGGAATAGCCTTGAATCTTGAGAATGAGAATGTAGGTATTGTTGT---CTTTGGTAGTGATACCGCTATTAAAGAAGGAGATCTTGTCAAGCGCACTGGATCCATTGTGGATGTTCCTGCGGGAAAGGCCATGTTAGGCCGTGTGGTCGACGCCTTGGGAGTACCTATTGATGGAAGAGGGGCTCTAAGC---------------------GATCACGAACGAAGACGTGTCGAAGTGAAAGCC------CCAGGGATTATTGAACGTCAA------TCTGTGCACGAACCCATGCAAACAGGCTTAAAAGCAGTGGATAGCCTGGTTCCTATAGGCCGTGGTCAACGAGAACTTATAATCGGGGACAGACAAACTGGAAAAACTGCTATAGCTATCGATACCATATTAAACCAAAAGCAAATGAACTCAAGG---------------------------------GCCACCTCT---GAGAGTGAGACA------TTGTATTGTGTCTATGTAGCGATTGGACAGAAACGCTCAACTGTGGCACAATTAGTTCAAATTCTGTCAGAAGCAAATGCTTTGGAATATTCCATTCTTGTAGCAGCCACCGCTTCGGAT------CCTGCTCCTCTGCAATTTCTGGCCCCATATTCTGGGTGTGCCATGGGGGAATATTTCCGCGATAATGGAATGCACGCATTAATTATATATGATGATCTAAGTAAACAGGCGGTGGCATATCGACAAATGTCATTATTGTTACGCCGACCACCAGGCCGTGAGGCTTTCCCAGGGGATGTTTTCTAT------TTACATTCCCGTCTCCTAGAAAGAGCCGCTAAACGATCGGACCAGACAGGTGCAGGTAGCTTGACCGCCTTACCCGTCATTGAAACACAAGCTGGAGACGTATCGGCCTATATCCCCACCAATGTGATC---CCCATTACAGATGGACAAATCTGTTCGGAAACAGAGCTCTTTTATCGCGGAATTAGACCAGCTATTAACGTTGGCTTATCTGTCAGTCGCGTCGGG---TCTGCCGCTCAGTTGAGAGCTATGAAACAAGTCCGCGGTAGTTCAAAACTGGAATTGGCACAATATCGCGAAGTGGCCGCCTTCGCTCAATTTGGG---TCAGACCTTGATGCTGCGACTCAGGCATTACTCAATAGAGGTGCAAGGCTTACTGAAGTGCC---CAAACAACCACAATATTCA---CCACTTCCA---ATTGAAAAA------GAAATTTTAGTGATTTATGCAGCT------------------------------------------------------------------------------------------------------------------------------------------------------------------------------------------------
POALrapa_Stegolepis_parvipetal ------------------------------------------------------------------------------------------------------TCAGTTGGAGATGGGATTGCACGTGTTTATGGA---TTGAACGAGATTCAAGCTGGAGAAATGGTGGAATTTGCCAGCGGTGTGAAAGGAATAGCCTTGAATCTTGAGAATGAGAATGTAGGTATTGTTGT---CTTTGGTAGTGATACCGCTATTAAAGAAGGAGATCTTGTCAAGCGCACAGGATCCATTGTGGATGTTCCTGCGGGAAAGGCCATGTTAGGCCGTGTGGTCGACGCCTTGGGAGTACCTATTGATGGAAGAGGGGCTCTAAGC---------------------GATCACGAACGAAGACGTGTCGAAGTGAAAGCC------CCAGGGATTATTGAACGTAAA------TCTGTGCACGAACCCATGCAAACAGGCTTAAAAGCAGTGGATAGCCTGGTTCCTATAGGCCGTGGTCAACGAGAACTTATAATCGGGGACAGACAAACTGGAAAAACAGCTATAGCTATCGATACCATATTAAACCAAAAGCAAATGAACTCAAGG---------------------------------GCCACCTCT---GAGAGTGAGACA------TTGTATTGTGTCTATGTAGCGATTGGACAGAAACGCTCAACTGTGGCACAATTAGTTCAAATTCTGTCAGAAGCAAATGCTTTGGAATATTCCATTCTTGTAGCAGCCACCGCTTCGGAT------CCTGCTCCTCTGCAATTTCTGGCCCCATATTCAGGGTGTGCCATGGGGGAATATTTCCGCGATAATGGAATGCACGCATTAATTATATATGATGATCTAAGTAAACAGGCGGTGGCATATCGACAAATGTCATTATTGTTACGCCGACCACCAGGCCGTGAGGCTTTCCCAGGGGATGTTTTCTAT------TTACATTCCCGTCTCCTAGAAAGAGCCGCTAAACGATCGGACCAGACAGGTGCAGGTAGCTTGACCGCCTTACCCGTCATTGAAACACAAGCTGGAGACGTATCGGCCTATATCCCCACCAATGTGATC---CCCATTACAGATGGACAAATCTGTTCGGAAACAGAGCTCTTTTATCGCGGAATTAGACCAGCTATTAACGTTGGCTTATCTGTCAGTCGCGTCGGG---TCTGCCGCTCAGTTGAGAGCTATGAAACAAGTCCGCGGTAGTTCAAAACTGGAATTGGCACAATATCGCGAAGTGGCCGCCTTCGCTCAATTTGGG---TCAGACCTTGATGCTGCGACTCAGGCATTACTCAATAGAGGTGCAAGGCTTACTGAAGTGCC---CAAACAACCACAATATTCA---CCACTTCCA---ATTGAAAAA------CAAATTGTAGTGATTTATGCAGCT------------------------------------------------------------------------------------------------------------------------------------------------------------------------------------------------
POALspar_Sparganium_eurycarpum -------------------------------------------------------------------------------------------------TGGTCTCAGTTGGAGATGGGATTGCACGTGTTTATGGA---TTGAACGAGATTCAWGCTGGAGAAATGGTGGAATTTGCCTGCGGTGTKAAAGGAAYASCCTTGAATCTTGAGAATGAGAMTGTAGGTATTGTTGT---CTTTGGTAGTGAYACCGCTATTAAAGAAGGAGATCTTGTCAAGCGCACTGGATCTATTGTGGATGTTCCTGCGGGAAAGGCCATGTTAGGCCGTGTGGTCGACGCCTTGGGAGTACCTATTGATGGAAAAGGGGCTCTAAGC---------------------GATCACGAACGAAGACGTGTCGAAGTGAAAGCC------CCAGGGATTATTGAACGTAAA------TCTGTGCACGAACCCATGCAAACAGGGTTAAAAGCAGTGGATAGCCTGGTTCCTATAGGCCGTGGTCAACGAGAACTTATAATCGGGGACAGACAAACTGGAAAAACTGCTATAGCTATCGATACTATATTAAACCAAAAGCAACTGAACTCAAGG---------------------------------GGCACA------GAGAGTGAGACA------TTGTATTGTGTCTATGTAGCGATTGGACAAAAACGCTCGACTGTGGCACAATTAGTTCAAATTCTTCCAGAAGCGAATGCTTTGGAATATTCCATTCTTGTAGCAGCCACCGCTTCGGAT------CCTGCTCCTCTGCAATTTCTGGCCCCATATTCAGGGTGTGCCATGGGGGAATATTTCCGCGATAATGGAATGCACGCATTAATTATATATGATGATCTAAGTAAACAGGCGGTGGCATATCGACAAATGTCATTATTGTTACGCCGACCACCAGGCCGTGAGGCTTTCCCAGGGGATGTTTTCTAT------TTACATTCCCGTCTCTTAGAAAGAGCCGCTAAACGATCGGACCAGACAGGTGCAGGTAGCTCGACTGCGTTACCCGTCATTGAAACACAAGCTGGAGACGTATCGGCCTATATCCCCACCAATGTGATC---CCCATTACAGATGGACAAATCTGTTTGGAAACAGAGCTCTTTTATCGCGGAATTAGACCAGCTATTAACGTTGGCTTATCTGTCAGTCGCGTCGGG---TCTGCCGCTCAGTTGAAAGCTATGAAACAAGTCCGCGGTAGTTCAAAACTAGAATTGGCACAATATCGCGAAGTGGCCGCCTTCGCTCAATTTGGG---TCAGACCTTGATGCTGCGACTCAGGCATTACTCAATAGAGGTGCAAGGCTTACTGAAGTGCC---CAAACAACCACAATATTCA---CCACTTCCA---ATTGAAAAA------CAAATTGTAGTGATTTATGC----------------------------------------------------------------------------------------------------------------------------------------------------------------------------------------------------
POALtyph_Typha_latifolia_Mt_AY ---------------------------------------------------------------------------------------------------GTCTCAGTTGGAGATGGGATTGCACGTGTTTATGGA---TTGAACGAGATTCAAGCTGGAGAAATGGTTGAATTTGCCAGCGGTGTGAAAGGAATAGCCTTGAATCTTGAGAATGAGAATGTAGGTATTGTTGT---CTTTGGTAGTGATACCGCTATTAAAGAAGGAGATCTTGTCAAGCGCACTGGATCTATTGTGGATGTTCCTGCGGGAAAGGCCATGTTAGGCCGTGTGGTCGACGCCTTGGGAGTACCTATTGATGGAAAAGGGGCTCTAAGC---------------------GATCACGAACGAAGACGTGTCGAAGTGAAAGCC------CCAGGGATTATTGAACGTAAA------TCAGTGCACGAACCCATGCAAACAGGGTTAAAAGCAGTGGATAGCCTGGTTCCTATAGGCCGTGGTCAACGAGAACTTATAATCGGGGACAGACAAACTGGAAAAACTGCTATAGCTATCGATACTATATTAAACCAAAAGCAAATGAACTCAAGG---------------------------------GGCACA------GAGAGTGAGACA------TTGTATTGTGTCTATGTAGCGATTGGACAAAAACGCTCGACTGTGGCACAATTAGTTCAAATTCTTCCAGAAGCGAATGCTTTGGAATATTCCATTCTTGTAGCAGCCACCGCTTCGGAT------CCTGCCCCTCTGCAATTTCTGGCCCCATATTCAGGGTGTGCCATGGGGGAATATTTCCGCGATAATGGAATGCACGCATTAATTATATATGATGATCTAAGTAAACAGGCGGTGGCATATCGACAAATGTCATTATTGTTACGCCGACCACCAGGCCGTGAGGCTTTCCCAGGGGATGTTTTCTAT------TTACATTCCCGTCTCTTAGAAAGAGCCGCTAAACGATCGGACCAGACAGGTGCAGGTAGCTCGACTGCGTTACCCGTCATTGAAACACAAGCTGGAGACGTATCGGCCTATATCCCCACCAATGTGATC---CCCATTACAGATGGACAAATCTGTTTGGAAACAGAGCTCTTTTATCGCGGAATTAGACCAGCTATTAACGTTGGCTTATCTGTCAGTCGCGTCGGG---TCTGCCGCTCAGTTGAAAGCTATGAAACAAGTCCGCGGTAGTTCAAAACTGGAATTGGCACAATATCGCGAAGTGGCCGCCTTCGCTCAATTTGGG---TCAGACCTTGATGCTGCGACTCAGGCATTACTCAATAGAGGTGCAAGGCTGACAGAAGTGCC---CAAACAACCACAATATTCA---CCACTTCCA---ATTGAAAAA------CAAATTGTAGTGATTTATGCAGCT------------------------------------------------------------------------------------------------------------------------------------------------------------------------------------------------
POALbrom_Ananas_comosus_Mt_AY2 ------------------------------------------------------------------------------------------------------TCAGTTGGAGATGGGATTGCACGTGTTTATGGA---TTGAACGAGATTCAAGCTGGAGAAATGGTGGAATTTGCCAGCGGTGTGAAAGGAATAGCCTTGAATCTTGAGAATGAGAATGTAGGTATTGTTGT---CTTTGGTAGTGATACCGCTATTAAAGAAGGAGATCTTGTCAAGCGCACAGGATCCATTGTGGATGTTCCTGCGGGAAAGGCCATGTTAGGCCGTGTGGTCGACGCCTTGGGAGTACCTATTGATGGAAAAGGGGCTCTAAGC---------------------GATCACGAACGAAGACGTGTCGAAGTGAAAGCC------CCAGGGATTATTGAACGTCAA------TCTGTGCACGAACCCATGCAAACAGGGTTAAAAGCAGTGGATAGCCTGGTTCCTATAGGCCGTGGTCAACGAGAACTTATAATCGGGGACAGACAAACTGGAAAAACTGCTATAGCTATCGATACTATATTAAACCAAAAGCAAATGAACTCAAGG---------------------------------GGCACA------GAGAGTGAGACA------TTGTATTGTGTCTATGTAGCGATTGGACAAAAACGCTCGACTGTGGCACAATTAGTTCAAATTCTTCCAGAAGCGAATGCTTTTGAATATTCCATTCTTGTAGCAGCCACCGCTTCGGAT------CCTGCTCCTCTGCAATTTCTGGCCCCATATTCTGGGTGTGCCATGGGGGAATATTTCCGCGATAATGGAATGCACGCATTAATTATATATGATGATCTAAGTAAACAGGCGGTGGCATATCGACAAATGTCATTATTGTTACGCCGACCACCAGGCCGTGAGGCTTTCCCAGGGGATGTTTTCTAT------TTACATTCCCGTCTCTTAGAAAGAGCCGCTAAACGATCGGACCAGACAGGTGCAGGTAGCTCGACTGCGTTACCCGTCATTGAAACACAAGCTGGAGACGTATCGGCCTATATCCCCACCAATGTGATC---CCCATTACTGATGGACAAATCTGTTCGGAAACAGAGCTCTTTTATCGCGGAATTAGACCTGCTATTAACGTTGGCTTATCTGTCAGTCGCGTCGGG---TCTGCCGCTCAGTTGAAAGCTATGAAACAAGTCCGCGGTAGTTCAAAACTGGAATTGGCACAATATCGCGAAGTGGCCGCCTTCGCTCAATTTGGG---TCAGACCTTGATGCTGCGACTCAGGCATTACTCAATAGAGGTGCTAGGCTTACAGAAGTGCC---CAAACAACCACAATATTCA---CCACTTCCT---ATTGAAAAA------CAAATTGTAGTGATTTATGCAGCT------------------------------------------------------------------------------------------------------------------------------------------------------------------------------------------------
POALbrom_Brocchinia_reducta_Mt -----------------------------------------------------------------------------------------------------------TGGAGATGGGATTGCACGTGTTTATGGA---TTGAACGAGATTCAAGCTGGAGAAATGGTGGAATCTGCCAGCGGTGTGAAAGGAATAGCCTTGAATCTTGAGAATGAGAATGTAGGTATTGTTGT---CTTTGGTAGTGATACCGCTATTAAAGAAGGAGATCTTGTCAAGCGCACTGGATCCATTGTGGATGTTCCTGCGGGAAAGGCCATGTTAGGCCGTGTGGTCGACGCCTTGGGAGTACCTATTGATGGAAAAGGGGCTCTAAGC---------------------GATCACGAACGAAGACGTGTCGAAGTTAAAGCC------CCAGGGATTATTGAACGTCAA------TCTGTGCACGAACCCATGCAAACAGGGTTAAAAGCAGTGGATAGCCTGGTTCCTATAGGCCGTGGTCAACGAGAACTTATAATCGGGGACAGACAAACTGGAAAAACTGCTATAGCTATCGATACTATATTAAACCAAAAGCAAATGAACTCAAGG---------------------------------GGCACA------GAGAGTGAGACA------TTGTATTGTGTCTATGTAGCGATTGGACAAAAACGCTCGACTGTGGCACAATTAGTTCAAATTCTTCCAGAAGCGAATGCTTTGGAATATTCCATTCTTGTAGCAGCCACCGCTTCGGGT------CCTGCTCCTCTGCAATTTCTGGCCCCATATTCTGGGTGTGCCATGGGGGAATATTTCCGCGATAATGGAATGCACGCATTAATTATATATGATGATCTAAGTAAACAGGCGGTGGCATATCGACAAATGTCATTATTGTTACGCCGACCACCAGGCCGTGAGGCTTTCCCAGGGGATGTTTTCTAT------TTACATTCCCGTCTCTTAGAAAGAGCCGCTAAACGATCGGACCAGACAGGTACAGGTAGCTCGACTGCGTTACCCGTCATTGAAACACAAGCTGGAGACGTATCGGCCTATATCCCCACCAATGTGATC---CCCATTACTGATGGACAAATCTGTTCGGAAACAGAGCTCTTTTATCGCGGAATTAGACCAGCTATTAACGTTGGCTTATCTGTCAGTCGCGTCGGG---TCTGCCGCTCAGTTGAAAGCTATGAAACAAGTCTGCGGTAGTTCAAAACTGGAATTGGCACAATATCGCGAAGTGGCCGCCTTTGCTCAATTTGGG---TCAGACCTTGATGCTGCGACTCAGGCATTACTCAATAGAGGTGCTAGGCTGACAGAAGTGCC---CAAACAACCACAATATGCA---CCACTTCCA---ATTGAAAAA------CAAATTGTAGTGATTT--------------------------------------------------------------------------------------------------------------------------------------------------------------------------------------------------------
POALbrom_Catopsis_nutans_Mt_AF -------------------------------------------------------------------------------------------------TGGTCTCAGTTGGAGATGGGATTGCACGTGTTTATGGA---TTGAACGAGATTAAAGCTGGAGAAATGGTGGAATTTGCCAGCGGTGTGAAAGGAATAGCCTTGAATCTTGAGAATGAGAATGTAGGTATTGTTGT---CTTTGGTAGTGATACCGCTATTAAAGAAGGAGATCTTGTCAAGCGCACAGGATCCATTGTGGATGTTCCTGCGGGAAAGGCCATGTTAGGCCGTGTGGTCGACGCCTTGGGAGTACCTATTGATGGAAAAGGGGCTCTAAGC---------------------GATCACGAACGAAGACGTGTCGAAGTGAAAGCC------CCAGGGATTATTGAACGTCAA------TCTGTGCACGAACCCATGCAAACAGGGTTAAAAGCAGTGGATAGCCTGGTTCCTATAGGCCGTGGTCAACGAGAACTTATAATCGGGGACAGACAAACTGGAAAAACTGCTATAGCTATCGATACTATATTAAACCAAAAGCAAATGAACTCAAGG---------------------------------GGCACA------GAGAGTGAGACA------TTGTATTGTGTCTATGTAGCGATTGGACAAAAACGCTCGACTGTGGCACAATTAGTTCAAATTCTTCCAGAAGCGAATGCTTTGGAATATTCCATTCTTGTAGCAGCCACCGCTTCGGAT------CCTGCTCCTCTGCAATTTCTGGCCCCATATTCTGGGTGTGCCATGGGGGAATATTTCCGCGATAATGGAATGCACGCATTAATTATATATGATGATCTAAGTAAACAGGCGGTGGCATATCGACAAATGTCATTATTGTTACGCCGACCACCAGGCCGTGAGGCTTTCCCAGGGGATGTTTTCTAT------TTACATTCCCGTCTCTTAGAAAGAGCCGCTAAACGATCGGACCAGACAGGTGCAGGTAGCTCGACTGCGTTACCCGTCATTGAAACACAAGCTGGAGACGTATCGGCCTATATCCCCACCAATGTGATC---CCCATTACTGATGGACAAATCTGTTCGGAAACTGAGCTCTTTTATCGCGGAATTAGACCTGCTATTAACGTTGGCTTATCTGTCAGTCGCGTCGGG---TCTNCCGCTCAGTTGAAAGCTATGAAACAAGTCCGCGGTAGTTCAAAACTGGAATTGGCACAATATCGCGAAGTGGCCNCCTTCGCTCAATTTGGG---TCAGACCTTGATGCTGCGACTCAGGCATTACTCAATAGAGGTGCTAGGCTTACAGAAGTGCC---CAAACAACCACAATATTCA---CCACTTCCT---ATTGAAAAA------CAAATTGTAGTGATTTATGCAGCTGTCAAGGGCT--------------------------------------------------------------------------------------------------------------------------------------------------------------------------------------
POALbrom_Hechtia_texensis_Mt_A -----------------------------------------------------------------------------------------------------CTCAGTTGGAGATGGGATTGCACGTGTTTATGGA---TTGAACGAGATTCAAGCTGGAGAAATGGTGGAATTTGCCAGCGGTGTGAAAGGAATAGCCTTGAATCTTGAGAATGAGAATGTAGGTATTGTTGT---CTTTGGTAGTGATACCGCTATTAAAGAAGGAGATCTTGTCAAGCGCACAGGATCCATTGTGGATGTTCCTGCGGGAAAGGCCATGTTAGGCCGTGTGGTCGACGCCTTGGGAGTACCCATTGATGGAAAAGGGGCTCTAAGC---------------------GATCACGAACGAAGACGTGTCGAAGTGAAAGCC------CCAGGGATTATTGAACGTCAA------TCTGNGCACGAACCCATGCAAACAGGGTTAAAAGCAGTGGATAGCCTGGTTCCTATAGGCCGTGGTCAACGAGAACTTATAATCGGGGACAGACAAACTGGAAAAACTGCTATAGCTATCGATACTATATTAAACCAAAAGCAAATGAACTCAAGG---------------------------------GGCACA------GAGAGTGAGACA------TTGTCTTGTGTCTATGTAGCGATTGGACAAAAACGCTCGACTGTGGCACAATTAGTTCAAATTCTTCCAGAAGCGAATGCTTTGGAATATTCCATTCTTGTAGCAGCCACCGCTTCGGAT------CCTGCTCCTCTGCAATTTCTGGCCCCATATTCTGGGTGTGCCATGGGGGAATATTTCCGCGATAATGGAATGCACGCATTAATTATATATGATGATCTAAGTAAACAGGCGGTGGCATATCGACAAATGTCATTATTGTTACGCCGACCACCAGGCCGTGAGGCTTTCCCAGGGGATGTTTTCTAT------TTACATTCCCGTCTCTTAGAAAGAGCCGCTAAACGATCGGACCAGACAGGTGCAGGTAGCTCGACTGCGTTACCCGTCATTGAAACACAAGCTGGAGACGTATCGGCCTATATCCCCACCAATGTGATC---CCCATTACTGATGGACAAATCTGTTCGGAAACAGAGCTCTTTTATCGCGGAATTAGACCTGCTATTAACGTTGGCTTATCTGTCAGTCGCGTCGGG---TCTGCCGCTCAGTTGAAAGCTATGAAACAAGTCCGCGGTAGTTCAAAACTGGAATTGGCACAATATCGCGAAGTGGCCGCCTTCGCTCAATTTGGG---TCAGACCTTGATGCTGCGACTCAGGCATTACTCAATAGAGGTGCTAGGCTTACAGAAGTGCC---CAAACAACCACAATATTCA---CCACTTCCT---ATTGAAAAA------CAAATTGTAGTGATTTATGCAGCT------------------------------------------------------------------------------------------------------------------------------------------------------------------------------------------------
POALbrom_Puya_berteroniana_Mt  ---------------------------------------------------------------------------------------------------------GTTGGAGATGGGATTGCACGTGTTTATGGA---TTGAACGAGATTCAAGCTGGAGAAATGGTGGAATTTGCCAGCGGTGTGAAAGGAATAGCCTTGAATCTTGAGAATGAGAATGTTGGTATTGTTGT---CTTTGGTAGTGATACCGCTATTAAAGAAGGAGATCTTGTCAAGCGCACAGGATCCATTGTGGATGTTCCTGCGGGAAAGGCCATGTTAGGCCGTGTGGTCGACGCCTTGGGAGTACCTATTGATGGAAAAGGGGCTCTAAGC---------------------GATCACGAACGAAGACGTGTCGAAGTGAAAGCC------CCAGGGATTATTGAACGTCAA------TCTGTGCACGAACCCATGCAAACAGGGTTAAAAGCAGTGGATAGCCTGGTTCCTATAGGCCGTGGTCAACGAGAACTTATAATCGGGGACAGACAAACTGGAAAAACTGCTATAGCTATCGATACTATATTAAACCAAAAGCAAATGAACTCAAGG---------------------------------GGCACA------GAGAGTGAGACA------TTGTATTGTGTCTATGTAGCGATTGGACAAAAACGCTCGACTGTGGCACAATTAGTTCAAATTCTTCCAGAAGCGAATGCTTTTGAATATTCCATTCTTGTAGCAGCCACCGCTTCGGAT------CCTGCTCCTCTGCAATTTCTGGCCCCATATTCTGGGTGTGCCATGGGGGAATATTTCCGCGATAATGGAATGCACGCATTAATTATATATGATGATCTAAGTAAACAGGCGGTGGCATATCGACAAATGTCATTATTGTTACGCCGACCACCAGGCCGTGAGGCTTTCCCAGGGGATGTTTTCTAT------TTACATTCCCGTCTCTTAGAAAGAGCCGCTAAACGATCGGACCAGACAGGTGCAGGTAGCTCGACTGCGTTACCCGTCATTGAAACACAAGCTGGAGACGTATCGGCCTATATCCCCACCAATGTGATC---CCCATTACTGATGGACAAATCTGTTCGGAAACAGAGCTCTTTTATCGCGGAATTAGACCTGCTATTAACGTTGGCTTATCTGTCAGTCGCGTCGGG---TCTGCCGCTCAGTTGAAAGCTATGAAACAAGTCCGCGGTAGTTCAAAACTGGAATTGGCACAATATCGCGAAGTGGCCGCCTTCGCTCAATTTGGG---TCAGACCTTGATGCTGCGACTCAGGCATTACTCAATAGAGGTGCTAGGCTTACAGAAGTGCC---CAAACAACCACAATATTCA---CCACTTCCT---ATTGAAAAA------CAAATTGTAGTGATTTATGCAGCT------------------------------------------------------------------------------------------------------------------------------------------------------------------------------------------------
POALbrom_Tillandsia_usneoides  ------------------------------------------------------------------------------------------------------TCAGTTGGAGATGGGATTGCACGTGTTTATGGA---TTGAACGAGATTCAAGCTGGAGAAATGGTGGAATTTGCCAGCGGTGTGAAAGGAATAGCCTTGAATCTTGAGAATGAGAATGTAGGTATTGTTGT---CTTTGGTAGCGATACCACTATTAAAGAAGGAGATCTTGTCAAGCGCACAGGATCCATTGTGGATGTTCCTGCGGGAAAGGCCATGTTAGGCCGTGTGGTCGACGCCTTGGGAGTACCTATTGATGGAAAAGGGGCTCTAAGC---------------------GATCACGAACGAAGACGTGTCGAAGTGAAAGCC------CCAGGGATTATTGAACGTCAA------TCTGTGCACGAACCCATGCAAACAGGGTTAAAAGCAGTGGATAGCCTGGTTCCAATTGGCCGTGGTCAACGAGAACTTATAATCGGGGACAGACAAACTGGAAAAACTGCTATAGCTATCGATACTATATTAAACCAAAAGCAAATGAACTCAAGG---------------------------------GGCACA------GAGAGTGAGACA------TTGTATTGTGTCTATGTAGCGATTGGACAAAAACGCTCGACTGTGGCACAATTAGTTCAAATTCTTCCAGAAGCGAATGCTATGGAATATTCCATTCTTGTAGCAGCCACCGMTTCGGAT------CCTGCTCCTMTGCAATTTCTGGCCCCATATTCTGGGTGTGCCATGGGGGAATATTTCCGCGATAATGGAATGCACGCATTAATTATATATGATGATCTAAGTAAACAGGCGGTGGCATATCGACAAATGTCATTATTGTTACGCCGACCACCAGGCCGTGAGGCTTTCCCAGGGGATGTTTTCTAT------TTACATTCCCGTCTCTTAGAAAGAGCCGCTAAACGATCGGACCAGACAGGTGCAGGTAGCTCGACTGCGTTACCCGTCATTGAAACACAAGCAGGAGACGTATCGGCCTATATCCCCACCAATGTGATC---CCCATTACAGATGGACAAATCTGTTCGGAAACAGAGCTCTTTTATCGCGGAATTAGACCTGCTATTAACGTTGGCTTATCTGTCAGTCGCGTCGGG---TCTGCCGCTCAGTTGAAAGCTATGAAACAAGTCCGCGGTAGTTCAAAACTGGAATTGGCACAATATCGCGAAGTGGCCGCCTTCGCTCAATTTGGG---TCAGACCTTGATGCTGCGACTCAGGCATTACTCAATAGAGGTGCTAGGCTTACAGAAGTGCC---CAAACAACCACAATATTCA---CCACTTCCT---ATTGAAAAA------CAAATTGTAGTGATTTATGCAGCT------------------------------------------------------------------------------------------------------------------------------------------------------------------------------------------------
POALthur_Prionium_serratum_Mt  --------------------------------------------------------------------------------------------------------------AGATGGGATTGCACGTGTTTATGGA---TTGAAGGAGATTCAAGCTGGAGAAATGGTTGAATTTGCCAGCGGTGTGAAAGGAATAGCCTTGAATCTTGAGAWTGAGAATGTCGGTATTGTTGT---CTTTGGTAGTGATACSGCTATCAARGAAGGAGATCTTGTCAAGCGCACAGGATCCATTGTGNNNGNNNCAGCGGGCAAGGCCATCTTAGGCCGTGTGGTCGACGCNTTGGGACTACCTATTGATGGGAAAGGAGCTCTCAGC---------------------GATCACGAACGAAGACGTGTCGAAGTGAAAGCC------CCAGGGATTATAGAACGTAAA------TCAGTGCACGAACCCATGCAAACTGGCTTAAAAGCAGTGGATAGCCTGGTGCCTATAGGCCGTGGTCAACGAGAACTGATCATCGGGGACAGACAAACAGGCAAAACAGCTATAGCTATCGATACTATCTTAAACCAAAAGGAGTTGAACGAGCGG---------------------------------GGCACA------GAGAGTGAGACC------TTGTATTGTGTCTATGTAGCGATTGGACAAAAACGCTCGACAGTGGCCCAATTAGTGCAAATTCTTGCTGAAGGTCATGCTTTGGAATATTCCATTCTTGTAGCAGCCACGGCTTCGGAT------CCTGCTCCTCTGCAATTTCTGGCCCCATATTCTGGCTGTGCCATGGGCGAATATTTCCGAGATAATGGAATGCACGCATTAATTATCTATGATGATCTCAGTAAACAGGCGGTGGCATATCGACAAATGTCATTATTGTTACGCCGACCACCTGGTCGTGAGGCTTTCCCTGGGGATGTTTTCTAT------TTACATTCCAGACTCTTAGAAAGAGCCGCTAAACGATCGGACCAGACAGGTGCTGGTAGCTTAACTGCCTTACCCGTCATTGAAACACAAGCTGGGGACGTCTCGGCCTATATCCCCACCAATGTCATC---TCCATTACTGATGGACAAATCTGTTTGGAAACTGAGCTCTTTTATCGCGGAATTAGACCGGCTATCAACGTTGGCTTATCTGTCAGTCGCGTCGGG---TCTGCCGCTCAGTTGAAAGCTATGAAACAAGTCTGCGGGAGTTTAAAACTGGAATTAGCACAATATCGCGAAGTCGCCGCCTTCGCTCAATTTGGC---TCAGACCTTGATGCTGCCACTCAGGCATTACTCAATAGAGGTGCAAGGCTCACTGAAGTCCT---CAAACAACCACAATATGAA---CCACTACCC---ATTGAAAAA------CAAATTATTGTCATTTATGCTGCT------------------------------------------------------------------------------------------------------------------------------------------------------------------------------------------------
POALthur_Thurnia_polycephala_M -------------------------------------------------------------------------------------------------TGGTCTCAGTTGGAGATGGGATTGCACGTGTTTATGGA---TTGAAGGAGATTCAAGCTGGAGAAATGGTTGAATTTGCCAGCGGTGTGAAAGGAATAGCCTTGAATCTTGAGAATGAGAATGTCGGTATTGTTGT---CTTTGGTAGTGATACGGCTATCAAAGAAGGAGATCTTGTCAAGCGCACAGGATCCATTGTGGATGTTCCAGCGGGCAAGGCCATCTTAGGCCGTGTGGTCGACGCCTTGGGACTACCTATTGATGGGAAAGGAGCTCTCAGC---------------------GATCACGAACGAAGACGTGTCGAAGTGAAAGCC------CCAGGGATTATAGAACGTAAA------TCAGTGCACGAACCCATGCAAACTGGCTTAAAAGCAGTGGATAGCCTGGTGCCTATAGGCCGTGGTCAACGAGAACTGATCATCGGGGACAGACAAACTGGCAAAACTGCTATAGCTATCGATACTATCTTAAACCAAAAGGAGTTGAACGAGCGG---------------------------------GGCACT------GAGAGTGAGACC------TTGTATTGTGTCTATGTAGCGATTGGACAAAAACGCTCGACAGTGGCCCAATTAGTGCAAATTCTTGCTGAAGGTCATGCTTTGGAATATTCCATTCTTGTAGCAGCCACGGCTTCGGAT------CCTGCTCCTCTGCAATTTCTGGCCCCATATTCTGGCTGTGCCATGGGCGAATATTTCCGAGATAATGGAATGCACGCATTAATTATCTATGATGATCTCAGTAAACAGGCGGTGGCATATCGACAAATGTCATTATTGTTACGCCGACCACCTGGTCGTGAGGCTTTCCCTGGGGATGTTTTCTAT------GTACATTCCAGACTCTTAGAAAGAGCCGCTAAACGATCGGACCAGACAGGTGCTGGTAGCTTAACTGCCTTACCCGTCATTGAAACACAAGCTGGGGACGTCTCGGCCTATATCCCCACCAATGTCATC---TCCATTACTGATGGACAAATCTGTTTGGAAACTGAGCTCTTTTATCGCGGAATTAGACCGGCTATCAACGTTGGCTTATCTGTCAGTCGCGTCGGG---TCTGCCGCTCAGTTGAAAGCTATGAAACAAGTCTGCGGGAGTTTAAAACTGGAATTAGCACAATATCGCGAAGTCGCCGCCTTCGCTCAATTTGGC---TCAGACCTTGATGCTGCCACTCAGGCATTACTCAATAGAGGTGCAAGGCTCACTGAAGTCCT---CAAACAACCACAATATTCA---CCACTACCC---ATTGAAAAA------CAAATTATTGTCATTTATGCAGCA------------------------------------------------------------------------------------------------------------------------------------------------------------------------------------------------
POALcype_Carex_interior_Mt_AY1 -------------------------------------------------------------------------------------------------------CAGTTGGAGATGGGATTGCACGTGTTTATGGA---TTGAACGAGATTCAAGCGGGTGAAATGGTGGAATTCGCCAGCGGAGTCAAAGGAATAGCACTGAATTTGGAGAATGAAAGTGTGGGAATTGTTGT---ATTTGGTAGTGACACCGCTATCAAAGAGGGAGATCTTGTAAAGCGCACAGGATCTATTGTGGATGTTCCTACGGGAAGGGCCATGTTAGGCCGTGTGGTCGACGCCTTGGGAGTACCTATTGATGGGAAAGGAGCTCTCAGC---------------------GATCACGAACGAAGACGTGTTGAAGTGAAAGCG------CCAGGTATAATAGAGCGTAAA------TCCGTGCACGAACCTATGCAAACAGGGTTAAAAGCAGTAGATAGCTTGGTCCCTATTGGCCGTGGTCAACGTGAATTAATCATTGGGGACAGACAAACGGGAAAAACAGCTATAGCCATTGATACTATACTAAATCAAAAGGAATTGAACTCAAAA---------------------------------GGA---AAA---GAGAATGAGAAA------TTATATTGTGTTTATGTTGCAGTAGGTCAAAAACGCTCAACGGTAGCACAATTAGTGAAAATCCTGTCAGAAGCAAATGCTTTGGAGTACACTATTCTAGTAGCAGCCACCGCTTCAGAT------CCGGCTCCTCTGCAATTTCTGGCCCCATATTCTNNNTGTGCCATGGGAGAATTTTTCCGCGATAATGGCATGCACGCATTAATTATCTATGATGATCTCAGTAAACAGGCAGTGGCATATCGACAAATGTCATTATTGCTACGCCGCCCACCAGGCCGTGAAGCATTCCCTGGAGATGTTTTCTAT------TTGCATTCCCGTCTCTTAGAAAGAGCCGCTAAGCGTTCAGATCAAACAGGTGCAGGTAGCTTAACAGCCTTACCCGTCATTGAAACACAAGCTGGGGACGTCTCGGCCTATATTCCTACAAATGTAATT---TCTATTACAGATGGACAAATCTGTTTGGAAACAGAGCTCTTTTATCGAGGGATTCGACCAGCTATTAACGTCGGCTTATCCGTGAGTCGTGTAGGG---TCCGCCGCTCAGTTAAAAACTATGAAGCAAGTATGTGGAAGCTTAAAACTAGAATTAGCCCAATATAGAGAAGTAGCTGCCTTCGCTCAATTTGGG---TCAGACCTGGATGCTGCCACTCAGGCATTACTCAATAGAGGTGC----------------------------------------------------------------------------------------------------------------------------------------------------------------------------------------------------------------------------------------------------------------------------------------------
POALcype_aff._Cladium_sp._JID  --------------------------------------------------------------------------------------------------------AGTTGGAGATGGGATTGCACGTGTTTATGGT---TTGAACGAGATTCAAGCGGGTGAAATGGTGGAATTCGCCAGCGGTGTCAAAGGAATAGCACTGAATTTAGAGAATGAGAATGTTGGGATTGTTGT---TTTTGGTAGTGATACGGCTATAAAAGAAGGANATCTTGTNAAGCGCACTGGATCTATTGTGGATGTTCCTGCGGGAAAGGCCTTGTTANGCCGTGTGGTCNACNNNTTNGGANTNCCNATTGATGGNNNNNNNNNNNNNNNN---------------------NNNNNNNNNNNNNNNNNNNNNNNNNNNNNNNNN------NNNNNNNNNNNNNNNNNNNNN------NNNNNNNNNNNNNNNNNNNNNNNNNNNNNNNNNNNNNNNNNNNNNNNNNNNNNNNNNNNNNNNNNNNNNNNNNNNNNNNNNNNNNNNNNNNNNNNNNNNNNNNNNNN-NNNNNNNNNNNNNNNNNNNNNNNNNNNNNNNNNNNNNNNNNNNNNNNN---------------------------------NNNNNNNNN---NNNNNNNNNNNN------NNNNNNNNNNNNNNNNNNNNNNNNNNNNNNNNNNNNNMNNCNNTGGNACAATTAGNTCNAATTCTATNAGAAGCAAATGCTTTGGAGTATTCCATTNTTGTAGCAGCCACCGNTTCAGAT------CCAGCTCCTCTTCAATTTCTGGCCCCATATTCAGGGTGTGCCATGGGAGAATATTTCCGCGATAATGGAATGCACGCATTAATTATNTATGATGATCTCAGTAAACAGGCGGTGGCATATCGACAAATGTCATTATTGTTACGCCGCCCACCAGGCCGTGAGGCTTTCCCTGGGGATGTTTTCTAT------TTACATTCCCGTCTCTTAGAAAGAGCCGCTAAGCGATCAGACCAAACAGGTGCAGGTAGCTTAACTGCCTTACCCGTCATTGAAACACAAGCTGGGGACGTCTCGGCCTATATACCAACCAATGTCATC---TCCATTACAGATGGACAAATATGTTTGGAAACAGAGCTCTTTTATCGAGGAATTCGACCAGCTATTAACGTTGGCTTATCTGTTAGTCGCGTCGGG---TCCGCCGCTCAGTTGAAAACTATGAAAAAGGTCTGCGGAAGTTTAAAACTAGAATTAGCGCAATATCGAGAAGTAGCTGCCTTCGCTCAATTTGGG---TCTGACCTTGATGCTGCCACTCAGGCATTACTAAATAGAGGTGCAAGACTGACAGAAGTGCT---CAAACAACCACAATATTCA---CCACTTCCT---ATTGAAAAA------CAAATTGTAGTGATTTATGCAGCT------------------------------------------------------------------------------------------------------------------------------------------------------------------------------------------------
POALjunc_Juncus_sp._JID_2002_M -----------------------------------------------------------------------------------------------------------TGGAGATGGGATTGCACGTGTTTATGGA---TTGAATGAGATTCAAGCAGGAGAAATGGTGGAATTTGCCAGCGGTGTCAAAGGAATAGCCCTGAATCTCGAAAATGAAAATGTTGGTATTGTTGT---CTTTGGTAGTGATACCGCTATTAAAGAAGGAGATCTTGTCAAGCGCACTGGATCTATTGTAGATGTTCCCGCGGGAAGGGCCATGTTAGGTCGTGTGGTGGACGCCTTGGGAGTCCCAATTGATGGAAAAGGTGCTCTTGGC---------------------GAGCACGAACGACGACGTGTTGAAGTGAAAGCC------CCGGGTATTATTGAACGTAAA------TCAGTGCACGAACCTATGCAAACAGGCTTAAAAGCAGTGGATAGCCTGGTCCCTATCGGCCGGGGTCAACGAGAATTAATCATTGGGGACAGACAAACTGGAAAAACAGCTATAGCTATCGATACTATATTAAACCAAAAGGAAATGAACTCTAAA---------------------------------GGC---AAA---GAGAACGAGACA------TTGTATTGTGTGTATGTAGCGGTTGGTCAAAAACGCTCGACGGTAGCACAATTAGTTCAAATTCTGTCAGAAGCAAATGCTTTGGACTATTCCGTTCTTGTAGCAGCCACTGCTTCAGAT------CCTGCTCCTCTTCAATTTCTGGCCCCGTATTCAGGGTGTGCCATGGGGGAATATTTCCGGGATAATGGAATGCATGCATTAATTATCTATGATGATTTAAGTAAACAGGCGGTGGCATATCGACAAATGTCATTATTGTTACGCCGACCACCAGGCCGTGAAGCTTTCCCTGGGGATGTTTTCTGT------TTACATTCCCGTCTCTTAGAAAGAGCCTCTAAGCGATCGGACCAAACAGGTGCAGGTAGTTTAACTGCCTTACCCGTCATTGAAACACAAGCTGGAGACGTCTCGGCTTATATACCAACCAATGTCATC---TCTATTACAGATGGACAAATCTGTTTGGAAACAGAGCTCTTTTACCGGGGTATTCGACCAGCTATTAACGTTGGCTTATCTGTTAGTCGCGTCGGG---TCTGCCGCTCAGTTGAAAACTATGAAACAAGTCTGCGGTAGTTTAAAACTCGAATTAGCACAATATAGGGAAGTAGCTGCCTTCGCTCAATTTGGG---TCAGACCTTGATGCTGCCACTCAGGCATTACTGAATAGAGGTGCAAGGCTGACAGAAGTGCT---CAAACAACCACAATATGAA---CCACTCCCA---ATTGAAAAA------CAAATTGCAGTCATTT--------------------------------------------------------------------------------------------------------------------------------------------------------------------------------------------------------
POALjunc_Luzula_acuminata_Mt_A -----------------------------------------------------------------------------------------------------------TGGAGATGGGATTGCACGTGTTTATGGA---TTGAATGAGATTCAAGCAGGAGAAATGGTGGAATTCGCCAGCGGTGTCAAAGGAATAGCCCTGAATCTCGAAAATGAAAATGTTGGTATTGTTGT---CTTTGGTAGTGATACCGCTATTAAAGAAGGAGATCTTGTCAAGCGCACTGGACCTATTGTAGATGTTCCCGCGGGAAGGGCCATGTTAGGTCGTGTGGTGGACGCCTTGGGAGTCCCAATTGATGGAAAAGGAGCTCTTGGC---------------------GATCACGAACGACGACGTGTCGAAGTGAAAGCC------CCGGGTATTATTGAACGTAAA------TCAGTGCACGAACCTATGCAAACAGGCTTAAAAGCAGTGGATAGCCTGGTCCCTATCGGCCGGGGTCAACGAGAATTAATCATTGGGGACAGACAAACTGGAAAAACAGCTATAGCTATCGATACTATATTAAACCAAAAGGAAATGAACTCTAAA---------------------------------GGC---AAA---GAGAACGAGACA------TTGTATTGTGTGTATGTAGCGATTGGTCAAAAACGCTCGACGGTAGCACAATTAGTTCAAATTCTGTCAGAAGCAAATGCTTTGGACTATTCCGTTCTTGTAGCAGCCACCGCTTCAGAT------CCTGCTCCTCTTCAATTTCTGGCCCCGTATTCAGGGTGTGCCATGGGGGAATATTTCCGGGATAATGGAATGCATGCATTAATTATATATGATGATTTAAGTAAACAAGCGGTGGCATATCGACAAATGTCATTATTGTTACGCCGACCACCAGGCCGTGAAGCTTTCCCTGGGGATGTTTTCTAT------TTACATTCCCGTCTCTTAGAAAGAGCCGCTAAGCGATCGGACCAAACAGGTGCAGGTAGTTTAACTGCCTTACCCGTCATTGAAACACAAGCTGGAGACGTCTCGGCTTATATACCAACCAATGTAATC---TCTATTACAGATGGACAAATCTGTTTGGAAACAGAGCTCTTTTATAGGGGAATTCGACCAGCTATTAACGTTGGCTTATCTGTTAGTCGCGTTGGG---TCTGCCGCTCAGTTGAAAACTATGAAACAAGTCTGCGGTAGTTTAAAACTCGAATTAGCACAATATAGGGAAGTAGCTGCCTTCGCTCAATTTGGG---TCAGACCTTGATGCTGCCACTCAGGCATTACTTAATAGAGGTGCAAGGCTGACAGAAGTGCT---CAAACAACCACAATATGAA---CCACTCCCA---ATTGACAAA------CAAATTGCAGTCATTT--------------------------------------------------------------------------------------------------------------------------------------------------------------------------------------------------------
POALmaya_Mayaca_sellowiana_Mt  -------------------------------------------------------------------------------------------------TGGTCTCAGTTGGAGATGGGATTGCACGTGTTTATGGA---TTGAAGGAGATTCAAGCGGGAGAAATGGTGGAATTTGCCAGCGGTGTGAAAGGAATAGCCCTGAATCTTGAAAATGAGAATGTAGGTATTGTTGT---CTTTGGTAGTGATACCGCTATTAAAGAAGGAGATCTTGTCAAGCGCACTGGATCTATCGTGGATGTTCCTGCGGGAAAGGCCATGTTAGGCCGTGTGGTCGATGCCTTAGGAGTACCTATTGATGGAAAAGGGGCTCTAAGC---------------------GATCACGAACGAAGACGTGTCGAAGTGAAAGCC------CCAGGGATTATTGAACGTAAA------TCAGTGCACGAACCCATGCAAACAGGCTTAAAAGCAGTGGATAGCCTGGTTCCTATAGGCCGTGGTCAACGAGAACTTCTAATCGGGGACAGACAAACAGGAAAAACAGCAATAGCTATCGATACTATATTAAACCAAAAGCAAATGAACTCAAGG---------------------------------GGCACAAAT---GAGTTTGAGACA------CTGTATTGTGTCTATGTTGCGATTGGACAAAAACGCTCGACTGTGGCACAATTAGTGCAAATTCTTACAGAAGCGAATGCTTTGGAATATTCCATTCTTGTAGCAGCCACCGCTTCGGAT------CCAGCTCCTCTGCAATTTCTGGCCCCATATTCTGGGTGTGCCATGGGGGAATATTTCCGCGATAATGGAATGCACGCATTAATTATATATGATGATCTAAGTAAACAGGCGGTGGCATATCGACAAATGTCATTATTGTTACGCCGACCACCAGGCCGTGAGGCTTTCCCAGGGGATGTTTTCTAT------TTACATTCCCGTCTCTTAGAAAGAGCCGCTAAACGATCGGACCAGACAGGTGCTGGTAGCTTGACTGCGTTACCCGTCATTGAAACACAAGCAGGAGACGTATCGGCCTATATCCCCACTAATGTGATC---CCCATTACAGATGGACAAATCTGTTTGGAAACAGAGCTCTTTTATCGCGGAATTAGACCAGCTATTAACGTTGGCTTATCTGTCAGTCGCGTCGGG---TCTGCCGCTCAGTTGAAAGCTATGAAACAAGTCCGCGGGAGTTCAAAACTGGAATTGGCACAATATCGCGAAGTAGCCGCCTTCGCTCAATTTGGC---TCAGACCTTGATGCAGCGACTCAGGCATTACTTAATCGAGGTGCAAGGCTGACTGAAGTGCC---CAAACAACCACAATATGAA---CCACTTCCT---ATTGAAAAA------CAAATAGTAGTTATTTATGCAGCA------------------------------------------------------------------------------------------------------------------------------------------------------------------------------------------------
POALerio_Eriocaulon_aquaticum  -------------------------------------------------------------------------------------------------TGGTCTCAGTTGGAGATGGGATTGCACGTGTTTATGGA---TTGAACGAGATTCAAGCTGGCGAAATGGTGGAATTTACCAGCGGTGTGAAAGGAATAGCCTTCAATCTTGAGAATGAGAATGTTGGGATTGTTGT---CTTTGGTAGTGATACCGCTATTAAAGAAGGAGATCTGGTAAAGCGCACTGGATCGATTGTGGATGTTCCTGCGGGAAAGGCTATGCTAGGGCGTGTGGTCGACGCGTTGGGAGTACCTATTGATGGAAGAGGGGCTCTCAGC---------------------GATCACGAACGAAGACGTGTCGAAGTGAAAGCC------CCTGGGATTATTGAACGTAAA------TCTGTGCACGAGCCTATGCAAACAGGATTAAAAGCAGTAGATAGCCTGGTTCCTATAGGCCGTGGTCAACGAGAACTGATCATCGGGGACAGACAAACTGGAAAAACTGCAATAGCTATCGATACTATATTAAACCAAAAACAAATGAACTCAAAA---------------------------------GGCACA------GAGAGTGAGACA------TTGTATTGTGTNTATGTTGCGATTGGACAAAAACGCTCGACTGTGGCACAATTAGTTCAAATTCTGGAAGAAGCGATGGCAATGGAATATTCCATTCTTGTAGCAGCCACCGCTTCGGAT------CCTGCTCCTCTGCAATTTCTGGCCCCATATTCTGGGTGTGCCATGGGGGAAGATTTCCGCGATAATAGAATGCACGCATTAATTATATATGATGATCTAAGTAAACAGGCGGTGGCATATCGACAAATGTCATTATTGTTACGCCGACCGCCAGGCCGTGAGGCTTTCCCAGGGGATGTTTTCTAT------TTACATTCCCGTCTCTTAGAAAGAGCCGCTAAACGATCGGACCAGACAGGTGCAGGTAGCTCGACTGCGTTACCCGTCATTGAAACACAAGCTGGAGACGTATCGGCCTATATCCCCACCAATGTGATC---TCCATTACAGATGGACAAATCTGTTTGGAAACAGAGCTCTTTTATCGCGGAATTAGACCAGCTATTAACGTTGGCTTATCTGTCAGTCGCGTCGGG---TCTGCCGCTCAGTTGAAAGCTATGAAACAAGTCCGCGGTAGTTCAAAACTTGAATTGGCACAATATCGCGAAGTGGCCGCCTTCGCTCAATTTGGG---TCAGACCTTGATGCTGCGACTCAGGCATTACTCAATAGAGGTGCAAGGCTGACTGAAGTGCC---CAAACAACCACAATATTCA---CCACTTCCA---ATTGAAAAA------CAAATTGTAGTTATTTATGCAGCTGTCAACGGCT--------------------------------------------------------------------------------------------------------------------------------------------------------------------------------------
POALerio_Eriocaulon_humboldtii -------------------------------------------------------------------------------------------------TGGTCTCAGTTGGAGATGGGATTGCACGTGTTTATGGA---TTGGACGAGATTCAAGCTGGCGAAATGGTGGAATTTACCAGCGGTGTGAAAGGAATAGCCTTCAATCTGGAGAATGAGAATGTAGGTATTGTTGT---CTTTGGTAGTGATACCGCTATTAAAGAAGGAGATCTGGTAAAGCGCACTGGATCGATTGTGGACGTTCCTGCGGGAAAGGCCATGTTAGGCCGTGTGGTCGACGCCTTGGGAGTACCTCTTGATGGAAAAGGGGCTCTCAGC---------------------GATCACGAACGAAGACGTGTCGAAGTGAAAGCC------CCAGGGATTATTGAACGTAAA------TCTGTGCACGAACCCATGCAAACAGGATTAAAAGCAGTAGATAGCCTGGTTCCTATAGGCCGTGGTCAACGAGAACTGATCATCGGGGACAGACAAACTGGAAAAACTGCAATAGCTATCGATACTATATTAAACCAAAAACAAATGAACTCAAAA---------------------------------GGCACA------GAGAGTGAGACA------TTGTATTGTGTCTATGTTGCGATTGGACAAAAACGCTCGACTGTGGCACAATTAGTTCAAATTCTGGAAGAAGCGATGGCAATGGAATATTCAATTCTTGTAGCAGCCACCGCTTCGGAT------CCTGCTCCTCTGCAATTTCTGGCCCCATATTCTGGGTGTGCCATGGGGGAAGATTTCCGCGATAATAGTATGCACGCATTAATTATATATGATGATCTAAGTAAACAGGCGGTGGCATATCGTCAAATGTCATTATTGTTACGCCGACCGCCAGGCCGTGAGGCTTTCCCAGGGGATGTTTTCTAT------TTACATTCCCGTCTCTTAGAAAGAGCCGCTAAACGATCGGACCAGACAGGTGCAGGCAGCTCGACTGCGTTACCCGTCATTGAAACACAAGCTGGAGACGTATCGGCCTATATCCCCACCAATGTGATC---TCCATTACAGATGGACAAATCTGTTTGGAAACAGAGCTGTTTTATCGCGGAATTAGACCAGCTATTAACGTTGGCTTATCTGTCAGTCGCGTCGGG---TCTGCCGCTCAGTTGAAAGCTATGAAACAAGTCCGCGGTAGTTCAAAACTTGAATTGGCACAATATCGCGAAGTGGCCGCCTTCGCTCAATTTGGG---TCAGACCTTGATGCTGCGACTCAGGCATTACTCAATAGAGGTGCAAGGCTGACTGAAGTGCC---CAAACAACCACAATATTCA---CCACTTCCA---ATTGAAAAA------CAAATTGTAGTTATTTATGCAGCT------------------------------------------------------------------------------------------------------------------------------------------------------------------------------------------------
[truncated: 763,090 more chars]
