# Supplementary material for: Extensive variation in synonymous substitution rates in mitochondrial genes of seed plants
Source: BMC Evol Biol. 2007 Aug 9;7:135. doi: 10.1186/1471-2148-7-135 (PMC1973135; doi:10.1186/1471-2148-7-135)
Supplement: Additional file 3 — Data sets. Data sets 1–7 are in nexus format and contain sequences used in the analyses of atp1, cox1, matR, 5-Gene combined, SSU rDNA, LSU rDNA, and matK, respectively. These seven data sets are provided as a tar archive compressed with gzip. [file 1471-2148-7-135-S3.tgz › DS3-matR.nex]

#NEXUS 

Begin data;
	Dimensions ntax=618 nchar=5109;
	Format datatype=dna symbols="ABCDEFGHIKLMNPQRSTUVWXYZ" gap=-;
	Matrix

[                                       10        20        30        40        50        60        70        80        90        100       110       120       130       140       150       160       170       180       190       200       210       220       230       240       250       260       270       280       290       300       310       320       330       340       350       360       370       380       390       400       410       420       430       440       450       460       470       480       490       500       510       520       530       540       550       560       570       580       590       600       610       620       630       640       650       660       670       680       690       700       710       720       730       740       750       760       770       780       790       800       810       820       830       840       850       860       870       880       890       900       910       920       930       940       950       960       970       980       990       1000      1010      1020      1030      1040      1050      1060      1070      1080      1090      1100      1110      1120      1130      1140      1150      1160      1170      1180      1190      1200      1210      1220      1230      1240      1250      1260      1270      1280      1290      1300      1310      1320      1330      1340      1350      1360      1370      1380      1390      1400      1410      1420      1430      1440      1450      1460      1470      1480      1490      1500      1510      1520      1530      1540      1550      1560      1570      1580      1590      1600      1610      1620      1630      1640      1650      1660      1670      1680      1690      1700      1710      1720      1730      1740      1750      1760      1770      1780      1790      1800      1810      1820      1830      1840      1850      1860      1870      1880      1890      1900      1910      1920      1930      1940      1950      1960      1970      1980      1990      2000      2010      2020      2030      2040      2050      2060      2070      2080      2090      2100      2110      2120      2130      2140      2150      2160      2170      2180      2190      2200      2210      2220      2230      2240      2250      2260      2270      2280      2290      2300      2310      2320      2330      2340      2350      2360      2370      2380      2390      2400      2410      2420      2430      2440      2450      2460      2470      2480      2490      2500      2510      2520      2530      2540      2550      2560      2570      2580      2590      2600      2610      2620      2630      2640      2650      2660      2670      2680      2690      2700      2710      2720      2730      2740      2750      2760      2770      2780      2790      2800      2810      2820      2830      2840      2850      2860      2870      2880      2890      2900      2910      2920      2930      2940      2950      2960      2970      2980      2990      3000      3010      3020      3030      3040      3050      3060      3070      3080      3090      3100      3110      3120      3130      3140      3150      3160      3170      3180      3190      3200      3210      3220      3230      3240      3250      3260      3270      3280      3290      3300      3310      3320      3330      3340      3350      3360      3370      3380      3390      3400      3410      3420      3430      3440      3450      3460      3470      3480      3490      3500      3510      3520      3530      3540      3550      3560      3570      3580      3590      3600      3610      3620      3630      3640      3650      3660      3670      3680      3690      3700      3710      3720      3730      3740      3750      3760      3770      3780      3790      3800      3810      3820      3830      3840      3850      3860      3870      3880      3890      3900      3910      3920      3930      3940      3950      3960      3970      3980      3990      4000      4010      4020      4030      4040      4050      4060      4070      4080      4090      4100      4110      4120      4130      4140      4150      4160      4170      4180      4190      4200      4210      4220      4230      4240      4250      4260      4270      4280      4290      4300      4310      4320      4330      4340      4350      4360      4370      4380      4390      4400      4410      4420      4430      4440      4450      4460      4470      4480      4490      4500      4510      4520      4530      4540      4550      4560      4570      4580      4590      4600      4610      4620      4630      4640      4650      4660      4670      4680      4690      4700      4710      4720      4730      4740      4750      4760      4770      4780      4790      4800      4810      4820      4830      4840      4850      4860      4870      4880      4890      4900      4910      4920      4930      4940      4950      4960      4970      4980      4990      5000      5010      5020      5030      5040      5050      5060      5070      5080      5090      5100      5110   ]
[                                       .         .         .         .         .         .         .         .         .         .         .         .         .         .         .         .         .         .         .         .         .         .         .         .         .         .         .         .         .         .         .         .         .         .         .         .         .         .         .         .         .         .         .         .         .         .         .         .         .         .         .         .         .         .         .         .         .         .         .         .         .         .         .         .         .         .         .         .         .         .         .         .         .         .         .         .         .         .         .         .         .         .         .         .         .         .         .         .         .         .         .         .         .         .         .         .         .         .         .         .         .         .         .         .         .         .         .         .         .         .         .         .         .         .         .         .         .         .         .         .         .         .         .         .         .         .         .         .         .         .         .         .         .         .         .         .         .         .         .         .         .         .         .         .         .         .         .         .         .         .         .         .         .         .         .         .         .         .         .         .         .         .         .         .         .         .         .         .         .         .         .         .         .         .         .         .         .         .         .         .         .         .         .         .         .         .         .         .         .         .         .         .         .         .         .         .         .         .         .         .         .         .         .         .         .         .         .         .         .         .         .         .         .         .         .         .         .         .         .         .         .         .         .         .         .         .         .         .         .         .         .         .         .         .         .         .         .         .         .         .         .         .         .         .         .         .         .         .         .         .         .         .         .         .         .         .         .         .         .         .         .         .         .         .         .         .         .         .         .         .         .         .         .         .         .         .         .         .         .         .         .         .         .         .         .         .         .         .         .         .         .         .         .         .         .         .         .         .         .         .         .         .         .         .         .         .         .         .         .         .         .         .         .         .         .         .         .         .         .         .         .         .         .         .         .         .         .         .         .         .         .         .         .         .         .         .         .         .         .         .         .         .         .         .         .         .         .         .         .         .         .         .         .         .         .         .         .         .         .         .         .         .         .         .         .         .         .         .         .         .         .         .         .         .         .         .         .         .         .         .         .         .         .         .         .         .         .         .         .         .         .         .         .         .         .         .         .         .         .         .         .         .         .         .         .         .         .         .         .         .         .         .         .         .         .         .         .         .         .         .         .         .         .         .         .         .         .         .         .         .         .         .         .         .         .         .         .         .         .         .         .         .         .         .         .         .         .         .         .         .         .         .         .         .         .         .         .         .         .         .         .         .         .         .         .         .         .         .         .         .         .         .         .         .         .         .         .         .         .         .         .         .         .         .         .         .         .         .         .         .         .         .         .         .         .         .         .         .         .         .         .         .         .         .         .         .         .         .         .         .         .      ]
CONIpina_Pinus_sp._Qiu_94013_M ---------------------------------------------------------------------------------------------------TATCCCGAGTTTCAGGACACATCGCACTTCCGCCCGGGTCGAGGCTGCCAC------------------TCGGCCCTAATACGGATGAGA---AAAGAGTGGAGA---------------------------------------------------------------------------------------------------------------------------------------------------------------------------------------------------------------------------------------------------------ACC------------TCGTTTCAAGTAATCTTGGAATTCGGCATAATA------AAGTGTTTCCACACC---------------------------------------------------ATCGACCGACAT------------CGACTCATCTCAATCTTGAAGGAAGAGATCGAC---------------GATCCCAAGTTATTTCGC---------CTCACCCATAAACTGTTTTCCGCCGGACGACTT------------------------------------------------------------------------------------------------------------------------------------------------------------------------------------------------------------------------------------------------------------------------------------------------------------------------------------------------------------------------------------------------------------------------------------------GTAGGAGGTGAGAGG------------------------------------------------------------------------------------------------------------------------------------------------------------------------------------------------------GGTGGCCGCCCT------TCCTACTATGGGGTGGTCCCACACAGTGTACTACTATCG------------GCCCTACTAGGC------------------AACATCCACCCACACAAGCTCGAT---------------CAGGAGATAGAGAGGATCCGACAGAAGCACGAAATTCCGATTGTTCAGATAATCAAATTGGTT---CTATTAGAGACAGGT---CGTATTGATGACCAAGAA---------------------AACTCTGGG------GAAGAGGCAAGCTTAAACTCT---CCCCCAGTGCCAGTGGGAGGA------------------------------------------------------------------------GACAACAGAGCCATC---GTTGTGGGGGGGGTAAGA------AGCATCCAA---CGCGAAGCG---------GCGTTTTATTCCCTT---GTTTTT---TCGTGGCAC---ACCCCC------CCC---ACAAGCACCCCC------CGACGAAGGGGGGAC------CAGAAAACGCCTTTAGTTTCC------CCCCCT------------------------TCCCTTGCCGCCTTCTTGAACAAGCCCTCGAGCCCCCTTTGC---------------------GCCGCCTTCCTCATTCGTGAAGGAGCCGCCGGG---------------TTGACCCCGAAACGAATAAAG---------------------------------------------------------------------------------------------------------------------------------------------------------------------------------GAA------------GGT---------GGAGAA------CGCCCC---------TTCTATAAT---AATAATAATAATGGGGTAGCGTTC------------------------------------------------------------------------TCCATGACAAACCCTATT---AGGTGTTGCAGA------AGAAGGGGCCTGCTGATAGAGCTGGGCGGGGAG------------------CTAGTTATCGTCGGGTTGGAAAGACGCCTA------------------------------------------------------------------------------------GCCCGTAAGCAGGGGCTA---TCCCCTGTTCAC---TTCGATGACCTA---TACTTA------------ATTAGGATTTGTCACGCGCGATATGCCGACGACTTACCACTGGGAATCGTGGGTACCGTAGAGCTCATAAGAGGAATCCAGAAACGTATCACCCACTTCCTACAATCCGGCCCGAACCTT---GAG------GTAGGC---TCTGCAGGATCAACTTAC---ATAGCTGCACGGAGTACGGTAGAATCCCCCGGTACGGTCATTCGGGAAGTC------------------------------------------------------------------------------------------------------------------------------------------------------------------------------------------------------------------------------------------------------------------------------CCTTCGAGGGCG------------------------------------------------ACTCCCATACAATTATTGCGAGAGCTGGAGAAGCGCCGGAGAGCAAAGCACCGTATCCAT---ATC------ACA---GCTTCC---CACCTACGC---TCCGCC---ATCCATTCCAAGTTGGAG---GACCTA------GGGAGGAGTATCCCG---ATCCAACAGCTG---------ACGAAGGGG------------------------------------------------------------------------------------------------------------------------------------------------------------------------------------------------------------------------------------------------------------------------------------------------------------------------------------------------------------------------------------------------------------------------------------------------------ATG---GAAACA------GGGAGTCTACAGGACGCGGTTCAA------CTAGCG------------------------------------------------------------------GAGACTCTTGGAACAGCTGGAGTAATA------AGTCCCCGAGTGAGCGTGGGCGTATTATGG---------------GAGACCGTC---------------AAGCACATCCGG---------------------------CGAAGATTA---GGGGAAATA---------TCG---------------------------------------------------------------------------------------------------TGCCGGAGCAACGTGCCATCAGAC---------------------------------------------------------------------------------GTTCAACAG------GCAGTCTCACGATCAGGCAAATCG------------------------------TTGAGCGTCTGGGAGTTG---TCATTGTATACTCCCAGAGAAGCGCTGGGG------GGTCGGGAG---------------------------------------GCGGGGGAAGGAGGGGGA---CACTGGAAACAGACGGGATCTTTTAGCAGC------AAATTACCCATA---------------CAGATAAAAGCGCCTGTGAGAAAGATACTCCAAAGGCTTCGGGATCGAGGTATCATTAGCCGGAGAAGA------CCCTGGCCGACCCATGTGGCCTG---CTTGACGAAC---GTCAGCGACGAAGACATCGTAAATCGGTTCGCGGGCGTCGCGATAAGTCCC---CTGTCCCACCATAGGTGCTGCGACAACCT----------------------------------------------------------------------------------------------------------------------------------------------------------------------------------------------------------------------------------------------------------------------------------------
GNETgnet_Gnetum_gnemon_Mt_AF19 ------------------------------------------------------------------GGGGCGATAAGAGCGGTACTCGAATCCATTTACGATTCCGAGTTTCCGGGCACAGCGCACTCCCGCCCGGGTCGAGGCTGCCAC------------------TCGGTCTTAATACGGATGATC---AAAGAGTGGGGA---------------------------------------------------------------------------------------------------------------------------------------------------------------------------------------------------------------------------------------------------------ACCCCTCGT------TGGTTC---------TTGGAATTCGGCATCATT----------GTTTCCACACCGGCTGCCATAGGTAATTTCGAGATAAGCGAAGCAACAATCAT---------AAAGAA--ACAT------------CGACTCATCTCAATCTTAAAGGAAGAGATCGAC---------------GACCCCAAGTTATTTCGC---------CTAACCCATAAACTGTTTTCCGCCGGACGCCTT------------------------------------------------------------------------------------------------------------------------------------------------------------------------------------------------------------------------------------------------------------------------------------------------------------------------------------------------------------------------------------------------------------------------------------------GTAGGAGGTGATAGG------------------------------------------------------------------------------------------------------------------------------------------------------------------------------------------------------GGTGGCCGCCCTTCC---CCCTCCTATGGGGTGGTCCCACACAGTGTACTACTATCG------------GCCCTACTAGGC------------------AACATCCATCTACACAAGCTCGAT---------------CAGGAGATAGAGAGGCTCCGGCAGCAGCACGAAATTCCGATTGTTCAGATAATCAAATTGGTC---CCATTAGAG---------CGTATTGATAAC------CGCGGGGGACCTGCCGTTCGC---TCTAGG------GAAGAGGCAAGCTTTTACTCT---CCCCCAGTGCCAGTGGGG---------------------------------------------------------------------------TACAAAAGAGCCATC---GTTGGG---------------------CCCCAA---CGCGAAGCA---------GCGTTT--TTCCCTT---TTTTTT------GTGCGC---ACCCCC------TCA---AAAAGG---------------CGGAGGGGGACCTT----CAAACGCCGCCTTTAGTTTCT------CCCCCT---------------------------CTTGCCGTCTTC------AGGCCCTCGGGCCCC---------------------------GCCGCCTTCTTCATTCGTGAAGGGTTTTCCGGGAGGCGAAGC------------CCG---AGAAGACAG---------------------------------------------------------------------------------------------------------------------------------------------------------------------------------GAA------------GGT---------GGAGAA------CGCCCC---------TTCTACTAC---TATAATACTACCCGGGGGGGCATAAAAAACGGGGTCACTTTGTTC---------------------------------------CCCGCTTACGCC---------------------CGGTGTTGCAGA------AGAAGGGACCTGCTGATAGAGCTGGGCGGGGAG------------------CTGGTTATC---GGATTAGAAAGACGCCTA------------------------------------------------------------------------------------GTCCGTAAGCGGGGGCTA---TCCTCCGAACAGCCCTTCAATGACCTA---TACTTA------------ATTAGGATTTGTCACGCGCGATATGCCGACGACTTACCACTGGGAATCGCGGGTACCGTAGAGCTCATAAGAGGAATCCAAAAACGTATCACCCACTTCATACAATCTGGTCTTAACCTT---GAG------GTAGGC---TCCGCAGGATCAACTTAC---ATAGCTGCCCGGAGTACGGTAGAATTCCTCGGTACAGTCATTCGCGGAGTC------------------------------------------------------------------------------------------------------------------------------------------------------------------------------------------------------------------------------------------------------------------------------CCTTCGAGGGCGAAGCGAGCGAGCTTTGCTCGCGGAGCA---------------------ACTCCCATCAAATTATTGCGAGAGCTGGAGAAGCGTCGGAGAGCAAAGCGCCGTATCCAT---ATC------ACA---GCTTCC---CACCTACGC---TCCGCC---ATCCATTCCAAGTTGGAG---GACCTA------GGGGGGAGTATCCCG---ATCCAACAGCTG---------GCAAAGGGG------------------------------------------------------------------------------------------------------------------------------------------------------------------------------------------------------------------------------------------------------------------------------------------------------------------------------------------------------------------------------------------------------------------------------------------------------ATG---GGGACG------GGGGGTCTACAGGACGCGGTGAAA------CTAGCG------------------------------------------------------------------GAGATTCTTGGAACAGCTTCCGTACTA------AGTCCCGGGGTGAGCGTGGGCGTATTCTGC---------------TTCGCCGTC---------------AAGCACATCCGG---------------------------CGAAGATCA---GGGGAAATA---------TCG---------------------------------------------------------------------------------------------------TGCCGGAGCAACGTGCCC---------------------------------------------------------------------------------------GAAAAACAG------GCGGTCTCGCGATCGGGCAAATCG------------------------------TTGAGCGTCTGGGAGTTG---TCATTGTATACTCCG------GGG------------GGTCGGGAG---------------------------------------GCGGGGGAGGGAAGGGGA---CACTGGTTTCAGACGGGGTCTTTTAGCAGC---ATGACAACTCCCAGACGCTCAACGACC---CGGATAAAGGCGCCTGTGAAAAAGATACTCCAAAGGCTTAGGGACCGAGGTCTCATTAGCCGGAGAAGA------CCCTGGCCGACCCACGTGGCCTG---CTTGACGAAC---GCCAGCGACGAAGAAATCGTAAATCGGTTCGCGGGCGTCGCGATAAGTCCC---CTGTCCCACCATAGGTGCTGCGACAACCTCTATAAAGTCCAAACGGTTGTCGACTACCAGATCCG----------------------------------------------------------------------------------------------------------------------------------------------------------------------------------------------------------------------------------------------------
WELWwelw_Welwitschia_mirabilis ---------------------------------------------------------------------------------------------------TATCCCGAGTTTCAGGACACATCGCACTTCCGCCCGGGTCGAGGCTGCCAC------------------TCGGCCCTAATACGGATGATA---AAAGAGTGGGGA---------------------------------------------------------------------------------------------------------------------------------------------------------------------------------------------------------------------------------------------------------ACCATTATA------TGGTTC---------TTGGAATTCGGCATCATT----------GAAAACACACCGGCTGCCTGCGGTTCAATATTGATAAGCGAAACAACAATGTTACGTGTAGGGTCGAA--ACAT------------CGACTCATCTCAATCTTGAAGGAAGAGATCGAC---------------GATCCCAAGTTCAATAGC---------CTCACCCAGCGTATTATCAACGCCAGACGACTT------------------------------------------------------------------------------------------------------------------------------------------------------------------------------------------------------------------------------------------------------------------------------------------------------------------------------------------------------------------------------------------------------------------------------------------GTAGGAGGTGATAGG------------------------------------------------------------------------------------------------------------------------------------------------------------------------------------------------------AAAGGCCGCCCTTCC---TCCTCCTATGGGGTGGTCCCACACAGTG---TACTATCG------------GCCCTACTAGGC------------------AACATCTATCTACACAAGCTCGAT---------------CAGGAGATAGAGAGGATCCGACAGAAGCACGAAATTCCGATTGTTCAGATAATCAAATTGGTT---TTATTAGAG---------CGTATTTCTGAC------CGCAGGGGACCCGTCGTCCGC---TCTGGG------GAAGAGGCATATAATGACTTT---CCTCTAGTGCCAGTGGGA---------------------------------------------------------------------------GACAACAGAGCCATG---GTTGGT---------------------TCCCAA---CGCGAAGCA---------GCTTTTTGTTCCCAG---TATAAA------GGGGAC----------------------------------------------------AT------TAACAACCGCCT---------------GCCGCCCCG--------------------CCCCCTTGCCGCCTTCTTGTTCAAGCCCTCGAGCCCC---------------------------GCCGCCTTCCTCATTCGTTCAGGTTTCAAAAGGAGGCGAAGCGCTTCA---------------AGACAG---------------------------------------------------------------------------------------------------------------------------------------------------------------------------------GAA------------GGT---------GGAGAA------CGCCCCGAA------TACTATAATACCCAGCATAATAGTGGGGAC---ATTATGAAAGGGGTAACTCCGTTAGTAGTTCCCGCTCCCCTACCGTACTGTACGATCAACGGTCGCGCCTACGGC---------------------CGGTGTTGCAGA------AGAAGGGGCCCGCTGATAGAGCTGGGCGGGGAG------------------CTGGTTATC---GGAAACGAAAGACGCCTAGCCCAGTTATTGACGTGGTTG------------------------------------------------------------------------CGGGGGCTA---TCCCCCGAACAGCCCTTCAATGACCTA---TACTTA------------ATTAGGATTTGTCACGCGCGATATGCCGACGACTTACCACTGGGAATCGCGGGTACCGTAGAGCTCATAGGAGGAATCAAGAAACGTATCACCCACTTCATACAATCCGGCCCGCTACTT---GAG------GTAGGC---TCCGCAGGATCAACAAGC---ATAGCTGCGCTACGTACGGTAGAATCCCCCGGTACGGTCATTCGGGGAGGCGGGGTAATTCCTAAGGGACCCGAAAGGTCGTTCCCCACCCCTTCGGGTGCTTCTCGGAGTTACCCCGCGGGTAACTGGGGTAACCGGGGTAAGGTAGAAGTCGTTCCCCACCCAAACGTCAATAAGGTTCCCTACAGGATAACTGGTCGTTCCGCGGGGGTTTCAGGGGTAACTCCTTCGTCGTTCCCCACCCCATGTACGCGTGCTTCGTTGTTCCCCGCGCTAGGGGGCCCTTCGGGCGCTTTCGGGTGCTTCTCGGAGTTACCCAGCCCCTCGAGGGCGAAGCGAGCGAGCCTTACTCGCGGAGCG---------------------ACTCCCATACGTATATTGCAAGAGCTGGAGAAGCGTCGGAGAGCAAAGCACCGTATCCAT---ATC------ACA---GCTTCC---CACCTACGC---TCCGCC---ATCCATTCCAAGTTGGAG---GACCTA------GGGAGGAGTATCCCG---ATCCAACAGCTG---------ACGAAGGGCGGGGTTTATGAGGTAACTAGTTACCCCCGGGGAACCATGACTTGTACTACCTTACCCCAGTTACGAAGTGGGGGACGACAACTACGTGTAGCGGGGAAGGACCAGTTACCCCGGGGAACAAAGTTACCCCAG------------------------------------------------------------------------------------------------------------------------------------------------------------------------------------------------------------------------------------------------------------------------------------------------------------------ATG---GGAACA------GGGAGTCTACAGGACTCGGTGAAA------CTAGCG------------------------------------------------------------------GAGACTCTTGGAACAGCTTCCGTACTA------AGTCCCCGGGTGAGCGTGGGCGTATTCTGC---------------TTCGCCGTC---------------AAGCACATCCAG---------------------------CGAAGATCA---GGGGAAATA---------TCG---------------------------------------------------------------------------------------------------TGTCGGAGCAAGGTGCCC---------------------------------------------------------------------------------------GTTCAACAG------GCAGTCTCACGATCGGGCAAATCA------------------------------TTGAGCGTGTGGGAGTTG---TCATTGTATACTCCCACAGAGGAG------------GGTCGGGAG---------------------------------------GCGGGGGACGGGGGAAGA---CACTGGTTTCAGACGGGATCTAAATGCAGC---ATGAAAACTCCCAGACGCTCAACGACC---CAGATAAAGGCGCCTGTGAGAAAGATACTCCTTCGGCTTCGGGACCGAGGTATCATTAGCTGGAGAAGA------CCCTGGCCGACCCACGTGGCCTG---CTTGACGAAC---GCCAGCGACGAAGACATCGTAAATCGGTTCGCGGGCGTCGCGATAAGTCCC---CTGTTCCACCATAGGTGC---------------------------------------------------------------------------------------------------------------------------------------------------------------------------------------------------------------------------------------------------------------------------------------------------
CYCAcyca_Cycas_revoluta_Mt_AF1 ----------------------------CGCTCACAGTAGTAGTACCGATAGAAAAGATCATTAAAGAGGCGATAAGAGCGGTACCCGAATCCATTTACGATCCCGAGTTTCCGGACACATCGCACTTCCGCCCGGGTCGAGGCTGCCAC------------------TCGGCCCTAATACGGATAAAA---AAAGAGCGGGGA---------------------------------------------------------------------------------------------------------------------------------------------------------------------------------------------------------------------------------------------------------ACCTCTCGT------TGGTTC---------TTGGAATTCGGCATCCTA------AAGTGTTTTCACACC---------------------------------------------------ATCGACCGGCAT------------CGACTCATCTCAATCTTTAAGGAAGAGATCGAC---------------GATCCCAAGTTCTTTTAC---------CCCACTCATAAACTGCTTTCCGCCGGACGACTT------------------------------------------------------------------------------------------------------------------------------------------------------------------------------------------------------------------------------------------------------------------------------------------------------------------------------------------------------------------------------------------------------------------------------------------GTAGGAGGTGAGAAG------------------------------------------------------------------------------------------------------------------------------------------------------------------------------------------------------GGTGGCCGCCCT------TCCTCC---------GTCCCACACAGTGTACTACTATCG------------GCCCTACCAGGC------------------AACATCTACCCACACAAGCTCGAT---------------CAGGAGATGGAGAGGATCCGACAGAAGCACGAAATTCCGATTGTTCAGATAATCAAATTGGTT---CCATTAAAGACAGGT---CGTATTGATGACCAAGAA---------------------AACTCTGGA------GAAGAAGCAAGCTTCAACTCT---CCCGGA---------------------------------------------------------------------------------------GACAACAGAGCCATC---GTTGTGGGGAGGGTAAAA------AGCATCCAG---CGCAAAGCG---------GCGTTTTATTCCCTT---GTTTTG---TCGGGGCAC---ACCCCC------CCC---ACAAGCACCCCC------CGACGAAGGGGAGAC------CAGAAAACGCCTTTAGTTTTC------CCCCCTTCGTCG------------GGGGGCCCCCTTGCCGCCTTCTCTAACAAGCCCTCGAGCCTCCTTTGC---------------------GCCGCCTTCCTCATTCGTAAAGAAGCCGCCGGG---------------TTGACCCCGGAACGAAGAAAG------------------------------------------------------------------------------------------------------------------------------------------------------------------------------GCCGAA------------GGT---------AGAGAA------CGCCCT---------TTATCTAAT---AAGAAGAAGAACAGGGTAGCGTTC------------------------------------------------------------------------TCCATGAAAGACCCTATT---AAGTATTGCAAG------AGAAGGGGCCTGCTGATAGAGCTGGGCGGGGAG------GCGATA------CCAGTTATC---AGGTTAGAAAGACGCCTA------------------------------------------------------------------------------------GCCCGTAAGCAGGGGCTA---TCCCCCGTTCAC---TTAAATGACCTA---TACTTA------------ATCAGGATTTGTTACGCGCGATATGCCGACGACTTACCACTGGGAATCGTGGGTACCGTAGAGCTTATAAGAGGAATCCAAAAACGTATCACCCACTTCCTACAATCCGGCCCGAACCTT---GAG------GTAGGC---TCTGCAAGATCAACTTAC---ATAGCTGCACGGAGTACGGTAGAATCCCCCGGTACGGTCATTCGGGAAGTC------------------------------------------------------------------------------------------------------------------------------------------------------------------------------------------------------------------------------------------------------------------------------CCTTCGGGGACG------------------------------------------------ACTCCCATACAATTATTGCGAGAGCTGGAGAAGCGTCGGAGAGTAAAGCACCGTATCCAT---CTC------ACA---GCTCCC---CACCTACGC---TCCGCC---ATCCATTCCGAGTTAGAG---GACCTA------GGGAGGAGTATCCTG---ATCCAACAGCTG---------ACGAGGGGG------------------------------------------------------------------------------------------------------------------------------------------------------------------------------------------------------------------------------------------------------------------------------------------------------------------------------------------------------------------------------------------------------------------------------------------------------ATGAGCGGAACA------GGGAGTCTACAGGACGCGGTTCAA------CTGGCG------------------------------------------------------------------GAGACTCTTGGAACAGCTGGAGTAAGA------AGTCCCCGAGTGAGCGCGAGCGTATTATGG---------------GAGACCGTC---------------AAGCACATCCGG---------------------------CAAGGATCA---AGGGAAATC---------TTGTTGTTGCAT---AGCCCA---------------------------------------------------------------------------------GGTCGGAGCAACGTGCCATCAGAC---------------------------------------------------------------------------------GTTCAACAG------GCAGTCTCACGATCGGGCAAATCG------------------------------TTGAGCGTCTGGAAGTTG---TCATTGCATACTCCCAGAGAAGCGCTGGGA------GGTCGGAAG------------------------------------GCGGCGGGGGAAGGAGGGGGA---CACTGGGAACAGACGGGATCTTTCAGCAGC------AAATTACCCATA---------------CAGATAAAGGCGCCTATGAAAAAGATACTCCAAAGGCTTCGGGATCGAGGTATCATTAGCCGGAGAAGA------CCCTGGCCAACCCACGTGGCCTG---CTTGACGAAC---GTCAGCGACGAAGACATCGTAAATCGGTTCGCGGGCGTCGCGATAAGTCCT---CTGTCCCACCATAGGTGCTGCGACAACCTCTATCAAGTCCGAACGATTGTCGACTACCAGATCCGCTGGTCCGCTGTATTCACCCCTGCCCACAAGCAC------------------------------------------------------------------------------------------------------------------------------------------------------------------------------------------------------------------
CYCAzami_Zamia_integrifolia_Mt ------------------------------CTCACAGTAGTAGTACCGATAGAAAAGATCATTAAAGAGGCGATAAGAGCGGTACCCGAATCCATTTACGATCCCGAGTTTCCGGACACATCGCACTTCCGCCCGGGTCGAGGCTGCCAC------------------TCGGCCCTAATACGGATAAAA---AAAGAGCGGGGA---------------------------------------------------------------------------------------------------------------------------------------------------------------------------------------------------------------------------------------------------------ACCTCTCGT------TGGTTC---------TTGGAATTCGGCATCATA------AAGTGTTTTCACACC---------------------------------------------------ATCGACCGGCAT------------CGACTCATCTCAATCTTTAAGGAAGAGATCGAC---------------GATCCCAAGTTCTTTTAC---------CCCACTCAGAAACTGCTTTCCGCCGGACGACTT------------------------------------------------------------------------------------------------------------------------------------------------------------------------------------------------------------------------------------------------------------------------------------------------------------------------------------------------------------------------------------------------------------------------------------------GTAGGAGGTGAGAAG------------------------------------------------------------------------------------------------------------------------------------------------------------------------------------------------------GGTGGCCGCCCTTCC---TCCTCC---------GTCCCACACAGTGTACTACTATCG------------GCCCTACCAGGC------------------AACATCTACCCACACAAGCTCGAT---------------CAGGAGATGGAGAGGATCCGACAGAAGCACGAAATCCCGATTGTTCAGATAATCAAATTGGTT---CCATTAAAGACAGGT---CGTATTGATGACCAAGAA---------------------AACTCTGGA------GAAGAAGCAAGCTTCAACTCT---CCCGGA---------------------------------------------------------------------------------------GACAACAGAGCCATC---GTTGTGGGGAGGGTAAAA------AGCATCCAG---CGCAAAGCG---------GCGTTTTATTCCCTT---GTTTTG---TCGTGGCAC---ACCCCC------CCC---ACAAGCACCCCC------CGACGAAGGGGGGAC------CAGAGAACGCCTTTAGTTTTC------CCCCCTTCGTCG------------GGGGGCCCCCTTGCCGCCTTCTCTAACAAGCCCTCGAGCCTCCTTTGC---------------------GCCGCCTTCCTCATTCGTAAAGGAGCCGCC---------------------GCCCCGGAACGAAGAAAG------------------------------------------------------------------------------------------------------------------------------------------------------------------------------GCCGAA------------GGT---------AGAGAG------CGCCCT---------TTATCTAAT---AAGGAGGATAACAGGGTAGCGTTC------------------------------------------------------------------------TCCATGAAAGACCCTATT---AAGTATTGCAAG------AGAAGGGGCCTGCTGATAGAGCTGGGCGGGGAG------GCGGTA------CCAGTTATC---AGGTTAGAAAGACGCCTA------------------------------------------------------------------------------------GCCCGTAAGCAGGGGCTA---TCCCCCGTTCAC---TTCAATGACCTA---TACTTA------------ATCAGGATTTGTTACGCGCGATATGCCGACGACTTACCACTGGGAATCGTGGGTACCGTAGAGCTTATAAGAGGAATCCAAAAACGTATCACCCACTTCCCACAATCCGGCCCGAACCTT---GAG------GTAGGC---TCTGCAAGATCAACTTAC---ATAGCTGCACGGAGTACGGTAGAATCCCCCGGTACGGTCATTCGGGAAGTC------------------------------------------------------------------------------------------------------------------------------------------------------------------------------------------------------------------------------------------------------------------------------CCTTCGGGGACG------------------------------------------------ACTCCCATACAATTCTTGCGAGAGCTGGAGAAGCGTCGGAGAGTAAAGCACCGTATCCAT---CCC------ACA---GCTCCC---CACCTACGC---TCCGCC---ATCCATTCCGAGTTAGAG---GACCTA------GGGAGGAGTATCCTG---ATCCAGCAGCTG---------ACGAGGGGG------------------------------------------------------------------------------------------------------------------------------------------------------------------------------------------------------------------------------------------------------------------------------------------------------------------------------------------------------------------------------------------------------------------------------------------------------ATGAGCAGAACA------GGGAGTCTACAGGACGCGGTTCAA------CTAGCG------------------------------------------------------------------GAGACTCTTGGAACAGCTGGAGTAAGA------AGTCCCCGAGTGAGCGCGAGCGTATTATGG---------------GAGACCGTC---------------AAGCACATCCGG---------------------------CAAGGATCA---AGGGAGATC---------TTGTTGTTGCAT---AGCCCA---------------------------------------------------------------------------------GGTCGGAGCAACGTGCCATCAGAC---------------------------------------------------------------------------------GTTCAACAG------GCAGTCTCACGATCGGGCAAATCG------------------------------TTGAACGTCTGGAAGTTG---TCATTGCATACTCCCAGAGAAGCGCTGGGA------GGTCGGAAG------------------------------------GCGGCGGGGGAAGGAGGGGGA---CACTGGGAACAGACGGGATCTTTCAGCAGC------AAATTACCCATA---------------CAGATAAAGGCGCCTATGAAAAAGATACTCCAAAGGCTTCGGGATCGAGGTATCATTAGCCGGAGAAGA------CCCTGGCCAACCCACGTGGCCTG---CTTGACGAAC---GTCAGCGACGAAGACATCGTAAATTGGTTCGCGGGCGTCGCGATAAGTCCT---CTGTCCCACCATAGGTGCTGCGACAACCTCTATCAAGTCCGAACGATTGTCGACTACCAGATCCG----------------------------------------------------------------------------------------------------------------------------------------------------------------------------------------------------------------------------------------------------
GINKgink_Ginkgo_biloba_Mt_AF19 ----------------------------------------------------------------------CGATAAAAGCGGTACCCGAATCCATCTACGATCCCGAGTTTCCGGACGCATCGCACTTCCGCCCGGGTCGAGGCTGCCAC------------------TCGGCCCTAATACGGATAAGA---AAAGAGTGGGGA---------------------------------------------------------------------------------------------------------------------------------------------------------------------------------------------------------------------------------------------------------ACCTCCCGT------TGGTTC---------TTGGAATTCGGCATCATA------GGGTGTTTCCACACC---------------------------------------------------ATCGACCGACAT------------CGACTCATCTCAATCTTTAAGGAAGAGATCGAC---------------GATCCCAAGTTCTTTCAC---------CCCACTCAGAAACTGTTTTCCGCCGGACGACTT------------------------------------------------------------------------------------------------------------------------------------------------------------------------------------------------------------------------------------------------------------------------------------------------------------------------------------------------------------------------------------------------------------------------------------------GTAGGAGGTGAGAAG------------------------------------------------------------------------------------------------------------------------------------------------------------------------------------------------------GGTGGCCGCTCT------TCCCCCTATGGGGTGGTCCCACACAGTGTACTACTATCG------------GCCCTACTAGGC------------------AACATCTACCCACACAAGCTCGAT---------------CAGGAGATAGGGAGGATCCGACAGAAGCACGAAATTCCGATTGTTCAGATAATCAGATTGGTT---CCATTAGAGACAGGT---CGTATTGATGACCAAGAA---------------------AACTCTGGA------GAAGAAGCAAGCTTCAACTCT---CCCCCAGTGGGA---------------------------------------------------------------------------------GACAACAGAGCCATC---GTTGTGGGGGGGGTAAAA------AGCATCCAA---CGCAAAGCG---------GCGTTTCATTCCCTC---GTTTTG---TCGTGGCAC---ACCCCC------CCC---ACAAGCACCCCC------CAACGGAGGGGGGAC------CAGAAAACGCCTTTGGTTTCC------CCCCCTTCGTCG------------GGGGGCCCCCTTGCCGCCTTCTTCAACAAGCCCTCGAGCCTCCTTTGC---------------------GCCGCCTTCCTCATTCGTAAAGGAGCCGCCGGG---------------TTGACCCCGAAACGAATAAAG------------------------------------------------------------------------------------------------------------------------------------------------------------------------------GCCGGA------------GGT---------AGAGAA------CGCCCC---------TCATCTAAT---AAGAATGATAATAGGGTAGCGTTC------------------------------------------------------------------------TCCACGAAAAACCCTATT---AGGTATTGCAAA------AGAAGGGGCCTGCTGATAGAGCTGGGCGGGGAG------GCGGTA------CTAGTCATC---GGATTCGAAAGACGCCTA------------------------------------------------------------------------------------GCCCGTAAGCAGGGGCTA---TCCCCCGTTCAC---TTCAATGACCCA---TACTTG------------ATTAGGATTTGTTACGCGCGATACGCCGACGACTTACCACTGGGAATCGTGGGTACCGTAGAGCTCATAAGAGGAATCCAAAGACGTATCACCCACTTCCCACAATCCGGCCCGAACCTC---GAG------GTAGGC---TCTGCAAGATCAACTTAC---ATAGCTGCACGGAGTACGGTAGAATCCCCCGGTACGGTCATTCGGGAAGTC------------------------------------------------------------------------------------------------------------------------------------------------------------------------------------------------------------------------------------------------------------------------------CCTTCGAGGGCG------------------------------------------------ACTCCCATACAATTCTTGCGAGAGCCGGAGAAGCGTCGGAGAGTAAAGCACCGTATCCAT---CTC------ACA---GCTTCC---CACCTACGC---TCCGCC---ATCCATTCCAAGTTAGAG---GACCTA------GGGAGGAGTATCCTG---ATCCAACAGCTG---------ACGAAGGGG------------------------------------------------------------------------------------------------------------------------------------------------------------------------------------------------------------------------------------------------------------------------------------------------------------------------------------------------------------------------------------------------------------------------------------------------------ATGAGCGGAACA------GGGAGTCTACAGGACGCGGTTCAA------CCAGCG------------------------------------------------------------------GAGACTCTTAGAACAGCTGGAGTAATA------AGTCCCCAAGTGAGCGTGGGCGTATTACGG---------------GAGACCGTC---------------AAGCACATCCGG---------------------------CGAAGATCA---GGGGAAATA---------TCGTTGTTGCAT---AGCCCA---------------------------------------------------------------------------------GGTCGGAGCAACGTGCCATCAGAC---------------------------------------------------------------------------------GTTCAACAG------GCAGTCTCACGATCGGGCAAATCG------------------------------TTGAGCGTCTGGGAGTTG---TCATTGTATACTCCCAGAGAAGCGCTGGGA------GGTCGGGAG------------------------------------GCGGCGGGGGAAGGGGGGGGA---CGCTGGGAACAGACGGGATCTTTCAGCAGC------AAATTCACCATA---------------CAGATAAAGGCGCCTATAAAAAAGATACTCCAAAGGCTTCGGGATCGAGGTATCATTAGCCGGAGAAGA------CCCTGGCCAACCCACGTGGCCTG---CTCGACGAAC---GTCAGCGACGAAGACATCGCAAATTGGTTCGCGGGCGTCGCGATAAGTCCT---CTGTCCTACTATAGGTGCTGCGACAACCCCTATCAGGTCCGAACGATTGTCGACTACCAGATCCGCTGGTCCGCTATATCCACCCCTGCCCACAAGCACA-----------------------------------------------------------------------------------------------------------------------------------------------------------------------------------------------------------------
AMBOambo_Amborella_trichopoda  ---------------------------------------------------------------------------------------------------------------------ACATCGCACTTCCGCCCGGGTCGAGGCTGCCAC------------------TCGGCCCTAAGGCGGATCAAA---GAAGAGTGGGGA---------------------------------------------------------------------------------------------------------------------------------------------------------------------------------------------------------------------------------------------------------ACCTCTCCC------TGGTTT---------TTTGAATTCGACATCAGG------AAGTCTTTTCACACC---------------------------------------------------ATCGACCGACAT------------CGACTCATCCCAATCTTTAAGGAAGAGATCGAC---------------GATCCCAAGTTCTTTTAC---------CCCACTCAGAAAGTCTTTTCCGCCGGACGACTC------------------------------------------------------------------------------------------------------------------------------------------------------------------------------------------------------------------------------------------------------------------------------------------------------------------------------------------------------------------------------------------------------------------------------------------GTAGGAGGTGAGAAG------------------------------------------------------------------------------------------------------------------------------------------------------------------------------------------------------------GGCCCT------TACTCC---------GTCCCACACAGTGTACTACTATTG------------GCCCTACCAGGC------------------AACATCTACCCACACAAGCTCGAT---------------CAGGAGATAGGGAGGATCCGACAGAAGCACGAGATTCCGATTGTTCAGAGAATCAGATCGGTT---CTATTAAGGACAGGT---CGTATTGATGACCAAGAA---------------------AACTCTGGA------GAAGAAGCAAGCTTCAACGCA------------------------------------------------------------------------------------------------------------------TTT------TGGGTAAAG------AGCATCCAA---CGCAAAGCG---------GCCTATCATTCCCTT---GTTTCG---TCGTGGCAC---ACCCCC------CCC---ACAAGCACCCCC------CGGCGAAGGGGGGAC------CAGAAAACGCCTTTCGTTTTC------CCCCCAAAGTCG------------------GCCCTTGCCGCCTTCCTTAACAAGCCCTCGAGCCTCCTTTGC---------------------GCCGCCTTCCTCACA------GAAGCCGCGGGG---------------TTGACCCCA---------AAG------------------------------------------------------------------------------------------------------------------------------------------------------------------------------GCCGAATTC------TATGGT---------AGAGAA------CGC------------------TGT---AATAATTCAAATGGG---------------------------------------------------------------------------------GCCATGAGATACCTTCTT---AAGTCTTGCAAA------AGAAGGGGCCTGCTGATAGAGCTGGGCGGGGAG------GCGATA------CTAGTTCTC---AGGTCAGAGATACGCCTG------------------------------------------------------------------------------------GCCCGTAAGCAG---------GCCCCCTTCAAT---------TACCCA---TACTTA------------ATTAGGATTTGTTACGCGCGATATGCCGACGACTCACTACTGGGAATCGTGGGTGCCGTAGAGCTTCTCATAGAAATACAAAAACGTATCACCCACTTCCTACAATCCGGCCTGAACCTT---GGG------GTAGGC---TCTGCAGGATCAACAACC---ATAGCTGCACGGAGTACGGTAGAATTCCCCGGTACGGTCATTCGGGAAGTC------------------------------------------------------------------------------------------------------------------------------------------------------------------------------------------------------------------------------------------------------------------------------CCTCCGAGGACG------------------------------------------------ACTCCCGTACAATTCTTGCGAGAGCTGGAGAAGCGTCTGCGGCTAAAGTACCGTATCCAT---ATA------ACT---GCTTGC---AACCTACGC---TCCGCC---ATCAATTCCAAGTTGAGG---GACCTA------GGGTTTAGTATCCCG---ATCCAACAGCTG---------ACGAAGGGG------------------------------------------------------------------------------------------------------------------------------------------------------------------------------------------------------------------------------------------------------------------------------------------------------------------------------------------------------------------------------------------------------------------------------------------------------ATGAGCGGAACT------GGGAGTCTGCTGGACGCGGTTCAA------CTAGCG------------------------------------------------------------------GAGACTCTTGGAACAGCTGGAGTAAGA------AGTCCCCAAGTT------TGCGTATTATGG---------------GGGACTGTC---------------AAGCACATCCGG---------------------------CAAGGTTCA---AGGGGTATA---------TCGTTGTTGCAT---AGCCCA---------------------------------------------------------------------------------GGTCGGAGCAACGTGCCATGGGAC---------------------------------------------------------------------------------GTTCAACGG------GCAGTCTCACGATCGGGC------------------------------------ATGAGCGTCCGGAAGTTT---TCATTGTATACTCCC------GCG------------GGTCGGAAG------------------------------------GCGGCGGGGGAAGGAGGGGGA---CACTGG------GCGGGATCTTTCAGCAGC------GAATTCCCCATA---------------CAGATAGAGGCGCCTATCACAAAGATACTCCGAAGGCTTCGGGATCGAGGTCTCATTAGCCGGAGAAGA------CCCTGGCCAACCCACGTGGCCTG---CTTTACGAAC---GTCAGCGACGGAGACATCGTAAATCGGTCCGCGGGCATCGCGATAAGTCCT---CTGTCCTACTACAGGTGCTGCGA----------------------------------------------------------------------------------------------------------------------------------------------------------------------------------------------------------------------------------------------------------------------------------------------
NYMPcabo_Brasenia_schreberi_Mt --------------------------------------------------------------------GGCGATCAGAACGGTACCCGAATCCATTGTATTTCCCGAGTTTCCAGACACATCGAACTTCCGCCCGAGTCGAGGCAGCCAC------------------TCGGCCCTAAGACGGATCAAA---GAAGAGTGGGGA---------------------------------------------------------------------------------------------------------------------------------------------------------------------------------------------------------------------------------------------------------ACCTCTCGC------TGGTTT---------TTGGAATTCGACATCCGG------AAGTGTTTTCACACC---------------------------------------------------ATCGACCGACAT------------CGACTCATCCCAATCCTTAAGGAAGAGATCGAC---------------GATCCCAAGTTCTTTTAC---------CTCACTCATCAAGTCTTTTCCGCCGGACGAAAA------------------------------------------------------------------------------------------------------------------------------------------------------------------------------------------------------------------------------------------------------------------------------------------------------------------------------------------------------------------------------------------------------------------------------------------GTAGGAGGTGAGAAG------------------------------------------------------------------------------------------------------------------------------------------------------------------------------------------------------------GGCCCT------TGCTCC---------GTCCCACACAGTGTACTACTATCG------------GCCCTACCAGGC------------------AACATCTACCCACACAAGCTCGAT---------------CAGGAGATAGGGAGGATCCGACAGAAGCACGAAATTCCTATTGTTCAGAGAATCAGATCGGTT---CTATTAAGGACAGGT---CGTATTGATGACCAATCA---------------------AACGAAGGA------GAAGATGCA---TTC---GCT------------------------------------------------------------------------------------------------------------------TTTTCT---TGGGTAAAG------AGCATCCAA---CGCAAAGCG---------GCCTTTCATTCCCTT---GTTTCG---TCGTGGCAC---ACCCCC------CCC---ACAAGCACCCCC------CGGCTCAGGGGGGAC------CAGAAAACGCCTTTCGTTTTC------CCCCCTTCGTCG------------------GCCCTTGCCGCCTTCCTTAACAAGCCCTCGAGCCTCCTTTGC---------------------GCCGCCTTCCTCATA------GAAGCCGCCGGG---------------TTGACCCCG---------AAG------------------------------------------------------------------------------------------------------------------------------------------------------------------------------GCCGAATTC------TATGGT---------------------CGC------------------TGT---AATCAGAATTATGAG---------------------------------------------------------------------------------GCCATTATAGACCCG---------TATTGCAAA------AGAAGGGGCCCGCTGATAGAGCTGGGCGGGGAG------GCGATA------CTAGTTCTA---AGGTCAGAGAGAGGCCTG------------------------------------------------------------------------------------GCCCGTAAGAAG---------GCCCCCCTCAAT---------TACCCA---TACTTA------------ATTAGGATTTGTTACGCGCGATATGCCGACGACTCACTACTGGGAATCGTGGGTGCCGTAGAGCTTATCATAGAAATAGAAAAACGTATCACCCACTTCCTACAATCCGGCCTGAACCTT---GGG------GTAGTC---TCTGCAGGATCAACAACC---ATAGCTGCACGGAGTACGGTAGAATTCCCCGGTACGGTCATTCGGGAAGTC------------------------------------------------------------------------------------------------------------------------------------------------------------------------------------------------------------------------------------------------------------------------------CCTCCGAGGACG------------------------------------------------ACTCCCATACCATTTTTGCGAGAGCTGGAGAAGCGTCTACGGGTAAAGCACCGTATCCAT---ATA------ACT---GCTTGC---CACCTACGC---TCTGCC---ATCCATTCCAAGTTGAGG---GACCTA------GGGTTTAGTATCCCG---ATCCAACTGCTG---------ACGAAGGGG------------------------------------------------------------------------------------------------------------------------------------------------------------------------------------------------------------------------------------------------------------------------------------------------------------------------------------------------------------------------------------------------------------------------------------------------------ATGAGCGGAACT------GGGAGTCTACTGGACGCGGTTCAA------CTAGCG------------------------------------------------------------------GAGACTCTTGGAACTGCTGGAGTCAGA------AGTCAAAAAGTG------AGC---------------------------GACGTC---------------AAGCACATCCGG---------------------------CAAGGATCA---AGGGAGATC---------GAGTTCTTGCAT---AGCCCA---------------------------------------------------------------------------------GGTCGGAGCAAGGTGCCATCGGAC---------------------------------------------------------------------------------GTTCAACAG------GCAGTCTCACGATCGGGC------------------------------------AAGAGCGTCCGGAAGTTT---TCATTGGATACTCCC------GCG------------GGTCGGAAG------------------------------------GCGGCGGGGGAAGGAGGGGGA---CACTGG------GCGGGATCTTTCCGCAGC------GAATTCCCCATA---------------CGGATAGAGGCGCCTATCAAAAAGATACTCCGAAGGCTTCGGGATCGAGGTCTCATTAGCCGGAGAAGA------CCCTGGCCAACCCACGTGGCCTG---CTTGACGAAC---GTCAGCGACGGAGACATCGTAAATCGGTCCGCGGGCATCGCAATAAGTCCT---CTGTCCTACTACAGGTGCCGCGACAACCTTTACCAAGTCCGAACGATTGTCGACCACCAGATCCGCTGGTCTGCTATATTCACCCCTGCCCACAAGCACAAATC-------------------------------------------------------------------------------------------------------------------------------------------------------------------------------------------------------------
NYMPcabo_Cabomba_sp._Qiu_97027 ----------------------------------CAGTAGTTCTACCTATAGAAAAGATCATGAAAGAGGCGATCAGAACGGTACCCGAATCCATTGTATTTCCCGAGTTTCCAGACACATCGAACTTCCGCCCA------GGCTGCCAC------------------TCGGCCCTAAGACGGATCAAA---GAAGAGTGGGGA---------------------------------------------------------------------------------------------------------------------------------------------------------------------------------------------------------------------------------------------------------ACCTCTCGCTCTCGCTGGTTT---------TTGGAATTCGACATCCGG------AAGTGTTTTCACACT---------------------------------------------------ATCGACCAACAT------------CGACTCATCCCAATCCTTAAGGAAGAGATCGAC---------------GATCCCAGATTCTTTTAC---------CTCACTCAGAAAGTCTTTTCCGCCGGACCTTTC---------------------------------------------------------------------------------------------------------------------------------------------------------------------------------------------------------------------------------------------------------------------------------------------------------------------------------------------------------------------------------------------------------------------------------TATAGTAAGGTAGGAGGTGAGAAG------------------------------------------------------------------------------------------------------------------------------------------------------------------------------------------------------------GGCCCT------TGCTCC---------GTCCCACACAGTGTACTACTATCG------------GCCCTACCAGGC------------------AACATCTACCCACACAAGCTCGAT---------------CAGGAGATAGGGAGGATCCGACAGAAGCACGAAATTCCGATTGTTCAGAGAATCAGATCGGTT---CTATTAAGGACAGGT---CGTATTGATGACCAATCA---------------------AACTCTGGCTCTGGAGAAGAAGCA---TTC---GCT------------------------------------------------------------------------------------------------------------------TTTTCT---TGGGTAAAG------AGCATCCAA---CGCAAAGCG---------GCCTTTCATTCCCTT---GTTTCG---TCGTGGCAC---ACCCCC------CCA---AAAAGCACCCCC------CGGCGAAGGGGGGAC------CAGAAAAGGCCTTTCGTTTTC------CCCCCTTCGTCG------------------GCCCTTGCCGCCTTCCAACACAAGCCCTCGAGCCTCCTTTGC---------------------GCCGCCTTCCTCATA------GAAGCCGCCGGG---------------TTGACCCCT---------CAG------------------------------------------------------------------------------------------------------------------------------------------------------------------------------GCCGAATTC------GTTGGT---------------------CGC------------------TGT---AATCAGCTTACA---GTAACGCAACCAGTAAGT---------------------------------------------------------------GCCATGAGAGACCCTATG---TTGTATTGCAAA------AGAAGGGGCCCGCTGATAGAGCTGGGCGGGGAG------GCGATA------CGTTTTCGA---AGGTCAGAGAGAGGCCTG------------------------------------------------------------------------------------GCCCGTAAGCTG---------GCCCCCCTCAAT---------TACCCA---TACAAC------------ATTAGGATTTGTTACGCGCGATATGCCGACGACTCACTACTGGGAATCGTGGGTGCCGTAGAGCTTATCATAGAAATACAAAAACGTATCACCCACTTCCTACAATCCGGTCTGAACCTT---GGGCTTACAGTAAGC---TCTGCGGGATCAACAACC---ATAGCTGCACGGAGTACGGTAGAATTCCCCGGTACGGTCATTCGGGAAGTC------------------------------------------------------------------------------------------------------------------------------------------------------------------------------------------------------------------------------------------------------------------------------CCTCCGAGGACG------------------------------------------------ACTCCCATACCATTTTTGCGAGAGCTGGAGAAGCGTCTACGGGTAAAGCACCGTATCCAT---ATA------ACA---GCTTGC---CACCTACGC---TCTGCC---ATCCATTCCAAGTTTAGG---GACCTA------GGGTTTTTGATCCCG---ATCCAACAGCTG---------ACGAAGGGG------------------------------------------------------------------------------------------------------------------------------------------------------------------------------------------------------------------------------------------------------------------------------------------------------------------------------------------------------------------------------------------------------------------------------------------------------ATGAGCAGAAGA------GGGAGTCTACTGGACGCGGTTCAA------CTAGCG------------------------------------------------------------------GAGACTCTTGGAACTGCTGGAGTAAGA------AGGACAATTGGG------AGC---------------------------GACGTC---------------AAGCACATCCGG---------------------------CAAGGATCA---AGGGAGATC---------GAGTTCTTGCAT---AGCCCA---------------------------------------------------------------------------------GGTCGGAGCAACGTGCCATCGGAC---------------------------------------------------------------------------------GTTCAACAG------GCAGTCTCACGATCGGGC------------------------------------ATGAGCGTCCGGAAGTTT---TCATTGGATACTCCC------GCGGCG---------GGTCGGAAG------------------------------------GCGGCGGGGGATTACGGGGGA---CACTGG------GCGGGATCTTTCCGCAGC------GAATTCCCCATA---------------CGGATAGAGGCGCCTATCAAAAAGATACTCCGAAGGCTTCGGGATCGAGGTCTCATTAGCCGGAGAAGA------CCCTGGCCAACCCACGTGGCCTG---CTTGACGAAC---GTCAGCGACGGAGACATCGTAAATTGGTCCGCGGGCATCGCAATAAGTCCT---CTGTCCTACTACAGGTGCCGCGACAACCTTTACCAAGTCCGAACGATTGTCGACCACCAGATCCGCTGGTCTGCTATATTCACCCCTGCCCACAAGCACAAAT--------------------------------------------------------------------------------------------------------------------------------------------------------------------------------------------------------------
NYMPnymp_Nuphar_sp._Qiu_M114_M ----------------------------------CAGTAGTTCTACCTATAGAAAAGATCATGAAAGAGGCGATCAGAACGGTACCCGAATCCATTGTATTTCCCGAGTTTCCAGACACATCGAACTTCCGCCCGAGTCGAGGCTGCCAC------------------TCGGCCCTAAGACGGATCAAA---GAAGAGTGGGGA---------------------------------------------------------------------------------------------------------------------------------------------------------------------------------------------------------------------------------------------------------ACCTCTCGC------TGGTTT---------TTGGAATTCGACATCCGG------AAGTGTTTTCACACC---------------------------------------------------ATCGACCGACAT------------CGACTCATCCCAATCCTTAAGGAAGAGATCGAC---------------GATCCCAAGTTCTTTTAC---------CTCACTCAGAAACTCTTTTCCGCCGGACGACTC------------------------------------------------------------------------------------------------------------------------------------------------------------------------------------------------------------------------------------------------------------------------------------------------------------------------------------------------------------------------------------------------------------------------------------------GTAGGAGGTGAGAAG------------------------------------------------------------------------------------------------------------------------------------------------------------------------------------------------------------GGCCCT------TGCTCC---------GTCCCACACAGTGTACTACTATCG------------GCCCTACCAGGC------------------AACATCTACCCACACAAGCTCGAT---------------CAGGAGATAGGGAGGATCCGACAGAAGCACGAAATTCCGATTGTTCAGAGAATCAGATCGGTT---CTATTAAGGACAGGT---CGTATTGATGACCAATCA---------------------AACTCTGGA------GAAGAAGCA---TTC---GCT------------------------------------------------------------------------------------------------------------------TTTTGT---TGGGTAAAG------AGCATCCAA---CGCAAAGCG---------GCCTTTCATTCCCTT---GTTTCG---TCGTGGCAC---ACCCCC------CCC---ACAAGCACCCCC------CGGCGAAGGGGGGAC------CAGAAAACGCCTTTCGTTTTC------CCCCCTTCGTCG------------------GCCCTTGCCGCCTTCCTTAACAAGCCCTCGAGCCTCCTTTGC---------------------GCCGCCTTCCTCATA------GAAGCCGCCGGG---------------TTGACCCCG---------AAG------------------------------------------------------------------------------------------------------------------------------------------------------------------------------GCCGAATTC------TATGGT---------AGAGAA------CGC------------------TGT---AATAATAATAATGGG---------------------------------------------------------------------------------GCCATGAGAGACCTTATT---AAGTATTGCAAA------AGAAGGGGCCTGCTGATAGAGCTGGGCGGGGAG------GCGATA------CTAGTTCTC---AGGTCAGAGAGACGCCTG------------------------------------------------------------------------------------GCCCGTAAGCAG---------GCCCCCCTCAAT---------TACCCA---TACTTA------------ATTAGGATTTGTTACGCGCGATATGCCGACGACTCACTACTGGGAATCGTGGGTGCCGTAGAGCTTATCATAGAAATACAAAAACGTATCACCCACTTCCTACAATCCGGCCTGAACCTT---GGG------GTAGTC---TCTGCAGGATCAACAACC---ATAGCTGCACGGAGTACGGTAGAATTCCCCGGTACGGTCATTCGGGAAGTC------------------------------------------------------------------------------------------------------------------------------------------------------------------------------------------------------------------------------------------------------------------------------CCTCCGAGGACG------------------------------------------------ACTCCCATACCATTTTTGCGAGAGCTGGAGAAGCGTCTACGGGTAAAGCACCGTATCCAT---ATA------ACT---GCTTGC---CACCTACGC---TCTGCC---ATCCATTCCAAGTTGAGG---GACCTA------GGGTTTAGTATCCCG---ATCCAACAGCTG---------ACGAAGGGG------------------------------------------------------------------------------------------------------------------------------------------------------------------------------------------------------------------------------------------------------------------------------------------------------------------------------------------------------------------------------------------------------------------------------------------------------ATGAGCGGAACA------GGGAGTCTACTGGACGCGGTTCAA------CTAGCG------------------------------------------------------------------GAGACTCTTGGAACAGCTGGAGTAAGA------AGTAAAAAAGTG------AGCGTATGTTGC---------------------GTC---------------AAGCACATCCGG---------------------------CAAGGATCA---AGGGAGATC---------GAGTTCTTGCAT---AGCCCA---------------------------------------------------------------------------------GGTCGGAGCAACGTGCCATCGGAC---------------------------------------------------------------------------------GTTCAACAG------GCAGTCTCACGATCGGGC------------------------------------ATGAGCGTCCGGAAGTTA---TCATTGGATACTCCC------GCG------------GGTCGGAAG------------------------------------GCGGCGGGGGAAGGAGGGGGA---CACTGG------GCGGGATCTTTCCGCAGC------GAATTCCCCATA---------------CGGATAGAGGCGCCTATCAAAAAGATACTCCGAAGGCTTCGGGATCGAGGTCTCATTAGCCGGAGAAGA------CCCTGGCCAACCCACGTGGCCTG---CTTGACGAAC---GTCAGCGACGGAGACATCGTAAATCGGTCCGCGGGCATCGCGATAAGTCCT---CTGTCCTACTACAGGTGCCGCGACAACCTTTACCAAGTCCGAACGATTGTCGACCACCAGATCCGCTGGTCTGCTATATTCACCCCTGCCCACAAGCACAAATC-------------------------------------------------------------------------------------------------------------------------------------------------------------------------------------------------------------
NYMPnymp_Nymphaea_sp._Qiu_9102 ----------------------------------CAGTAGTTCTACCTATAGAAAAGATCATGAAAGAGGCGATCAGAACGGTACCCGAATCCATTGTATTTCCCGAGTTTCCAGACACATCGAACTTCCGCCCGAGTCGAGGCTGCCAC------------------TCGGCCCTAAGACGGATCAAA---GAAGAGTGGGGA---------------------------------------------------------------------------------------------------------------------------------------------------------------------------------------------------------------------------------------------------------ACCTCTCGC------TGGTTT---------TTGGAATTCGACATCCGG------AAGTGTTTTCACACC---------------------------------------------------ATCGACCGACAT------------CGACTCATCCCAATCCTTAAGGAAGAGATCGAC---------------GATCCCAAGTTCTTTTAC---------CTCACTCAGAAACTCTTTTCCGCCGGACGACTC------------------------------------------------------------------------------------------------------------------------------------------------------------------------------------------------------------------------------------------------------------------------------------------------------------------------------------------------------------------------------------------------------------------------------------------GTAGGAGGTGAGAAG------------------------------------------------------------------------------------------------------------------------------------------------------------------------------------------------------------GGCCCT------TGCTCC---------GTCCCACACAGTGTACTACTATCG------------GCCCTACCAGGC------------------AACATCTACCCACACAAGCTCGAT---------------CAGGAGATAGGGAGGATCCGACAGAAGCACGAAATTCCGATTGTTCAGAGAATCAGATCGGTT---CTCTTAAGGACAGGT---CGTATTGATGACCAATCA---------------------AACTCTGGA------GAAGAAGCA---TTC---GCT------------------------------------------------------------------------------------------------------------------TTTTGT---TGGGTAAAG------AGCATCCAA---CGCAAAGCG---------GCCTTTCATTCCCTT---GTTTCG---TCGTGGCAC---ACCCCC------CCC---ACAAGCACCCCC------CGGCGAAGGGGGGAC------CAGAAAACGCCTTTCGTTTTC------CCCCCTTCGTCG------------------GCCCTTGCCGCCTTCCTTAACAAGCCCTCGAGCCTCCTTTGC---------------------GCCGCCTTCCTCATA------GAAGCTGCCGGG---------------TTGACCCCG---------AAG------------------------------------------------------------------------------------------------------------------------------------------------------------------------------GCCGAATTC------TATGGT---------AGAGAA------CGC------------------TGT---AATAATAATAATGGG---------------------------------------------------------------------------------GCCATGAGAGACCTTATT---AAGTATTGCAAA------AGAAGGGGCCTGCTGATAGAGCTGGGCGGGGAG------GCGATA------CTAGTTCTC---AGGTCAGAGAGACGCCTG------------------------------------------------------------------------------------GCCCGTAAGCAG---------GCCCCCCTCAAT---------TACCCA---TACTTA------------ATTAGGATTTGTTACGCGCGATATGCCGACGACTCACTACTGGGAATCGTGGGTGCCGTAGAGCTTATCATAGAAATACAAAAACGTATCACCCACTTCCTACAATCCGGCCTGAACCTT---GGG------GTAGTC---TCTGCAGGATCAACAACC---ATAGCTGCACGGAGTACGGTAGAATTCCCCGGTACGGTCATTCGGGAAGTC------------------------------------------------------------------------------------------------------------------------------------------------------------------------------------------------------------------------------------------------------------------------------CCTCCGAGGACG------------------------------------------------ACTCCCATACCATTTTTGCGAGAGCTGGAGAAGCGTCTACGGGTAAAGCACCGTATCCAT---ATA------ACT---GCTTGC---CACCTACGC---TCTGCC---ATCCATTCCAAGTTGAGG---GACCTA------GGGTTTAGTATCCCG---ATCCAACAGCTG---------ACGAAGGGG------------------------------------------------------------------------------------------------------------------------------------------------------------------------------------------------------------------------------------------------------------------------------------------------------------------------------------------------------------------------------------------------------------------------------------------------------ATGAGCGGAACA------GGGAGTCTACTGGACGCGGTTCAA------CTAGCG------------------------------------------------------------------GAGACTCTTGGAACAGCTGGAGTAAGA------AGTCAAAAAGTG------AGCGTATGTTGC---------------------GTC---------------AAGCACATCCGG---------------------------CAAGGATCA---AGGGAGATC---------GAGTTCTTGCAT---AGCCCA---------------------------------------------------------------------------------GGTCGGAGCAACGTGCCATCGGAC---------------------------------------------------------------------------------GTTCAACAG------GCAGTCTCACGATCGGGC------------------------------------ATGAGCGTCCGGAAGTTT---TCTTTGGATACTCCC------GCG------------GGTCGGAAG------------------------------------GCGGCGGGGGAAGGAGGGGGA---CACTGG------GCGGGATCTTTCCGCAGC------GAATTCCCCATA---------------CGGATAGAGGCGCCTATCAAAAAGATACTCCGAAGGCTTCGGGATCGAGGTCTCATTAGCCGGAGAAGA------CCCTGGCCAACCCACGTGGCCTG---CTTGACGAAC---GTCAGCGACGGAGACATCGTAAATCGGTCCGCGGGCATCGCGATAAGTCCT---CTGTCCTACTACAGGTGCCGCGACAACCTTTACCAAGTCCGAACGATTGTCGACTACCAGATCCGCTGGTCTGCTATATTCACCCCTGCCCACAAGC--------------------------------------------------------------------------------------------------------------------------------------------------------------------------------------------------------------------
AUSTaust_Austrobaileya_scanden ------------------------------CTCACAGTAGTTCTACCTATAGAAAAGATCATGAAAGAGGCGATCAGAACGGTACCCGAATCCATTTACGATCCCGAGTTTCAAGACACATCGCACTTCCGCTCGGGTCGAGGCTGCCAC------------------TCGGCCCTAAGACGGATCAAA---GAAGAGTGGGGA---------------------------------------------------------------------------------------------------------------------------------------------------------------------------------------------------------------------------------------------------------ACCTCTCGC------TGGTTT---------TTGGAATTCGACATCAGG------AAGTGTTTTCACACC---------------------------------------------------ATCGACCGACAT------------CGACTCATCCCAATCTTTAAGGAAGAGATCGAC---------------GATCCCAAGTTCTTTTAC---------CCCACTCAGAAACTGTTTTCCGCCGGACGACTC------------------------------------------------------------------------------------------------------------------------------------------------------------------------------------------------------------------------------------------------------------------------------------------------------------------------------------------------------------------------------------------------------------------------------------------GTAGGAGGTGAGAAG------------------------------------------------------------------------------------------------------------------------------------------------------------------------------------------------------------GGCCCC---------------------GTCCCACACAGTGTACTACTATCG------------GCCCTACCAGGC------------------AACATCTACCTACACAAGCTCGAT---------------CAGGAGATAGGGAGGATCCGACAGAAGCACGAAATTCCTCTTGTTAAGAGAATCAGATCGGTT---CTATTACGGACAGGT---CGTATTGATGACCAAGAA---------------------AACTCTGGA------GAAGAAGCAAGCTTCAACGCT---CCCCAA---------------------------------------------------------------------------------------GACAACAGAGCCATC---ATTGTATTGAGGGTAAAG------AGCATCCAA---CGCAAAGCG---------GCCTTTCATTCCCTT---GTTTCG---TCGTGGCAC---ACCCCC------CCC---ACAAGCACCCCC------CGGCGAAGGGGGGAC------CAGAAAACGCCTTTCGTTTTC------CCCCCTTCGTCG------------------GCCCTTGCCGCCTTCCTTAACAAGCCCTCGAGCCTCCTTTGC---------------------GCCGCCTTCCTCATA------GAAGCCGCCGGG---------------TTGACCCCG---------AAG------------------------------------------------------------------------------------------------------------------------------------------------------------------------------GCCGAATTC------TATGGT---------AGAGAA------CGC------------TTTGATATATATATATATAGATATGGG---------------------------------------------------------------------------------GCCATGAGATACCTTTTTCTTAAGTCTTGCAAA------AGAAGGGGCCTGCTGATAGAGCTGGGCGGGGAG------GCGATA------CTTGTGAAA---AGGTCAGAGAGAGGCCTG------------------------------------------------------------------------------------GCCCGTAAGCTG---------GCCCCCAACAAT---------GACCTT---TACTTA------------AGAAGGATTTGTTACGCGCGATATGCCGACGACTCACTACTGGGAATCGTGGGTGCCGTAGAGCTTCTCATAGAAATACAAAAACGTATCACCCACTTCCTACAATCCGGCCTGAACCTT---TGG------GTAGGC---TCTGCAGGATCAACAACC---ATAGCTGCACGGAGTACGGTAGAATTCCCCGGTACGGTCATTCGGGAAGTC------------------------------------------------------------------------------------------------------------------------------------------------------------------------------------------------------------------------------------------------------------------------------CCTCCGAGGACG------------------------------------------------ACTCCCATACAATTCTTGCGAGAGCTGGAGAAGCGTCTACGGGTAAAGCACCGTATCCAT---ATA------ACT---GCTTGC---CACCTACGC---TCCGCC---ATCCATTCCAAGTTTAGG---GACC---------------GTATCCCG---ATCAAACAGCTG---------ACGAAGGGG------------------------------------------------------------------------------------------------------------------------------------------------------------------------------------------------------------------------------------------------------------------------------------------------------------------------------------------------------------------------------------------------------------------------------------------------------ATGAGCGGAACA------GGGAGTCTACTGGACGCGGTTCAA------CTAGCG------------------------------------------------------------------GAGACTCTTGGAACAGCTGGAGTCATC------AGTCCCCAAGTG------AGCGTATTATGG---------------GGGACCGTC---------------AAGCACATCCGG---------------------------CAAAGATCA---AGGGAGATC---------TCGTTGTTGCAT---AGCCCA---------------------------------------------------------------------------------GGTCGGAGCAACGTGCCATCGGAC---------------------------------------------------------------------------------GTTCAACAG------GCAGTCTCACGATCGGGC------------------------------------ATGAGTGTCCGGAAGTTA---TCATTGTATACTCCC------GCG------------GGTCGGAAG------------------------------------GCTAAGGGGGAAGGAGGGGGA---CACTGG------GCGGGATCTTTCAGCAGC------GAATTCCCCATA---------------CAGATAGAGGCGCCTATCAAAAAGATACTCCGAAGGCTTCGGGATCGAGGTATCATTAGCCGGAGAAGA------CCTTGGCCAATCCACGTGGCCTG---CTTGACGAAC---GTCAGCGACGGAGACATCGTAAATCGGTCCGCGGGCATCGCGATAAGTCCT---CTGTCCTACTACAGGTGCCGCGACAACCTTTACCAAGTCCGAACGATTGTCGACCACCAGATCCGCTGGTCTGCTATATTCACCCCTGCCCACAAGCACAAATCCT-----------------------------------------------------------------------------------------------------------------------------------------------------------------------------------------------------------
AUSTschi_Illicium_floridanum_M ---------------------------------ACAGTAGTTCTACCTATAGAAAAGATCATGAAAGAGGCGATTAGAACGGTACCCGAATCCATTTACGATCCCGAGTTTCCAGACACATCGCACTTCCGCTCGGGTCGAGGCTGCCAC------------------TCGGCCCTAAGACGGATCAAA---GAAGAGTGGGGA---------------------------------------------------------------------------------------------------------------------------------------------------------------------------------------------------------------------------------------------------------ACCTCTCGC------AGGTTT---------TTGGAATTCGACATCCGG------AAGTGTTTTCACACC---------------------------------------------------ATCGACCGACAT------------CGACTCATCCCAATCTTTAAGGAAGAGATCGAC---------------GATCCCAAGTTCTTTTAC---------CCCACTCAGAAACTGTTTTCCGCCGGACGACTC------------------------------------------------------------------------------------------------------------------------------------------------------------------------------------------------------------------------------------------------------------------------------------------------------------------------------------------------------------------------------------------------------------------------------------------GTAGGAGGTGAGAAG------------------------------------------------------------------------------------------------------------------------------------------------------------------------------------------------------------GGCCCC---------------------GTCCCACACAGTGTACTACTATCG------------GCCCTACCAGGC------------------AACATCTACCTACACAAGCTCGAT---------------CAGGAGATAGGGAGGATCCGACAGAAGCACGAAATTCCGATTGTTAAGAGAATCAGATCGGTT---CTATTACGGACAGGT---CGTATTGATGACCAAGAA---------------------AACTCTGGA------GAAGAAGCAAGCTTCAACGCT---CCCCAA---------------------------------------------------------------------------------------GACAACAGAGCCATC---ATTGTGGGGAGGGTAAAG------AGCATCCAA---CGCAAAGCG---------GCCTTTCATTCCCTT---GTTTCG---TCGTGGCAC---ACCCCC------CCC---ACAAGCACCCAC------CGGGGAAGGGGGGAC------CAGAAAACGCCTTTCGTTTTC------CCCCCTTCGTCG------------------GCCCTTGCCGCCTTCCTTAACAAGCCCTCGAGCCTCCTTTGC---------------------GCCGCCTTCCTCATA------GAAGCCGCCGGG---------------TTGACCCCG---------AAG------------------------------------------------------------------------------------------------------------------------------------------------------------------------------GCCGAATTC------TATGGT---------AGAGAA------GGC------------------TTATATATATATACATATGGG---------------------------------------------------------------------------------GCCATGAGATACCTTATT---AAGTATTGCAAA------AGAAGGGGCCTGCTGATAGAGCTGGGCGGGGAG------GCGATA------CTTGTTATC---AGGTCAGAGAGACGCCTG------------------------------------------------------------------------------------GCCCGTAAGCAG---------GCCCCCTTAAAT---------GACCTT---TACTTA------------AGAAGGATTTGTTACGCGCGATATGCCGACGACTCACTACTGGGAATCGTGGGTGCCGTAGAGCTTCTCATAGAAATACAAAAACGTATCACCCACTTCCTACAATCCGGCCCGAACCTT---TGG------GTAGGC---TCTGCAGGATCAACAACC---ATAGCTGCACGGAGTACGGTAGAATTCCCCGGTACGGTCATTCGGGAAGTC------------------------------------------------------------------------------------------------------------------------------------------------------------------------------------------------------------------------------------------------------------------------------CCTCCGAGGACG------------------------------------------------ACTCCCATACAATTCTTGCGAGAGCTGGAGAAGCGTCTACGGGTAAAGCACCGTATCCAT---ATA------ACT---GCTTGC---CACCTACGC---TCCGCC---ATCCATTCCAAGTTTAGG---GACCTA------GGTAATAGTATCCCG---ATCAAACAGCTG---------ACGAAGGGG------------------------------------------------------------------------------------------------------------------------------------------------------------------------------------------------------------------------------------------------------------------------------------------------------------------------------------------------------------------------------------------------------------------------------------------------------ATGAGCAGAACA------GGGAGTCTACTGGACGCGGTTCAA------CTAGCG------------------------------------------------------------------GAGACTCTTGGAACAGCTGGAGTCAGA------AGTCCCCAAGTG------AGCGTATTATGG---------------GGGACCGTC---------------AAGCACATCCGG---------------------------CAAGGATCA---AGGGAGATC---------TCGTTGTTGCAT---AGCCCA---------------------------------------------------------------------------------GGTCGGAGCAAGGTGCCATCGGAC---------------------------------------------------------------------------------GTTCAACAG------GCAGTCTCACGATCGGGC------------------------------------ATGAGTGTCCGGAAGTTG---GAATTCTATACTCCC------GCG------------GGTCGGAAG------------------------------------GCGGCGGGGGAAGGAGGGGGA---CACTGG------GCGGGATCTTTCAGCAGC------GAATTCCCCATA---------------CAGATAGAGGCGCCTATCAAAAAGATACTCCGAAGGCTTCGGGATCGAGGTATCATTAGCCGGAGAAGA------CCCTGGCCAATCCACGTGGCCTG---CTTGACGAAC---GTCAGCGACGGAGACATCGTAAATCGGTCCGCGGGCATCGCGATAAGTCCT---CTGTCCTACTACAGGTGCCGCGACAACCTTTACCAAGTCCGAACGATTGTCGACCACCAGATCCGCTGGTCTGCTATATTCACCCCTGCCCACAAGCACAAATC-------------------------------------------------------------------------------------------------------------------------------------------------------------------------------------------------------------
AUSTschi_Kadsura_japonica_Mt_A ---------------------------------ACAGTAGTTCTACCTATAGAAAAGATCATGAAAGAGGCGATCAGAACGGTACCCGAATCCATTTACGATCCCGAGTTTCCAGACACATCGCACTTCCGCTCGGGTCGAGGCTGCCAC------------------TCGGCCCTAAGACGGATCAAA---GAAGAGTGGGGA---------------------------------------------------------------------------------------------------------------------------------------------------------------------------------------------------------------------------------------------------------ACCTGTCGC------AGGTTT---------TTGGAATTCGACATCCGG------AAGTGTTTTCACACC---------------------------------------------------ATCGACCGACAT------------CGACTCATCCCAATCTTTAAGGAAGAGATCGAC---------------GATCCCAAGTTCTTTTAC---------CCCACTCAGAAACTGTTTTCCGCCGGACGACTC------------------------------------------------------------------------------------------------------------------------------------------------------------------------------------------------------------------------------------------------------------------------------------------------------------------------------------------------------------------------------------------------------------------------------------------GTAGGAGGTGAGAAG------------------------------------------------------------------------------------------------------------------------------------------------------------------------------------------------------------GGCCCC---------------------GTCCCACACAGTGTACTACTATCG------------GCCCTACCAGGC------------------AACATCTACCTACACAAGCTCGAT---------------CAGGAGATAGGGAGGATCCGACAGAAGCACGAAATTCCGATTGTTAAGAGAATCAGATCGGTT---CTATTACGGACAGGT---CATATTGATGACCAAGAA---------------------AACTCTGGA------GAAGAAGCC---------GCT---CCCCAA---------------------------------------------------------------------------------------GACAACAGAGCCATC---ATTGTGGGGAGGGTAAAG------AGCATCCAA---CGCAAAGCG---------GCCTTTCATTCCCTT---GTTTCG---TCGTGGCAC---ACCCCC------CCC---ACAAGCACCCAC------CGGCGAAGGGGGGAC------CAGAAAACGCCTTTCGTTTTC------CCCCCTTCGTCG------------------GCCCTTGCCGCCTTCCTTAACAAGCCCTCGAGCCTCCTTTGC---------------------GCCGCCTTCCTCATA------GAAGCCGCCGGG---------------TTGACCCCG---------AAG------------------------------------------------------------------------------------------------------------------------------------------------------------------------------GCCGAATTC------TATGGT---------AGAGAA------GGCATATAT------ATGTATATATATATATATACATATGGG---------------------------------------------------------------------------------GCCATGAGATATCTTATT---AAGTATTGCAAA------AGAAGGGGCCTGCTGATAGAGCTGGGCGGGGAG------GCGATA------CTTGTTATC---AGGTCAGAGAGACGCCTG------------------------------------------------------------------------------------GCCCGTAAGCAG---------GCCCCCTTAAAT---------GACCTT---TACTTA------------AGAAGGATTTGTTACGCGCGATATGCCGACGACTCACTACTGGGAATCGTGGGTGCCGTAGAGCTTCTCATAGAAATACAAAAACGTATCACCCACTTCCTACAATCCGGCCCGAACCTT---TGG------GTAGGC---TCTGCAGGATCAACAACC---ATAGCTGCACGGAGTACGGTAGAATTCCCCGGTACGGTCATTCGGGAAGTC------------------------------------------------------------------------------------------------------------------------------------------------------------------------------------------------------------------------------------------------------------------------------CCTCCGAGGACG------------------------------------------------ACTCCCATACAATTCTTGCGAGAGCTGGAGAAGCGTCTACGGGTAAAGCACCGTATCCAT---ATA------ACT---GCTTGC---CACCTACGC---TCCGCC---ATCCATTCCAAGTTTAGG---GACC---------------GTATCCCG---ATCAAACTGCTG---------ACGAAGGGG------------------------------------------------------------------------------------------------------------------------------------------------------------------------------------------------------------------------------------------------------------------------------------------------------------------------------------------------------------------------------------------------------------------------------------------------------ATGAGCGGAACA------GGGAGTCTACTGGACGCGGTTCAA------CTAGCG------------------------------------------------------------------GAGACTCTTGGAACAGCTGGAGTCAGA------AGTCCCCAAGTG------AGCGTATTATGG---------------GGGACCGTC---------------AAGCACATCCGG---------------------------CAAGGATCA---AGGGAGATC---------TCGTTGTTGCAT---AGCCCA---------------------------------------------------------------------------------GGTCGGAGCAAGGTGCCATCGGAC---------------------------------------------------------------------------------------CAG------GCAGTCTCACGATCGGGC------------------------------------ATGAGTGTCCGGAAGTTG---GAATTCTATACTCCC------GCG------------GGTCGGAAG------------------------------------GCGGCGGGGGAAGGAGGGGGA---CACTGG------GCGGGATCTTTCAGCAGC------GAATTCCCCATA---------------CAGATAGAGGCGCCTATCAAAAAGATACTCCGAAGGCTTCGGGATCGAGGTATCATTAGCCGGAGAAGA------CCCTGGCCAATCCACGTGGCCTG---CTTGACGAAC---GTCAGCGACGGAGACATCGTAAATCGGTCCGCGGGCATCGCGATAAGTCCT---CTGTCCTACTACAGGTGCCGCGACAACCTTTACCAAGTCCGAACGATTGTCGACCACCAGATCCGCTGGTCTGCTATATTTACCCCTGCCCACAAGCACAAATCCT-----------------------------------------------------------------------------------------------------------------------------------------------------------------------------------------------------------
AUSTschi_Schisandra_sphenanthe ------------------------------------------------------------------------------------------------------------TTTCAGGACACATCGCACTTCCGCTCGGGTCGAGGCTGCCAC------------------TCGGCCCTAAGACGGATCAAA---GAAGAGTGGGGA---------------------------------------------------------------------------------------------------------------------------------------------------------------------------------------------------------------------------------------------------------ACCTGTCGC------AGGTTT---------TTGGAATTCGACATCCGG------AAGTGTTTTCACACC---------------------------------------------------ATCGACCGACAT------------CGACTCATCCCAATCTTTAAGGAAGAGATCGAC---------------GATCCCAAGTTCTTTTAC---------CCCACTCAGAAACTGTTTTCCGCCGGACGACTC------------------------------------------------------------------------------------------------------------------------------------------------------------------------------------------------------------------------------------------------------------------------------------------------------------------------------------------------------------------------------------------------------------------------------------------GTAGGAGGTGAGAAG------------------------------------------------------------------------------------------------------------------------------------------------------------------------------------------------------------GGCCCC---------------------GTCCCACACAGTGTACTACTATCG------------GCCCTACCAGGC------------------AACATCTACCTACACAAGCTCGAT---------------CAGGAGATAGGGAGGATCCGACAGAAGCACGAAATTCCGATTGTTAAGAGAATCAGATCGGTT---CTATTACGGACAGGT---CATATTGATGACCAAGAA---------------------AACTCTGGA------GAAGAAGCC---------GCT---CCCCAA---------------------------------------------------------------------------------------GACAACAGAGCCATC---ATTGTGGGGAGGGTAAAG------AGCATCCAA---CGCAAAGCG---------GCCTTTCATTCCCTT---GTTTCG---TCGTGGCAC---ACCCCC------CCC---ACAAGCACCCAC------CGGCGAAGGGGGGAC------CAGAAAACGCCTTTCGTTTTC------CCCCCTTCGTCG------------------GCCCTTGCCGCCTTCCTTAACAAGCCCTCGAGCCTCCTTTGC---------------------GCCGCCTTCCTCATA------GAAGCCGCCGGG---------------TTGACCCCG---------AAG------------------------------------------------------------------------------------------------------------------------------------------------------------------------------GCCGAATTC------TATGGT---------AGAGAA------GGCATATAT------ATGTATATATATATATATACATATGGG---------------------------------------------------------------------------------GCCATGAGATATCTTATT---AAGTATTGCAAA------AGAAGGGGCCTGCTGATAGAGCTGGGCGGGGAG------GCGATA------CTTGTTATC---AGGTCAGAGAGACGCCTG------------------------------------------------------------------------------------GCCCGTAAGCAG---------GCCCCCTTAAAT---------GACCTT---TACTTA------------AGAAGGATTTGTTACGCGCGATATGCCGACGACTCACTACTGGGAATCGTGGGTGCCGTAGAGCTTCTCATAGAAATACAAAAACGTATCACCCACTTCCTACAATCCGGCCCGAACCTT---TGG------GTAGGC---TCTGCAGGATCAACAACC---ATAGCTGCACGGAGTACGGTAGAATTCCCCGGTACGGTCATTCGGGAAGTC------------------------------------------------------------------------------------------------------------------------------------------------------------------------------------------------------------------------------------------------------------------------------CCTCCGAGGACG------------------------------------------------ACTCCCATACAATTCTTGCGAGAGCTGGAGAAGCGTCTACGGGTAAAGCACCGTATCCAT---ATA------ACT---GCTTGC---CACCTACGC---TCCGCC---ATCCATTCCAAGTTTAGG---GACC---------------GTATCCCG---ATCAAACTGCTG---------ACGAAGGGG------------------------------------------------------------------------------------------------------------------------------------------------------------------------------------------------------------------------------------------------------------------------------------------------------------------------------------------------------------------------------------------------------------------------------------------------------ATGAGCGGAACA------GGGAGTCTACTGGACGCGGTTCAA------CTAGCG------------------------------------------------------------------GAGACTCTTGGAACAGCTGGAGTCAGA------AGTCCCCAAGTG------AGCGTATTATGG---------------GGGACCGTC---------------AAGCACATCCGG---------------------------CAAGGATCA---AGGGAGATC---------TCGTTGTTGCAT---AGCCCA---------------------------------------------------------------------------------GGTCGGAGCAAGGTGCCATCGGAC---------------------------------------------------------------------------------------CAG------GCAGTCTCACGATCGGGC------------------------------------ATGAGTGTCCGGAAGTTG---GAATTCTATACTCCC------GCG------------GGTCGGAAG------------------------------------GCGGCGGGGGAAGGAGGGGGA---CACTGG------GCGGGATCTTTCAGCAGC------GAATTCCCCATA---------------CAGATAGAGGCGCCTATCAAAAAGATACTCCGAAGGCTTCGGGATCGAGGTATCATTAGCCGGAGAAGA------CCCTGGCCAATCCACGTGGCCTG---CTTGACGAAC---GTCAGCGACGGAGACATCGTAAATCGGTCCGCGGGCATCGCGATAAGTCCT---CTGTCCTACTACAGGTGCTGCGACAACCT----------------------------------------------------------------------------------------------------------------------------------------------------------------------------------------------------------------------------------------------------------------------------------------
AUSTtrim_Trimenia_moorei_Mt_AF ------------------------------------------------------------------------------------------------------------------GACACATCGCACTTCCGCTCGGGTCGAGGCTGCCAC------------------TCGGCCCTAAGACGGATCAAA---GAAGAGTGGGGA---------------------------------------------------------------------------------------------------------------------------------------------------------------------------------------------------------------------------------------------------------ACCTCTCGC------CGGTTT---------TTGGAATTCGACATCCGG------AAGTGTTTTCACACC---------------------------------------------------ATCGACCGACAT------------CGACTCATCCCAATCTTTAAGGAAGAGATCGAC---------------GATCCCAAGTTCTTTTAC---------CCCACTCAGAAACTGTTTTCCGCCGGACGACTC------------------------------------------------------------------------------------------------------------------------------------------------------------------------------------------------------------------------------------------------------------------------------------------------------------------------------------------------------------------------------------------------------------------------------------------GTAGGAGGTGAGAAG------------------------------------------------------------------------------------------------------------------------------------------------------------------------------------------------------------GGCCCC---------------------GTCCCACACAGTGTACTACTATCG------------GCCCTACCAGGC------------------AACATCTACCTACACAAGCTCGAT---------------CAGGAGATAGGGAGGATCCGACAGAAGTACGAAATTCCGATTGTGAAAAGAATCAGATCGGTT---CTATTACGGACAGGT---CGTATTGATGACCAAGAA---------------------AACTCTAGA------GAAGAAGCAAGCTTCAACGCT---CCCCAA---------------------------------------------------------------------------------------GACAACAGAGCCATC---ATTGTGGGGAGGGTAAAG------AGCATCCAA---CGCAAAGCG---------GCCTTTCATTCCCTT---GTTTCG---TCGAGGCAC---ACCCCC------CCC---ACAAGCACCCCC------CGGCGAAGGGGGGAC------CAGAAAACGCCTTTCGTTTTC------CCCCCTTCGTCG------------------GCCCTTGCCGCCTTCCTTAACAAGCCCTCGAGCCTCCTTTGT---------------------GCCGCCTTCCTCATA------GAAGCCGCCGGG---------------TTGACCCCG---------AAG------------------------------------------------------------------------------------------------------------------------------------------------------------------------------GCCGAATTC------TATGGT---------AGAGAA------CGC------------TTTTATATATATATATATATATATGGG---------------------------------------------------------------------------------GCCATGAGATACCTTATT---AAATATTGCAAA------AGAAGGGGCCTGCTGATAGAGCTGGGCGGGGAG------ACGATA------CTTGTTATC---AGGTCAGAGAGACGCCTG------------------------------------------------------------------------------------GCCCGTAAGCAG---------GCCCCCTTAAAT---------TACCTT---TACTTA------------AGAAGGATTTGTTACGCGCGATATGCCGACGACTCACTACTGGGAATCGTGGGTGCCGTAGAGCTTCTCATAGAAATACAAAAACGTATCACCCACTTCCTACAATCCGGCCCGAACCTT---TGG------GTAGGC---TCTGCAGGATCAACAACC---ATAGCTGCACGGAGTACGGTAGAATTCCCCGGTACGGTCATTCGGGAAGTC------------------------------------------------------------------------------------------------------------------------------------------------------------------------------------------------------------------------------------------------------------------------------CCTCCGAGGACG------------------------------------------------ACTCCAATACAATTCTTGCGAGAGCTGGAGAAGCGTCTACGGGTAAAGCACCGTATCCAT---ATA------ACT---GCTTGC---CACCTACGC---TCCGCC---ATCCATTCCAAGTTTAGG---GACCTA------GGTAATAGTATCCCG---ATCAAACAGCTG---------ACGAAGGGG------------------------------------------------------------------------------------------------------------------------------------------------------------------------------------------------------------------------------------------------------------------------------------------------------------------------------------------------------------------------------------------------------------------------------------------------------ATGAGCGGAACA------GGGAGTCTACTGGACGCGGTTCAA------CTAGCG------------------------------------------------------------------GAGACTCTTGGAACAGCTGGAGTAAGA------AGTCCCCAAGTG------AGCGTATTATGG---------------GGGACCGTC---------------AAGCACATCCGG---------------------------CAAGGATCA---AGGGAGATC---------TCGTTGTTGCAT---AGCCCA---------------------------------------------------------------------------------GGTCGGAGCAACGTGCCATCGGAC---------------------------------------------------------------------------------GTTCAACAG------GCAGTCTCACGATCGGGC------------------------------------ATGAGTGTCCGGAAGTTG---TCATTGTATACTCCC------GCG------------GGTCGGAAG------------------------------------GCGGCGGGAGAAGGAGGGGGA---CACTGG------TCGGGATCTTTCAGCAGC------GAATTCCCCATA---------------CAGATAGAGGCGCCTATCAAAAAGATACTCCGAAGGCTTCGGGATCGAGGTATCATTAGCCGGAGAAGA------CCCTGGCCAATCCACGTGGCCTG---CTTGACGAAC---GTCAGCGACGGAGACATCGTAAATCGGTCCGCGGGCATCGCGATAAGTCCT---CTGTCCTACTACAGGTGCTGCGACAACCT----------------------------------------------------------------------------------------------------------------------------------------------------------------------------------------------------------------------------------------------------------------------------------------
CERAcera_Ceratophyllum_demersu ----------------------------CGCTCACAGTAGTGATACCTATAGAAAAGATTATGAAAGAGGCGATCAGAATGGTACCCGAATCCATTTATGATCCCGAGTTTCCAGACACATCGCACTTCCGCTCGGGTCGAGGCTGCCAC------------------TTGGCCCTAAGACGGATCAAA---GAAGAGTGGGGA---------------------------------------------------------------------------------------------------------------------------------------------------------------------------------------------------------------------------------------------------------ATCTCTCGC------TGGTTT---------TTGGAATTCGACATCAGG------AAGTGTTTTCACACC---------------------------------------------------ATCGACCGACAT------------CGACTCATCCCTATCTTTAAGGAAGAGATCGAC---------------GATCCCAAGTTCTTTTAC---------CCCACTCATCAAGACTTTTCCGCCGGACGACTC------------------------------------------------------------------------------------------------------------------------------------------------------------------------------------------------------------------------------------------------------------------------------------------------------------------------------------------------------------------------------------------------------------------------------------------GTAGGAGGATCGAAG------------------------------------------------------------------------------------------------------------------------------------------------------------------------------------------------------------GGCCCT------TACTCC---------GTCCCACACAGTGTACTACTATTG------------GCCCTACCAGGC------------------TACATCTACCTACACAAGCTCGAT---------------CAGGAGATAGTACGGATCCGACAGAAGCACGAAATGGAGATTGTTCAGAGAATCAGATCGGTT---CTATGTTGGACAGGT---CGTATTGATGACCAAGAA---------------------AACTCTGGA------GAAGAAGCAAGCTTCAACGCT---TCCCAA---------------------------------------------------------------------------------------GACAACAGAGCCATC---ATTGTGGGGAGGGTAAAG------AGCATTCAA---CGCAAAGCG---------GCCTTTCATTCCCTT---GTTTCG---TCGTGGCAC---ACCCCC------CCC---ACAAGCACCCCC------CGGCTCAGGGGGGAC------CAGAAAACGCCTTTCGTTTTC------CCCCCTTCGTCG------------------GCCCTTGCCGCCTTCCAACACAAGCCCTCGAGCCTCCTTTGC---------------------GCCGCCTTCCTCATA------GAAGCCGCCGGG---------------TTGACCCCG---------AAG------------------------------------------------------------------------------------------------------------------------------------------------------------------------------GCCGAATTC------TATGGT---------AGAGAA------CGC------------------------TGTTATCAAAAAGGG---------------------------------------------------------------------------------GCCATGAGAGACCTTATT---CAGTATTGCACA------AGAAGGGGCCAGCTTATAGAGCTGGGCGGGGAG------GCGATA------CTTTTTCTC---AGGTCAGAGAGACGCCAG------------------------------------------------------------------------------------GCCCGTAAGCAG---------GCCCCCAACAAA---------ACCCAT---TATAAC------------ATAAGGATTTGTTACGCGCGATATGCCGACGACTTACTACTGGGAATCGTGGGTGCCGTAGAGCTTATCATAGAAATACAAAAACGTATCACCCACTTCCTACAATCCGGCCTGAACCTT---TGG------GTAGGC---TATGCAGGATCAACAACC---ATAGCTGCACGGAGTACGGTAGAATTCCCCGGTACGGTCATTCGGGAAGTC------------------------------------------------------------------------------------------------------------------------------------------------------------------------------------------------------------------------------------------------------------------------------CCTCCGAGGACG------------------------------------------------ACTCCCATACAATTCTTGCGAGAGCTGGAGAAGCGTCTACGGGTAAAGCACCGTATCCAT---ATA------ACA---GCTTGC---CACCTACGC---TCCGCC---ATCCATTCCAAGTTCAGG---GACCTA------GGTAATTTGATCCCG---ATCAAACAGCTG---------ACGAAGGGG------------------------------------------------------------------------------------------------------------------------------------------------------------------------------------------------------------------------------------------------------------------------------------------------------------------------------------------------------------------------------------------------------------------------------------------------------ATGAGCGGAACA------GGGAGTCTACTGGACGCGGTTCAA------CTAGCGCGTACGGCTTTGCCTCCTTGCTCCTTGCTTGCTCCAAAAATCCAA------------------------------------------------------AGTGCCCAAGTG------AGCGTATTTAGA---------------GGGACCGTC---------------AAGCACATCCGG---------------------------CAAGGGTCA---AGGGAGATC---------TCGTTGTTGCAT---AGCTCA---------------------------------------------------------------------------------GGTCGGAGCAACGTGCCATCGGGC---------------------------------------------------------------------------------GTTCAACAG------GCAGTCTCACGATCGGGC------------------------------------ATGAGTGTCCGGAAGTTC---TCATTGTATACTCCC------GCG------------GGTCGGAAG------------------------------------GCGGCGGGGGAAGGAGGGGGA---CATTGG------GCGGGATCTTTCAGCAGC------GAATTCCCCATA---------------ATGATAGAGGCGCCTATCAAAAAGATACTCCGAAGGCTTCGGGATCGAGGTCTCATTAGCCGAAGAAGA------CCCTGGCCAATTCACGTGGCCTG---CTTGACGAAC---GTCAGCGACGGAGACATCGTAAATTGGTCCGCGGGCATCGCGATAAGTCCT---CTGTCCTACTACAGGTGCCGCGACAACCTTTACCAAGTCCGAACGATTGTCGACCACCAGATCCGCTGGTCTGCTATATTCACCCCAGCCCACAAGCACAAATC-------------------------------------------------------------------------------------------------------------------------------------------------------------------------------------------------------------
CERAcera_Ceratophyllum_submers ----------------------------------CAGTAGTGATACCTATAGAAAAGATTATGAAAGAGGCGATCAGAATGGTACCCGAATCCATTTATGATCCCGAGTTTCCAGACACATCGCACTTCCGCTCGGGTCGAGGCTGCCAC------------------TTGGCCCTAAGACGGATCAAA---GAAGAGTGGGGA---------------------------------------------------------------------------------------------------------------------------------------------------------------------------------------------------------------------------------------------------------ATCTCTCGC------TGGTTT---------TTGGAATTCGACATCAGG------AAGTGTTTTCACACC---------------------------------------------------ATCGACCGACAT------------CGACTCATCCCTATCTTTAAGGAAGAGATCGAC---------------GATCCCAAGTTCTTTTAC---------CCCACTCATCAAGACTTTTCCGCCGGACGACTC------------------------------------------------------------------------------------------------------------------------------------------------------------------------------------------------------------------------------------------------------------------------------------------------------------------------------------------------------------------------------------------------------------------------------------------GTAGGAGGATCGAAG------------------------------------------------------------------------------------------------------------------------------------------------------------------------------------------------------------GGCCCT------TACTCC---------GTCCCACACAGTGTACTACTATTG------------GCCCTACCAGGC------------------TACATCTACCTACACAAGCTCGAT---------------CAGGAGATAGTACGGATCCGACAGAAGCACGAAATGGAGATTGTTCAGAGAATCAGATCGGTT---CTATGTTGGACAGGT---CGTATTGATGACCAAGAA---------------------AACTCTGGA------GAAGAAGCAAGCTTCAACGCT---TCCCAA---------------------------------------------------------------------------------------GACAACAGAGCCATC---ATTGTGGGGAGGGTAAAG------AGCATTCAA---CGCAAAGCG---------GCCTTTCATTCCCTT---GTTTCG---TCGTGGCAC---ACCCCC------CCC---ACAAGCACCCCC------CGGCTCAGGGGGGAC------CAGAAAACGCCTTTCGTTTTC------CCCCCTTCGTCG------------------GCCCTTGCCGCCTTCCAACACAAGCCCTCGAGCCTCCTTTGC---------------------GCCGCCTTCCTCATA------GAAGCCGCCGGG---------------TTGACCCCG---------AAG------------------------------------------------------------------------------------------------------------------------------------------------------------------------------GCCGAATTC------TATGGT---------AGAGAA------CGC------------------------TGTTATCAAAAAGGG---------------------------------------------------------------------------------GCCATGAGAGACCTTATT---CAGTATTGCACA------AGAAGGGGCCAGCTTATAGAGCTGGGCGGGGAG------GCGATA------CTTTTTCTC---AGGTCAGAGAGACGCCAG------------------------------------------------------------------------------------GCCCGTAAGCAG---------GCCCCCAACAAA---------ACCCAT---TATAAC------------ATAAGGATTTGTTACGCGCGATATGCCGACGACTTACTACTGGGAATCGTGGGTGCCGTAGAGCTTATCATAGAAATACAAAAACGTATCACCCACTTCCTACAATCCGGCCTGAACCTT---TGG------GTAGGC---TATGCAGGATCAACAACC---ATAGCTGCACGGAGTACGGTAGAATTCCCCGGTACGGTCATTCGGGAAGTC------------------------------------------------------------------------------------------------------------------------------------------------------------------------------------------------------------------------------------------------------------------------------CCTCCGAGGACG------------------------------------------------ACTCCCATACAATTCTTGCGAGAGCTGGAGAAGCGTCTACGGGTAAAGCACCGTATCCAT---ATA------ACA---GCTTGC---CACCTACGC---TCCGCC---ATCCATTCCAAGTTCAGG---GACCTA------GGTAATTTGATCCCG---ATCAAACAGCTG---------ACGAAGGGG------------------------------------------------------------------------------------------------------------------------------------------------------------------------------------------------------------------------------------------------------------------------------------------------------------------------------------------------------------------------------------------------------------------------------------------------------ATGAGCGGAACA------GGGAGTCTACTGGACGCGGTTCAA------CTAGCGCGTACGGCTTTGCCTCCTTGCTCCTTGCTTGCTCCAAAAATCCAA------------------------------------------------------AGTGCCCAAGTG------AGCGTATTTAGA---------------GGGACCGTC---------------AAGCACATCCGG---------------------------CAAGGGTCA---AGGGAGATC---------TCGTTGTTGCAT---AGCTCA---------------------------------------------------------------------------------GGTCGGAGCAACGTGCCATCGGGC---------------------------------------------------------------------------------GTTCAACAG------GCAGTCTCACGATCGGGC------------------------------------ATGAGTGTCCGGAAGTTC---TCATTGTATACTCCC------GCG------------GGTCGGAAG------------------------------------GCGGCGGGGGAAGGAGGGGGA---CATTGG------GCGGGATCTTTCAGCAGC------GAATTCCCCATA---------------ATGATAGAGGCGCCTATCAAAAAGATACTCCGAAGGCTTCGGGATCGAGGTCTCATTAGCCGAAGAAGA------CCCTGGCCAATTCACGTGGCCTG---CTTGACGAAC---GTCAGCGACGGAGACATCGTAAATTGGTCCGCGGGCATCGCGATAAGTCCT---CTGTCCTACTACAGGTGCCGCGACAACCTTTACCAAGTCCGAACGATTGTCGACCACCAGATCCGCTGGTCTGCTATATTCACCCCAGCCCACAAGCACAAATCCT-----------------------------------------------------------------------------------------------------------------------------------------------------------------------------------------------------------
CHLOchlo_Ascarina_sp._Qiu_M149 ---------------------------------------------------------------------------------------------------------GAGTTTCAGGACACATCGCACTTCCGCTCGGGTCGAGGCTGCCAC------------------TCGGCCCTAAGACGGATCAAA---GAAGAGTGGGGA---------------------------------------------------------------------------------------------------------------------------------------------------------------------------------------------------------------------------------------------------------ACCTCTCGC------TGGTTT---------TTTGAATTCGACATCAGG------AAGTGTTTTCACACC---------------------------------------------------ATCGACCGACAT------------CGACTCATCTCCTTCTTTAAGGAAGAGATCGAC---------------GATCCCAAGTTCTTTTAC---------CCTACTCAGAAAGAGTTTTCCGCCGGACGACTC------------------------------------------------------------------------------------------------------------------------------------------------------------------------------------------------------------------------------------------------------------------------------------------------------------------------------------------------------------------------------------------------------------------------------------------GTAGGAGGTGAGAAG------------------------------------------------------------------------------------------------------------------------------------------------------------------------------------------------------------GGCCCT------TACTCC---------GTCCCACACAGTGTACTACTATCG------------GCCCTACCAGGC------------------AACATCTACCTACACAAGCTCGAT---------------CAGGAGATAGGGAGGATCCGACAGAAGCACGAAATTCGGATTGTTCAGAGAATCAGATCGGTT---CTATTAAGGACAGGT------------CACCAAGAA---------------------AACTCTGGA------GAAGAAGCAAGCTTCAACGCT---CCCCAA---------------------------------------------------------------------------------------GACAACAGAGCCATC---ATTGTGGGGAGGGTAAAG------AGCATCCAA---CGCAAAGCG---------GCCTTTCATTCCCTT---GTTTCG---TCGTGGCAC---ACCCCC------CCC---ACAAGCACCCCC------CGGCGAAGGGGGGAC------CAGAAAACGCCTTTCATTTTC------CCCCCTTCGTCG------------------GCCCTTGCCGCCTTCCTTAACAAGCCCTCGAGCCTCCTTTGC---------------------GCCGCCTTCCTCATA------GAAGCCGCCGGG---------------TTGACCCCG---------AAG------------------------------------------------------------------------------------------------------------------------------------------------------------------------------GCCGAATTC------TATGGT---------AGAGAA------CGC------------------------TTTCATAATAATTGG---------------------------------------------------------------------------------GCCATGAGAGACCTTATT---AAGTATTGCAAA------AGAAGGGGCCTGCTGATAGAGCTGGGCGGGGAG------GCGATA------CTAGTTATC---AGGTCAGAGAGACGCCTG------------------------------------------------------------------------------------GCCCGTAAGCTG---------GCCCCCTTAAAT---------TACCAT---TACTTA------------ATAAGGATTTGTTACGCGCGATATGCCGACGACTCACTACTGGGAATCGTGGGTGCCGTAGAGCTTCTCATAGAAATACAAAAACGTATCACCCACTTCCTACAATCTGGTCTAAACCTT---TGG------GTAGGC---TCTGCAGGATCAACAACC---ATAGCTGCACGGAGTACGGTAGAATTCCCCGGTACGGTCATTCGGGAAGTC------------------------------------------------------------------------------------------------------------------------------------------------------------------------------------------------------------------------------------------------------------------------------CCTCCGAGGACG------------------------------------------------ACTCCCATACTATTCTTGCGAGAGCTGGAGAAGCGTCTACGGGTAAAGCACCGTATCCAT---ATA------ACT---GCTTGC---CACCTATGC---TCCGCC---ATCCATTCCAAGTTTAGG---GACCTA------GGTAATAGTCTCCCG---ATCAAACAGCTG---------ACGAAGGGG------------------------------------------------------------------------------------------------------------------------------------------------------------------------------------------------------------------------------------------------------------------------------------------------------------------------------------------------------------------------------------------------------------------------------------------------------ATGAGCGGAACA------GGGAGTCTACTGGACGCGGTTCAA------CTAGCG------------------------------------------------------------------GAGACTCTTGGAACAGCTGGAGTCAGA------AGTCCCAAAGTG------AGCGTATTATGG---------------GGGACCGTC---------------AAGCACATCCGG---------------------------CAAGGATCA---AGGGAGATC---------TCGTTGTTGCAT---AGCTCA---------------------------------------------------------------------------------GGTCGGAGCAACGTGCCATCGGAC---------------------------------------------------------------------------------GTTCAACAG------GCAGTCTCACGATCGGGC------------------------------------ATGAGTGTCCGGAAGTTT---TCATTGTATACTCCC------GCG------------GGTCGGAAG------------------------------------GCGGCGGGGGAAGGAGGGGGA---CACTGG------GCGGGATCTTTCAGCAGC------GAATTCCCCATA---------------CAGATAAAGGCGCCTATAAAAAAGATACTCCGAAGGCTTCGGGATCGAGGTATCATTAGCCGAAGAAGA------CCCTGGCCAATCCACGCGGCCTG---CTTGACGAAC---GTCAGCGACGGAGACATCGTAAATCGGTCCGCGGGCATCGCGATAAATCCT---CTGTCCTACTACAGGTGCTGCGACAACCT----------------------------------------------------------------------------------------------------------------------------------------------------------------------------------------------------------------------------------------------------------------------------------------
CHLOchlo_Chloranthus_holostegi ---------------------------------------------------------------------------------GAACCCGCATGCATTTACGATCCCGAGTTTCCAGACACATCGCACTTCCGCTCGGGTCGAGGCTGCCAC------------------TCGGCCCTAAGACGGATCAAA---GAAGAGTGGGGA---------------------------------------------------------------------------------------------------------------------------------------------------------------------------------------------------------------------------------------------------------ACCTCTCGC------TGGTTT---------TTTGAATTCGACATCAGG------AAGTGTTTTCACACC---------------------------------------------------ATCGACCGACAT------------CGACTCATCTCCTTCTTTAAGGAAGAGATCGAC---------------GATCCCAAGTGCTTTTAC---------CCTACTCAGACACTTTTTTCCGCCGGACGACTC------------------------------------------------------------------------------------------------------------------------------------------------------------------------------------------------------------------------------------------------------------------------------------------------------------------------------------------------------------------------------------------------------------------------------------------GTAGGAGGTGAGAAG------------------------------------------------------------------------------------------------------------------------------------------------------------------------------------------------------------GGCCCT------TACTCC---------GTCCCACACAGTGTACTACTATCG------------GCCCTACCAGGC------------------AACATCTACCTACACAAGCTCGAT---------------CAGGAGATAGGGAGGATCCGACAGAAGCACGAAATTTTTCTTGTTCAGAGAATCAGATCGGTT---CTATTAAGGACAGGT------------CACCAAGAA---------------------AACTCTGGA------GAAGAAGCAAGCTTCAACGCT---CCCCAA---------------------------------------------------------------------------------------GACAACAGAGCCATC---ATTGTGGGGAGGGTAAAG------AGCATCCAA---CGCAAAGCG---------GCCTTTCATTCCCTT---GTTTCG---TCGTGGCAC---ACCCCC------CCC---ACAAGCACCCCC------CGGCGAAGGGGGGAC------CAGAAAACGCCTTTCGTTTTC------CCCCCTTCGTCG------------------GCCCTTGCCGCCTTCCTTAACAAGCCCTCGAGCCTCCTTTGC---------------------GCCGCCTTCCTCATA------GAAGCCGCCGGG---------------TTGACCCCG---------AAG------------------------------------------------------------------------------------------------------------------------------------------------------------------------------GCCGAATTC------TATGGT---------AGAGAA------CGC------------------------TTTCATAATAATTGG---------------------------------------------------------------------------------GCCATGAGAGACCTTATT---AAGTATTGCAAA------AGAAGGGGCCTGCTGATAGAGCTGGGCGGGGAG------GCGATA------CTAGTTATC---AGGTCAGAGAGACGCCTG------------------------------------------------------------------------------------GCCCGTAAGCTG---------GCCCCCTTAAAT---------TACCAT---TACTTA------------ATAAGGATTTGTTACGCGCGATATGCCGACGACTCACTACTGGGAATCGTGGGTGCCGTAGAGCTTCTCATAGAAATACAAAAACGTATCACCCACTTCCTACAATCTGGCCTAAACCTT---TGG------GTAGGC---TCTGCAGGATCAACAACC---ATAGCTGCACGGAGTACGGTAGAATTCCCCGGTACGGTCATTCGGGAAGTC------------------------------------------------------------------------------------------------------------------------------------------------------------------------------------------------------------------------------------------------------------------------------CCTCCGAGGACG------------------------------------------------ACTCCCATACAATTCTTGCGAGAGCTGGAGAAGCGTCTACGGGTAAAGCACCGTATCCAT---ATA------ACT---GCTTGC---CACCTATGC---TCCGCC---ATCCATTCCAAGTTTAGG---GACCTA------GGTAATAGTCTCCCG---ATCAAACAGCTG---------ACGAAGGGG------------------------------------------------------------------------------------------------------------------------------------------------------------------------------------------------------------------------------------------------------------------------------------------------------------------------------------------------------------------------------------------------------------------------------------------------------ATGAGCGGAACA------GGGAGTCTACTGGACGCGGTTCAA------CTAGCG------------------------------------------------------------------GAGACTCTTGGAACAGCTGGAGTCAGA------AGTCCCAAAGTG------AGCTTATTATGG---------------GGGACCGTC---------------AAGCACATCCGG---------------------------CAAGGATCA---AGGGAGATC---------TCGTTGTTGCAT---AGCTCA---------------------------------------------------------------------------------GGTCGGAGCAACGTGCCATCGGAC---------------------------------------------------------------------------------GTTCAACGG------GCAGTCTCACGATCGGGC------------------------------------ATGAGTGTCCGGAAGTTT---TCATTGTATACTCCC------GCG------------GGTCGGAAG------------------------------------GCGGCGGGGGAAGGAGGGGGA---CACTGG------GCGGGATCTTTCAGCAGC------GAATTCCCCATA---------------CAGATAAAGGCGCCTATCAAAAAGATACTCCGAAGGCTTCGGGATCGAGGTATCATTAGCCGAAGAAGA------CCCTGGCCAATCCACGCGGCCTG---CTTGACGAAC---GTCAGCGACGGAGACATCGTAAATCGGTCCGCGGGCATCGCGATAAATCCT---CTGTCCTACTACAGGTGCCGCGACAACCTTTACCAAGTCCGAACGATTGTCGACCACCAGATCCGCTGGTCTGCTATATTCACCCCAGCCCAAAAGCACAAATC-------------------------------------------------------------------------------------------------------------------------------------------------------------------------------------------------------------
CHLOchlo_Chloranthus_multistac ----------------------------------CAGTAGTTCTACCTATAGAAAAGATCATGAAAGAGGCGATCAGAATGGTACCCGAATCCATTTACGATCCCGAGTTTCCAGACACATCGCACTTCCGCTCGGGTCGAGGCTGCCAC------------------TCGGCCCTAAGACGGATCAAA---GAAGAGTGGGGA---------------------------------------------------------------------------------------------------------------------------------------------------------------------------------------------------------------------------------------------------------ACCTCTCGC------TGGTTT---------TTTGAATTCGACATCAGG------AAGTGTTTTCACACC---------------------------------------------------ATCGACCGACAT------------CGACTCATCTCCTTCTTTAAGGAAGAGATCGAC---------------GATCCCAAGTGCTTTTAC---------CCTACTCATAAACTTTTTTCCGCCGGACGACTC------------------------------------------------------------------------------------------------------------------------------------------------------------------------------------------------------------------------------------------------------------------------------------------------------------------------------------------------------------------------------------------------------------------------------------------GTAGGAGGTGAGAAG------------------------------------------------------------------------------------------------------------------------------------------------------------------------------------------------------------GGCCCT------TACTCC---------GTCCCACACAGTGTACTACTATCG------------GCCCTACCAGGC------------------AACATCTACCTACACAAGCTCGAT---------------CAGGAGATAGGGAGGATCCGACAGAAGCACGAAATTTTTCTTGTTCAGAGAATCAGATCGGTT---CTATTAAGGACAGGT------------CACCAAGAA---------------------AACTCTGGA------GAAGAAGCAAGCTTCAACGCT---CCCCAA---------------------------------------------------------------------------------------GACAACAGAGCCATC---ATTGTGGGGAGGGTAAAG------AGCATCCAA---CGCAAAGCG---------GCCTTTCATTCCCTT---GTTTCG---TCGTGGCAC---ACCCCC------CCC---ACAAGCACCCCC------CGGCGAAGGGGGGAC------CAGAAAACGCCTTTCGTTTTC------CCCCCTTCGTCG------------------GCCCTTGCCGCCTTCCTTAACAAGCCCTCGAGCCTCCTTTGC---------------------GCCGCCTTCCTCATA------GAAGCCGCCGGG---------------TTGACCCCG---------AAG------------------------------------------------------------------------------------------------------------------------------------------------------------------------------GCCGAATTC------TATGGT---------AGAGAA------CGC------------------------TTTCATAATAATTGG---------------------------------------------------------------------------------GCCATGAGAGACCTTATT---AAGTATTGCAAA------AGAAGGGGCCTGCTGATAGAGCTGGGCGGGGAG------GCGATA------CTAGTTATC---AGGTCAGAGAGACGCCTG------------------------------------------------------------------------------------GCCCGTAAGCTG---------GCCCCCTTAAAT---------GACCAT---TACTTA------------ATAAGGATTTGTTACGCGCGATATGCCGACGACTCACTACTGGGAATCGTGGGTGCCGTAGAGCTTCTCATAGAAATACAAAAACGTATCACCCACTTCCTACAATCTGGCCTAAACCTT---TGG------GTAGGC---TCTGCAGGATCAACAACC---ATAGCTGCACGGAGTACGGTAGAATTCCCCGGTACGGTCATTCGGGAAGTC------------------------------------------------------------------------------------------------------------------------------------------------------------------------------------------------------------------------------------------------------------------------------CCTCCGAGGACG------------------------------------------------ACTCCCATACAATTCTTGCGAGAGCTGGAGAAGCGTCTACGGGTAAAGCACCGTATCCAT---ATA------ACT---GCTTGC---CACCTATGC---TCCGCC---ATCCATTCCAAGTTTAGG---GACCTA------GGTAATAGTCTCCCG---ATCAAACAGCTG---------ACGAAGGGG------------------------------------------------------------------------------------------------------------------------------------------------------------------------------------------------------------------------------------------------------------------------------------------------------------------------------------------------------------------------------------------------------------------------------------------------------ATGAGCGGAACA------GGGAGTCTACTGGACGCGGTTCAA------CTAGCG------------------------------------------------------------------GAGACTCTTGGAACAGCTGGAGTAAGA------AGTCCCAAAGTG------AGCGTATTATGG---------------GGGACCGTC---------------AAGCACATCCGG---------------------------CAAGGATCA---AGGGAGATC---------TCGTTGTTGCAT---AGCTCA---------------------------------------------------------------------------------GGTCGGAGCAACGTGCCATCGGAC---------------------------------------------------------------------------------GTTCAACGG------GCAGTCTCACGATCGGGC------------------------------------ATGAGTGTCCGGAAGTTT---TCATTGTATACTCCC------GCG------------GGTCGGAAG------------------------------------GCGGCGGGGGAAGGAGGGGGA---CACTGG------GCGGGATCTTTCAGCAGC------GAATTCCCCATA---------------CAGATAAAGGCGCCTATCAAAAAGATACTCCGAAGGCTTCGGGATCGAGGTATCATTAGCCGAAGAAGA------CCCTGGCCAATCCACGCGGCCTG---CTTGACGAAC---GTCAGCGACGGAGACATCGTAAATCGGTCCGCGGGCATCGCGATAAATCCT---CTGTCCTACTACAGGTGCCGCGACAACCTTTACCAAGTCCGAACGATTGTCGACCACCAGATCCGCTGGTCTGCTATATTCACCCCAGCCCAAAAGCACAAATC-------------------------------------------------------------------------------------------------------------------------------------------------------------------------------------------------------------
CHLOchlo_Hedyosmum_arborescens -------------------------------------------------------------------AGGCGATCAGAATGGTACCCGAATCCATTTACGATCCCGAGTTTCCAGACACATCGCACTTCCGCTCGGGTCGAGGCTGCCAC------------------TCGGCCCTAAGACGGATCAAA---GAAGAGTGGGGA---------------------------------------------------------------------------------------------------------------------------------------------------------------------------------------------------------------------------------------------------------ACCTCTCGC------TGGTTT---------TTTGAATTCGACATCAGG------AAGTGTTTTCACACC---------------------------------------------------ATCGACCGACAT------------CGACTCATCTCCTTCTTGAAGGAAGAGATCGAC---------------GATCCCAAGTGCTTTTAT---------CCTACTCAGAAACAGTTTTCCGCCGGACGACTC------------------------------------------------------------------------------------------------------------------------------------------------------------------------------------------------------------------------------------------------------------------------------------------------------------------------------------------------------------------------------------------------------------------------------------------GTAGGAGGTGAGAAG------------------------------------------------------------------------------------------------------------------------------------------------------------------------------------------------------------GGCCCT------TACTCC---------GTCCCACACAGTGTACTACTATCG------------GCCCTACCAGGC------------------AACATCTACCTACACAAGCTCGAT---------------CAGGAGATAGGGAGGATCCGACAGAAGCACGAAATTCGGATTGTTCAGAGAATAAGATCGGTT---CTATTAAGGACAGGT------------CACCAAGAA---------------------CACTCTGGA------GAAGAAGCAAGCTTCAACGCT---CCCCAA---------------------------------------------------------------------------------------GACAACAGAGCCATC---ATTGTGGGGAGGGTAAAG------AGCATCCAA---CGCAAAGCG---------GCCTTTCATTCCCTT---GTTTCG---CCGTGGCAC---ACCCCC------CCC---ACAAGCACCCCC------CGGCGAAGGGGGGAC------CAGAAAACGCCTTTCGTTTTC------CCG---------------------------GCCCTTGCCGCCTTCCTTAACAAGCCCTCGAGCCTCCTTTGC---------------------GCCGCCTTCCTCATA------GAAGCCGCCGGG---------------TTGACCCCG---------AAG------------------------------------------------------------------------------------------------------------------------------------------------------------------------------GCCGAATTC------TATGGT---------AGAGAA------CGC------------------------TTTCATAATAATTGG---------------------------------------------------------------------------------GCCATGAGAGACCTTATT---AAGTATTGCAAA------AGAAGGGGCCTGCTGATAGAGCTGGGCGGGGAG------GCGATA------CTAGTTATC---AGGTCAGAGAGACGCCTG------------------------------------------------------------------------------------GCCCGTAAGCTG---------GCCCCCTTAAAT---------TACCAT---TACTTA------------ATAAGGATTTGTTACGCGCGATATGCCGACGACTCACTACTGGGAATCGTGGGTGCCGTAGAGCTTCTCATAGAAATACAAAAACGTATCACCCACTTCCTACAATCTGGCCTGAACCTT---TGG------GTAGGC---TCTGCAGGATCCAAAACC---ATAGCTGCACGGAGTACGGTAGAATTCCCCGGTACGGTCATTCGGGAAGTC------------------------------------------------------------------------------------------------------------------------------------------------------------------------------------------------------------------------------------------------------------------------------CCTCCGAGGACG------------------------------------------------ACTCCCATACAATTCTTGCGAGAGCTGGAGAAGCGTCTACGGGTAAAGCACCGTATCCAT---ATA------ACT---GCTTGC---CACCTATGC---TCCGCC---ATCCATTCAAAGTTTAGG---GACCTA------GGTAATAGTATCCCA---ATCAAACAGCTG---------ACGAAGGGG------------------------------------------------------------------------------------------------------------------------------------------------------------------------------------------------------------------------------------------------------------------------------------------------------------------------------------------------------------------------------------------------------------------------------------------------------ATGAGCGGAACA------GGGAGTCTACTGGACGCGGTTCAA------CTAGCG------------------------------------------------------------------GAGACTCTTGGAACAGCTGGAGTCAGA------AGTCCCAAAGTG------AGCGTATTATGG---------------GGGACCGTC---------------AAGCACATCCGG---------------------------CAAGGATCA---AGGGAGATC---------TCGTTGTTGCAT---AGCTCA---------------------------------------------------------------------------------GGTCGGAGCAACGTGCCATCGGAC---------------------------------------------------------------------------------GTTCAACAG------GCAGTCTCACGATCGGGC------------------------------------ATGAGTGTCCGGAAGTGT---GCATTGTATACTCCC------GCG------------GGTCGGAAG------------------------------------GCGGCGGGGGAAGGAGGGGGA---CACTGG------GCGGGATCTTTCAGCAGC------GAATTCCCAATA---------------CAGATAAAGGCGCCTATCAAAAAGATACTCCGAAGGCTTCGGGATCGAGGTCTCATTAGCCGAAGAAGA------CCCTGGCCAATCCACGTGGCCTG---CTTGACGAAC---GTCAGCGACGGAGACATCGTAAATTGGTCCGCGGGCATCGCGATAAATCCT---CTGTCCTACTACAGGTGCCGCGACAACCTTTACCAAGTCCGAACGATTGTCGACCACCAGATCCGCTGGTCTGCTATATTCACCCTAGCCCA-------------------------------------------------------------------------------------------------------------------------------------------------------------------------------------------------------------------------
CHLOchlo_Sarcandra_chloranthoi ----------------------------------CAGTAGTTCTACCTATAGAAAAGATCATGAAAGAGGCGATCAGAATGGTACCCGAATCCATTTACGATCCCGAGTTTCCAGACACATCGCACTTCCGCTCGGGTCGAGGCTGCCAC------------------TCGGCCCTAAGACGGATCAAA---GAAGAGTGGGGA---------------------------------------------------------------------------------------------------------------------------------------------------------------------------------------------------------------------------------------------------------ACCTCTCGC------TGGTTT---------TTTGAATTCGACATCAGG------AAGTGTTTTCACACC---------------------------------------------------ATCGACCGACAT------------CGACTCATCTCCTTCTTTAAGGAAGAGATCGAC---------------GATCCCAAGTGCTTTTAC---------CCTACTCAGAAACAGTTTTCCGCCGGACGACTC------------------------------------------------------------------------------------------------------------------------------------------------------------------------------------------------------------------------------------------------------------------------------------------------------------------------------------------------------------------------------------------------------------------------------------------GTAGGAGGTGAGAAG------------------------------------------------------------------------------------------------------------------------------------------------------------------------------------------------------------GGCCCT------TACTCC---------GTCCCACACAGTGTACTACTATCG------------GCCCTACCAGGC------------------AACATCTACCTACACAAGCTCGAT---------------CAGGAGATAGGGAGGATCCGACAGAAGCACGAAATTAGGATTGTTCAGAGAATCAGATCGGTT---CTATTAAGGACAGGT------------CACCAAGAA---------------------AACTCTGGA------GAAGAAGCAAGCTTCAACGCT---CCCCAA---------------------------------------------------------------------------------------GACAACAGAGCCATC---ATTGTGGGGAGGGTAAAG------AGCATCCAA---CGCAAAGCG---------GCCTTTCATTCCCTT---GTTTCG---TCGTGGCAC---ACCCCC------CCC---ACAAGCACCCCC------CGGCGAAGGGGGGAC------CAGAAAACGCCTTTCGTTTTC------CCCCCTTCGTCG------------------GCCCTTGCCGCCTTCCTTAACAAGCCCTCGAGCCTCCTTTGC---------------------GCCGCCTTCCTCATA------GAAGCCGCCGGG---------------TTGACCCCG---------AAG------------------------------------------------------------------------------------------------------------------------------------------------------------------------------GCCGAATTC------TATGGT---------AGAGAA------CGC------------------------TTTCATAATAATTGG---------------------------------------------------------------------------------GCCATGAGAGACCTTATT---AAGTATTGCAAA------AGAAGGGGCCTGCTGATAGAGCTGGGCGGGGAG------GCGATA------CTAGTTATC---AGGTCAGAGAGACGCCTG------------------------------------------------------------------------------------GCCCGTAAGCTG---------GCCCCCTTAAAT---------TACCAT---TACTTA------------ATAAGGATTTGTTACGCGCGATATGCCGACGACTCACTACTGGGAATCGTGGGTGCCGTAGAGCTTCTCATAGAAATACAAAAACGTATCACCCACTTCCTACAATCTGGCCTAAACCTT---TGG------GTAGGC---TCTGCAGGATCAACAACC---ATAGCTGCACGGAGTACGGTAGAATTCCCCGGTACGGTCATTCGGGAAGTC------------------------------------------------------------------------------------------------------------------------------------------------------------------------------------------------------------------------------------------------------------------------------CCTCCGAGGACG------------------------------------------------ACTCCCATACAATTCTTGCGAGAGCTGGAGAAGCGTCTACGGGTAAAGCACCGTATCCAT---ATA------ACT---GCTTGC---CACCTATGC---TCCGCC---ATCCATTCCAAGTTTAGG---GACCTA------GGTAATAGTCTCCCG---ATCAAACAGCTG---------ACGAAGGGG------------------------------------------------------------------------------------------------------------------------------------------------------------------------------------------------------------------------------------------------------------------------------------------------------------------------------------------------------------------------------------------------------------------------------------------------------ATGAGCGGAACA------GGGAGTCTACTGGACGCGGTTCAA------CTAGCG------------------------------------------------------------------GAGACTCTTGGAACAGCTGGAGTCAGA------AGTCCCAAAGTG------AGCGTATTATGG---------------GGGACCGTC---------------AAGCACATCCGG---------------------------CAAGGATCA---AGGGAGATC---------TCGTTGTTGCAT---AGCTCA---------------------------------------------------------------------------------GGTCGGAGCAACGTGCCATCGGAC---------------------------------------------------------------------------------GTTCAACAG------GCAGTCTCACGATCGGGC------------------------------------ATGAGTGTCCGGAAGTTT---TCATTGTATACTCCC------GCG------------GGTCGGAAG------------------------------------GCGGCGGGGGAAGGAGGGGGA---CACTGG------GCGGGATCTTTCAGCAGC------GAATTCCCCATA---------------CAGATAAAGGCGCCTATCAAAAAGATACTCCGAAGGCTTCGGGATCGAGGTATCATTAGCCGAAGAAGA------CCCTGGCCAATCCACGCGGCCTG---CTTGACGAAC---GTCAGCGACGGAGACATCGTAAATCGGTCCGCGGGCATCGCGATAAATCCT---CTGTCCTACTACAGGTGCCGCGACAACCTTTACCAAGTCCGAACGATTGTCGACCACCAGATCCGCTGGTCTGCTATATTCACCCCAGCCCAAAAGCACAAATCCT-----------------------------------------------------------------------------------------------------------------------------------------------------------------------------------------------------------
ALISarac_Orontium_aquaticum_Mt ----------------------------------CAGTAGTTCTACCTATAGAAAAGATCATGAAAGAGGCGATCAGAATGGTACCCGAATCCATTTACGATCCCGAGTTTTCAGACACATCGCACTTCCGCTCAGGTCGAGGCTGCCAC------------------TCGGCCCTAAGACGGATCAAA---GAAGAGTGGGGA---------------------------------------------------------------------------------------------------------------------------------------------------------------------------------------------------------------------------------------------------------ACCTCTCGC------TGGTTT---------TTGGAATTCGACATCAGG------AAGTGTTTTCACACC---------------------------------------------------ATCGACCGACAT------------CGATTCATCCCAATCTTTAAGGAAGAGATCGAC---------------GATCCCAAGTTCTTTTAC---------CCCACTCAGAAACTTTTTTCCGCCGGACGACTC------------------------------------------------------------------------------------------------------------------------------------------------------------------------------------------------------------------------------------------------------------------------------------------------------------------------------------------------------------------------------------------------------------------------------------------GTAGGAGGTGAGAAG------------------------------------------------------------------------------------------------------------------------------------------------------------------------------------------------------------GGCCCT------TACTCC---------GTCCCACACAGTGTACTACTATCG------------GCCCTATCAGGC------------------AACATCTACCTACACAAGCTCGAT---------------CAGGAGATAGGGAGGATCCGACAGAAGCACGAAATTCCTCTTGTTCAGAGAATCAGATCGGTT---CTATTAAGGACGGGTCGTCGTATTGATGACCAAGAA---------------------AACTCTGGA------GAAGAAGCAAGCTTCAACGCT---CCCCAA---------------------------------------------------------------------------------------GACAACAGAGCCGTT---ATTGTGGGAAGGGTAAAG------AGCATCCAA---CGCAAAGCG---------ACCTTTCATTCCCTT---GTTTCG---TCGTGGCAC---ACCCCC------CAC---ACAAGCACCCCC------CGGCGAAGGGGGGAC------CAGAAAAGGCCTATCGTTTTC------CCCCCTTCATCG------------------GCTAAAGCCGCCTTCCTTAACAAGCCCTCGAGCCTCCTTTGC---------------------GCCGCCTTCCTCATA------GAAGCCGCCGGG---------------TTGACCCCG---------AAG------------------------------------------------------------------------------------------------------------------------------------------------------------------------------GCCGAATTC------TATGGT---------AGAGAA------CGC------------------------TTTAATAAGAATTTG---------------------------------------------------------------------------------GCCATGAGAGACCTTTTT---AAGTATTGCAAA------AGAAGGGGCCTGCTGATAGAGCTGGGCGGGGAG------GCGATA------CTAGTTATC---AGGTCAGAGAGACGCCTG------------------------------------------------------------------------------------GCCCGTAAGCTG---------GCCCCTTTTAAA---------ACCCAT---TACTTA------------ATAAGGATTTGTTACGCGCGATATGCCGATGACTCACTACTGGGAATCGTGGGTGCCGTAGAGCTTCTCATAGAAATACAAAAACGTATCACCCACTTCCTACAATCCGGCCTGAACCTT---TGG------GTAGGC---TCCGCAGGATCAACAACC---ATAGCTGCACGGAGTACGGTAGAATTCCCCGGTACGGTCATTCGGGAAGTC------------------------------------------------------------------------------------------------------------------------------------------------------------------------------------------------------------------------------------------------------------------------------CCTCCGAGGACG------------------------------------------------ACTCCCATACAATTCTTGCGAGAGCTGGAGAAGCGTCTACGGGTAAAGCACCGTATCCAT---ATA------ACT---GCTTGC---CACCTACGC---TCCGCC---ATCCATTCCAAGTTTAGG---GACCTA------GGTTATAGTATCCCA---ATCAAACAGCTG---------ACGAAGGGG------------------------------------------------------------------------------------------------------------------------------------------------------------------------------------------------------------------------------------------------------------------------------------------------------------------------------------------------------------------------------------------------------------------------------------------------------ATGAGCGGAACA------GGGAGTCTACTGGACTCGGTTCAA------CTAGCG------------------------------------------------------------------GAGACTCTTGGAACAGCTGGAGTAAGA------AGTCCCCAAGTT------AGCGTATGTTGG---------------GGGATCGTC---------------AAGCACATCCGG---------------------------CAAGGATCA---AGGGAGATC---------CCGTTGTTGCAT---AGCTCA---------------------------------------------------------------------------------GGTCGGAGCAACGTGCCATCGGAC---------------------------------------------------------------------------------GTTCAACAG------GCAGTCTCACGATCGGGC------------------------------------ATGAGTGTCCGGAAGTTG---TCATTGTATACTCCC------GCG------------GGTCGGAAG------------------------------------GCGGCGGGGGAAGGAGGGGGA---CACTGG------ACGGGATCTTTCAGCAGC------GAATTCCCCATA---------------CAGATAGAGGCGCCTATCAAAAAGATACTCCGAAGGCTTCGGGATCGAGGTCTCATTAGCCGAAGAAGA------CCCTGGCCAATCCACGTGGCCTG---CTTGACGAAC---GTCAGCGACGGAGACATCGTAAATCGGTCCGCGGGCATCGCGATAAGTGCT---CTGTCCTACTACAGGTGCCGCGACAACCTTTACCAAGTCCGAACGATTGTCGACCACCAGATCCGCTGGTCTGCTATATTCACCCCAGCCCACAAGCACAAATCT------------------------------------------------------------------------------------------------------------------------------------------------------------------------------------------------------------
ALISarac_Spathiphyllum_wallisi -------------------------------------------------------------------------------------------------------------------------------------------------------------------------------TAAGACGGATCAAA---GAAGAGTGGGGA---------------------------------------------------------------------------------------------------------------------------------------------------------------------------------------------------------------------------------------------------------ACCTCTCGC------TGGTTT---------TTGGAATTCGACATCAGG------AAGTGTTTTCACACC---------------------------------------------------ATCGACCGACAT------------CGATTCATCCCAATCTTTAAGGAAGAGATCGGC---------------GATCCCAAGTTCTTTTAC---------CCCACTCAGAAACTTTTTTCCGCCGGACGACTC------------------------------------------------------------------------------------------------------------------------------------------------------------------------------------------------------------------------------------------------------------------------------------------------------------------------------------------------------------------------------------------------------------------------------------------GTAGGAGGTGAGAAG------------------------------------------------------------------------------------------------------------------------------------------------------------------------------------------------------------GGCCCT------TACTCC---------GTCCCATACAGTGTACTACTATCG------------GCCCTATCAGGC------------------AACATCTACCTACACAAGCTCGAT---------------CAGGAGATAGGGAGGATCCGACAGAAGCACGAAATTCCTCTTGTTCAGAGAATAAGATCGGTT---CTATTAAGGACAGGTCGTCGTATTGATGACCAAGAA---------------------AACTCTGGA------GAAGAAGCAAGCTTCAACGCT---CCCCAA---------------------------------------------------------------------------------------GACAACAGAGCCGTT---ATTGTGGGAAGGGTAAAG------AGCATCCAA---CGCAAAGCG---------ACCTTTCATTCCCTT---GTTTCG---TCGTGGCAC---ACCCCC------CCC---GCAAGCACCCCC------CGGCGAAGGGGGGAC------CAGAAAACGACAGGCGTTTTC------CCTCCTTCATCG------------------GCTAAAGCCGCCTTCCTTAACAAGCCCTCGAGCCTCCTTTGC---------------------GCCGCCTTCCTCATA------GAAGCCGCCGGG---------------TTGACCCCG---------AAG------------------------------------------------------------------------------------------------------------------------------------------------------------------------------GCCGAATTC------TATGGT---------AGAGAA------CGC------------------------TTTAATAAAAATTTG---------------------------------------------------------------------------------GCCATGAGAGACCTTTTT---AAGTCTTGCAAA------AGAAGGGGCCTGCTGATAGAGCTGGGCGGGGAG------GCGATA------CTAGTTATC---AGGTCAGAGAGACGCCTG------------------------------------------------------------------------------------GCCCGTAAGCTT---------GCCCCTTTTAAA---------ACCCAT---TACTTA------------ATAAGGATTTGTTACGCGCGATATGCCGACGACTCACTACTGGGAATCGTGGGTGCCGTAGAGCTTCTCATAGAAATACAAAAACGTATCACCCACTTCCTACAATCCGGCCTGAACCTT---TGG------GTAGGC---TCCGCAGGATCAACAACC---ATAGCTGCACGGAGTACGGTAGAATTCCCCGGTACGGTCATTCGGGAAGTC------------------------------------------------------------------------------------------------------------------------------------------------------------------------------------------------------------------------------------------------------------------------------CCTCCGAGGACG------------------------------------------------ACTCCCATACAATTCTTGCGAGAGCTGGAGAAGCGTCTACGGGTAAAGCACCGTATCCAT---ATA------ACT---GCTTGC---CACCTACGC---TCCGCC---ATCCATTCCAAGTTTAGG---GACCTA------GGTTATAGTATCCCG---ATCAAACAGCTG---------ACGAAGGGG------------------------------------------------------------------------------------------------------------------------------------------------------------------------------------------------------------------------------------------------------------------------------------------------------------------------------------------------------------------------------------------------------------------------------------------------------ATGAGCGGAACA------GGGAGTCTACTGGATGCGGTTCAA------CTAGCG------------------------------------------------------------------GAGACTCTTGGAACAGCTGGAGTAAGA------AGTCCCCAAGTT------AGCGTATGTTGG---------------GGGATCGTC---------------AAGCACATCCGG---------------------------CAAGGATCA---AGGGAGATC---------TCGTTGTTGCAT---AGCTCA---------------------------------------------------------------------------------GGTCGGAGCAACGTGCCATCGGAC---------------------------------------------------------------------------------GTTCAACAG------GCAGTCTCACGATCGGGC------------------------------------ATGAGTGTCCGGGAGTTT---TCATTGTATACTCCC------GCG------------GGTCGGAAG------------------------------------GCGGCGGGGGAAGGAGGGGGA---AACTGG------ACGGGATCTTTCAGCAGT------------TCCATA---------------CAGATAGAGGCGCCTATCAAAAAGATACTCCGAAGGCTTCGGGATCGAGGTCTCGTTAGCCGAAGAAGA------CCCTGGCCAATCCACGTGGCCTG---CTTGACGAAC---GTCAGCGACGGAGACATCGTAAATCGGTCCGCGGGCATCGCGATAAGTCCT---CTGTCCTACTACAGGTGCCGCGACAACCTTTACCAAGTCCGAACGATTG--------------------------------------------------------------------------------------------------------------------------------------------------------------------------------------------------------------------------------------------------------------------
ALIStofi_Pleea_tenuifolia_Mt_A ---------------------------------ACAGTAGTTCTACCTATAGAAAAGATCATGAAAGAGGCGATCAGAATGGTACCCGAATCCATTTACGATCCCGAGTTTCCAGACACATCGCACTTCCGCTCGGGTCGAGGCTGCCAC------------------TCGGCCCTAAGACGGATCAAA---GAAGAGTGGGGA---------------------------------------------------------------------------------------------------------------------------------------------------------------------------------------------------------------------------------------------------------ACCTCTCGC------TGGTTT---------TTGGAATTCGACATCCGG------AAGTGTTTTCACACC---------------------------------------------------ATCGACCGACAT------------CGATTCATCCCAATCTTTAAGGAAGAGATCGAC---------------GATCCCAAGTTCTTTTAC---------CCCACTCAGAAAGTGTTTTCCGCCGGACGACTC------------------------------------------------------------------------------------------------------------------------------------------------------------------------------------------------------------------------------------------------------------------------------------------------------------------------------------------------------------------------------------------------------------------------------------------GTAGGAGGTGAGAAG------------------------------------------------------------------------------------------------------------------------------------------------------------------------------------------------------------GGCCCT------TACTCC---------GTCCCACACAGTGTACTACTATCG------------GCCCTATCAGGC------------------AACATCTACCTACACAAGCTCGAT---------------CAGGAGATAGAGAGGATCCGACAGAAGCACGAAATTCCTCTTTTTCAGAGAATCAGATCGGTT---CTATTAAGGACAGGTCGTCGTATTGATGACCAAGAA---------------------AACTCTGGA------GAAGAAGCAAGCTTCAACGCT---CCCCAA---------------------------------------------------------------------------------------GACAACAGAGCCGTC---ATTGTGGGAAGGGTAAAG------AGCATCCAA---CGCAAAGCG---------ACCTTTCATTCCCTT---GTTTCG---TCGTGGCAC---ACCCCC------CCC---ACAAGCACCCCC------CGGCGAAGGGGGGAC------CAGAAAACGCCTTCCGTTTTC------CCCCCTTCATCG------------------GCCCTTGCCGCCTTCCTTAACAAGCCCTCGAGCCTCCTTTGC---------------------GCCGCCTTCCTAATA------GAAGCCGCCGGG---------------TTGACCCCG---------AAG------------------------------------------------------------------------------------------------------------------------------------------------------------------------------GCCGAATTC------TATGGT---------AGAGAA------GGC------------------------TTTAATAAGAATTTG---------------------------------------------------------------------------------GCCATGAGAGACCTTATT---AAGTATTGCAAA------AGAAGGGGCCTGCTGATAGAGCTGGGCGGGGAG------GCGATA------CTAGTTATC---AGGTCAGAGAGACGCCTG------------------------------------------------------------------------------------GCCCGTAAGCTG---------GCCCCCTTAAAA---------ACCCAT---TACTTA------------ATAAGGATTTGTTACGCGCGATATGCCGACGACTCACTACTGGGAATCGTGGGTGCCGTAGAGCTTCTCATAGAAATACAAAAACGTATCACCCACTTCCTACAATCCGGCCTGAACCTT---TGG------GTAGGC---TCCGCAGGATCAACAACC---ATAGCTGCACGGAGTACGGTAGAATTCCCCGGTACGGTCATTCGGGAAGTC------------------------------------------------------------------------------------------------------------------------------------------------------------------------------------------------------------------------------------------------------------------------------CCTCCGAGGACG------------------------------------------------ACTCCCATACAATTCTTGCGAGAGCTGGAGAAGCGTCTACGGGTAAAGCACCGTATCCAT---ATA------ACT---GCTTGC---CACCTACGC---TCCGCC---ATCCATTCCAAGTTTAGG---GACCTC------GGTTATAGTATCCCG---ATCAAACAGCTG---------ACGAAGGGG------------------------------------------------------------------------------------------------------------------------------------------------------------------------------------------------------------------------------------------------------------------------------------------------------------------------------------------------------------------------------------------------------------------------------------------------------ATGAGCGGAACA------GGGAGTCTACTGGACGCGGTTCAA------CTAGCG------------------------------------------------------------------GAGACTCTTGGAACAGCTGGAGTAAGA------AGTCCCCAAGTT------AGCGTATGTTGG---------------GGGATCGTC---------------AAGCACATCCGG---------------------------CAAGGATCA---AGGGGGATC---------TCGTTGTTGCAT---AGCTCA---------------------------------------------------------------------------------GGTCGGAGCAACGTGCCATCGGAC---------------------------------------------------------------------------------GTTCAACAG------GCAGTCTCACGATCGGGC------------------------------------ATGAGTGTCCGGAAGTTT---TCATTGTATACTCCC------GCG------------GGTCGGAAG------------------------------------GCGGCGGGGGAAGGAGGGGGA---CACTGG------GCGGGATCTTTCAGCAGC------GAATTCCCCATA---------------CAGATAGAGGCGCCTATCAAAAAGATACTCCGAAGGCTTCGGGATCGAGGTCTCATTAGCCGAAGAAGA------CCCTGGCCAATCCACGTGGCCTG---CTTGACGAAC---GTCAGCGACGGAGACATCGTAAATCGGTCCGCGGGCATCGCGATAAGTCCT---CTGTCCTACTACAGGTGCCGCGACAACCTTTACCAAGTCCGAACGATTGTCGACCACCAGATCCGCTGGTCTGCTATATTCACCCCAGCCCACAAGCACA-----------------------------------------------------------------------------------------------------------------------------------------------------------------------------------------------------------------
ALIStofi_Tofieldia_calyculata  ----------------------------------CAGTAGTTCTACCTATAGAAAAGATCATGAAAGAGGCGATCAGAATGGTACCCGAATCCATTTACGATCCCGAGTTTCCAGACACATCGCACTTCCGCTCGGGTCGAGGCTCCCAC------------------TCGGCCCTAAGACGGATCAAA---GAAGAGTGGGGA---------------------------------------------------------------------------------------------------------------------------------------------------------------------------------------------------------------------------------------------------------ACCTCTAGC------TGCTTT---------TTGGAATTCGACATCAGG------AAGTGTTTTCACACC---------------------------------------------------ATCGACCGACAT------------CGATTCATCCCAATCTTTAAGGAAGAGATCGAC---------------GATCCCAAGTTCTTTTAC---------CCCACTCAGAAACTCTTTTCCGCCGGACGACTC------------------------------------------------------------------------------------------------------------------------------------------------------------------------------------------------------------------------------------------------------------------------------------------------------------------------------------------------------------------------------------------------------------------------------------------GTAGGAGGTGAGAAG------------------------------------------------------------------------------------------------------------------------------------------------------------------------------------------------------------GGCCCT------TACTCC---------GTCCCACACAGTGTACTACTATCG------------GCCCTATCAGGC------------------AACATCTACCTACACAAGCTCGAT---------------CAGGAGATAGAGAGGATCCGACAGAAGCACGAAATTCCTCTTGTTCAGAGAATAAGATCGGTT---CTATTAAGGACAGGTCGTCGTATTGATGACCAAGAA---------------------AACTCTGGA------GAAGAAGCAAGCTTCAACGCT---CCCCAA---------------------------------------------------------------------------------------GACAACAGAGCCGTC---ATTGTGGGAAGGGTAAAG------AGCATCCAA---CGCAAAGCG---------ACCTTTCATTCCCTT---GTTTCG---TCGTGGCAC---ACCCCC------CCC---ACAAGCACCCCC------CGGCGAAGGGGGGAC------CAGAAAAGGCCTTCCGTTTTC------CCCCCTTCATCG------------------GCCCTTGCCGCCTTCCTTAACAAGCCCTCGAGCCTCCTTTGC---------------------GCCGCCTTCCTAATA------GAAGCCGCCGGG---------------TTGACCCCG---------AAG------------------------------------------------------------------------------------------------------------------------------------------------------------------------------GCCGAATTC------TATGGT---------AGAGAA------CGC------------------------TTTAAGAAGAATTTG---------------------------------------------------------------------------------GCCATGAGAGACCTTCAA---AAGTATTGCAAA------AGAAGAGGCCTGCTGATAGAGCTGGGCGGGGAG------GCGATA------CTCGTTCTC---AGGTCAGAGAGAGGCCTG------------------------------------------------------------------------------------GCCCGTAAGCTG---------GCCCCCTTAAAA---------ACCCAT---TACTTA------------ATAAGGATTTGTTACGCGCGATATGCCGACGACTCACTACTGGGAATCGTGGGTGCCGTAGAGCTTCTCATAGAAATACAAAAACGTATCACCCACTTCCTACAATCCGGCCTGAACCTT---TGG------GTAGGC---TCCGCAGGATCAACAACC---ATAGCTGCACGGAGTACGGTAGAATTCCCCGGTACGGTCATTCGGGAAGTC------------------------------------------------------------------------------------------------------------------------------------------------------------------------------------------------------------------------------------------------------------------------------CCTCCGAGGACG------------------------------------------------ACTCCCATACAATTCTTGCGAGAGCTGGAGAAGCGTCTACGGGTAAAGCACCGTATCCAT---ATA------ACT---GCTTGC---CACCTACGC---TCCGCC---ATCCATTCAAAGTTTAGG---GACCTA------GGTTATAGTATCCCG---ATCAAACAGCTG---------ACGAAGGGG------------------------------------------------------------------------------------------------------------------------------------------------------------------------------------------------------------------------------------------------------------------------------------------------------------------------------------------------------------------------------------------------------------------------------------------------------ATGAGCTACACA------GGGAGTCTACTGGACGCGGTTCAA------CTAGCA------------------------------------------------------------------GAGACTCTTGGAACAGCTGGAGTAAGA------AGTCCCCAAGTT------AGCGTATGTTGG---------------GGGATCGTC---------------AAGCACATCCGG---------------------------CAAGGATCA---AGGGAGATC---------TCGTTGTTGCAT---AGCTCA---------------------------------------------------------------------------------GGTCGGAGCAACGTGCCATCGGAC---------------------------------------------------------------------------------GTTCAACAG------GCAGTCTCACGATCGGGC------------------------------------ATGAGTGTCCGGAAGTTT---TCATTCTATACTCCC------GCG------------GGTCGGAAG------------------------------------GCGGCGGGGGAAGGAGGGGGA---CACTGG------GCGGGATCTTTCAGCAGC------GAATTCCCCATA---------------CAGATAGAGGCGCCTATCAAAAAGATACTCCGAAGGCTTCGGGATCGAGGTATCATTAGCCGAAGAAGA------CCCTGGCCAATCCACGTGGCCTG---CTTGACGAAC---GTCAGCGACGGAGACATCGTAAATCGGTCCGCGGGCATCGCGATAAGTCCT---CTGTCCTACTACAGGTGCCGCGACAACCTTTACCAAGTCCGAACGATTGTCGACCACCAGATCCGCTGGTCTGCTATATTCACCCCAGCCCACAAGCACAAAT--------------------------------------------------------------------------------------------------------------------------------------------------------------------------------------------------------------
ALISalis_Alisma_plantago_aquat --------------------------------------------------------------------------------------------------------CGAGTTTCAGGACACATCGCACTTCCGCTCGGGTCGAGGCAGCCAC------------------TTGGCCCTAAGACGGATCAAA---GAAGAGTGGGGA---------------------------------------------------------------------------------------------------------------------------------------------------------------------------------------------------------------------------------------------------------AGCTCTCGC------TGGTTT---------TTGGAATTCGAGGTCAGG------AAGTGTTTTCACACC---------------------------------------------------ATCGACCGACAT------------CGATTCATCCCAATCTTTAAGGAAGAGATCGAT---------------GATCCCAAGTTCTTTGAC---------CTCATTCATCAAGTGTTTTCCGCCGGACGACTC------------------------------------------------------------------------------------------------------------------------------------------------------------------------------------------------------------------------------------------------------------------------------------------------------------------------------------------------------------------------------------------------------------------------------------------GTAGGAGGTGAGAAG------------------------------------------------------------------------------------------------------------------------------------------------------------------------------------------------------------GGCCCT------GACTCC---------GTCCCACACAGTGTACTACTATCG------------GCTCTATCAGGC------------------AACATCTACCTAAGCAAGCTCGAT---------------CAGGAGATAGGGAGGATCCGACAGAAGCACGAAATTCCTCTTGTTCATAGAATCAGATCGGTT---CTCTCCAAAAAGAGT------ATTGATGACCAAGAA---------------------AAGTCTGGA------GAAGAAGCAAGCTTCAACGCT---CCCCAA---------------------------------------------------------------------------------------GACAACGGAGCCGTC---ATTGTGGGAAGGGACGAG------TTCCCCCAAAAGAGCAAAGCG---------ACCTTTCATTCCCTT---GTTTCG---TCCTGGCAC---ACCCCC------CTC------TTCCCCCCC------CTCAGCCGTGGGGAC------CAGAAAAGGCCTTGCCTTTCC------CCCTCC------------------------CCCCCCGCCGCCTTCCTAAACAAGCCCTCGAGCCTCTTTTGC---------------------TTAGCCTTCCTCATA------GAAGCCGCCGGC---------------------CCG------------------------------------------------------------------------------------------------------------------------------------------------------------------------------------------------ATC------AAAAGT---------AGAGAA------GGC---------------------TTTTTGGAGAAGAATTTG---------------------------------------------------------------------------------GCCATGAGAGACCTTCTC---CAGTATTGCAAA------AGAAGGGGCCTGCCGATAGAGCTGGGCGGGGCG------ACGATG------CCCTTC---CGAAGGTCAGAGAGAGGAATGGGAATGGCTCGAKCGATAGCAAGAGGTGCGAATCGACCTTCAGGGAGAGGTATTGGAAATGACTCGACTGAAAGAAGAGGAATGGCC------------------CCCTCCAAACCA---------ACCCAT---TACTGG------------AGAAGGATTTGTTACGCGCNATATGCCGACGACTCACTACTGGGAATCGTGGGTGCCGTAGAGCTTCTCATAGAAATACAAAAACGTATCACCCACTTCAATCAATCCGGCCTTCACCTT---TGG------GGGAAA---CCCGCAGGATCAAGAACC---ATAGCTGCACGGAGTACGGTAGAATTCCTCGGTACGGTCATTCGGGAAGTC------------------------------------------------------------------------------------------------------------------------------------------------------------------------------------------------------------------------------------------------------------------------------CGTCCTCGGACG------------------------------------------------ACTCCCATCCCCTTTTTGCGGGAGCTGGAGAAGCGTCTACGGGTAAAGCACCGGGTACAT---CTA------CCA---GCTTGC---CACGTGCGC---TCCACC---ATCCATTCCAAGTGGGGG---GACCGG------GGTGAGGCTATCCCG---ATCAAAGAGCTG---------ACGCAGGGG------------------------------------------------------------------------------------------------------------------------------------------------------------------------------------------------------------------------------------------------------------------------------------------------------------------------------------------------------------------------------------------------------------------------------------------------------ATGAGCAGAACA------CGGATATATGAAAACGCGGTTCCA------CTTTCA------------------------------------------------------------------GAGACTCTTGGAACAGCTGGAGTCAGA------AGTCCCCAAGTT------TTCGTCTCCTGG---------------GGGATTGTC---------------AAGCACATCCGG---------------------------CAAGGATCA---AGGGGGATC---------GAGTTCTTGCAGCAGGGATCA---------------------------------------------------------------------------------GGTCGGAGCAACGTGCCA---------------------------------------------------------------------------------------GTTCAACAG------GCAGTCTCTAGATGGGAGTTCGAATTCTATAAATATCAATATCAAGGCCGCTGT------------------------------ACTCCC------GCG------------GGTCGGAAG------------------------------------GCGGCGGGGGAAGGAGGGGGA---TACTGG------GCGGGATCTTTCGGCAGC------GAATTTCCCATA---------------CAGATAGAGGCACCGGTGAAAAAGATACTCCGAAGGCTTCGGGATCGAGGTCTCATTAGCCAAAAAAGA------CCCTGGCCAATTCACGTGGCCTA---CTTGACGAAC---GTCAGCGACGGAGACATCGTAAATTGGTCCGCGGGCATCGCTATCAGTCTT---CTGTCTTACTACAGGTGCTGCGACAACC-----------------------------------------------------------------------------------------------------------------------------------------------------------------------------------------------------------------------------------------------------------------------------------------
ALISjunc_Triglochin_maritimum  --------------------------------------------------------------------GGCGATTAGAATGGTACTCGAATCCATTTACGATCCCGAGTTTCCAGACACATCGCACTTCCGCTCGGGTCGAGGCTGCCAC------------------TCGGCCCTAAGACGGATCAAA---GAAGAGTGGGGA---------------------------------------------------------------------------------------------------------------------------------------------------------------------------------------------------------------------------------------------------------ACCTCTCGC------TGGTTT---------TTTGAATTCGAGGTAAGG------AAGTGTTTTCACACC---------------------------------------------------ATCGACCGACAT------------CGATTCATCCAAATCCTTAAGGAAGAGATCGAC---------------GATCCCAAGTTATTTTAC---------TCCATTAATCAACTGTTTTCCGCCGGACGACTC------------------------------------------------------------------------------------------------------------------------------------------------------------------------------------------------------------------------------------------------------------------------------------------------------------------------------------------------------------------------------------------------------------------------------------------GTAGGAGGTGAGAAG------------------------------------------------------------------------------------------------------------------------------------------------------------------------------------------------------------GGCCCT------TACTCT---------GTCCCACACAGTGTACTACTATCG------------GCCCTATCAGGC------------------AACATCTATCTAAACAAGCTCGAT---------------CAGGAGATAGGGAGGATCCGACAGAAGCACGAAATTCCTCTTGTTCAGAGAATCAGATCGGTT---CTATTAAGGACTGGTCGTCGTATTGATGACCAATCAAAA------------------AACTCAGGA------GAAGAAGCAAGCTTCAACGCT---CCCCAA---------------------------------------------------------------------------------------GACAACAGAGCCGTC---ATTGTGGGAAGGGACGAG------TTCCCCCAAAAGAGCAAAGCG---------ACT------TCCCTT---GTTTCG---TCCTGGCAC---ACCCCC---------------TGTCCCCCC------CCTCCCCGTGGGGAC------CAGAAAAGGCCTTTCGTTTTC------CCCCCAGTGACC------------------CCCCCCGCAGCCTTCCTTAACAAGCCCTCGAGCTTCTTTTGC---------------------GCCGCCTTCCTCATA------GAAGCCACCGGG---------------TTGACCCCG------------------------------------------------------------------------------------------------------------------------------------------------------------------------------------------------ATC------AAAAGT---------ATAGAA------CGC---------------------TTTTTGGAGAAGAATTTG---------------------------------------------------------------------------------GCCATGAGAGACCTTCTC---CAGTATTGCAAA------AGACGGGGCCTGCTGATAGAGCTGGGCGGGGAG------GCGATC------CCCTTC---CGAAGGTCAGAGAGAGGCCTG------------------------------------------------------------------------------------GCCCGAAAGCTG---------GCCCCCTCCAAA---------ACCCAT---TACTGG------------AGAAGGATTTGTTACGCGCGATATGCCGACGACTCACTACTGGGAATCGTGGGTGCCGTAGAGCTTCTCATAGAAATACAAAAACGTATCACCTACTTCAATCAATCCGGCCTTCACCTT---TGG------GGGTTA---CCCGCAGGATCAACAACC---ATAGCTGCACGGAGTACGGTAGAATTCCCCGGTACGGTCATTCGGGAAGTC------------------------------------------------------------------------------------------------------------------------------------------------------------------------------------------------------------------------------------------------------------------------------CCTCCGAGGACG------------------------------------------------ACTCCAATCCCCTTCTTGCGAGAGCTGGAGAAGCGTCTACGGGTAAAGCACCGGGTACAT---ATA------ACA---GCTTGC---CACCTACGC---TCCGCC---ATCCATTCCAAGTGGGGG---TACCTA------GGTGAGGGTATCCCG---ATCAAAGAGCTG---------ACGAAGGGG------------------------------------------------------------------------------------------------------------------------------------------------------------------------------------------------------------------------------------------------------------------------------------------------------------------------------------------------------------------------------------------------------------------------------------------------------ATGAGCGGAACA------GGGAGTCCATTAGACGCGGTTCAA------CTTTCA------------------------------------------------------------------GAGACTCTTGGAACAGCTGGAGTAATC------AGTCCCCAAGTT------TGCGTCTCCTGG---------------GGGATCGTC---------------AAGCACATCCGG---------------------------CAAGGATCA---AGGGAGATC---------GAGTTCTTGCAG---GGATCG---------------------------------------------------------------------------------GGTCGGAGCAACGTGCCATCGGAC---------------------------------------------------------------------------------GTTCAACAG------GCAGTCTCACGATCGGGC------------------------------------ATGAGTGTCCGGAAGTTT---TCATTGTATACTCCC------GCG------------GGTCGGAAG------------------------------------GCGGCGGGGGAAGGAGGGGGA---CACTGG------GCAGGATCTTTCAGCAGC------GAATTCCCCATA---------------CAGATAGAGGCACCGGTGAAAAAGATACTCCGAAGGCTTCGGGATCGAGGTATCATTAGCCGAAGAAGA------CCCTGGCCAATTCACGTGGCCTG---CTTGACAAAC---GTCAGCGACGGAGACATCGTAAATTGGTCCGCGGGCATCGCTATCAGTCCT---CTGTCCTACTACAGGTGCTGCGACAACCTTTACCAAGTCCGAACGATTGTCGACCACCAGATCCGCTGGTCTGCCCTCTTCACCCTAGCCCACAAGCACAAATC-------------------------------------------------------------------------------------------------------------------------------------------------------------------------------------------------------------
ALISpota_Potamogeton_berchtold --------------------------------------------------------------------GGCAATTAGAATGGTACTCGAATCCATTTACGATCCCGAGTTTCCAGACACATCGCACTTCCGCTCGGGTCGAGGCTGCCAC------------------TCGGCCCTAAGACGGATCAAA---GAAGAGTGGGGA---------------------------------------------------------------------------------------------------------------------------------------------------------------------------------------------------------------------------------------------------------ACCTCTCGC------TGGTTT---------TTAGAATTCGAGGTAAGG------AAGTGTTTTCACACC---------------------------------------------------ATCGACCGACAT------------CGATTCATCCCAATCTTTAAGGAAGAGATCGAC---------------GATCCCAAGTTCTTTTAC---------CCCATTAATAAAAAGTTTTCCGCCGGACGACTC------------------------------------------------------------------------------------------------------------------------------------------------------------------------------------------------------------------------------------------------------------------------------------------------------------------------------------------------------------------------------------------------------------------------------------------GTAGGAGGTGAGAAG------------------------------------------------------------------------------------------------------------------------------------------------------------------------------------------------------------GGCCCT------GACTCT---------GTCCCACACAGTGTACTACTATCG------------GCCCTATCAGGC------------------AACATCTATCTAAACAAGCTCGAT---------------CAGGAGATAGGGAGGATCCGACAGAAGCACGAAATTCCTCTGGTTCAGAGAATAAGATCGGTT---CTATTAAGGGCAGGTCGTCGTATTGATGACCAATCA---------------------AACTCTGGA------GAAGAAGCAAGCTTCAACGCT---CCCCAA---------------------------------------------------------------------------------------GACAACAGAGCCGTCGTCATTGTGGGAAGGGACGAG------TTCCCCCAAAAGAGCAAAGCG---------ACT------TCCCTT---GTTTCG---TCCTGGCAC---ACCCCC---------------TGTCCCCCC------CCTCGCCGTGGGGAC------CAGAAAAGGCCTTTCGTTTTC------CCCCCAGTGACT------------------CCCCCCGCAGCCTTCCTTAACAAGCCCTCGAGCCTCCTTTGC---------------------GCCGCCTTCCTCATG------GAAGCCACCGGG---------------TTGACCCCG------------------------------------------------------------------------------------------------------------------------------------------------------------------------------------------------ATC------AAAAGT---------AGAGAA------CGC---------------------TTTTTGGAGAAGAATTTG---------------------------------------------------------------------------------GCCATGAGAGACCTTCTC---CAGTATTGCAAA------AGACGGGGCCTGCTGATAGAGCTGGGCGGGGAG------GCGATC------CCCTTCTTCCGAAGGTCAGAGAGAGGCCTG------------------------------------------------------------------------------------GCCCGAAAG---------------CCCTCCAAA---------ACCCAT---TACTGG------------AGAAGGATTTGTTACGCGCGATATGCCGACGACTCATTACTGGGAATCGTGGGTGCCGTAGAGCTTCTCATAGAAATACAAAAACGTATCACCCACTTC---------GGCCTGAACCTT---TGG------GGGTTA---CCCGCTGGATCAACAACC---ATAGTTGCACGGAGTACGGTAGAATTCCTCGGTACGGTCATTCGGGAAGTC------------------------------------------------------------------------------------------------------------------------------------------------------------------------------------------------------------------------------------------------------------------------------CCTCCGAGGACG------------------------------------------------ACTCCTATCCCCTTCTTGCGAGAGCTGGAGAAGCGTCTACGGGTAAAGCACCGGGTACAT---ATA------ACT---GCTTGC---CACCTACGC---TCCGCC---ATCCATTCCAAGTGG---------CCA------GGTGAGGGTATCCCG---ATCAAAGAGCTG---------ACGAAGGGG------------------------------------------------------------------------------------------------------------------------------------------------------------------------------------------------------------------------------------------------------------------------------------------------------------------------------------------------------------------------------------------------------------------------------------------------------ATGAGCGGAACA------GGGAGTCCACTAGACGCGGTTCAA------CTTTCA------------------------------------------------------------------GAGACTCTTGGAACAGCTGGAGTAATC------AGTCCCCAAGTT------TGCGTCTCCTGG---------------GGGATCGTC---------------AAGCACATCCGG---------------------------CAAGGATCA---AGGGAGATC---------GAGTTCCTGCAG---GGATCA---------------------------------------------------------------------------------GGTCGGAGCAACGTGCCATCGGAC---------------------------------------------------------------------------------GTTCAACAG------GCAGTCTCACGATCGGGC------------------------------------ATGAGTGTCCGGAAGTTTTATTCATTGTATACTCCC------GCG------------GGTCGGAAG------------------------------------GCGGCGGGGGAAGGAGGGGGA---CACTGG------ACGGGATCTTTCAGCAGC------GAATTCCCCATA---------------CAGATAGAGGCGCCGGTGAAAAAGATACTCCGGAGGCTTCGGGATCGGGGTCTCATTAGCCGAAGAAGA------CCCTGGCCAATTCACGTGGCCTG---CTTGACGAAC---GTCAGCGACGGAGACATCGTAAATTGGTCCGCGGGCATCGCTATCAGTCCT---CTGTCCTACTACTGGTGCTGCGACAACCTTTACCAAGTCCGAACGATTGTCGACCACCAGATCCGCTGGTCTGCCCTCTTCACCCTAGCCCACAAGCACAAATC-------------------------------------------------------------------------------------------------------------------------------------------------------------------------------------------------------------
DIOSdios_Dioscorea_sp._Qiu_940 ----------------------------------------------------------------------------------------------------------------------------ACTTCCGCTCGGGTCGAGGCTGCCAC------------------TCGGCCCTAAGACGGATCAAA---GAAGAGTGGGGA---------------------------------------------------------------------------------------------------------------------------------------------------------------------------------------------------------------------------------------------------------ACCTCTCGC------TGGTTT---------TTGGAATTCGACATCAGG------AAGTGTTTTCACACC---------------------------------------------------ATCGACCGACAT------------CGATTCATCTCAATCTTTAAGGAAGAGATCGAC---------------GATCCCAAGTTCTTTTAC---------TCCACTAAGAAACTGTTTTCCGCCGGACGACTC------------------------------------------------------------------------------------------------------------------------------------------------------------------------------------------------------------------------------------------------------------------------------------------------------------------------------------------------------------------------------------------------------------------------------------------GTAGGAGGTGAGAGG------------------------------------------------------------------------------------------------------------------------------------------------------------------------------------------------------------GGCCCT------TACTCC---------GTCCCACACAGTGTACTACTATCG------------GCCCTACCAGGC------------------AACATCTACCTACACAAGCTCGAT---------------CAGGAGATAGGGAGGATCCGACAGAAGCACGAAATTCCTCTTGTTCTGAGAATCAGATCGGTT---CTATTAAGGACAGGTCGTCGTATTGATGACCAAGAA---------------------AACTCTGGA------GAAGAAGCAAGCTTCAACGCT---CCCCAA---------------------------------------------------------------------------------------GACAACAGAGCCATC---ATTGTGGGGAGGGTAAAG------AGCATCCAA---CGCAAAGCG---------ACCTTTCATTCCCTT---GTTTCG---TCGTGGCAC---ACCCCC------CCC---ACAAGCACCCCC------CGGCGAAGGGGGGAC------CAGAAAAGGCCTTTGGTTTTC------CCCCCTTCAGCG------------------GCCCTTGCCGCTTTCCTTAACAAGCCCTCGAGCCTCCTTTGC---------------------GCCGCCTTGCTCATA------GAAGCCGCCGGG---------------TTGACCCCG---------AAG------------------------------------------------------------------------------------------------------------------------------------------------------------------------------GCCGAATTC------TATGGT---------AGAGAA------GGC------------------------TTTAATAAGAATTTG---------------------------------------------------------------------------------GCCATGAGAGACCTTATT---AAATATTGCAAA------AGAAGGGGCCCGCAGATAGAGCTGGGCGGGGAG------GCGATA------CTAGTTATC---AGGTCAGAGAGACGCCTG------------------------------------------------------------------------------------GCCCGTAAGCTG---------GCCCCCTTAAAA---------ACCCAT---GACTTATTA---------ATAAGGATTTGTTACGCGCGATATGCCGACGACTTACTACTGGGAATCGTGGGTGCCGTAGAGCTTCTCATAGAAATACAAAAACGTATCACCCACTTCCTACAATCCGGCCTGAACCTT---TGG------GTAGGC---TCTGCAGAATCAACAACC---ATAGCTGCACGGAGTACGGTAGAATTCCCCGGTACGGTCATTCGGGAAGCC------------------------------------------------------------------------------------------------------------------------------------------------------------------------------------------------------------------------------------------------------------------------------CCTCCGGGGACG------------------------------------------------ACCCCCATACAATTCTTGCGAGAGCTGGAGAAGCGTCTACGGGTAAAGCACCGTATCCAT---ATA------ACT---GCTTGC---CACCTACTC---TCCGCC---ATCCATTCCAAGTTTAGG---GACCCA------GGTTATAGTATCCCG---ATCAAAGAGCTG---------ACGAAGGGG------------------------------------------------------------------------------------------------------------------------------------------------------------------------------------------------------------------------------------------------------------------------------------------------------------------------------------------------------------------------------------------------------------------------------------------------------ATGAGCGGAAGA------GGTCGTCTACTGGACGCGGTTCAA------CTAGCG------------------------------------------------------------------GAGACTCTTGGAACAGCTGGAGTAAGA------AGTCCCCAAGTT------AGCGTATTATGG---------------GGGGCCGTC---------------AAGCACATCCGG---------------------------CAAGAATCA---AGGGGGATC---------TCGTTCTTGCAT---AGCTCA---------------------------------------------------------------------------------GGTCGGAGCAACGTCCCATCGGGC---------------------------------------------------------------------------------GTTCAACAG------GCAGTCTCACGGTCAGGC------------------------------------ATGAGG------AAGGTT---TCATTGTATACTCCC------GCG------------GGTCGGAAG------------------------------------GCGGCGGGGGAAGGAGGGGGA---CACTGG------GCGGGATCTTTCAGCAGC------GAATTCCCCATA---------------CAGATAGAGGCGCCTATCAAAAAGATACTCCGAAGGCTTCGGGATCGAGGTCTCATTAGCCGAAGAAGA------CCCAGGCCAATCCACGTGGCCTC---TTTGACGAAC---GTCAGCGACGGAGACATAGTAAATCGGTCCGCGGGCATCGCGATAAGTCCT---CTGTCCTACTACAGGTGCCGCGACAACCTTTGCCAAGTCCGAACGATTGTCGACCACCAGATTCGCTGGTCTGCTATATTCACCCTAGCCCACA-----------------------------------------------------------------------------------------------------------------------------------------------------------------------------------------------------------------------
PANDcycl_Carludovica_palmata_M ---------------------------------------------------------------------------------------------------------GAGTTTACAGACACATCGCACTTCCGCTCGGGTCGAGGCTGCCAC------------------TCGGCCCTAAGACGGATCAAA---GAAGAGTGGGGA---------------------------------------------------------------------------------------------------------------------------------------------------------------------------------------------------------------------------------------------------------ACCTCTCGC------TGGTTT---------TTTGAATTCGACATCAGG------AAGTGTTTTCACACC---------------------------------------------------ATCGACCGACAT------------CGATTCATCCCAATCTTTAAGGAAGAGATCGAC---------------GATCCCAAGTTCTTTTAC---------CCCACTCAGAAACTGTTTTCTGTCGGACTACTC------------------------------------------------------------------------------------------------------------------------------------------------------------------------------------------------------------------------------------------------------------------------------------------------------------------------------------------------------------------------------------------------------------------------------------------GTAGGAGGTGAGAAA------------------------------------------------------------------------------------------------------------------------------------------------------------------------------------------------------------GGCCCT------TACTCC---------GTCCCACACAGTGTACTACTATCG------------GCCCTACCAGGC------------------AACATCTACCTACACAAGCTCGAT---------------CAGGAGATAGGGAGGATCCGACAGAAGCACGAAATTCCTCTTGTTCTCAGAATAAGATCGGTT---CTATTAAGGACAGGTCGTCGTATTGATAACAAAGAA---------------------AAGTCTTCT------GAAGAAGCAAGCTTCAACGCT---CCCCAA---------------------------------------------------------------------------------------GACAACAGAGCTATC---ATTGTGGGGAGGGTAAAG------AGCATCCAA---CGCAAAGCG---------ACCTTTCATTCCCTT---GTTTCG---TCGTGGCAC---ACCCCC------CCG---ACAAGCACCCCC------CGGCGAAGGGGGGAC------CTGAAAACGCCTTTCGTTTTC------CCCCCTTCAGCG------------------GCCCTTGCCGCCTTCCTTAACAAGCCCTCGAGCCTCCTTTGC---------------------GCCGCCTTCCTCATG------GAAGCCGCCGGG---------------TTGACCCCA---------AAG------------------------------------------------------------------------------------------------------------------------------------------------------------------------------GCCGAATTC------TATGGT---------AGAGAA------AGC------------------------TTTAATAAGAATTTG---------------------------------------------------------------------------------GCCATGAGAGACCTTATT---AAGTCTTGTAAA------AGAAGGGGCCCGCTGATAGAGCTGGGCGGAGAG------GCGATA------CTAGTTATC---AGGTCAGAGAGACGCCTG------------------------------------------------------------------------------------GCCCGTAAGCTG---------GCCCCCTTAAAA---------ACCCAT---GACTTATTA---------ATAAGGATTTGTTACGCGCGATATGCCGACGACTTACTACTGGGAATCGTGGGTGCAATAGAGCTTCTCATAGAAATACAAAAACGTATCACCCACTTCCTACAATCCGGCCTGAACCTT---TTG------GTAGGC---TCCGCAGGATCAACAACC---ATAGCTGCACGGAGTACGGTAGAATTCCCCGGTACGGTCATTCGGGAAGTC------------------------------------------------------------------------------------------------------------------------------------------------------------------------------------------------------------------------------------------------------------------------------CCTCCTAGGACG------------------------------------------------ACTCCCATACAATTCTTGCGAGAGCTGGAGAAGCGTCTACGGGTAAAGCACCGTATCCAT---ATA------ACT---GCTTGC---CACCTACGC---TCCGCC---ATCCATTCCAAGTTTAGG---GACCTA------GGAACTAGTATCCCG---ATCAAACAGCTG---------ACGAAGGGG------------------------------------------------------------------------------------------------------------------------------------------------------------------------------------------------------------------------------------------------------------------------------------------------------------------------------------------------------------------------------------------------------------------------------------------------------ATGAGCAGAAGA------GGTCGTCTACTGGACGCGGTTCAA------CTAGCG------------------------------------------------------------------GAGACTCTTGGAACAGCTGGAGTAAGA------AGTCCCCAAGTT------AGCGTATTATGG---------------GGGACCGTC---------------AAGCACATCCGG---------------------------CAAGGATCA---AGGGAGATA---------GAGTTCTTGCAT---AACTCA---------------------------------------------------------------------------------GGTCGGAGCAACGTGCCATCGGAC---------------------------------------------------------------------------------GTTCAACAG------GCAGTCTCACGATCGGGC------------------------------------ATGAGTGTCCGGAAGTTT---TCATTGTATACTCCC------GCG------------GGTCGGAAG------------------------------------GCGGCGGGGGAAGGAGGGGGA---CACTGG------GCGGGATCTTTCAGCAGC------GAATTCCCCATA---------------CAGATAGAGGCGCCTATCAAAAAAATACTCCGAAGGCTTCGGGATCGAGGTCTCATTAGCCGAAGAAGA------CCCAGGCCAATCCACGTGGCCTC---TTTGACGAAC---GTCAGCGACGGAGACATAGTAAATCGGTCCGCGGGCATCGCGATAAGTCCT---CTGTCCTACTACAGGTGCTGCGACAACCTTTACCAAGTCCGAACGATTGTCGACCACCAGATTCGCTGGTCTGCTATATTCACCCTAG-----------------------------------------------------------------------------------------------------------------------------------------------------------------------------------------------------------------------------
PANDstem_Croomia_pauciflora_Mt ----------------------------------CAGTAGTTCTACCCATGGAAAAGATCATGAAAGAGGCGATCAGAATGGTACCCGAATCCATTTACGATCCCGAGTTTACAGACACATCGCACTTCCGCTCGGGTCGAGGCTGCCAC------------------TCGGCCCTAAGACGGATCAAA---GAAGAGTGGGGA---------------------------------------------------------------------------------------------------------------------------------------------------------------------------------------------------------------------------------------------------------ACCTCTCGC------TGGTTT---------TTTGAATTCGACATCAGG------AAGTGTTTTCACACC---------------------------------------------------ATCGACCGACAT------------CGATTCATCCCAATCTTTAAGGAAGAGATCGAC---------------GATCCCAAGTTCTTTTAC---------CCCACTCAGAAACTGTTTTCCGCCGGACGACTC------------------------------------------------------------------------------------------------------------------------------------------------------------------------------------------------------------------------------------------------------------------------------------------------------------------------------------------------------------------------------------------------------------------------------------------GTAGGAGGTGAGAAG------------------------------------------------------------------------------------------------------------------------------------------------------------------------------------------------------------GGCCCT------TACTCC---------GTCCCACACAGTGTACTACTATCG------------GCCCTACCAGGC------------------AACATCTACCTACACAAGCTCGAT---------------CAGGAGATAGGGAGGATCCGACAGAAGCACGAAATTCCTCTTGTTCTGAGAATCAGATCGGTT---CTATTAAGGACAGGTCGTCGTATTGATAACAAAGAA---------------------AAGTCTTCC------GAAGAAGAAAGCTTCAACGCT---CCCCAA---------------------------------------------------------------------------------------GACAACAGAGCCATC---ATTGTGGGGAGGGTAAAG------AGCATCCAA---CGCAAAGCG---------ACCTTTCATTCCCTT---GTTTCG---TCGTGGCAC---ACCCCC------CCC---ACAAGCACACCC------CGGCGAAGGGGGGAC------CAGAAAACGCCTTTCGTTTTC------CCCCCTTCAGCG------------------GCCCTTGCCGCCTTCCTTAACAAGCCCTCGAGCCTCCTTTGC---------------------GCCGCCTTCCTCATA------GAAGCCGCCGGG---------------TTGACCCCG---------AAG------------------------------------------------------------------------------------------------------------------------------------------------------------------------------GCCGAATTC------TATGGT---------AGAGAA------AGC------------------------TTTAATAAGAATTTG---------------------------------------------------------------------------------GCCATGAGAGACCTTATT---AAGTCTTGCAAA------AGAAGGGGCCCGCTGATAGAGCTGGGCGGAGAG------GCGATA------CTAGTTATC---AGGTCAGAGAGACGCCTG------------------------------------------------------------------------------------GCCCGTAAGCTG---------GCCCCCCTTAAA---------ACCCAT---GACTTATTA---------ATAAGGATTTGTTACGCGCGATATGCCGACGACTTACTACTGGGAATCGTGGGTGCCGTAGAGCTTCTCATAGAAATACAAAAACGTATCACCCACTTCCTACAATCCGGCCTGAACCTT---TTG------GTAGGC---TCCGCAGGATCAACAACC---ATAGCTGCACGGAGTACGGTAGAATTCCCCGGTACGGTCATTCGGGAAGTC------------------------------------------------------------------------------------------------------------------------------------------------------------------------------------------------------------------------------------------------------------------------------CCTCCGAGGACG------------------------------------------------ACTCCCATACAATTCTTGCGAGAGCTGGAGAAGCGTCTACGGGTAAAGCACCGTATCCAT---AGT------TCT---GCTTGC---CACCTACGC---TCCGCC---ATCCATTCCAAGTTTAGG---GACCTA------GGAACTAGTATCCCG---ATCAAACAGCTG---------ACGAAGGGG------------------------------------------------------------------------------------------------------------------------------------------------------------------------------------------------------------------------------------------------------------------------------------------------------------------------------------------------------------------------------------------------------------------------------------------------------ATGAGCGGAAGA------GGTCGTCTACTGGATTCGGTTCAA------CTAGCG------------------------------------------------------------------GAAACTCTTGGAACAGCTGGAGTAAGA------AGTCCCCAAGTT------AGCGTATTATGG---------------GGGACCGTC---------------AAGCACATCCGG---------------------------CAAGGATCA---AGGAAGATC---------GAGTTCTTGCAT---AACTCA---------------------------------------------------------------------------------GGTCGGAGCAACGTGCCATCGGAC---------------------------------------------------------------------------------GTTCAACAG------GCAGTCTCACGATCGGGC------------------------------------ATGAGTGTCCGGAAGTTT---TCATTGTATACTCCC------GCG------------GGTCGGAAG------------------------------------GCGGCGGGGGAAGGAGGGGGA---CACTGG------GTGGGATCTTTCAGCAGC------GAATTACCCATA---------------CAGATAGAGGCGCCTATCAAAAAGATACTCCGAAGGCTTCGGGATCGAGGTCTCATTAGCCGAAGAAGA------CCCAGGCCAATCCACGTGGCCTC---TTTGACGAAC---GTCAGCGACGGAGACATAGTAAATTGGTCCGCGGGCATCGCGATAAGTCCT---CTGTCCTACTACAGGTGCTGCGACAACCTTTACCAAGTCCGAACGATTGTCGACTACCAGATTCGCTGGTCTGCTATATTCACCCTAGCCCACAAGCACAAA---------------------------------------------------------------------------------------------------------------------------------------------------------------------------------------------------------------
LILIalst_Alstroemeria_hybrid_c -----------------------------------------------------------------------------------------------------------------------------------------------------------------------------------------------------------------------------------------------------------------------------------------------------------------------------------------------------------------------------------------------------------------------------------------------------------------------------------------------------------------------------------------------------------------------------------------------------------------------ATTCATCCCAATCTTTAAGGAAGAGATCGAC---------------GATCCCAAGTTCTTTTAC---------CCCACTCATAAACTGTTTTCCACCGGACGACTC------------------------------------------------------------------------------------------------------------------------------------------------------------------------------------------------------------------------------------------------------------------------------------------------------------------------------------------------------------------------------------------------------------------------------------------GTAGGAGGTGAGAAG------------------------------------------------------------------------------------------------------------------------------------------------------------------------------------------------------------GGCCCT------TACTCC---------GTCCCACACAGTGTACTACTATCG------------GCCCTACCAGGC------------------AACATCTACCTACACAAGCTCGAT---------------CAGGAGATAGGGAGGATCCGACAGAAGCACGAAATTCCTCTTGTTCTGAGAATCAGATCGGTT---CTTTTAAGGACAGGTCGTCGTATTGATGACCAATCA---------------------AACTCTGGA------GAAGAAGCAAGCTTCAACGCT---CCCCAA---------------------------------------------------------------------------------------GACAACAGAGCCATC---ATTGTGGGGAGGGTAAAG------AGCATCCAA---CGCAAAGCG---------ACCTTTCATTCCCTT---GTTTCG---TCGTGGCAC---ACCCCC------CCC---GCAAGCACCCCC------CGGCGAAGGGGAGAC------CAGAAAACGCCTTTCGTTTTC------CCCCCTTCAGCG------------------GCCTTTGCCGCCTTCCTTAACAAGCCCTCGAGCCTCCTTTGC---------------------GCCGCCTTCCTCATA------GAAGCCGCCGGG---------------TTGACCCCG---------AAG------------------------------------------------------------------------------------------------------------------------------------------------------------------------------GCCGAATTC------TATGGT---------AGAGAA------GGC------------------------TTTAATAAGAATTTG---------------------------------------------------------------------------------GCCATGATAGACCTTATT---AAGTATTGCAAA------AGAAGGGGCCTGCTGATAGAGCTGGGCGGGGAG------GCGATA------CTAGTTATC---AGGTCAGAGAGACGCCTG------------------------------------------------------------------------------------GCCCGTAAGCTG---------GCCCCCTTAAAA---------ACCCAT---GACTTATTA---------ATAAGGATTTGTTACGCGCGATATGCCGACGACTTACTACTGGGAATCGTGGGTGCCGTAGAGCTTCTCATAGAAATACAAAAACGTATCACCCACTTCCTACAATCCGGCCTGAACCTT---TGG------GTAGGC---TCCGCAGGATCAACAACC---ATAGCTGCACGGAGTACGGTAGAATTCCCTGGTACGGTCATTCGGGAAGTC------------------------------------------------------------------------------------------------------------------------------------------------------------------------------------------------------------------------------------------------------------------------------CCTCCGAGGACT------------------------------------------------ACTCCCATACAATTCTTGCGAGAGCTGGAGAAGCGTCTACGGGTAAAGCACCGTATCCAT---ATA------ACT---GCTTGC---CACCTACGC---TCCGCC---ATCCATTCCAAGTTTAGG---GACCTA------GGTTATAGTATCCCG---ATCAAACTGCTG---------ACGAAGGGG------------------------------------------------------------------------------------------------------------------------------------------------------------------------------------------------------------------------------------------------------------------------------------------------------------------------------------------------------------------------------------------------------------------------------------------------------ATGAGCGGAAGA------GGTCGTCTACTGGACGCGGTTCAA------CTAGCG------------------------------------------------------------------GAGACTCTTGGAACAGCTGGAGTCAGA------AGTCCCCAAGTT------AGCGTATTATGG---------------GGGATCGTC---------------AAGCACATCCGG---------------------------CAAGGATCA---AGGGAGATC---------TCGTTGTTGCAT---AGCTCA---------------------------------------------------------------------------------GGTCGGAGCAACGTGCCATCGGAC---------------------------------------------------------------------------------GTTCAACAG------GCAGTCTCACGATCGGGC------------------------------------ATGAGTGTCCGGAAGTTT---TCATTGTATACTCCC------GCG------------GGTCGGAAG------------------------------------GCGGCGGGGGAAGGAGGGGGA---CACTGG------GCGGGATCTTTCAGCAGC------GAATTCCCCATA---------------CAGATAGAGGCGCCTATCAAAAAGATACTCCGAAGGCTTCGGGATCGAGGTCTCATTAGCCGAAGAAGA------CCCAGGCCAATCCACGTGGCCTC---TTTGACGAAC---GTCAGCGACGGAGACATAGTAAATCGGTCCGCGGGCATCGCGATAAG----------------------------------------------------------------------------------------------------------------------------------------------------------------------------------------------------------------------------------------------------------------------------------------------------------------------------
ASPAaspa_Asparagus_officinalis ---------------------------------ACAGTAGTTCTACCCATAGAAAAGATCATGAAAGAGGCGATCAGAATGGTACCCGAATCCATTTACGATCCCGAGTTTCCAGACACATCGCACTTCCGCTCGGGTCGAGGCTGCCAC------------------TCGGCCCTAAGACGGATCAAA---GAAGAGTGGGGA---------------------------------------------------------------------------------------------------------------------------------------------------------------------------------------------------------------------------------------------------------ACCTCTCGC------TGGTTT---------TTGGAATTCGACATCAGG------AAGTGTTTTCACACC---------------------------------------------------ATCGACCGACAT------------CGATTCATCTCAATCTTTAAGGAAGAGATCGAC---------------GATCCCAAGTTCTTTTAC---------TCCACTCAGAAACTGTTTTCTGCCGGACGACTC------------------------------------------------------------------------------------------------------------------------------------------------------------------------------------------------------------------------------------------------------------------------------------------------------------------------------------------------------------------------------------------------------------------------------------------GTAGGAGGTGAGAGG------------------------------------------------------------------------------------------------------------------------------------------------------------------------------------------------------------GGCCCT------TACTCC---------GTCCCACACAGTGTACTACTATCG------------GCCCTACTAGGC------------------AACATCTACCTACACAAGCTCGAT---------------CAGGAGATAGGGAGGATCCGACAGAAGCACGAAATTCCTCTTGTTCTGAGAATCAGATCAGTT---CTATTAAGGACAGGTCGTCGTATTGACGACCAAGAA---------------------AACTCTGGA------GAAGAAGCAAGCTTCAACGCT---CCCCAA---------------------------------------------------------------------------------------GACAACAGAGCCATC---ATTGTGGGGAGGGTAAAG------AGCATCCAA---CGCAAAGCG---------ACCTTTCATTCCCTT---GTTTCG---TCGTGGCAC---ACCCCC------CCC---ACAAGCACCCCC------CGGCGAAGGGGGGAC------CAGAAAACGCCTTTCGTTTTC------CCCCCTTCAGCG------------------GCCCTTGCCGCCTTCCTTAACAAGCCCTCGAGCCTCCTTTGC---------------------GCCGCCTTCCTCATA------GAAGCCGCCGGG---------------TTGACCCCG---------AAG------------------------------------------------------------------------------------------------------------------------------------------------------------------------------GCCGAATTC------TATGGT---------GGAGAA------GGC------------------------TTTAATAAGAATTTG---------------------------------------------------------------------------------GCCATGAGAGACCTTATT---AAGTATTGCAAA------AGAAGGGGCCTGCTGATAGAGCTGGGCGGGGAG------GTGATA------CTAGTTATC---AGGTCAGAGAGACGCCTG------------------------------------------------------------------------------------GCCCGTAAGCTG---------GCCCCCTTAAAA---------ACCCAT---GACTTATTA---------ATAAGGATTTGTTACGCGCGATATGCCGACGACTTACTACTGGGAATCGTGGGTGCCGTAGAGCTTCTCATAGAAATACAAAAACGTATCACCCACTTCCTACAATCCGGCCTGAACCTT---TGG------GTAGGC---TCCGCAGGATCAACAACC---ATAGCTGCACGGAGTACGGTAGAATTCCCCGGTACGGTCATTCGGGAAGTC------------------------------------------------------------------------------------------------------------------------------------------------------------------------------------------------------------------------------------------------------------------------------CCTCCGAGGACG------------------------------------------------ACTCCCATACAATTCTTGCGAGAGCTGGAGAAGCGTCTACGGGTAAAGCACCGTATCCAT---ATA------ACT---GCTTGC---CACCTACGC---TCCGCC---ATCCATTCCAAGTTTAGG---GACCTA------GGTCATAGTATCCCG---ATCAAACAGCTG---------ACGAAGGGG------------------------------------------------------------------------------------------------------------------------------------------------------------------------------------------------------------------------------------------------------------------------------------------------------------------------------------------------------------------------------------------------------------------------------------------------------ATGAGCGGAAGA------GGTCGTCTACCGGACGCGGTTCAA------CTAGCA------------------------------------------------------------------GAGACTCTTGGAACAGCTGGAGTAAGA------AGTCCCCAAGTT------AGCGTATTATGG---------------GGGACCGTC---------------AAGCACATCCGG---------------------------CAAGGATCA---AGGGAGATC---------TCGTTGTTGCAT---AGCTCA---------------------------------------------------------------------------------GGTCGGAGCAACGTGCCATCGGAC---------------------------------------------------------------------------------GTTCAACAG------GCAGTCTCACGATCGGGC------------------------------------ATGAGTATCCGGAAGTTT---TCATTGTATACTCCC------GCG------------GGTCGGAAG------------------------------------GCGGCGGGGGAAAGAGGGGGA---CACTGG------GCGGGATCTTTTAGCAGC------GAATTCCCCATA---------------CAGATAGAGGCGCCTATCAAAAAGATACTCCGAAGGCTTCGGGATCGAGGTCTCATTAGCCGAAGAAGA------CCCAGGCCAATCCACGTGGCCTC---TTTGACGAAC---GTCAGCGACGGAGACATAGTAAATCGGTCCGCGGGCATCGCGATAAGTCCT---CTGTCCTACTACAGGTGCCGCGACAACCTTTACCAAGTCCGAACGATTGTCGACCACCAGATCCGCTGGTCTGCTATATTCACCCTAGCCCACAAGCACAAATC-------------------------------------------------------------------------------------------------------------------------------------------------------------------------------------------------------------
ASPArusc_Polygonatum_biflorum  -----------------------------------------------------------------------------------------------------------------------------------------------------------------------------------------------------------------------------------------------------------------------------------------------------------------------------------------------------------------------------------------------------------------------------------------------------------------------------------------------------------------------------------------------------------------------------------------------------------------------ATTCATCTCAATCTTTAAGGAAGAGATCGAC---------------GATCCCAAGTTCTTTTAC---------TCCACTCAGAAACTGTTTTCTGCCGGACGACTC------------------------------------------------------------------------------------------------------------------------------------------------------------------------------------------------------------------------------------------------------------------------------------------------------------------------------------------------------------------------------------------------------------------------------------------GTAGGAGGTGAGAGG------------------------------------------------------------------------------------------------------------------------------------------------------------------------------------------------------------GGCCCT------TACTCC---------GTCCCACACAGTGTACTACTATCG------------GCCCTACTAGGC------------------AACATCTACCTACACAAGCTCGAT---------------CAGGAGATAGGGAGGATCCGACAGAAGCACGAAATTCCTCTTGTTCTGAGAATCAGATCAGTT---CTATTAAGGACAGGTCGTCGTATTGATGACCAAGAA---------------------AACTCTGGA------GAAGAAGCAAGCTTCAACGCT---CCCCAA---------------------------------------------------------------------------------------GACAACAGAGCCATC---ATTGTGGGGAGGGTAAAG------AGCATCCAA---CGCAAAGCG---------ACCTTTCATTCCCTT---GTTTCG---TCGTGGCAC---ACCCCC------CCC---ACAAGCACCCCC------CGGCGAAGGGGGGAC------CAGAAAACGCCTTTCGTTTTC------CCCCCTTCAGCG------------------GCCCTTGCCGCCTTCCTTAACAAGCCCTCGAGCCTCCTTTGC---------------------GCCGCCTTCCTCATA------GAAGCCGCCGGG---------------TTGACCCCG---------AAG------------------------------------------------------------------------------------------------------------------------------------------------------------------------------GCCGAATTC------TATGGT---------GGAGAA------GGC------------------------TTGGAGAATAATTTG---------------------------------------------------------------------------------GCCATGAGAGACCTTATT---AAGTATTGCAAA------AGAAGGGGCCTGCTGATAGAGCTGGGCGGGGAG------GTGATA------CTAGTTATC---AGGTCAGAGAGACGCCTG------------------------------------------------------------------------------------GCCCGTAAGCTG---------GCCCCCTTCAAA---------ACCCAT---GACTTATTA---------ATAAGGATTTGTTACGCGCGATATGCCGACGACTTACTACTGGGAATCGTGGGTGCCGTAGAGCTTCTCATAGAAATACAAAAACGTATCACCCACTTCCTACAATCCGGCCTGAACCTT---TGG------GTAGGC---TCCGCAGGATCAACAACC---ATAGCTGCACGGAGTACGGTAGAATTCCCCGGTACGGTCATTCGGGAAGTC------------------------------------------------------------------------------------------------------------------------------------------------------------------------------------------------------------------------------------------------------------------------------CCTCCGAGGACG------------------------------------------------ACTCCCATACAATTCTTGCGAGAGCTGGAGAAGCGTCTACGGGTAAAGCACCGTATCCAT---ATA------ACT---GCTTGC---CACCTACGC---TCCGCC---ATCCATTCCAAGTTTAGG---GACCTA------GGTCATAGTATCCCG---ATCAAACAGCTG---------ACGAAGGGG------------------------------------------------------------------------------------------------------------------------------------------------------------------------------------------------------------------------------------------------------------------------------------------------------------------------------------------------------------------------------------------------------------------------------------------------------ATGAGCGGAAGA------GGTCGTCTACTGGACGCGGTTCAA------CTAGCA------------------------------------------------------------------GAGACTCTTGGAACAGCTGGAGTAAGA------AGTCCCCAAGTT------AGCGTATTATGG---------------GGGACCGTC---------------AAGCACATCCGG---------------------------CAAGGATCA---AGGGAGATC---------TCGTTGTTGCAT---AGCTCA---------------------------------------------------------------------------------GGTCGGAGCAACGTGCCATCGGAC---------------------------------------------------------------------------------GTTCAACAG------GCAGTCTCACGATCGGGC------------------------------------ATGAGTATCCGGAAGTTT---TCATTGTATACTCCC------GTG------------GGTCGGAAG------------------------------------GCGGCGGGGGAAAGAGGGGGA---CACTGG------GCGGGATCTTTTAGCAGC------GAATTCCCCATA---------------CAGATAGAGGCGCCTATCAAAAAGATACTCCGAAGGCTTCGGGATCGGGGTCTCATTAGCCGAAGAAGA------CCCAGGCCCATCCACGTGGCCTC---TTTGACGAAC---GTCAGCGACGGAGACATAGTAAATCGGTCCGCGGGCATCGCGATAAG----------------------------------------------------------------------------------------------------------------------------------------------------------------------------------------------------------------------------------------------------------------------------------------------------------------------------
ARECarec_Caryota_mitis_Mt_AY45 ----------------------------------------------------------------------------------------------------------------------------------------------------------------------------------------------------------------------------------------------------------------------------------------------------------------------------------------------------------------------------------------------------------------------------------------------------------------------------------------------------------------------------------------------------------------------------------------------------------------------------------------AGGAAGAGATCGAC---------------GATCCCAAGTTCTTTTAC---------CCCACTCAGAAACTGTTTTCCGCCGGACGACTC------------------------------------------------------------------------------------------------------------------------------------------------------------------------------------------------------------------------------------------------------------------------------------------------------------------------------------------------------------------------------------------------------------------------------------------GTAGGAGGTGAGAAG------------------------------------------------------------------------------------------------------------------------------------------------------------------------------------------------------------GGCCCT------TACTCC---------GTCCCACACAGTGTACTACTATCG------------GCCCTACCAGGC------------------AACATCTACCTACACAAGCTCGAT---------------CAGGAGATAGGGAGGATTCGACATAAGCACGAAATTCCTCTTGTTCTGAGAATCAGATCGGTT---CCATTAAGGACAGGTCGTCGTATTGATGACCAAGAA---------------------AACTCTGGA------GAAGAAGCAAGCTTCAACGCT---CCCAAA---------------------------------------------------------------------------------------GACAACAGAGCCATC---ATTGTGGGGAGGGTAAAG------AGCATCCAA---CGCAAAGCG---------ACCTTTCATTCCCTT---GTTTCG---TCGTGGCAC---ACCCTC------CAA---ACAAGCACCCCC------CGGCGAAGGGGAGAC------CAGAAAACGCCTTTCGTTTTC------CCCCCTTCAGCG------------------GCCCTTGCCGCCTTCCTTAACAAGCCCTCGAGCCTCCTTTGC---------------------GCCGCCTTCCTCATA------GAAGCCGCTGGG---------------TTGACCCCG---------AAG------------------------------------------------------------------------------------------------------------------------------------------------------------------------------GCCGAATTC------TATGGT---------AGAGAA------GGC------------------------TTTAATAAGAATTTG---------------------------------------------------------------------------------GCCATGAGAGACCTTATT---AAGTATTGCAAA------AGAAGGGGCCTGCTGATAGAGCTGGGCGGGGAG------GCGATA------CTAGTTATC---AGGTCAGAGAGACGCCTG------------------------------------------------------------------------------------GCCCGTAAGCTG---------GCCCCCTTAAAA---------ACCCAT---TTATTATTA---------ATAAGGATTTGTTACGCGCGATATGCCGACGACTTACTACTGGGAATCGTGGGTGCCGTAGAGCTTCTCATAGAAATAGAAAAACGTATCACCCACTTCAATCAATCCGGCCTGAACCTT---TGG------GTAGGC---TCCGCAGGATCAACAACC---ATAGCTGCACGGAGTACGGTGGAATTCCCCGGTACGGTCATTCGGGAAGTG------------------------------------------------------------------------------------------------------------------------------------------------------------------------------------------------------------------------------------------------------------------------------CCTCCGAGGACG------------------------------------------------ACTCCCATACAATTCTTGCGAGAGCTGGAGAAGCGTCTACGGGTAAAGCACCGTATCCAT---ATA------ACT---GCTTGC---CACCTACGC---TCCGCC---ATCCATTCCAAGTTGAGG---GACCTA------GGTTATAGTATCCCT---ATCAAAGAGCTG---------ACGAAGGGG------------------------------------------------------------------------------------------------------------------------------------------------------------------------------------------------------------------------------------------------------------------------------------------------------------------------------------------------------------------------------------------------------------------------------------------------------ATGAGCGGAAGA------GGTCGTCTACTGGACGCGGTTCAA------CTAGCG------------------------------------------------------------------GAGACTCTTGGAACAGCTGGAGTAAGA------AGTCCCCAAGTT------AGCGTATTATGG---------------GGGAACGTC---------------AAGCACATCCGG---------------------------CAAGGATCA---AGGGGGATC---------TCGTTGTTGCAT---AGCTCA---------------------------------------------------------------------------------GGTCGGAGCAACGTGCCATCGGAC---------------------------------------------------------------------------------CTTCAACAG------GCAGTCTCACGATCGGGC------------------------------------ATGAGTGTCCGGAAGTTT---TCATTGTATACTCCC------GCG------------GGTCGGAAG------------------------------------GCGGCGGGGGAAGGAGGGGGA---CACTGG------GCGGGATCTTTCAGCAGC------GAATTCCCCATA---------------CAGATGGAGGCGCCTATCAAAAAGATACTCCGAAGGCTTCGGGATCGAGGTCTCATTAGCCGAAGAAGA------CCCAGGCCAATCCACGTGGCCTC---TTTGACGAAC---GTCAGCGACGGAGACATAGTAAATCGGTCCGCGGGCATCGCAATAAG----------------------------------------------------------------------------------------------------------------------------------------------------------------------------------------------------------------------------------------------------------------------------------------------------------------------------
ARECarec_Nypa_fruticans_Mt_AY2 ---------------------------------------------------------------------------------GTACCCGAATCCATTTACGATCCCGAGTTTCCAGACACATCGCACTTCCGCTCGGGTCGAGGCTGCCAC------------------TCGGCCCTAAGACGGATCAAA---GAAGAGTGGGGA---------------------------------------------------------------------------------------------------------------------------------------------------------------------------------------------------------------------------------------------------------ACCTCTCGC------TGGTTT---------TTGGAATTCGACATCAGG------AAGTGTTTTCACACC---------------------------------------------------ATCGACCGACAT------------CGATTCATCTCAATCTTTAAGGAAGAGATCGAC---------------GATCCCAAGTTCTTTTAC---------CCCACTCAGAAACTGTTTTCCGCCGGACGACTC------------------------------------------------------------------------------------------------------------------------------------------------------------------------------------------------------------------------------------------------------------------------------------------------------------------------------------------------------------------------------------------------------------------------------------------GTAGGAGGTGAGAAG------------------------------------------------------------------------------------------------------------------------------------------------------------------------------------------------------------GGCCCT------TACTCC---------GTCCCACACAGTGTACTACTATCG------------GCCCTACCAGGC------------------AACATCTACCTACACAAGCTCGAT---------------CAGGAGATAGGGAGGATCCGACAGAAGCACGAAATTCCTCTTGTTCTGAGAATCAGATCGGTT---CTATTAAGGACAGGTCGTCGTATTGATGACCAAGAA---------------------AACTCTGGA------GAAGAAGCAAGCTTCAACGCT---CCCCAA---------------------------------------------------------------------------------------GACAACAGAGCCATC---ATTGTGGGGAGGGTAAAG------AGCATCCAA---CGCAAAGCG---------ACCTTTCATTCCCTT---GTTTCG---TCGTGGCAC---ACCCTC------CCC---ACAAGCACCCCC------CGGCGAAGGGGAGAC------CAGAAAACGCCTTTCGTTTTC------CCCCCTTCAGCG------------------GCCCTTGCCGCCTTCCTTAACAAGCCCTCGAGCCTCCTTTGC---------------------GCCGCCTTCCTCATA------GAAGCCGCTGGG---------------TTGACCCCG---------AAG------------------------------------------------------------------------------------------------------------------------------------------------------------------------------GCCGAATTC------TATGGT---------AGAGAA------GGC------------------------TTTAATAAGAATTTG---------------------------------------------------------------------------------GCCATGAGAGACCTTATT---AAGTATTGCAAA------AGAAGGGGCCTGCTGATAGAGCTGGGCGGGGAG------GCGATA------CTAGTTATC---AGGTCAGAGAGACGCCTG------------------------------------------------------------------------------------GCCCGTAAGCTG---------GCCCCCTTAAAA---------ACCCAT---GACTTATTA---------ATAAGGATTTGTTACGCGCGATATGCCGACGACTTACTACTGGGAATCGTGGGTGCCGTAGAGCTTCTCATAGAAATACAAAAACGTATCACCCACTTCAATCAATCCGGCCTTCACCTT---TGG------GTAGGC---TCCGCAGGATCAACAACC---ATAGCTGCACGGAGTACGGTAGAATTCCCCGGTACGGTCATTCGGGAAGTC------------------------------------------------------------------------------------------------------------------------------------------------------------------------------------------------------------------------------------------------------------------------------CCTCCGAGGACG------------------------------------------------ACTCCCATACAATTCTTGCGAGAGCTGGAGAAGCGTCTACGGGTAAAGCACCGTATCCAT---ATA------ACT---GCTTGC---CACCTACGC---TCCGCC---ATCCATTCCAAGTTGAGG---GACCTA------GGTTATAGTATCCCG---ATCAAACAGCTG---------ACGAAGGGG------------------------------------------------------------------------------------------------------------------------------------------------------------------------------------------------------------------------------------------------------------------------------------------------------------------------------------------------------------------------------------------------------------------------------------------------------ATGAGCGGAAGA------GGTCGTCTACTGGACGCGGTTCAA------CTAGCG------------------------------------------------------------------GAGACTCTTGGAACAGCTGGAGTAAGA------AGCCCCCAAGTT------AGCGTATTATGG---------------GGGACCGTC---------------AAGCACATCCGG---------------------------CAAGGATCA---AGGGAGATC---------TCGTTGTTGCAT---AGCTCA---------------------------------------------------------------------------------GGTCGGAGCAACGTGCCATCGGAC---------------------------------------------------------------------------------GTTCAACAG------GCAGTCTCACGATCGGGC------------------------------------ATGAGTGTCCGGAAGTTT---TCATTGTATACTCCC------GCG------------GGTCGGAAG------------------------------------GCGGCGGGGGAAGGAGGGGGA---CACTGG------GCGGGATCTTTCAGCAGC------GAATTCCCCATA---------------CAGATAGAGGCGCCTATCAAAAAGATACTCCGAAGGCTTCGGGATCGAGGTCTCATTAGCCGAAGAAGA------CCCAGGCCAATCCACGTGGCCTC---TTTGACGAAC---GTCAGCGACGGAGACATAGTAAATCGGTCCGCGGGCATCGCAATAAGTCCT---CTGTCCTACTACAGGTGCCGCGAC---------------------------------------------------------------------------------------------------------------------------------------------------------------------------------------------------------------------------------------------------------------------------------------------
POALpoac_Oryza_sativa__japonic AGAAAGAAAGAAGGGTCGAAGTTTAGACCGCTCACAGTAGTTCCACCCATAGAAAAGATCATGAAAGAGGCGATCAGAATGGTACCCGAATCCATTTACGATCCCGAGTTTCCAGACACATCGCACTTCCGCTCGGGTCGAGGCTGCCAC------------------TCGGCCCTCAGACGGATCAAA---GAAGAGTGGGGA---------------------------------------------------------------------------------------------------------------------------------------------------------------------------------------------------------------------------------------------------------ACCTCTCGC------TGGTTT---------TTGGAATTCGACATCAGG------AAGTGTTTTCACACC---------------------------------------------------ATCGACCGACAT------------CGATTCATCTCAATCTTGAAGGAAGAGATCGAC---------------GATTCCAAGTTCTTTTAC---------CCCACTCAGAAACAGTTTTCCGCCGGACGACTC------------------------------------------------------------------------------------------------------------------------------------------------------------------------------------------------------------------------------------------------------------------------------------------------------------------------------------------------------------------------------------------------------------------------------------------GTAGGAGGTGAGAAG------------------------------------------------------------------------------------------------------------------------------------------------------------------------------------------------------------GGCCCT------GACTCC---------GTCCCAAACAGTGTACTACTATCG------------GCCCTACTAGGC------------------AATATCTACCTACACAAGCTCGAT---------------CAGGAGATAGGGAGGATCCGGCAGAAGCACGAAATTCCTCTTGTAGTGAAAATCAGATCGGTT---CTATTAAGAATAGGTCGTCGTATTGATGACCAAGAA---------------------AAGTATGGA------AAAGAAGCAGGCTTCAACGCT---CCCCAA---------------------------------------------------------------------------------------GACAACAGAGCCCTC---ATAGTGGGGAGGGTAAAG------AGCATCCAA---CGCAAAGCA---------ACCTTTCATTCCCTT---GTTTCG---TCGTGGCAC---ACCCCC------CCC---ACAAGCACCCCC------AGGCGAAGGGGAGAC------CAGAAAACGCCTTTTGTTTTC------CCCCCTTCAGCG------------------GCCCTAGCCGCCTTCCTTAACAAGCCCTCGAGCCTCCTTTGC---------------------GCCGCCTTCCTCATA------GAAGCCGCTGGG---------------TTGACCCCG---------AGG------------------------------------------------------------------------------------------------------------------------------------------------------------------------------GCCGAATTC------AATGGT---------AGAGAA------GGC------------------------TTTAATAAGAATTTG---------------------------------------------------------------------------------GCCATGAGAGACCTTCTT---AAGTATTGCAAA------AGAAGGGGCCTGCTGATAGAGCTGGGCGGGGAG------GCGATA------CTAGTTATC---AGGTCAGAGAGAGGCCTG------------------------------------------------------------------------------------GCCCGTAAGCTG---------GCCCCCTTTAAA---------AGCCAT---TCCTTATTA---------ATAAGGATTTGTTACGCGCGATATGCCGACGACTTACTACTGGGAATCGTGGGTGCCGTATTTCTTCTCATAGAAATACAAAAACGTATCACCCACTTCCTACAATCCGGCCTGAACCTT---TGG------GTGGGC---TCCGCAGAATCAACAACC---ATAGCTGCACGGAGTACGGTAGAATTCCTCGGTACGGTCATTCGGGAAGTC------------------------------------------------------------------------------------------------------------------------------------------------------------------------------------------------------------------------------------------------------------------------------CCCCCGAGGACG------------------------------------------------ACTCCCATACAATTCTTGCGAGAGCTGGAGAAGCGTCTACGGGTAAAGCACCGTATCCAT---ATA------ACT---GCCTGC---CACCTACGC---TCCGCC---ATCCATTCCAAGTTTAGG---GACCTA------GGTTATAGTATCCCT---ATCAAAGAGCTG---------ACGAAGGGG------------------------------------------------------------------------------------------------------------------------------------------------------------------------------------------------------------------------------------------------------------------------------------------------------------------------------------------------------------------------------------------------------------------------------------------------------ATGAGCGGAAGA------GGTCGTCTACTGGACGCGGTTCAA------CTAGCG------------------------------------------------------------------GAGACTCTTGGAAAAAATGGACTAAAA------AGTCCCCAAGTT------AGCGTATTATGG---------------GGGACCGTC---------------AAGCACATCCGG---------------------------CAAAGATCA---AGGGGGATC---------CCGTTGTTGCAT---AGCTCA---------------------------------------------------------------------------------GGTCAGAGCAAGGTGCCATCAGGC---------------------------------------------------------------------------------GTTCAACAG------GCAGTCTCACGATCGGGC------------------------------------ATGAGTGTCCTGAAGACA---AAATTGTATACTCCC------TTT------------GGTCGGAAG------------------------------------GCGGCGGGGGAAGGAAGGGGG---CACTGG------GCGGGATCTTTCAGCAGC------GAATTCCCCATA---------------CAGATAGAGGCGCCTATCAAAAAGATACTCCGAAGGCTTCGGGATCGAGGTCTCATTAGCCGAAGAAGA------CCCAGGCCAATCCACGTGGCCTC---TTTGACCAAC---GTCAGCGACAGAGACATAGTAAATTGGTCCGCGGGCATCGCGATAAGTCCT---CTGTCCTACTACAGGTGCTGCGACAACCTTTACCAAGTCCGTACCATTGTCAACTACCAGATCCGCTGGTCCGCTATATTCACCCTAGCCCACAAGCACAAATCTTCGGCGCGGAATATAATCCCAAAGTACCCCAAAGACTCAAATATAGTCAATCAAGAAGGTGGTAAGACCCTTGCGGAGTTCCCAAACAGCATAGAGCTTGGGAAGCTTGGGCTCGGTCAAGATCCGAACAACGACGGAGCACTCAACTACATGTTTAATAAGTAG---------------------------------------
POALpoac_Triticum_aestivum_Mt  AGAAAGAAAGAAGGGTCGAAGTTTAGACCGCTCACAGTAGTTCTACCCATAGAAAAGATCATGAAAGAGGCGATCAGAATGGTACCCGAATCCATTTACGATCCCGAGTTTCCAGACACATCGCACTTCCGCTCGGGTCGAGGCTGCCAC------------------TCGGCCCTCAGACGGATCAAA---GAAGAGTGGGGA---------------------------------------------------------------------------------------------------------------------------------------------------------------------------------------------------------------------------------------------------------ACCTCTCGC------TGGTTT---------TTGGAATTCGACATCAGG------AAGTGTTTTCACACC---------------------------------------------------ATCGACCGACAT------------CGATTCATCTCAATCTTGAAGGAAGAGATCGAC---------------GATTCCAAGTTCTTTTAC---------CCCACTCAGAAAAAGTTTTCCGCCGGACGACTC------------------------------------------------------------------------------------------------------------------------------------------------------------------------------------------------------------------------------------------------------------------------------------------------------------------------------------------------------------------------------------------------------------------------------------------GTAGGGGGTGAGAAG------------------------------------------------------------------------------------------------------------------------------------------------------------------------------------------------------------GGCCCT------GACTCC---------ATCCCAAACAGTGTACTACTATCG------------GCCCTACCAGGC------------------AATATCTACCTACACAAGCTCGAT---------------CAGGAGATAGGGAGGATCCGGCAGAAGCACGAAATTCCTCTTGTAGTGAAAATAAGATCGGTT---CTATTAAGAATAGGTCGTCGTATTGATGACCAAGAA---------------------AAGTATGGA------AAAGAAGCAAGCTTCAACGCT---CCCCAA---------------------------------------------------------------------------------------GACAACAGAGCCCTC---ATAGTGGGGAGGGTAAAG------AGCATCCAA---CGCAAAGCG---------ACCTTTCATTCCCTT---GTTTCG---TCGTGGCAC---ACCCCC------CCC---ACAAGCACCCCC------AGGCGAAGGGGAGAC------CAGAAAACGCCTTTCGTTTTC------CCCCCTTCAGCG------------------GCCCTAGCCGCCTTCCTTAACAAGCCCTCGAGCCTCCTTTGC---------------------GCCGCCTTCCTCATA------GAAGCCGCTGGG---------------TTGACCCCG---------AAG------------------------------------------------------------------------------------------------------------------------------------------------------------------------------GCCGAATTC------AATGGT---------AGAGAA------GGC------------------------TTTAATAAGAATTTG---------------------------------------------------------------------------------GCCATGAGAGACCTTCTT---AAGTATTGCAAA------AGAAGGGGCCTGCTGATAGAGCTGGGCGGGGAG------GCGATA------CTAGTTATC---AGGTCAGAGAGAGGCCTG------------------------------------------------------------------------------------GCCCGTAAGCTG---------GCCCCCTTTAAA---------AGCCAT---TCCTTATTA---------ATAAGGATTTGTTACGCGCGATATGCCGACGACTTACTACTGGGAATCGTGGGTGCCGTATTTCTTCTCATAGAAATACAAAAACGTATCACCCACTTCCTACAATCCGGTCTGAACCTT---TGG------GTAGGC---TCCGCAGGATCAACAACC---ATAGCTGCACGGAGTACGGTAGAATTCCCCGGTACGGTCATTCGGGAAGTC------------------------------------------------------------------------------------------------------------------------------------------------------------------------------------------------------------------------------------------------------------------------------CCCCCGAGGACG------------------------------------------------ACTCCCATACAATTCTTGCGAGAGCTGGAGAAGCGTCTACGGGTAAAGCACCGTATCCAT---ATA------ACT---GCCTGC---CACCTACGC---TCCGCC---ATCCATTCCAAGTTTAGG---GACCTA------GGTTATAGTATCCCT---ATCAAAGAGCTT---------ACGAAGGGG------------------------------------------------------------------------------------------------------------------------------------------------------------------------------------------------------------------------------------------------------------------------------------------------------------------------------------------------------------------------------------------------------------------------------------------------------ATGAGCGGAAGA------GGTCGTCTACTGGACGCGGTTCAA------CTAGCG------------------------------------------------------------------GAGACTCTTGGAAAAGATGGACTAAAA------AGTCCCCAAGTT------AGCGTATTATGG---------------GGGACCGTC---------------AAGCACATCCGG---------------------------CAAAGATCG---AGGGGGATC---------TCGTTGTTGCAT---AGCTCA---------------------------------------------------------------------------------GGTCAGAGCAAGGTGCCATCAGGC---------------------------------------------------------------------------------GTTCAACAG------GCAGTCTCACGATCGGGC------------------------------------ATGAGTGTCCTGAAGAAG---AAATTGTATACTCCC------TTT------------GGTCGGAAG------------------------------------GCGGCGGGGGAAGGAAGGGGA---CACTGG------GCGGGATCTTTCAGCAGC------GAATTCCCCATA---------------CAGATAGAGGCGCCTATCAAAAAGATACTCCGAAGGCTTCGGGATCGAGGTCTCATTAGCCGAAGAAGA------CCCAGGCCAATCCACGTGGCCTC---TTTGACCAAC---GTCAGCGACAGAGACATAGTAAATTGGTCCGCGGGCATCGCGATAAGTCCT---CTGTCCTACTACAGGTGCTGCGACAACCTTTACCAAGTCCGAACGATTGTCAACTACCAGATCCGCTGGTCCGCTATATTCACCCTAGCCCACAAGCACAAATCTTCGGCGCGGAATATAATCCTAAAGTACCCCAAAGACTCAAATATAGTCAATCAAGAAGGTGGTAAGACCCTTGCTGAGTTCCCAAACAGCATAGAGCTTGGGAAGCTCGGACTCGGTCAAGATCCGAACAACGACGGAGCACTCAACTACATGTTTAATAAGTAG---------------------------------------
POALpoac_Zea_mays_Mt_AY506529  AGAAAGAAAGAAGGGTCGAAGTTTAGACCGCTCACAGTAGTTCTACCCATAGAAAAGATCATGAAAGAGGCGATCAGAATGGTACCCGAATCCATTTACGATCCCGAGTTTCCAGACACATCGCACTTCCGCTCGGGTCGAGGCTGCCAC------------------TCGGCCCTCAGACGGATCAAA---GAAGAGTGGGGA---------------------------------------------------------------------------------------------------------------------------------------------------------------------------------------------------------------------------------------------------------ACCTCTCGC------TGGTTT---------TTGGAATTCGACATCAGG------AAGTGTTTTCACACC---------------------------------------------------ATCGACCGACAT------------CGATTCATCTCAATCTTGAAGGAAGAGATCGAC---------------GATTCCAAGTTCTTTTAC---------CCCACTCAGAAACAGTTTTCCGCCGGACGACTC------------------------------------------------------------------------------------------------------------------------------------------------------------------------------------------------------------------------------------------------------------------------------------------------------------------------------------------------------------------------------------------------------------------------------------------GTAGGAGGTGAGAAG------------------------------------------------------------------------------------------------------------------------------------------------------------------------------------------------------------GGCCCT------GACTCC---------GTCCCAAACAGTGTACTACTATCG------------GCCCTATTAGGC------------------AATATCTACCTACACAAGCTCGAT---------------CAGGAGATAGGGAGGATCCGGCAGAAGCACGAAATTCCTCTTGTAGTGAAAATAAGATCGGTT---CTATTAAGAATAGGTCGTCGTATTGATGACCAAGAA---------------------AAGTATGGA------AAAGAAGCAAGCTTCAACGCT---CCCCAA---------------------------------------------------------------------------------------GACAACAGAGCCCTC---ATAGTGGGGAGGGTAAAG------AGCATCCAA---CGCAAAGCG---------ACCTTTCATTCCCTT---GTTTCG---TCGTGGCAC---ACCCCC------CCC---ACAAGCACCCCC------AGGCGAAGGGGAGAC------CAGAAAACGCCTTTCGTTTTC------CCTCCT------------------------TCCCTAGCCGCCTTCCTTAACAAGCCCTCGAGCCTCCTTTGC---------------------GCCGCCTTCCTCATA------GAAGCCGCTGGG---------------TTGACCCCG---------AAG------------------------------------------------------------------------------------------------------------------------------------------------------------------------------GCCGAATTC------AATGGT---------AGAGAA------GGC------------------------TTTAATAAGAATTTG---------------------------------------------------------------------------------GCCATGAGAGACCTTCTT---AAGTATTGCAAA------AGAAGGGGCCCGCTGATAGAGCTGGGCGGGGAG------GCGATA------CTAGTTACC---AGGTCAGAGAGAGGCCTG------------------------------------------------------------------------------------GCCCGTAAGCTG---------GCCCCCTTTAAA---------AGCCAT---TCCTTATTA---------ATAAGGATTTGTTACGCGCGATATGCCGACGACTTACTACTGGGAATCGTGGGTGCCGTATTTCTTCTCATAGAAATACAAAAACGTATCACCCACTTCCTACAATCCGGCCTGAACCTT---TGG------GTAGGC---TCCGCAGGATCAACAACC---ATAGCTGCACGGAGTACGGTAGAATTCCCCGGTACGGTCATTCGGGAAGTC------------------------------------------------------------------------------------------------------------------------------------------------------------------------------------------------------------------------------------------------------------------------------CCCCCGAGGACG------------------------------------------------ACTCCCATACAATTCTTGCGAGAGCTGGAGAAGCGTCTACGGGTAAAGCACCGTATCCAT---ATA------ACT---GCCTGC---CACCTACGC---TCCGCC---ATCCATTCCAAGTTAAGG---GACCTA------GGTTATAGTATCCCT---ATCAAAGAGCTG---------ACGAAGGGG------------------------------------------------------------------------------------------------------------------------------------------------------------------------------------------------------------------------------------------------------------------------------------------------------------------------------------------------------------------------------------------------------------------------------------------------------ATGAGCGGAAGA------GGTCGTCTACTGGACGCGGTTCAA------CTAGCG------------------------------------------------------------------GAGACTCTTGGAAAAGAA---------------AGTCCCCAAGTT------AGCGTATTATGG---------------GGGACCGTC---------------AAGCACATCCGG---------------------------CAAAGATCA---AGGGGGATC---------TCGTTGTTGCAT---AGCTCA---------------------------------------------------------------------------------GGTCAGAGCAAGGTGCCATCAGGC---------------------------------------------------------------------------------GTTCAACAG------GCAGTCTCACGATCGGGC------------------------------------ATGAGTGTCCTGAAGAAT---AAATTGTATACTCCC------TTT------------GGTCGGAAG------------------------------------GCGGCGGGGGAAGGAAGGGGA---CACTGG------GCGGGATCTTTCAGCAGC------GAATTCCCCATA---------------CAGATAGAGGCGCCTATCAAAAAGATACTCCGAAGGCTTCGGGATCGAGGTCTCATTAGCCGAAGAAGA------CCCAGGCCAATCCACGCGGCCTC---TTTGACCAAC---GTCAGCGACAGAGACATAGTAAATTGGTCCGCGGGCATCGCGATAAGTCCT---CTGTCCTACTACAGGTGCTGCGACAACCTTTACCAAGTCCGAACGATTGTCAACTACCAGATCCGCTGGTCCGCTATATTCACCCTAGCCCACAAGCACAAATCTTCGGCGCGGAATATAATCCCAAAGCACCCCAAAGACTCAAATATAGTCAATCAAGAAGGTGGTAAGACCCTTGCAGAGTTCCCAAACAGCATAGAGCTTGGGAAGCTCGGACTCGGTCAAGATCCGAACAACGGCGGAGCACTCAACTACATGTTTAATAAGTAG---------------------------------------
POALpoac_1Zea_mays_Mt_U09987_C AGAAAGAAAGAAGGGTCGAAGTTTAGACCGCTCACAGTAGTTCTACCCATAGAAAAGATCATGAAAGAGGCGATCAGAATGGTACCCGAATCCATTTACGATCCCGAGTTTCCAGACACATCGCACTTCCGCTCGGGTCGAGGCTGCCAC------------------TCGGCCCTCAGACGGATCAAA---GAAGAGTGGGGA---------------------------------------------------------------------------------------------------------------------------------------------------------------------------------------------------------------------------------------------------------ACCTCTCGC------TGGTTT---------TTGGAATTCGACATCAGG------AAGTGTTTTCACACC---------------------------------------------------ATCGACCGACAT------------CGATTCATCTCAATCTTGAAGGAAGAGATCGAC---------------GATTCCAAGTTCTTTTAC---------CCCACTCAGAAACAGTTTTCCGCCGGACGACTC------------------------------------------------------------------------------------------------------------------------------------------------------------------------------------------------------------------------------------------------------------------------------------------------------------------------------------------------------------------------------------------------------------------------------------------GTAGGAGGTGAGAAG------------------------------------------------------------------------------------------------------------------------------------------------------------------------------------------------------------GGCCCT------GACTCC---------GTCCCAAACAGTGTACTACTATCG------------GCCCTATTAGGC------------------AATATCTACCTACACAAGCTCGAT---------------CAGGAGATAGGGAGGATCCGGCAGAAGCACGAAATTCCTCTTGTAGTGAAAATAAGATCGGTT---CTATTAAGAATAGGTCGTCGTATTGATGACCAAGAA---------------------AAGTATGGA------AAAGAAGCAAGCTTCAACGCT---CCCCAA---------------------------------------------------------------------------------------GACAACAGAGCCCTC---ATAGTGGGGAGGGTAAAG------AGCATCCAA---CGCAAAGCG---------ACCTTTCATTCCCTT---GTTTCG---TCGTGGCAC---ACCCCC------CCC---ACAAGCACCCCC------AGGCGAAGGGGAGAC------CAGAAAACGCCTTTCGTTTTC------CCTCCT------------------------TCCCTAGCCGCCTTCCTTAACAAGCCCTCGAGCCTCCTTTGC---------------------GCCGCCTTCCTCATA------GAAGCCGCTGGG---------------TTGACCCCG---------AAG------------------------------------------------------------------------------------------------------------------------------------------------------------------------------GCCGAATTC------AATGGT---------AGAGAA------GGC------------------------TTTAATAAGAATTTG---------------------------------------------------------------------------------GCCATGAGAGACCTTCTT---AAGTATTGCAAA------AGAAGGGGCCCGCTGATAGAGCTGGGCGGGGAG------GCGATA------CTAGTTACC---AGGTCAGAGAGAGGCCTG------------------------------------------------------------------------------------GCCCGTAAGCTG---------GCCCCCTTTAAA---------AGCCAT---TCCTTATTA---------ATAAGGATTTGTTACGCGCGATATGCCGACGACTTACTACTGGGAATCGTGGGTGCCGTATTTCTTCTCATAGAAATACAAAAACGTATCACCCACTTCCTACAATCCGGCCTGAACCTT---TGG------GTAGGC---TCCGCAGGATCAACAACC---ATAGCTGCACGGAGTACGGTAGAATTCCCCGGTACGGTCATTCGGGAAGTC------------------------------------------------------------------------------------------------------------------------------------------------------------------------------------------------------------------------------------------------------------------------------CCCCCGAGGACG------------------------------------------------ACTCCCATACAATTCTTGCGAGAGCTGGAGAAGCGTCTACGGGTAAAGCACCGTATCCAT---ATA------ACT---GCCTGC---CACCTACGC---TCCGCC---ATCCATTCCAAGTTAAGG---GACCTA------GGTTATAGTATCCCT---ATCAAAGAGCTG---------ACGAAGGGG------------------------------------------------------------------------------------------------------------------------------------------------------------------------------------------------------------------------------------------------------------------------------------------------------------------------------------------------------------------------------------------------------------------------------------------------------ATGAGCGGAAGA------GGTCGTCTACTGGACGCGGTTCAA------CTAGCG------------------------------------------------------------------GAGACTCTTGGAAAAGAA---------------AGTCCCCAAGTT------AGCGTATTATGG---------------GGGACCGTC---------------AAGCACATCCGG---------------------------CAAAGATCA---AGGGGGATC---------TCGTTGTTGCAT---AGCTCA---------------------------------------------------------------------------------GGTCAGAGCAAGGTGCCATCAGGC---------------------------------------------------------------------------------GTTCAACAG------GCAGTCTCACGATCGGGC------------------------------------ATGAGTGTCCTGAAGAAT---AAATTGTATACTCCC------TTT------------GGTCGGAAG------------------------------------GCGGCGGGGGAAGGAAGGGGA---CACTGG------GCGGGATCTTTCAGCAGC------GAATTCCCCATA---------------CAGATAGAGGCGCCTATCAAAAAGATACTCCGAAGGCTTCGGGATCGAGGTCTCATTAGCCGAAGAAGA------CCCAGGCCAATCCACGCGGCCTC---TTTGACCAAC---GTCAGCGACAGAGACATAGTAAATTGGTCCGCGGGCATCGCGATAAGTCCT---CTGTCCTACTACAGGTGCTGCGACAACCTTTACCAAGTCCGAACGATTGTCAACTACCAGATCCGCTGGTCCGCTATATTCACCCTAGCCCACAAGCACAAATCTTCGGCGCGGAATATAATCCCAAAGCACCCCAAAGACTCAAATATAGTCAATCAAGAAGGTGGTAAGACCCTTGCAGAGTTCCCAAACAGCATAGAGCTTGGGAAGCTCGGACTCGGTCAAGATCCGAACAACGGCGGAGCACTCAACTACATGTTTAATAAGTAG---------------------------------------
COMMcomm_Tradescantia_ohiensis ----------------------------------------------------------------------------------------------------------------------------------------------------------------------------------------------------------------------------------------------------------------------------------------------------------------------------------------------------------------------------------------------------------------------------------------------------------------------------------------------------------------------------------------------------------------------------------------------------------------------------------------AGGAAGAGATCGAC---------------GATCCCAAGTTCTTTTAC---------CCCACTCAGAAACTGTTTTCCGCCGGACGACTC------------------------------------------------------------------------------------------------------------------------------------------------------------------------------------------------------------------------------------------------------------------------------------------------------------------------------------------------------------------------------------------------------------------------------------------GTCGGAGGTGAGAAG------------------------------------------------------------------------------------------------------------------------------------------------------------------------------------------------------------GGCCCT------TACTTC---------GTCCCACACAGTGTACTACTATCG------------GCCCTACCAGGC------------------AACATCTACCTACACAAGCTCGAT---------------CAGGAGATAGGGAGGATCCGACAGAAGCACGAAATTCCTCTTGTTCTGAGAATAAGATCGGTT---CTATTAAGGACAGGTTGTCGTATTGATGACCAAGAA---------------------AAGTCTGGA------GAAGAAGCAAGCTTCAACGCT---CCCCAA---------------------------------------------------------------------------------------GACAACAGAGCCATC---ATTGTGGGGAGGGTAAAG------AGCACCCAA---CGCAAAGCG---------ACCTTTCATTCCCTT---GTTTCG---TCGTGGCAC---ACCCCC------CCC---ACAAGCACCCCC------CGGCGAAGGGGAGAC------CAGAAAACGCCTTTCGTTTTC------CCCCCTTCAGCG------------------GCCCTTGCCGCCTTCCTTAACAAGCCTTCGAGCCTCCTTTGC---------------------GCCGCCTTCCTCATA------GAAGCCGCTGGG---------------TTGACCTCG---------AAG------------------------------------------------------------------------------------------------------------------------------------------------------------------------------GCCGAATTC------TATGGT---------AGAGAA------GGC------------------------TTTAATAAGAATTTG---------------------------------------------------------------------------------GCAATGAGAAACCACCTTATGAAGTATTGCAAA------AGAAGGGGCCTGCTGATAGAGCTGGGCGGGGAG------GCTATA------CTAGTTATC---AGGTCAGAGAGAGGCCTG------------------------------------------------------------------------------------GCCCGTAAGCAG---------GCCCCCTTAAAA---------CCCCAT---GACTTCTTA---------ATAAAGATTTGTTATGCGCGATATGCCGACGACTTACTACTGGGAATCATGGGTGCCGTAGAGCTTCTCATAGAAATACAAAAACGTATCACCCACTTCCTACAATCCGGCCTGAACCTT---TGG------GTAGGC---TCCGCAGGATCAACAACC---ATAGCTGCACGGAGTACGGTAGAATTCCCCGGTACGGTCATTCGGGAAGTC------------------------------------------------------------------------------------------------------------------------------------------------------------------------------------------------------------------------------------------------------------------------------CCTCCGAGGACG------------------------------------------------ACTCCCATACAATTCTTGCGAGAGCTGGAGAAGCGTCTACGGGTAAAGCACCGTATCCAT---ATA------ACT---GCTTGC---CACCTACGC---TCCGCC---ATCCATTCCAAGTTTAGG---GACCTA------GGAACTAGTATCCCG---ATCAAACAGCTG---------ACGAAGGGG------------------------------------------------------------------------------------------------------------------------------------------------------------------------------------------------------------------------------------------------------------------------------------------------------------------------------------------------------------------------------------------------------------------------------------------------------ATGAGCGGAAGA------GGTCGTCTACTGGACGCGGTTCAA------CTAGCG------------------------------------------------------------------GAGACTCTTGGAACAGCTGGAGTCAGA------AGTCCCCAAGTG------AGCGTATTCTGG---------------GGGACCGTC---------------AAGCACATCCGG---------------------------CAAGGATCA---AGGGGGATC---------TCGTTGTTGCAT---AGCTCA---------------------------------------------------------------------------------GGTCGGAGCAACGTGCCATCGGAC---------------------------------------------------------------------------------GTTCAACAG------GCAGTCTCACGATCGGGC------------------------------------ATGAGTGTCCTGAAGTTT---TCATTGTATACTCCC------GCG------------GGTCGGAAG------------------------------------GCGGCGGGGGAAGGAGGGGGA---CACTGG------GCGGGATCTTTCAGCAGC------GAATTCCCCATA---------------CAGATAGAGGCGCCTATCAAAAAGATACTCCGAAGGCTTCGGGATCGAGGTCTCATTAGCCGAAGAAGA------CCCAGGCCAATCCACGTGGCCCC---TTTGACGAAC---GTCAGCGACGGAGACATAGTAAATTGGTCCGCGG-----------------------------------------------------------------------------------------------------------------------------------------------------------------------------------------------------------------------------------------------------------------------------------------------------------------------------------------
ZINGstre_Strelitzia_reginae_Mt -----------------------------------------------------------------------------------------------------------------------------------------------------------------------------------------------------------------------------------------------------------------------------------------------------------------------------------------------------------------------------------------------------------------------------------------------------------------------------------------------------------------------------------------------------------------------------------------------------------------------ATTCATCTCNATCTTTAAGGAAGAGATCGAC---------------GATCCCAAGTTCTTTTAC---------CCCACTCAGAAACAGTTTTCCGCCGGACGACTC------------------------------------------------------------------------------------------------------------------------------------------------------------------------------------------------------------------------------------------------------------------------------------------------------------------------------------------------------------------------------------------------------------------------------------------GTAGGAGGTGAGAAG------------------------------------------------------------------------------------------------------------------------------------------------------------------------------------------------------------GGCCCT------TACTCC---------GTCCCACACAGTGTACTACTATCG------------GCCCTACCAGGC------------------AACATCTACCTACACAAGCTCGAT---------------CAGGAGATAGGGAGGATCCGACAGAAGCACGAAATTCCTCTTGTTCTGAGAATCAGATCGGTT---CTATTAAGGACAGGTTGTCGTATTGATGACCAAGAA---------------------AAGTATGGA------GAAGAAGCAAGCTTCAACGCT---CCCCAA---------------------------------------------------------------------------------------GACAACAGAGCCATC---ATTGTGGGGAGGGTAAAG------AGCACCCAA---CGCAAAGCG---------ACCTTTCATTCCCTT---GTTTCG---TCGTGGCAC---ACCCCC------CCC---ACAAGCACCCCC------CGGCGAAGGGGAGAC------CAGAAAACGCCTTTCGTTTTC------CCCCCTTCAGCG------------------GCCCTTGCCGCCTTCCTTAACAAGCCCTCGAGCCTCCTTTGC---------------------GCCGCCTTCCTCATA------GAAGCCGCTGGG---------------TTGACCCCG---------AAG------------------------------------------------------------------------------------------------------------------------------------------------------------------------------GCCGAATTC------TATGGT---------AGAGAA------GGC------------------------TTTAATAAGAATTTG---------------------------------------------------------------------------------GCCATGAGAAACCTTATT---AAGTATTGCAAA------AGAAGGGGCCTGCTGATAGAGCTGGGCGGGGAG------GCGATA------CTAGTTATC---AGGTCAGAGAGAGGCCTG------------------------------------------------------------------------------------GCCCGTAAGCTG---------GCCCCCTTAAAA---------ACCCAT---GACTTATTA---------ATAAGGATTTGTTACGCGCGATATGCCGACGACTTACTACTGGGAATCGTGGGTGCCGTAGAGCTTCTCATAGAAATACAAAAACGTATCACCCACTTCCTACAATCCGGCCTGAACCTT---TGG------GTAGGC---TCCGCAGGATCAACAACC---ATAGCTGCACGGAGTACGGTAGAATTCCCCGGTACGGTCATTCGGGAAGTC------------------------------------------------------------------------------------------------------------------------------------------------------------------------------------------------------------------------------------------------------------------------------CCTCCGAGGACG------------------------------------------------ACTCCAATACAATTCTTGCGAGAGCTGGAGAAGCGTCTACGGGTAAAGCACCGTATCCAT---ATA------ACT---GCTTGC---CACCTACGC---TCCGCC---ATCCATTCCAAGTTTAGG---GACCTA------GGTTATAGTATCCCG---ATCAAACAGCTG---------ACGAAGGGG------------------------------------------------------------------------------------------------------------------------------------------------------------------------------------------------------------------------------------------------------------------------------------------------------------------------------------------------------------------------------------------------------------------------------------------------------ATGAGCGGAAGA------GGTCGTCTACTGGACGCGGTTCAA------CTAGCT------------------------------------------------------------------CCGACTCTTGGAACAGCTGGAGTCAGA------AGTCCCCAAGTT------AGCGTATTATGG---------------GGGACCGTC---------------AAGCACATCCGG---------------------------CAAGGATCA---AGGGAGATC---------TCGTTGTTGCAT---AGCTCA---------------------------------------------------------------------------------GGTCGGAGCAACGTGCCATCGGAC---------------------------------------------------------------------------------GTTCAACAG------GCAGTCTCACGATCGGGC------------------------------------ATGAGTGTCCGGAAGTTT---TCATTGTATACTCCC------GCG------------GGTCGGAAG------------------------------------GCGGCGGGGGAAGGAGGGGGA---CACTGG------GCGGGATCTTTCAGCAGC------GAATTCCCCATA---------------CAGATAAAGGCGCCTATCAAAAAGATACTCCGAAGGCTTCGGGATCGAGGTCTCATTAGCCGAAGAAGA------CCCAGGCCAATCCACGTGGCCTC---TTTGACGAAC---GTCAGCGACGGAGACATAGTAAATCGGTCCGCGGGCATCGCGATAAG----------------------------------------------------------------------------------------------------------------------------------------------------------------------------------------------------------------------------------------------------------------------------------------------------------------------------
CANEcane_Canella_winterana_Mt  -------------------------------------------------------------------------------TGGTACCCGAATCCATTTACGATCCCGAGTTTCCAGACACATCGCACTTCCGCTCGGGTCGAGGCTGCCAC------------------TCGGCTCTCAGACGGATCAAA---GAAGAGTGGGGA---------------------------------------------------------------------------------------------------------------------------------------------------------------------------------------------------------------------------------------------------------ACCTCTCGC------TGGTTT---------TTGGAATTCGACATCAGG------AAGTGTTTTCACACC---------------------------------------------------ATCGACCGACAT------------CGACTCATCCCAATCTTTAAGGAAGAGATCGAC---------------GATCCCAAGTTCTTTTAC---------CCCACTCAGAAACTGTTTTCCGCCGGACGACTC------------------------------------------------------------------------------------------------------------------------------------------------------------------------------------------------------------------------------------------------------------------------------------------------------------------------------------------------------------------------------------------------------------------------------------------GTAGGAGGTGAGAAG------------------------------------------------------------------------------------------------------------------------------------------------------------------------------------------------------------GGCCCT------TACTCC---------GTCCCACACAGTGTACTACTATCG------------GCCCTACCAGGC------------------AACATCTACCTACACAAGCTCGAT---------------CAGGAGATAGGGAGGATCCGACAGAAGCACGAAATTCCGATTGTTAAGAGAATCAGATCGGTT---CTATTAAGGACAGGT---CGTATTGATGACCAAGAA---------------------AACTCTGGA------GAAGAAGCAAGCTTCAACGCT---CCCCAA---------------------------------------------------------------------------------------GACAACAGAGCCATC---ATTGTGGGGAGGGTAAAG------AGCATCCAA---CGCAAAGCG---------GCCTTTCATTCCCTT---GTTTCG---TCGTGGCAC---ACCCCC------CCC---ACAAGCACCCCC------CGGCGAAGGGGGGAC------CAGAAAAGGCCTTTCGTTTTC------CCCCCTTCGTCG------------------GCCCTTGCGGCCTTCCTTAACAAGCCCTCGAGCCTCCTTTGC---------------------GCCGCCTTCCTCATA------GAAGCCGCCGGG---------------TTGACCCCG---------AAG------------------------------------------------------------------------------------------------------------------------------------------------------------------------------GCCGAATTC------TATGGT---------AGAGAA------CGC------------------------TTTCATAATAATTGG---------------------------------------------------------------------------------GCCATGAGAGACCTTATT---AAGTATTGCAAA------AGAAGGGGCCTGCTGATAGAGCTGGGCGGGGAG------GCGATA------CTAGTTCTC---AGGTCAGAGAGACGCCTG------------------------------------------------------------------------------------GCCCGTAAGCTG---------GCCCCCTTAAAT---------TACCAT---TACTTA------------ATAAGGATTTGTTACGCGCGATATGCCGACGACTCACTACTGGGAATCGTGGGTGCCGTAGAGCTTCTCATAGAAATACAAAAACGTATCACCCACTTCCTACAATCCGGCCTGAACCTT---TGG------GTAGGC---TCTGCAGGATCAACAACC---ATAGCTGCACGGAGTACGGTAGAATTCCCCGGTACGGTCATTCGGGAAGTC------------------------------------------------------------------------------------------------------------------------------------------------------------------------------------------------------------------------------------------------------------------------------CCTCCGAGGACG------------------------------------------------ACTCCCATACAATTCTTGCGAGAGCTGGAGAAGCGTCTACGGGTAAAGCACCGTATCCAT---ATA------ACT---GCTTGC---CACCTACGC---TCCGCC---ATCCATTCCAAGTTTAGG---GACCTA------GGTAATAGTATCCCG---ATCAAACAGCTG---------ACGAAGGGG------------------------------------------------------------------------------------------------------------------------------------------------------------------------------------------------------------------------------------------------------------------------------------------------------------------------------------------------------------------------------------------------------------------------------------------------------ATGAGCGGAACA------GAGAGTCTACTGGACGCGGTTCAA------CTAGCG------------------------------------------------------------------GAGACTCTTGGAACAGCTGGAGTAAGA------AGTCCCCAAGTG------AGCGTATTATGG---------------GGGACCGTC---------------AAGCACATCCGG---------------------------CAAGGATCA---AGGGAGATC---------TCGTTGTTGCAT---AGCTCA---------------------------------------------------------------------------------GGTCGGAGCAACGTGCCATCGGAC---------------------------------------------------------------------------------GTTCAACAG------GCAGTCTCACGATCAGGC------------------------------------ATGAGTGTCCGGAAGTTG---TCATTATATACTCCC------GCG------------GATCGGAAGCCCTATGGA---------------------------GTAAGGGGGGAAGGAGGGGGA---CACTGG------GCGGGATCTTTCAGCAGC------GAATTCCCCATA---------------CAGATAGAGGCGCCTATCAAAAAGATACTCCGAAGGCTTCGGGATCGAGGTATCATTAGCCGAAGAAGA------CCCTGGCCAATCCACGTGGCCTG---CTTGACGAAC---GTCAGCGACGGAGACATAGTAAATCGGTCCGCGGGCATCGCGATAAGTCCT---CTGTCCTACTACAGGTGCCGCGACAACCTTTACCAAGTCCGAACGATTGTCGACCACCAGATCCGCTGGTCTGCTATATTCACCCTAGCCCACA-----------------------------------------------------------------------------------------------------------------------------------------------------------------------------------------------------------------------
CANEcane_Cinnamodendron_ekmani ---------------------------------------------------------------------------------------------------------GAGTTTCCAGACACATCGCACTTCCGCTCGGGTCGAGGCTGCCAC------------------TCGGCCCTCAGACGGATCAAA---GAAGAGTGGGGA---------------------------------------------------------------------------------------------------------------------------------------------------------------------------------------------------------------------------------------------------------ACCTCTCGC------TGGTTT---------TTGGAATTCGACATCAGG------AAGTGTTTTCACACC---------------------------------------------------ATCGACCGACAT------------CGACTCATCCCAATCTTTAAGGAAGAGATCGAC---------------GATCCCAAGTTCTTTTAC---------CCCACTCAGAAACTGTTTTCCGCCGGACGACTC------------------------------------------------------------------------------------------------------------------------------------------------------------------------------------------------------------------------------------------------------------------------------------------------------------------------------------------------------------------------------------------------------------------------------------------GTAGGAGGTGAGAAG------------------------------------------------------------------------------------------------------------------------------------------------------------------------------------------------------------GGCCCT------TACTCC---------GTCCCACACAGTGTACTACTATCG------------GCCCTACCAGGC------------------AACATCTACCTACACAAGCTCGAT---------------CAGGAGATAGGGAGGATCCGACAGAAGCACGAAATTCCGATTGTTAAGAGAATCAGATCGGTT---CTATTAAGGACAGGT---CGTATTGATGACCAAGAA---------------------AACTCTGGA------GAAGAAGCAAGCTTCAACGCT---CCCCAA---------------------------------------------------------------------------------------GACAACAGAGCCATC---ATTGTGGGGAGGGTAAAG------AGCATCCAA---CGCAAAGCG---------GCCTTTCATTCCCTT---GTTTCG---TCGTGGCAC---ACCCCC------CCC---ACAAGCACCCCC------CGGCGAAGGGGGGAC------CAGAAAAGGCCTTTCGTTTTC------CCCCCTTCGTCG------------------GCCCTTGCGGCCTTCCTTAACAAGCCCTCGAGCCTCCTTTGC---------------------GCCGCCTTCCTCATA------GAAGCCGCCGGG---------------TTGACCCCG---------AAG------------------------------------------------------------------------------------------------------------------------------------------------------------------------------GCCGAATTC------TATGGT---------AGAGAA------CGC------------------------TTTCATAATAATTGG---------------------------------------------------------------------------------GCCATGAGAGACCTTATT---AAGTATTGCAAA------AGAAGGGGCCTGCTGATAGAGCTGGGCGGGGAG------GCGATA------CTAGTTATC---AGGTCAGAGAGACGCCTG------------------------------------------------------------------------------------GCCCCTAAGCTG---------GCCCCCTTAAAT---------TACCAT---TACTTA------------ATAAGGATTTGTTACGCGCGATATGCCGACGACTCACTACTGGGAATCGTGGGTGCCGTAGAGCTTCTCATAGAAATACAAAAACGTATCACCCACTTCCTACAATCCGGCCTGAACCTT---TGG------GTAGGC---TCTGCAGGATCAACAACC---ATAGCTGCACGGAGTACGGTAGAATTCCCCGGTACGGTCATTCGGGAAGTC------------------------------------------------------------------------------------------------------------------------------------------------------------------------------------------------------------------------------------------------------------------------------CCTCCGAGGACG------------------------------------------------ACTCCCATACAATTCTTGCGAGAGCTGGAGAAGCGTCTACGGGTAAAGCACCGTATCCAT---ATA------ACT---GCTTGC---CACCTACGC---TCCGCC---ATCCATTCCAAGTTTAGG---GACCTA------GGTAATAGTATCCCG---ATCAAAGAGCTG---------ACGAAGGGG------------------------------------------------------------------------------------------------------------------------------------------------------------------------------------------------------------------------------------------------------------------------------------------------------------------------------------------------------------------------------------------------------------------------------------------------------ATGAGCGGAACA------GAGAGTCTACTGGACGCGGTTCAA------CTAGCG------------------------------------------------------------------GAGACTCTTGGAACAGCTGGAGTAAGA------AGTCCCCAAGTG------AGCGTATTATGG---------------GGGACCGTC---------------AAGCACATCCGG---------------------------CAAGGATCA---AGGGAGATC---------TCGTTGTTGCAT---AGCTCA---------------------------------------------------------------------------------GGTCGGAGCAACGTGCCATCGGAC---------------------------------------------------------------------------------GTTCAACAG------GCAGTCTCACGATCAGGC------------------------------------ATGAGTGTCCGGAAGTTG---TCATTATATACTCCC------GCG------------GATCGGAAGCCCTATGGA---------------------------GTAAGGGGGGAAGGAGGGGGA---CACTGG------GCGGGATCTTTCAGCAGC------GAATTCCCCATA---------------CAGATAGAGGCGCCTATCAAAAAGATACTCCGAAGGCTTCGGGATCGAGGTCTCATTAGCCGAAGAAGA------CCCTGGCCAATCCACGTGGCCTG---CTTGACGAAC---GTCAGCGACGGAGACATAGTAAATCGGTCCGCGGGCATCGCGATAAGTCCT---CTGTCCTACTACAGGTGCCGCGACAACCTTTACCAAGTCCGAACGATTGTCGACCACCAGATCCGCTGGTCTGCTATATTCACCCTAGCCCAC------------------------------------------------------------------------------------------------------------------------------------------------------------------------------------------------------------------------
CANEwint_Drimys_winteri_Mt_AF1 ----------------------------------CAGTAGTTCTACCTATAGAAAAGATCATGAAAGAGGCGATCAGAATGGTACCCGAATCCATTTACGATCCCGAGTTTCCAGACACATCGCACTTCCGCTCGGGTCGAGGCTGCCAC------------------TCGGCCCTCAGACGGATCAAA---GAAGAGTGGGGA---------------------------------------------------------------------------------------------------------------------------------------------------------------------------------------------------------------------------------------------------------ACCTCTCGC------TGGTTT---------TTGGAATTCGACATCAGG------AAGTGTTTTCACACC---------------------------------------------------ATCGACCGACAT------------CGACTCATCCCAATCTTTAAGGAAGAGATCGAC---------------GATCCCAAGTGCTTTTAC---------CCCACTCAGAAACTGTTTTCCGCCGGACGACTC------------------------------------------------------------------------------------------------------------------------------------------------------------------------------------------------------------------------------------------------------------------------------------------------------------------------------------------------------------------------------------------------------------------------------------------GTAGGAAGTGAGAAG------------------------------------------------------------------------------------------------------------------------------------------------------------------------------------------------------------GGCCCT------TACTCC---------GTCCCACACAGTGTACTACTATCG------------GCCCTACCAGGC------------------AACATCTACCTACACAAGCTCGAT---------------CAGGAGATAGGGAGGATCCGACAGAAGCACGAAATTCCGATTGTTCAGAGAATCAGATCGGTT---CGATTAAGGACAGGT---CGTATTGATGACCAAGAA---------------------AACTCTGGA------GAAGAAGCAAGCTTCAACGCT---CCCCAA---------------------------------------------------------------------------------------GACAACAGAGCCATC---ATTGTGGGGAGGGTAAAG------AGCATCCAA---CGCAAAGCT---------GCCTTTCATTCCCTT---GTTTCG---TCGTGGCAC---ACCCCC------CCC---ACAAGCACCCCC------CGGCGAAGGGGGGAC------CAGAAAACGCCTTTCGTTTTC------CCCCCTTCGTCG------------------GCCCTTGCGGCCTTCCTTAACAAGCCCTCGAGCCTCCTTTGC---------------------GCCGCCTTCCTCATA------GAAGCCGCCGGG---------------TTGACCCCG---------AAG------------------------------------------------------------------------------------------------------------------------------------------------------------------------------GCCGAATTC------TATGGT---------AGAGAA------CGC------------------------TTTAATAATAATTGG---------------------------------------------------------------------------------GCCATGAGAGACCTTATT---AAGTATTGCAAA------AGAAGGGGCCTGCTGATAGAGCTGGGCGGGGAG------GCGATA------CTAGTTCTC---AGGTCAGAGAGACGCCTG------------------------------------------------------------------------------------GCCCGTAAGCTG---------GCCCCCTTAAAT---------TACCAT---GACTTA------------ATAAGGATTTGTTACGCGCGATATGCCGACGACTCACTACTGGGAATCGTGGGTGCCGTAGAGCTTCTCATAGAAATACAAAAACGTATCACCCACTTCCTACAATCCGGCCTGAACCTT---TGG------GTAGGC---TCTGCAGGATCAACAACC---ATAGCTGCACGGAGTACGGTAGAATTCCCCGGTACGGTCATTCGGGAAGTC------------------------------------------------------------------------------------------------------------------------------------------------------------------------------------------------------------------------------------------------------------------------------CCTCCGAGGACG------------------------------------------------AAAAACATACAATTCTTGCGAGAGCTGGAGAAGCGTCTACGGGTAAAGCACCGTATCCAT---ATA------ACT---GCTTGC---CACCTACGC---TCCGCC---ATCCATTCCAAGTTTAGG---GACCTA------GGTAATAGTATCCCG---ATCAAACAGCTG---------ACGAAGGGG------------------------------------------------------------------------------------------------------------------------------------------------------------------------------------------------------------------------------------------------------------------------------------------------------------------------------------------------------------------------------------------------------------------------------------------------------ATGAGCGGAACA------GGGAGTCTACTGGACGCGGTTCAA------CTAGCG------------------------------------------------------------------GAGACTCTTGGAACAGCTGGAGTCAGA------AGTCCCCAAGTG------AGCGTATTATGG---------------GGGACCGTC---------------AAGCACATCCGG---------------------------CAAGGATCA---AGGGAGATC---------TCGTTGTTGCAT---AGCTCA---------------------------------------------------------------------------------GGTCGGAGCAACGTGCCATCGGAC---------------------------------------------------------------------------------GTTCAACAG------GCAGTCTCACGATCGGGC------------------------------------ATGAGTGTCCGGAAGTTG---TCATTGTATACTCCC------GCG------------GGTCGGAAG------------------------------------GCGGCGGGGGAAGGAGGGGGA---CACTGG------GCGGGATCTTTCAGCAGC------GAATTCCCCATA---------------CAGATAGAGGCGCCTATCAAAAAGATACTCCGAAGGCTTCGGGATCGAGGTCTCATTAGCCGAAGAAGA------CCCTGGCCAATCCACGTGGCCTG---CTTGACGAAC---GTCAGCGACGGAGACATCGTAAATCGGTCCGCGGGCATCGCGATAAGTCCT---CTGTCCTACTACAGGTGCCGCGACAACCTTTACCAAGTCCGAACGATTGTCGACCACCAGATCCGCTGGTCTGCTATATTCACCCCAGCCCACAAGCACAAAT--------------------------------------------------------------------------------------------------------------------------------------------------------------------------------------------------------------
CANEwint_Tasmannia_insipida_Mt ----------------------------------CAGTAGTTCTACCTATAGAAAAGATCATGAAAGAGGCGATCAGAATGGTACCCGAATCCATTTACGATCCCGAGTTTCCAGACACATCGCACTTCCGCTCGGGTCGAGGCTGCCAC------------------TCGGCCCTCAGACGGATCAAA---GAAGAGTGGGGA---------------------------------------------------------------------------------------------------------------------------------------------------------------------------------------------------------------------------------------------------------ACCTCTCGC------TGGTTT---------TTGGAATTCGACATCAGG------AAGTGTTTTCACACC---------------------------------------------------ATCGACCGACAT------------CGACTCATCCCAATCTTTAAGGAAGAGATCGAC---------------GATCCCAAGTGCTTTTAC---------CCCACTCAGAAACTGTTTTCCGCCGGACGACTC------------------------------------------------------------------------------------------------------------------------------------------------------------------------------------------------------------------------------------------------------------------------------------------------------------------------------------------------------------------------------------------------------------------------------------------GTAGGAAGTGAGAAG------------------------------------------------------------------------------------------------------------------------------------------------------------------------------------------------------------GGCCCT------TACTCC---------GTCCCACACAGTGTACTACTATCG------------GCCCTACCAGGC------------------AACATCTACCTACACAAGCTCGAT---------------CAGGAGATAGGGAGGATCCGACAGAAGCACGAAATTCCGATTGTTCAGAGAATCAGATCGGTT---CGATTAAGGACAGGT---CGTATTGATGACCAAGAA---------------------AACTCTGGA------GAAGAAGCAAGCTTCAACGCT---CCCCAA---------------------------------------------------------------------------------------GACAACAGAGCCATC---ATTGTGGGGAGGGTAAAG------AGCATCCAA---CGCAAAGCT---------GCCTTTCATTCCCTT---GTTTCG---TCGTGGCAC---ACCCCC------CCC---ACAAGCACCCCC------CGGCGAAGGGGGGAC------CAGAAAACGCCTTTCGTTTTC------CCCCCTTCGTCG------------------GCCCTTGCGGCCTTCCTTAACAAGCCCTCGAGCCTCCTTTGC---------------------GCCGCCTTCCTCATA------GAAGCCGCCGGG---------------TTGACCCCG---------AAG------------------------------------------------------------------------------------------------------------------------------------------------------------------------------GCCGAATTC------TATGGT---------AGAGAA------CGC------------------------TTTAATAATAATTGG---------------------------------------------------------------------------------GCCATGAGAGACCTTATT---AAGTATTGCAAA------AGAAGGGGCCTGCTGATAGAGCTGGGCGGGGAG------GCGATA------CTAGTTCTC---AGGTCAGAGAGACGCCTG------------------------------------------------------------------------------------GCCCGTAAGCTG---------GCCCCCTTAAAT---------TACCAT---GACTTA------------ATAAGGATTTGTTACGCGCGATATGCCGACGACTCACTACTGGGAATCGTGGGTGCCGTAGAGCTTCTCATAGAAATACAAAAACGTATCACCCACTTCCTACAATCCGGCCTGAACCTT---TGG------GTAGGC---TCTGCAGGATCAACAACC---ATAGCTGCACGGAGTACGGTAGAATTCCCCGGTACGGTCATTCGGGAAGTC------------------------------------------------------------------------------------------------------------------------------------------------------------------------------------------------------------------------------------------------------------------------------CCTCCGAGGACG------------------------------------------------AAAAACATACAATTCTTGCGAGAGCTGGAGAAGCGTCTACGGGTAAAGCACCGTATCCAT---ATA------ACT---GCTTGC---CACCTACGC---TCCGCC---ATCCATTCCAAGTTTAGG---GACCTA------GGTAATAGTATCCCG---ATCAAACAGCTG---------ACGAAGGGG------------------------------------------------------------------------------------------------------------------------------------------------------------------------------------------------------------------------------------------------------------------------------------------------------------------------------------------------------------------------------------------------------------------------------------------------------ATGAGCGGAACA------GGGAGTCTACTGGACGCGGTTCAA------CTAGCG------------------------------------------------------------------GAGACTCTTGGAACAGCTGGAGTCAGA------AGTCCCCAAGTG------AGCGTATTATGG---------------GGGACCGTC---------------AAGCACATCCGG---------------------------CAAGGATCA---AGGGAGATC---------TCGTTGTTGCAT---AGCTCA---------------------------------------------------------------------------------GGTCGGAGCAACGTGCCATCGGAC---------------------------------------------------------------------------------GTTCAACAG------GCAGTCTCACGATCGGGC------------------------------------ATGAGTGTCCGGAAGTTG---TCATTGTATACTCCC------GCG------------GGTCGGAAG------------------------------------GCGGCGGGGGAAGGAGGGGGA---CACGGG------GCGGGATCTTTCAGCAGC------GAATTCCCCATA---------------CAGATAGAGGCGCCTATCAAAAAGATACTCCGAAGGCTTCGGGATCGAGGTCTCATTAGCCGAAGAAGA------CCCTGGCCAATCCACGTGGCCTG---CTTGACGAAC---GTCAGCGACGGAGACATCGTAAATCGGTCCGCGGGCATCGCGATAAGTCCT---CTGTCCTACTACAGGTGCCGCGACAACCTTTACCAAGTCCGAACGATTGTCGACCACCAGATCCGCTGGTCTGCTATATTCACCCCAGCCCACAAGCACAAAT--------------------------------------------------------------------------------------------------------------------------------------------------------------------------------------------------------------
CANEwint_Zygogynum_pauciflorum --------------------------------------------------------------------GGCGATCAGAATGGTACCCGAATCCATTTACGATCCCGAGTTTCCAGACACATCGCACTTCCGCTCGGGTCGAGGCTGCCAC------------------TCGGCCCTCAGACGGATCAAA---GAAGAGTGGGGA---------------------------------------------------------------------------------------------------------------------------------------------------------------------------------------------------------------------------------------------------------ACCTCTCGC------TGGTTT---------TTGGAATTCGACATCAGG------AAGTGTTTTCACACC---------------------------------------------------ATCGACCGACAT------------CGACTCATCCTTTTCTTTAAGGAAGAGATCGAC---------------GATCCCAAGTGCTTTTAC---------CCCACTCAGAAACTGTTTTCCGCCGGACGACTC------------------------------------------------------------------------------------------------------------------------------------------------------------------------------------------------------------------------------------------------------------------------------------------------------------------------------------------------------------------------------------------------------------------------------------------GTAGGAAGTGAGAAG------------------------------------------------------------------------------------------------------------------------------------------------------------------------------------------------------------GGCCCT------TACTCC---------GTCCCACACAGTGTACTACTATCG------------GCCCTACCAGGC------------------AACATCTACCTACACAAGCTCGAT---------------CAGGAGATAGGGAGGATCCGACAGAAGCACGAAATTCCGATTGTTCAGAGAATCAGATCGGTT---CGATTAAGGACAGGT---CGTATTGATGACCAAGAA---------------------AACTCTGGA------GAAGAAGCAAGCTTCAACGCT---CCCCAA---------------------------------------------------------------------------------------GACAACAGAGCCATC---ATTGTGGGGAGGGTAAAG------AGCATCCAA---CGCAAAGCT---------GCCTTGAATTCCCTT---GTTTCG---TCGTGGCAC---ACCCCC------CCC---ACAAGCACCCCC------CGGCGAAGGGGGGAC------CAGAAAACGCCTTTCGTTTTC------CCCCCTTCGTCG------------------GCCCTTGCGGCCTTCCTTAACAAGCCCTCGAGCCTCCTTTGC---------------------GCCGCCTTCCTCATA------GAAGCCGCCGGG---------------TTGACCCCG---------AAG------------------------------------------------------------------------------------------------------------------------------------------------------------------------------GCCGAATTC------TATGGT---------AGAGAA------CGC------------------------TTTAATAATAATTGG---------------------------------------------------------------------------------GCCATGAGAGACCTTATT---AAGTATTGCAAA------AGAAGGGGCCTGCTGATAGAGCTGGGCGGGGAG------GCGATA------CTAGTTCTC---AGGTCAGAGAGACGCCTG------------------------------------------------------------------------------------GCCCGTAAGCTG---------GCCCCCTTAAAT---------TACCAT---GACTTA------------ATAAGGATTTGTTACGCGCGATATGCCGACGACTCACTACTGGGAATCGTGGGTGCCGTAGAGCTTCTCATAGAAATACAAAAACGTATCACCCACTTCCTACAATCCGGCCTGAACCTT---TGG------GTAGGC---TCTGCAGGATCAACAACC---ATAGCTGCACGGAGTACGGTAGAATTCCCCGGTACGGTCATTCGGGAAGTC------------------------------------------------------------------------------------------------------------------------------------------------------------------------------------------------------------------------------------------------------------------------------CCTCCGAGGACG------------------------------------------------AAAAACATACAATTCTTGCGAGAGCTGGAGAAGCGTCTACGGGTAAAGCACCGTATCCAT---ATA------ACT---GCTTGC---CACCTACGC---TCCGCC---ATCCATTCCAAGTGCCGG---GACCTA------GGTAATAGTATCCCG---ATCAAACAGCTG---------ACGAAGGGG------------------------------------------------------------------------------------------------------------------------------------------------------------------------------------------------------------------------------------------------------------------------------------------------------------------------------------------------------------------------------------------------------------------------------------------------------ATGAGCGGAACA------GGGAGTCTACTGGACGCGGTTCAA------CTAGCG------------------------------------------------------------------GAGACTCTTGGAACAGCTGGAGTCAGA------AGTCCCCAAGTG------AGCGTATTATGG---------------GGGACCGTC---------------AAGCACATCCGG---------------------------CAAGGATCA---AGGGAGATC---------TCGTTGTTGCAT---AGCTCA---------------------------------------------------------------------------------GGTCGGAGCAACGTGCCATCGGAC---------------------------------------------------------------------------------GTTCAACAG------GCAGTCTCACGATCGGGC------------------------------------ATGAGTGTCCGGAAGTTG---TCATTGTATACTCCC------GCA------------GGTCGGAAG------------------------------------GCGGCGGGGGAAGGAGGGGGA---CACTGG------GCGGGATCTTTCAGCAGC------GAATTCCCCATA---------------CAGATAGAGGCGCCTATCAAAAAGATACTCCGAAGGCTTCGGGATCGAGGTCTCATTAGCCGAAGAAGA------CCCTGGCCAATCCACGTGGCCTG---CTTGACGAAC---GTCAGCGACGGAGACATCGTAAATCGGTCCGCGGGCATCGCGATAAGTCCT---CTGTCCTACTACAGGTGCCGCGACAACCTTTACCAAGTCCGAACGATTGTCGACCACCAGATCCGCTGGTCTGCTATATTCACCCCAGCCCACAAGCACAAAT--------------------------------------------------------------------------------------------------------------------------------------------------------------------------------------------------------------
PIPEaris_Aristolochia_macrophy ----------------------------------CAGTAGTTCTACCTATAGAAAAGATCATGAAAGAGGCGATCAGAATGGTACCCGAATCCATTTACGATCCCGAGTTTCCAGACACATCGCACTTCCGCTCGGGTCGAGGCTGCCAC------------------TCGGCCCTAAGACGGATCAAA---GAAGAGTGGGGA---------------------------------------------------------------------------------------------------------------------------------------------------------------------------------------------------------------------------------------------------------ACCTCTCGC------TGGTTT---------TTGGAATTCGACATATTG------AAGTGTTTTCACACC---------------------------------------------------ATCGACCGACAT------------CGACTCATCCCAATTTTAAAGGAAGAGATTGAC---------------GATCCCAAGTTCTTTTAC---------TCCACTCAGAAACTGTTTTCCGCCGGACGACTC------------------------------------------------------------------------------------------------------------------------------------------------------------------------------------------------------------------------------------------------------------------------------------------------------------------------------------------------------------------------------------------------------------------------------------------GTAGGAGGTGAGAAG------------------------------------------------------------------------------------------------------------------------------------------------------------------------------------------------------------GGACCT------TACTCC---------GTCCCACACAGTGTACTACTATCG------------GCCCTACCAGGC------------------AACATCTACCTACACAAGCTCGAT---------------CAGGAGATAGGGAGGATCCGACAGAAGTACGAAATTCCTATTGAAAAGAGAATCAGATCGGTT---CTATTAAGGACAGGT---CGTATTGATGACCAAGAA---------------------AACTCTGGA------GAAGAAGCAAGCTTCAACGCT---CCCCAA---------------------------------------------------------------------------------------GACAACAGAGCAATC---ATAGTGGGGAGGGTAAAG------AGCATCCAA---CGCAAAGCG---------GCCTTTCATTCCCTT---GTTTCG---TCGTGGCAC---ACCCCC------CCC---ACAAGCACCCCC------CGGCGAAGGGGGGAC------CAGAAAACGCCTTTCGTTTTC------CCCCCTTCGTCG------------------GCCCTTGCCGCTTTCCTTAACAAGCCCTCGAGCCTCCTTTGC---------------------GCCGCCTTCCTCATA------GAAGCAACCGGG---------------TTGACCCCG---------AAG------------------------------------------------------------------------------------------------------------------------------------------------------------------------------GCCGAATTC------TATGGT---------AGAGAA------CGC------------------------TGTAATAATAATTGG---------------------------------------------------------------------------------GCCATGAGAGACCTTATT---AAGTCTTGCAAA------AGAAGGGGCCTGCTGATAGAGCTGGGCGGGGAG------GCGATA------CTAGTTATC---AGGTCAGAGAGAGGCCTG------------------------------------------------------------------------------------GCCCGTAAGCTG---------GCCCCCTTAAAT---------TACCAT---TACTTA------------ATAAGGATTTGTTACGCGCGATATGCCGACGACTCACTACTGGGAATCGCGGGTGCCGTAGAGCTTCTCATAGAAATACAAAAACGTATCACCCACTTCAATCAATCCGGCCTGAACCTT---TGG------GTAGGC---TCCGCAGGATCAACAACC---ATAGCTGCACGGAGTACGGTAGAATTCCCCGGTACGGTCATTCGGGAAGTC------------------------------------------------------------------------------------------------------------------------------------------------------------------------------------------------------------------------------------------------------------------------------CCTCCGAGGACG------------------------------------------------ACTCCCATACAATTCTTGCGAGAGCTGGAGAAGCGTCTACGGGTAAAGCACCGTATCCAT---ATA------ACT---GCTTGC---AACCTAAGC---TCCGCC---ATCCATTCCAAGTGCCGG---GACCTA------GGTAATAGTATCCCG---ATCAAACAGCTG---------ACGAAGGGG------------------------------------------------------------------------------------------------------------------------------------------------------------------------------------------------------------------------------------------------------------------------------------------------------------------------------------------------------------------------------------------------------------------------------------------------------ATGAGCGAAACA------GGGAGTCTACTGGACGCGGAAAAA------CTTGCG------------------------------------------------------------------AAGACTCTTGGAACTGCTGGAGTAAGA------AGTCCCCAAGTG------AGCGTATTATGG---------------GGGACCGTC---------------AAGCAAATCCGG---------------------------CAAGGATCA---AGGGAGATC---------TCGTTGTTGCAT---AGCTCA---------------------------------------------------------------------------------GGTCGGAGCAACGTGCCCTCGGACTTAGAGTGCCCTAAGGCTTGTGCG------------------------------------------------------------------------CTAGTCTCACGATCGGGC------------------------------------ATGAGTGTCCGGAAGTTG---TCATTGTATACTCCC------GCG------------GGTCGGAGG------------------------------------GCCGCGGGGGAAGGAGGGGGA---CAAAGG------GCGGGATCTTTCAGCAGC------GAATTCTCCATA---------------CAGATAGAGGCGCCTATAAAAAAGATACTCCGAAGGCTTCGGGATCGAGGTCTCATTAGTCGAAGAAGA------CCCTGGCCAATCCATGTGGCCTG---CTTGACGAAC---GTCAGCGACAGAGACATCGTAAATCGGTCCGCGGGCATCGCTATCAGTCCT---CTGTCCTACTACAGGTGCCGCGACAACCTTTACCAAGTCCGAACGATTGTCGACCACCAGATCCGCTGGTCTGCTATATTCACCCCAGCCCACAAGCACAAAT--------------------------------------------------------------------------------------------------------------------------------------------------------------------------------------------------------------
PIPEaris_Asarum_canadense_Mt_A -----------------------------------------------------------------------GATCAGAATGGTACCCGAATCCATTTACGATCCCGAGTTTCCAGACACATCGCACTTCCGCTCGGGTCGAGGCTGCCAC------------------TCGGCCCTAAGACGGATCAAA---GAAGAGTGGGGA---------------------------------------------------------------------------------------------------------------------------------------------------------------------------------------------------------------------------------------------------------ACCTCTCGC------TGGTTT---------TTGGAATTCGACATCAGG------AAG---------CCC---------------------------------------------------ATCTCCCGACAT------------CGACTCATCCCAATCTTTAAGGAAGAGATCGAC---------------GATCCCAAGTTCTTTTAC---------TCCACTCAGAAACTGTTTTCCGCCAGACGACTC------------------------------------------------------------------------------------------------------------------------------------------------------------------------------------------------------------------------------------------------------------------------------------------------------------------------------------------------------------------------------------------------------------------------------------------GTAGGAGGTGAGAAG------------------------------------------------------------------------------------------------------------------------------------------------------------------------------------------------------------GGCCCT------TACTCC---------GTCCCACACAGTGTACTACTATCG------------GCCCTACCAGGC------------------AACATCTACCTACACAAGCTCGAT---------------CAGGAGATAGTCCGGATCCGACAGAAGTACGAAATTCCTATTGTTCAGAGAATAAGATCGGTT---CTATTAAGGACAGGT---CGTATTGATGACCAAGAA---------------------AACTCTGGA------GAAGAAGCAAGCTTCAACGCC---CCCCAA---------------------------------------------------------------------------------------GACAACAGAGCCATC---ATTGTGGGGAGGGTAAAG------AGCATCCAA---CGCAAAGCG---------GCCTTGAATTCCCTT---GTTTCG---TCGTGGCAC---ACCCCC------CCC---ACAAGCACCCCC------CGGCGAAGGGGGGAC------CAGAAAACGCCTTTCGTTTTC------CCCCCTTCGTCG------------------GCCCTTGCCGCCTTCCTTAACAAGCCCTCGAGCCTCCTTTGC---------------------GCCGCCTTCCTCATA------GAAGCCACCGGG---------------TTGACCCCG---------AAG------------------------------------------------------------------------------------------------------------------------------------------------------------------------------GCCGAATTC------TATGGT---------AGAGAA------CGC------------------------TGTAATAATAATTGG---------------------------------------------------------------------------------GCCATGAGAGACCTTATT---AAGTATTGCAAA------AGAAGGGGCCTGCTGATAGAGCTGGGCGGGGAG------GCGATA------CTAGTTATC---AGGTCAGAGAGACGCCTG------------------------------------------------------------------------------------GCCCGTAAGCTG---------GCCCCCTTAAAT---------TACCAT---TACTTA------------ATAAGGATTTGTTACGCGCGATATGCCGACGACTCACTACTGGGAATCGCGGGTGCCGTAGAGCTTCTCATAGAAATACAAAAACGTATCACCCACTTCCTACAATCCGGCCTGAACCTT---TGG------GTAGGC---TCTGCAGGATCAACAACC---ATAGCTGCACGGAGTACGGTAGAATTCCCCGGTACGGTCATTCGGGAAGTC------------------------------------------------------------------------------------------------------------------------------------------------------------------------------------------------------------------------------------------------------------------------------CCTCCGAGGACG------------------------------------------------ACTCCCATACAATTCTTGCGAGAGCTGGAGAAGCGTCTACGGGTAAAGCACCATATCCAT---ATA------ACT---GCTTGC---CACCTACGC---TCCGCC---ATCCATTCCAAGTTTAGG---GACCTA------GGTAATAGTATCCCG---ATCAAACAGCTG---------ACGAAGGGG------------------------------------------------------------------------------------------------------------------------------------------------------------------------------------------------------------------------------------------------------------------------------------------------------------------------------------------------------------------------------------------------------------------------------------------------------ATGAGCGAAACA------GGGAGTCTACTGGACGCGGTTCAA------CTAGCG------------------------------------------------------------------GAGACTCTTGGAACAGCTGGAGTAAGA------AGTCCCCAAGTG------AGCGTATTATGG---------------GGG------GTTGATCAATCAAGCAAGCACATCCGG---------------------------CAAGGATCA---AGGGAGATC---------TCGTTGTTGCAT---AGCTCA---------------------------------------------------------------------------------GGTCGGAGCAACGTGCCATCGGAC---------------------------------------------------------------------------------GTTCAACAG------GTAGTCTCACGATCGGGC------------------------------------ATGAGTGTCCGGAAGTTG---TCATTGTATACTCCC------GCG---------------------GGCTTGACTTATATAGGG------------------GCGGCGGGGGAAGGAGGGGGA---CACTGG------GCGGGATCTTTCAGCAGC------GAATTCCCCATA---------------CAGATAGAGGCGCCTATCAAAAAGATACTCCGAAGGCTTCGGGATCGAGGTATCATTAGCCGAAGAAGA------CCCTGGCCAATCCACGTGGCCTG---CTTGACGAAC---GTCAGCGACAGAGACATCGTAAATCGGTCCGCGGGCATCGCGATAAGTCCT---CTGTCCTACTACAGGTACCGCGACAACCTTTACCAAGTCCGAACGATTGTCGACCACCAGATCCGCTGGTCTGCTATATTCACCCCAGCCCACAAGCACAAAT--------------------------------------------------------------------------------------------------------------------------------------------------------------------------------------------------------------
PIPEaris_Saruma_henryi_Mt_AF19 --------------------------------------------------------------------GGCGATCAGAATGGTACCCGAATCCATTTACGATCCCGAGTTTCCAGACACATCGCACTTCCGCTCGGGTCGAGGCTGCCAC------------------TCGGCCCTAAGACGGATCAAA---GAAGAGTGGGGA---------------------------------------------------------------------------------------------------------------------------------------------------------------------------------------------------------------------------------------------------------ACCTCTCGC------TGGTTT---------TTGGAATTCGACATCAGG------AAG---------CCC---------------------------------------------------ATCTCCCGACAT------------CGACTCATCCCAATCTTTAAGGAAGAGATCGAC---------------GATCCCAAGTTCTTTTAC---------TCCACTCAGAAACTGTTTTCCGCCAGACGACTC------------------------------------------------------------------------------------------------------------------------------------------------------------------------------------------------------------------------------------------------------------------------------------------------------------------------------------------------------------------------------------------------------------------------------------------GTAGGAGGTGAGAAG------------------------------------------------------------------------------------------------------------------------------------------------------------------------------------------------------------GGCCCT------TACTCC---------GTCCCACACAGTGTACTACTATCG------------GCCCTACCAGGC------------------AACATCTACCTACACAAGCTCGAT---------------CAGGAGATAGTCCGGATCCGACAGAAGTACGAAATTCCTATTGTTCAGAGAATAAGATCGGTT---CTATTAAGGACAGGT---CGTATTGATGACCAAGAA---------------------AACTCTGGA------GAAGAAGCAAGCTTCAACGCT---CCCCAA---------------------------------------------------------------------------------------GACAACAGAGCCATC---ATTGTGGGGAGGGTAAAG------AGCATCCAA---CGCAAAGCG---------GCCTTGAATTCCCTT---GTTTCG---TCGTGGCAC---ACCCCC------CCC---ACAAGCACCCCC------CGGCGAAGGGGGGAC------CAGAAAACGCCTTTCGTTTTC------CCCCCTTCGTCG------------------GCCCTTGCCGCCTTCCTTAACAAGCCCTCGAGCCTCCTTTGC---------------------GCCGCCTTCCTCATA------GAAGCCACCGGG---------------TTGACCCCG---------AAG------------------------------------------------------------------------------------------------------------------------------------------------------------------------------GCCGAATTC------TATGGT---------AGAGAA------CGC------------------------TGTAATAATAATTGG---------------------------------------------------------------------------------GCCATGAGAGACCTTATT---AAGTATTGCAAA------AGAAGGGGCCTGCTGATAGAGCTGGGCGGGGAG------GCGATA------CTAGTTATC---AGGTCAGAGAGACGCCTG------------------------------------------------------------------------------------GCCCGTAAGCTG---------GCCCCCTTAAAT---------TACCAT---TACTTA------------ATAAGGATTTGTTACGCGCGATATGCCGACGACTCACTACTGGGAATCGCGGGTGCCGTAGAGCTTCTCATAGAAATACAAAAACGTATCACCCACTTCCTACAATCCGGCCTGAACCTT---TGG------GTAGGC---TCTGCAGGATCAACAACC---ATAGCTGCACGGAGTACGGTAGAATTCCCCGGTACGGTCATTCGGGAAGTC------------------------------------------------------------------------------------------------------------------------------------------------------------------------------------------------------------------------------------------------------------------------------CCTCCGAGGACG------------------------------------------------ACTCCCATACAATTCTTGCGAGAGCTGGAGAAGCGTCTACGGGTAAAGCACCGTATCCAT---ATA------ACT---GCTTGC---CACCTACGC---TCCGCC---ATCCATTCCAAGTGCCGG---GACCTA------GGTAATAGTATCCCG---ATCAAACAGCTG---------ACGAAGGGG------------------------------------------------------------------------------------------------------------------------------------------------------------------------------------------------------------------------------------------------------------------------------------------------------------------------------------------------------------------------------------------------------------------------------------------------------ATGAGCGAAACA------GGGAGTCTACTGGACGCGGTTCAA------CTAGCG------------------------------------------------------------------GAGACTCTTGGAACAGCTGGAGTAAGA------AGTCCCCAAGTG------AGCGTATTATGG---------------GGGACCGTC---------------AAGCACATCCGG---------------------------CAAGGATCA---AGGGAGATC---------TCGTTGTTGCAT---AGCTCA---------------------------------------------------------------------------------GGTCGGAGCAACGTGCCATCGGAC---------------------------------------------------------------------------------GTTCAACAG------GTAGTCTCACGATCGGGC------------------------------------ATGAGTGTCCGGAAGTTG---TCATTGTATACTCCC------GCG------------GGTCGGAGG------------------------------------GCGGCGGGGGAAGGAGGGGGA---CACTGG------GCGGGATCTTTCAGCAGC------GAATTCCCCATA---------------CAGATAGAGGCGCCTATCAAAAAGATACTCCGAAGGCTTCGGGATCGAGGTATCATTAGCCGAAGAAGA------CCCTGGCCAATCCACGTGGCCTG---CTTGACGAAC---GTCAGCGACAGAGACATCGTAAATCGGTCCGCGGGCATCGCGATAAGTCCT---CTGTCCTACTACAGGTACCGCGACAACCTTTACCAAGTCCGAACGATTGTCGACCACCAGATCCGCTGGTCTGCTATATTCACCCCAGCCCACAAGCACAAATC-------------------------------------------------------------------------------------------------------------------------------------------------------------------------------------------------------------
PIPEaris_Thottea_tomentosa_Mt  --------------------------------------------------------------------------------------------------------CGAGTTTCAGGACACATCGCACTTCCGCTCGGGTCGAGGCTGCCAC------------------TCGGCCCTAAGACGGATCAAA---GAAGAGTGGGGA---------------------------------------------------------------------------------------------------------------------------------------------------------------------------------------------------------------------------------------------------------ACCTCTCGC------TGGTTT---------TTGGAATTCGACATATTG------AAGTGTTTTCACACC---------------------------------------------------ATCGACCGACAT------------CGACTCATCCCAATTTTAAAGGAAGAGATTGAC---------------GATCCCAAGTTCTTTTAC---------TCCACTCAGAAACTGTTTTCCGCCGGACGACTC------------------------------------------------------------------------------------------------------------------------------------------------------------------------------------------------------------------------------------------------------------------------------------------------------------------------------------------------------------------------------------------------------------------------------------------GTAGGAGGTGAGAAG------------------------------------------------------------------------------------------------------------------------------------------------------------------------------------------------------------GGACCT------TACTCC---------GTCCCACACAGTGTACTACTATCG------------GCCCTACCAGGC------------------AACATCTACCTACACAAGCTCGAT---------------CAGGAGATAGGGAGGATCCGACAGAAGTACGAAATTCCTATTGAAAAGAGAATCAGATCGGTT---CTATTAAGGACAGGT---CGTATTGATGACCAAGAA---------------------AACTCTGGA------GAAGAAGCAAGCTTCAACGCT---CCCCAA---------------------------------------------------------------------------------------GACAACAGAGCAATC---ATAGTGGGGAGGGTAAAG------AGCATCCAA---CGCAAAGCG---------GCCTTTCATTCCCTT---GTTTCG---TCGTGGCAC---ACCCCC------CCC---ACAAGCACCCCC------CGGCGAAGGGGGGAC------CAGAAAACGCCTTTCGTTTTC------CCCCCTTCGTCG------------------GCCCTTGCCGCTTTCCTTAACAAGCCCTCGAGCCTCCTTTGC---------------------GCCGCCTTCCTCATA------GAAGCAACCGGG---------------TTGACCCCG---------AAG------------------------------------------------------------------------------------------------------------------------------------------------------------------------------GCCGAATTC------TATGGT---------AGAGAA------CGC------------------------TGTAATAATAATTGG---------------------------------------------------------------------------------GCCATGAGAGACCTTATT---AAGTCTTGCAAA------AGAAGGGGCCTGCTGATAGAGCTGGGCGGGGAG------GCGATA------CTAGTTATC---AGGTCAGAGAGAGGCCTG------------------------------------------------------------------------------------GCCCGTAAGCTG---------GCCCCCTTAAAT---------TACCAT---TACTTA------------ATAAGGATTTGTTACGCGCGATATGCCGACGACTCACTACTGGGAATCGCGGGTGCCGTAGAGCTTCTCATAGAAATACAAAAACGTATCACCCACTTCAATCAATCCGGCCTGAACCTT---TGG------GTAGGC---TCCGCAGGATCAACAACC---ATAGCTGCACGGAGTACGGTAGAATTCCCCGGTACGGTCATTCGGGAAGTC------------------------------------------------------------------------------------------------------------------------------------------------------------------------------------------------------------------------------------------------------------------------------CCTCCGAGGACG------------------------------------------------ACTCCCATACAATTCTTGCGAGAGCTGGAGAAGCGTCTACGGGTAAAGCACCGTATCCAT---ATA------ACT---GCTTGC---AACCTAAGC---TCCGCC---ATCCATTCCAAGTGCCGG---GACCTA------GGTAATAGTATCCCG---ATCAAACAGCTG---------ACGAAGGGG------------------------------------------------------------------------------------------------------------------------------------------------------------------------------------------------------------------------------------------------------------------------------------------------------------------------------------------------------------------------------------------------------------------------------------------------------ATGAGCGAAACA------GGGAGTCTACTGGACGCGGAAAAA------CTTGCG------------------------------------------------------------------AAGACTCTTGGAACTGCTGGAGTAAGA------AGTCCCCAAGTG------AGCGTATTATGG---------------GGGACCGTC---------------AAGCAAATCCGG---------------------------CAAGGATCA---AGGGAGATC---------TCGTTGTTGCAT---AGCTCA---------------------------------------------------------------------------------GGTCGGAGCAACGTGCCCTCGGACTTAGAGTGCCCTAAGGCTTGTGCG------------------------------------------------------------------------CTAGTCTCACGATCGGGC------------------------------------ATGAGTGTCCGGAAGTTG---TCATTGTATACTCCC------GCG------------GGTCGGAGG------------------------------------GCCGCGGGGGAAGGAGGGGGA---CAAAGG------GCGGGATCTTTCAGCAGC------GAATTCTCCATA---------------CAGATAGAGGCGCCTATAAAAAAGATACTCCGAAGGCTTCGGGATCGAGGTCTCATTAGTCGAAGAAGA------CCCTGGCCAATCCATGTGGCCTG---CTTGACGAAC---GTCAGCGACAGAGACATCGTAAATCGGTCCGCGGGCATCGCTATCAGTCCT---CTGTCCTACTACAGGTGCCGCGACAACCT----------------------------------------------------------------------------------------------------------------------------------------------------------------------------------------------------------------------------------------------------------------------------------------
PIPEhydn_Hydnora_africana_Mt_A ---------------------------------------------------------------------------------------------------------GAGTTTCAGGACACATCGCACTTCCGCTCGGGTCGAGGCTGCCAC------------------TCGGCCCTAAGACGGATCAAA---GAAGAGTGGGGA---------------------------------------------------------------------------------------------------------------------------------------------------------------------------------------------------------------------------------------------------------ACCTCTCGC------TGGTTT---------TTTGAATTCGACATCCGG------AAGTGTTTTCACACC---------------------------------------------------ATCGACCGACAT------------CGACTCATCCCAATCTTTAAGGAAGAGATCGAC---------------GATCCCAAGTTCTTTTAC---------TTCACTCAGAAACTGTTTTCCGCCGGACGACTC------------------------------------------------------------------------------------------------------------------------------------------------------------------------------------------------------------------------------------------------------------------------------------------------------------------------------------------------------------------------------------------------------------------------------------------GTAGGAGGT------------------------------------------------------------------------------------------------------------------------------------------------------------------------------------------------------------------TGC---TTGCAATACTCC---------GTCCCACACAGTGTACTACTATCG------------GCCCTACCAGGC------------------AACATCTACCTACACAAGCTCGAT---------------CAGGAGATAGGGAGGATCCGACATAAGTACGAAATGCCTATTGTTCTGAGAATCAGATCGGTT---CTTTTAAGGACAGGT---CGTCTTGATGACCAAGAA---------------------AACTCTGGA------GAAGAAGCAAGCTTCAACGCT---CCCCAA---------------------------------------------------------------------------------------GACAAC---TCC------ATTGTGGGGAGGGTAAAG------AGCATCCAA---CGCAAAGTG---------GCCTTTCATTCCCTT---GTTTCG---TCGTGGCAC---ACCCTC------CCC---ACAAGCACCCCC------CGGCGAAGGGGGGAC------CAGAAAACGCCTTTCGTTTTC---------CCG------------------------GCCCTTGCCGCCTTCCTTAACAAGCCCTCGAGCCTACTTTGC---------------------GCCGCCTTCCTCATA------GAAGCCACC---TATTGCAAGCAA---------CCT---------CAG------------------------------------------------------------------------------------------------------------------------------------------------------------------------------GCCGAATTC------TATGGT------------------------------------------------GGTAATAATAATTGG---------------------------------------------------------------------------------GCCATAAGAGACCTTATT---AAGTTTTGCAAA------AGAAGGGGCCTGCTGATAGAGCTGGGCGGGGAG------GCGATA------CTCGTTATC---AGGTCAGAGAGACGCCTG------------------------------------------------------------------------------------GCCCGTAAGCTG---------GCCCCCTTTAAT---------TACCAT---AACTTA------------ATAAGGATTTGTTACGCGCGATATGCCGACGACTCACTACTGGGAATCGCGGGTGCCGTAGAGCTTCTCATAGAAATACAAAAACGTCTCACCCACTTCCTTCAATCCGGCCTGAACCTT---TGG------GTAGGC---TCTGCAGGATCAACAACC---ATAGCTGCACGGAGTACGGTAGAATTCCCCGGTACGGTCATTCGGGAAGTC------------------------------------------------------------------------------------------------------------------------------------------------------------------------------------------------------------------------------------------------------------------------------CGTCCTCGGACG------------------------------------------------ACTCCCATACAATTCTTGCGAGAGCTGGAGAAGCGTCTACGGGTAAAGCACCGTATCCAT---CTA------ACT---GCTTGC---CACCTACGC---TCCGCC---ATCCATTCAAAGTTTAGG---GACCTA------GGTCAGAGTATCCCG---ATCAAACAGCAT---------ACGAAGGGT------------------------------------------------------------------------------------------------------------------------------------------------------------------------------------------------------------------------------------------------------------------------------------------------------------------------------------------------------------------------------------------------------------------------------------------------------ATGAGCGATACA------GGGAGTCTACTGGACGCGGTTCAA------CTAGCG------------------------------------------------------------------GAGACTCTTGGAACAGCTGGAGTAATC------AGTCCCCAAGTG------AGCGTATTATGG---------------GGGACCGTC---------------AAGCACATCCGG---------------------------CAAGGATCA---AGGGAGATC---------TCGTTGTTGCAT---CGCTCG---------------------------------------------------------------------------------GGTCGGAGCAACGTGCCATCGGAC---------------------------------------------------------------------------------GTTCAACACAACAAGGTAGTCTCACGATCGGGC------------------------------------ATGAGTGTCTGG---------------------CCC------GCG------------GGTCGGAGGTCT---------------------------------------------------------------------CAGGGATCTTTCAGCAGC------GAATTCCCCATA---------------CAGATAGAGGCGCCTATCAAAAAGATAGTCCTCAGGCTTCGGGATAGAGGTCTCATTAGCCGAAGAAGA------CCTTGGCCAATCCACGTGGCCTG---CTTGACGAAC---GTCAGCGACAGAGACATCGTAAATCGGTCCGCGGGCATCGCTATCAGTCCT---CTGTCCTACTACAGGTGCTGCGACAACCT----------------------------------------------------------------------------------------------------------------------------------------------------------------------------------------------------------------------------------------------------------------------------------------
PIPEhydn_Prosopanche_americana ---------------------------------------------------------------------------------------------------------------------ACATCGCACTTCCGCTCGGGTCGAGGCTGCCAC------------------TCGGCCCTAAGACGGATCAAA---GAAGAGTGGGGA---------------------------------------------------------------------------------------------------------------------------------------------------------------------------------------------------------------------------------------------------------ACCTCTCGC------TGGTTT---------TTGGAATTCGACATCAGG------AAGTGTTTTCACACC---------------------------------------------------ATCGACCGACAT------------CGACTCATCCCAATCTTGAAGGAAGAGATCGAC---------------GATCCCAAGTTCTTTTAC---------TTCACTCATAACCTTTTTTCCGCCGGACGAGTC------------------------------------------------------------------------------------------------------------------------------------------------------------------------------------------------------------------------------------------------------------------------------------------------------------------------------------------------------------------------------------------------------------------------------------------GTAGGAGGT------------------------------------------------------------------------------------------------------------------------------------------------------------------------------------------------------------------TGC---TTGCAAGACTCC---------GTCCCACACAGTGTACTACTATCG------------GCCCTACCAGGC------------------AACATCTACCTACACAAGCTCGAT---------------CAGGAGATAGGGAGGATCCGACATAAGTACGAAATTCCTATTGTTCAGAGAATCAGATCGGTT---CTTTTAAGGACAGGT---CGTCTTGATGNCCAAGAC---------------------ANCTCTGGA------GAAGAAGCAAGCTTCAACGCT---CCCCAG------------------------------------------------------------------------------------------------CCC------CTTTTTGGGAGGGTCAAG------AGCATCCAA---CGCAAAGTG---------GCCTTTCATTCCCTT---GTTTCG---TCGTGGCAC---ACCCTC------CCC---ACAAGCACCCCC------CGGCGAAGGGGGGAC------CAGAAAACGCCTTTC------------CCCCCA------------AAGATTGCAAGCAACCTTGCCGCCTTCCTTAACAAGCCCTCGAGCCTCCTTTGC---------------------GCCGCCTTCCTCATA------------TCCGGGTCTTGCAAGCAA---------CCT---------CAG------------------------------------------------------------------------------------------------------------------------------------------------------------------------------GCCGAATTC------TATGGT---------AGC------------------------------------TGTCATAAGAATTGG---------------------------------------------------------------------------------------AGAGACCTTATT---CAGTTTTGCAAA------AGAAGGGGCCTGCTGATAGAGCTGGGCGGGGAG------GCTCTA------CTCGTTATC---AGGTCAGAGAGACGCTCT------------------------------------------------------------------------------------------AAGCGATTGCAAGCAACCTCTTGCAAG---------CAACAT---AACTTA------------ATAAGGATTTGTTACGCGCGATATGCCGACGACTCACTACTGGGAATCGCGGGTGCCGTAGAGCTTCTCATAGAAATACAAAAACGTATCACCCACTTTCTTCAATCCGGCCTGAACCTT---TGG------GTA---------GCAGGATCAACAACC---ATAGCTGCACGGAGTACGGTAGAATTCCCCGGTACGGTCATTCGGGAAGTC------------------------------------------------------------------------------------------------------------------------------------------------------------------------------------------------------------------------------------------------------------------------------CGTCCTCGGACG------------------------------------------------ACTCCAATACAATTCTTGCGAGAGCTGGAGAAGCGTCTACGGGTAAAGCACCGTCTCCAT---ATA------ACA---GCTTGC---CACCTACGC---TCCGCC---ATCCATTCCAAGTTTAGG---GACCTA------GGTCAGAGTCTCCCG---ATCAAACAGCTG---------ACGAAGGGT------------------------------------------------------------------------------------------------------------------------------------------------------------------------------------------------------------------------------------------------------------------------------------------------------------------------------------------------------------------------------------------------------------------------------------------------------ATGAGCGAGACA------GGGAGTCTACAGGACGCGGTTCAA------CTAGCG------------------------------------------------------------------GAGACTCTGGGAACAGCTGGAGTAATC------AGTCCCCAAGTG------AGCGTCTTATGG---------------GGGACCGTC---------------AAGCACATCCGG---------------------------CAAGGATCA---AGGGAGATC---------TCGTTGTTGCAT---CGCTCA---------------------------------------------------------------------------------GGTCGGAGCAACGTGCCATCGGAC---------------------------------------------------------------------------------GTTAAACAG------GTAGTCTCACGATCGGGC------------------------------------ATGAGTGTCCGGAAGTGT---GAATTCAAGACTCCC------GCG------------GGTCGGAGGGAG---------------------------------------------------------------------AAGGGATCTTTAAGCAGC------GAATTCCCCATA---------------AAGATAGAGGCGCCTATCAAAAAGATAGTCCTCAGGCTTCGGGATCGAGGTCTCATTAGCCGAAGAAGA------CCTCGC------CACGTGGCCTG---CTTGACGAAC---GTCAGCGACAGAGACATCGTAAATCGGTCCGCGGGCATCGCTATCAGTCCT---CTGTCCTACTACAGGTGCTGCGACAACC-----------------------------------------------------------------------------------------------------------------------------------------------------------------------------------------------------------------------------------------------------------------------------------------
PIPElact_Lactoris_fernandezian ----------------------------------CAGTAGTTCTACCTATAGAAAAGATCATGAAAGAGGCGATCAGAATGGTACCCGAATCCATTTATGATCCCGAGTTTCCAGACACATCGCACTTCCGCTCGGGTCGAGGCTGCCAC------------------TCGGCCCTAAGACGGATCAAA---GAAGAGTGGGGA---------------------------------------------------------------------------------------------------------------------------------------------------------------------------------------------------------------------------------------------------------ACCTCTCGC------TGGTTT---------TTGGAATTCGACATCTTG------AAGTGTTTTCACACC---------------------------------------------------ATCGACCGACAT------------CGACTCATCTCAATCTTTAAGGAAGAGATCGAC---------------GATCCCAAGTTCTTTTAC---------TCCACTCAGAAACTGTTTTCCGCCGGACGACTC------------------------------------------------------------------------------------------------------------------------------------------------------------------------------------------------------------------------------------------------------------------------------------------------------------------------------------------------------------------------------------------------------------------------------------------GTAGGAGGTGAGAAG------------------------------------------------------------------------------------------------------------------------------------------------------------------------------------------------------------GGCCCT------TACTCC---------GTCCCACACAGTGTACTACTATCG------------GCCCTACCAGGC------------------AACATCTACCTACACAAGCTCGAT---------------CAGGAGATAGGGAGGATCCGACAGAAGTACGAAATTCCTATTGTTCAGAGAATCAGATCGATT---CTATTAAGGACAGGT---CGTATTGATGACCAAGAT---------------------AACTCCGGA------GAAGAAGCAAGCTTCAACGCT---CCCCAA---------------------------------------------------------------------------------------GACAACAGAGCCATC---ATTGTGGGAAGGGTAAAG------AGCATCCAA---CGCAAAGCG---------GCCTTTCATTCCCTT---GTTTCG---TCGTGGCAT---ACCCCC------CCC---ACAAGCACCTCC------CGGCTAAGGGGGGAC------CAGAAAACGCCTTTCGTTTTC------CCCCCG------------------------GCCCTTGCCGCCTTCCTTAACAAGCCCTCGAGCCTCCTTTGC---------------------GCCGCCTTCCTAATA------GAAGCCACCGGG---------------TTGACCCCG---------AAG------------------------------------------------------------------------------------------------------------------------------------------------------------------------------GCCGAATTC------TATGGT---------AGAGAA------CGC------------------------TGTCATAATAATTGGGCCTTACTTAAT------------------------------------------------------------------------AGGGGAGACCTTATT---AAGTATTGCAAA------AGAAGGGGCCTGCTGATAGAGCTGGGCGGGGAG------GCGATA------CTAGTTATC---AGGTCAGAGAGAGGCCTG------------------------------------------------------------------------------------GCCCGTAAGCTG---------GCCCCCTTAAAT---------TACCAT---TACTTA------------ATAAGGATTTGTTACGCGCGATATGCCGACGACTCACTACTGGGAATCGCGGGTGCCGTAGAGCTTCTCATAGAAATACAAAAACGTATCACGCACTTCCTACAATCCGGCCTGAACCTT---TGG------GTAGGC---TCTGCAGGATCAACAACC---ATAGCTGCACGGAGTACGGTAGAATTCCTCGGTACGGTCATTCGGGAAGTC------------------------------------------------------------------------------------------------------------------------------------------------------------------------------------------------------------------------------------------------------------------------------CCTCCGAGGACG------------------------------------------------ACTCCCAGACAATTCTTGCGAGAGCTGGAGAAGCGTCTACGGGTAAAGCACCGTATCCAT---ATA------ACT---GCTTGC---CACCTACGC---TCCGCC---ATCCATTCCAAGTTTAGG---GACCTA------GGTAATTGTATCCCG---ATCAAACAGCTG---------ACGAAGGGG------------------------------------------------------------------------------------------------------------------------------------------------------------------------------------------------------------------------------------------------------------------------------------------------------------------------------------------------------------------------------------------------------------------------------------------------------ATGAGCGAAACA------GGGAGTCTACTGGGCGCGGTTCAA------CTAGCG------------------------------------------------------------------GAGACTCTTGGAACAGCTGGAGTCAGA------AGTCCCCAACTC------AGCTTATTATGG---------------GGGACCGTC---------------AAGCACATCAGG---------------------------CAAGGATCA---AGGGAGATC---------TCGTTGTTGCAT---AGCTCA---------------------------------------------------------------------------------GGTCGGAGCAACGTGCCATCGGAC---------------------------------------------------------------------------------GTTCAACAG------GTAGTCTCACGATCGGGC------------------------------------ATGAGTGTCCGGAAGTTG---TCATTGTATACTCCC------------------------------CTATCTCTTAAAGGCCCTACTTACTTAAGGCTTCGGGCGGCGGGGGAAGGAGGGGGA---CACTGG------GCGGGATCTTTCAGCAGC------GAATTCCCCATA---------------CAGATAGAGGCCCCTATCAAAAAGATACTCCGAAGGCTTCGGGATCGAGGTCTCATTAGCCGAAGAAGA------CCCTGGCCAATCCACGTGGCCCG---CTTGACGAAC---GTCAGCGACAGAGACATCGTAAATCGGTCCGCGGGCATCGCGATAAGTCCT---CTGTCCTACTACAGGTGCCGCGACAACCTTTACCAAGTCCGAACGATTGTCGACCACCAGATCCGCTGGTCTGCTATATTCACCCCAGCCCACAAGCACAAAT--------------------------------------------------------------------------------------------------------------------------------------------------------------------------------------------------------------
PIPEpipe_Peperomia_obtusifolia -----------------------------------AGTAGTTCTACCTATAGAAAAGATCATGAAAGAGGCGATCAGAATGGTACTCGAATCCATTTACGATCCCGAGTTTCCAGCCACATCGCACTTCCGCTCGGGTCGAGGCAGCCAC------------------TCGGCCCTAAGACGGATCAAA---GAAGAGTGGGGA---------------------------------------------------------------------------------------------------------------------------------------------------------------------------------------------------------------------------------------------------------ACCTCTCGC------TTGTTT---------TTGGAATTCGACATCCGG------CAGTGTTTTCACACC---------------------------------------------------ATCGACCGACAT------------CGACTCATCCCAATCCTTAAGGAAGAGATCGAC---------------GATCCCAAGTTCTTTTAC---------TCAACTCAGAAACCGTTTTTAGCCGGACGACTC------------------------------------------------------------------------------------------------------------------------------------------------------------------------------------------------------------------------------------------------------------------------------------------------------------------------------------------------------------------------------------------------------------------------------------------GTAGGAGGTGAGAAG------------------------------------------------------------------------------------------------------------------------------------------------------------------------------------------------------------GGCCCT------TACTCC---------GTCCCACACTGTGTACTACTATCG------------GCCCTACTAGGC------------------AACATCTACCTACACAAGCTCGAT---------------CAGGAGGTAGGGAGAATCCGACAGAAGTACGAAATTCCTATTGTGAAGAGAATAAGATCGGTT---CTCTTAAGGACAGGT---CATATTGATGACCAAGAA---------------------AACTCTGGA------GGAGAAGCAAGCTTCAACGCT---CCCCAA---------------------------------------------------------------------------------------GGTAACAGAGCAATC---ATTGTGGGGAGGGTAAAG------AGCATCCAA---CGCAAAGCG---------GCCTTTCATTCCATT---TTTTCG---TCGTGGCAC---AACCCC------CCC---ACAAGCACCCCC------CGGCTCAGGGGGGAC------CAGAAAACGCCTTTCGTTTTC------CCCCCTTCGTCG------------------GCCCTTGCCGCCTTCCTTAACAAGCCCTCGAGCTTCCTTTGC---------------------GCCGCCTTCCTTATA------GAAGCCGCCGGG---------------TTGACCCCG---------AAG------------------------------------------------------------------------------------------------------------------------------------------------------------------------------GCCGAATTC------TATGGT---------AGAGAA------CGC------------------------TGTAATAATAAGAGG---------------------------------------------------------------------------------ACCATGAGAGACTTTCGA---AAGTATTGCAAA------AGAAGGGGCCTGCTGATAGAGCTAGGCGGGGAG------GCCTCA------CTAGTTATC---AGGTCCGAGAGAGGCCTG------------------------------------------------------------------------------------GCCCGTAAGCTG---------GCCCCCTTTAAT---------TACCAT---TACTTA------------ATAAGGATTTGTTACGCGCGATATGCCGACGACTCACTACTGGGAATCGCGGGTGCCGTAGAGCTTCTCATAGAAATACAAAAACGTATCACCCACTTCCTACAATCCGGCCTGCACCTT---TGG------GTAGGC---TCCGCTGGATCAACCACC---ATAGCTGCCCGGAGTACGGTAGAATTCCCCGGTACGGTCATTCGGGAAGTC------------------------------------------------------------------------------------------------------------------------------------------------------------------------------------------------------------------------------------------------------------------------------CCTCCGAGGACG------------------------------------------------ACCCCCAAACAATTCTTGCGAGAGCTTGAAAAGCGTCTACGGGTAAAGCACCGTATCCAT---ATA------ACT---GCTTGC---CACCTAAGC---TCCGCC---ATCCATTCAAAGTGTAGG---GACTTA------GGTAAGAGTATCCCG---ATCAAACAGCTG---------ACGAAGGGG------------------------------------------------------------------------------------------------------------------------------------------------------------------------------------------------------------------------------------------------------------------------------------------------------------------------------------------------------------------------------------------------------------------------------------------------------ATTAGCGGAACA------GGGAGTCTAATGGACGCGGTGCAA------CTAGCG------------------------------------------------------------------GAGACTCTGGGAACAGCTGGAGTTATA------AGTCCCCAAGTG------AGCGTATTATGG---------------GGGACCATC---------------AAGCACATCCGG---------------------------GAAGGATCA---AGGGAGATC---------CCCTTGTTGCAT---AGCTCA---------------------------------------------------------------------------------GGTCGGAACAACGTGCCATCGGAC---------------------------------------------------------------------------------GTTCAACAG------GTAGTCCCACGATCGGGC------------------------------------ATGATTGTCCGGAAGTTT---TCATTGTATACTCCC------GGG------------GGTCGGAAG------------------------------------GCGGCGGGGGGAGGAGGGGGA---AAGAGG------GCGGGATCTTTCCGCAGC------GAATTCCCCATA---------------CAGATAGAGGCGCCTATAAAAAAGATACTCCGAAAGCTTCGGGATCGAGGTCTAATTAGCCGAAGAAGG------CCCTGGCCAATCCACGTGGCCTG---CTTGACGAAC---GTCAGCGACAGAGACATCGTAAATCGGTCCGCGGGCATCGCAAGAAGTCCT---CTGTCCTACTACAGGTGCTGCGACAACCTTGACCAAGTCCGAACGATTATCGACTACCAGATCCGCTGGTCTGCTATATTCACCC--------------------------------------------------------------------------------------------------------------------------------------------------------------------------------------------------------------------------------
PIPEpipe_Piper_betle_Mt_AF1977 ----------------------------------CAGTAGTTCTACCTATAGAAAAGATCATGAAAGAGGCGATCAGAATGGTACTCGAATCCATTTACGATCCCGAGTTTCCAGACACATCGCACTTCCGCTCGGGTCGAGGCTGCCAC------------------TCGGCCCTAAGACGGATCAAA---GAAGAGTGGGGA---------------------------------------------------------------------------------------------------------------------------------------------------------------------------------------------------------------------------------------------------------ACCTCTCGC------TTGTTT---------TTGGAATTCGACATCAGG------AAGTGTTTTTACACC---------------------------------------------------ATCGACCGACAT------------CGACTCATCCCAATCCTTAAGGAAGAGATCGAC---------------GATCCCAAGTTCTTTTAC---------TCAACTCAGAAACTGTTTTTCGCCGGACGACTC------------------------------------------------------------------------------------------------------------------------------------------------------------------------------------------------------------------------------------------------------------------------------------------------------------------------------------------------------------------------------------------------------------------------------------------GTAGGAGGTGAGAAG------------------------------------------------------------------------------------------------------------------------------------------------------------------------------------------------------------GGCCCT------TACTCC---------GTCCCACACTGTGTACTACTATCG------------GCCCTACCAGGC------------------AACATCTACCTACACAAGCTCGAT---------------CAGGAGGTAGGGAGAATCCGACAGAAGTACGAAATTCCTATTGTTCAGAGAATCAGATCGGTT---CTATTAAGGACAGGT---CGTATTGATGACCAAGAA---------------------AACTCTGGA------GAAGAAGCAAGCTTCAACGCT---CCCCAA---------------------------------------------------------------------------------------GATAACAGAGCAATC---ATTGTGGGGAGGGTAAAG------AGCATCCAA---CGCAAAGCG---------GCCTTTCATTCCATT---TTATCG---TCGTGGCAC---AACCCC------CCC---ACAAGCACCCCC------CGGCGAAGGGGGGAC------CAGAAAACGCCTTTAGTTTTC------CCCCCTTCGTCG------------------GCCCTTGCCGCCTTCCTTAACAAGCCCTCGAGCTTCCTTTGC---------------------GCCGCCTTCCTCATA------GAAGCCGCCGGG---------------TTGACCCCG---------AAG------------------------------------------------------------------------------------------------------------------------------------------------------------------------------GCCGAATTC------TATGGT---------AGAGAA------CGC------------------------TGTAATAATAATTGG---------------------------------------------------------------------------------ACCATGAGAGACTTTCGA---AAGTCTTGCAAA------AGAAGGGGCCTGCTGATAGAGCTAGGCGGGGAG------GCTAGA------CTAGTTCTC---AGGTCAGAGAGAGGCCTG------------------------------------------------------------------------------------GCCCGTAAGCTG---------GCCCCCTTTAAT---------TACCAT---TACTTA------------ATAAGGATTTGTTACGCGCGATATGCCGACGACTCACTACTGGGAATCGCGGGTGCCGTAGAGCTTCTCATAGAAATACAAAAACGTATCACCCACTTCCTACAATCCGGCCTGCACCTT---TGG------GTAGGC---TCCGCAGGATCAACAACC---ATAGCTGCACGGAGTACGGTAGAATTCCCCGGTACGGTCATTCGGGAAGTC------------------------------------------------------------------------------------------------------------------------------------------------------------------------------------------------------------------------------------------------------------------------------CCTCCGAGGACG------------------------------------------------ACCCCCATACAATTCTTGCGAGAGCTGGAGAAGCGTCTACGGGTAAAGCACCGTATCCAT---ATA------ACT---GCTTGC---CACCTACGC---TCCGCC---ATCCATTCAAAGTTTAGG---GACTTA------GGTAAGAGTATCCCG---ATCAAACAGCTG---------ACGAAGGGG------------------------------------------------------------------------------------------------------------------------------------------------------------------------------------------------------------------------------------------------------------------------------------------------------------------------------------------------------------------------------------------------------------------------------------------------------ATGAGCGGAACA------GGGAGTCTAATGGACGCGGTGCAA------CTAGCG------------------------------------------------------------------GAGACTCTTGGAACAGCTGAAGTAAGA------AGTCCCCAAGTG------AGCGTATTATGG---------------GGGACCGTC---------------AAGCACATCCGG---------------------------CAAGGATCA---AGGGGGATC---------TCCTTGTTGCAT---AGCTCA---------------------------------------------------------------------------------GGTCGGAACAACGTGCCATCGGAC---------------------------------------------------------------------------------GTTCAACAG------GTAGTCTCACGATCGGGC------------------------------------ATGAGTGTCCAGAAGTTG---TCATTGTATACTCCC------GCG------------GGTCGGAAG------------------------------------GCGGCGGGGGGAGGAGGGGGA---CACTGG------GCGGGATCTTTCAGCAGC------GAATTCCCCATA---------------CAGATAGAGGCGCCTATAAAAAAGATACTCCGAAAGCTTCGGGATCGAGGTCTCATTAGCCGAAGAAGG------CCCTGGCCAATCCACGTGGCCTG---CTTGACGAAC---GTCAGCGACAGAGACATCGTAAATCGGTCCGCGGGCATCGCGATAAGTCCT---CTGTCCTACTACAGGTGCCGCGACAACCTTTACCAAGTCCGAACGATTGTCGACTACCAGATCCGCTGGTCTGCTATATTCACCCCAGCCCACAAGCACAAATC-------------------------------------------------------------------------------------------------------------------------------------------------------------------------------------------------------------
PIPEpipe_Zippelia_begoniifolia ------------------------------------------------------------------GAGGCGATTAGAATGGTACTCGAATCCATTTACGATCCCGAGTTTCCAGACACATCGCACTTCCGCTCGGGTCGAGGCTGCCAC------------------TCGGCCCTAAGACGGATCAAA---GAAGAGTGGGGA---------------------------------------------------------------------------------------------------------------------------------------------------------------------------------------------------------------------------------------------------------ACCTCTCGC------TTGTTT---------TTGGAATTCGACATCAGG------AAGTGTTTTCACACC---------------------------------------------------ATCGACCGACAT------------CGACTCATCCCAATCCTTAAGGAAGAGATCGAC---------------GATCCCAAGTTCTTTTAC---------TCAACTCAGAAACTGTTTTTCGCCGGACGACTC------------------------------------------------------------------------------------------------------------------------------------------------------------------------------------------------------------------------------------------------------------------------------------------------------------------------------------------------------------------------------------------------------------------------------------------GTAGGAGGTGAGAAG------------------------------------------------------------------------------------------------------------------------------------------------------------------------------------------------------------GGCCCT------TACTCC---------GTCCCACACTGTGTACTACTATCG------------GCC------CGC------------------AACATCTACCTACACAAGCTCGAT---------------CAGGAGGTAGGGAGAATCCGACAGAAGTACGAAATTCCAATTGTTCAGAGAATCAGATCGGTT---CTCTTAAGGACAGGT---CGTATTGATGACCAAGAA---------------------AACTCTGGA------GAAGAAGCAAGCTTCAACGCT---CCCCAA---------------------------------------------------------------------------------------GACAACAGAGCAATC---ATTGTGGGGAGGGTAAAG------AGCATCCAA---CGCAAAGCG---------GCCTTTCATTCCATT---GTTTCG---TCGTGGCAC---ACCCCC------CCC---ACAAGCACCCCC------CGGCGAAGGGGGGAC------CAGAAAACGCCTTTCGTTTTC------CCCCCTTCGTCG------------------GCCCTTGCCGCCTTCCTTAACAAGCCCTCGAGCTTCCTTTGC---------------------GCCGCCTTCCTCATA------GAAGCCGCCGGG---------------TTGACCCCG---------AAG------------------------------------------------------------------------------------------------------------------------------------------------------------------------------GCCGAATTC------TATGGT---------AGAGAA------CGC------------------------TGTCATAATAATTGG---------------------------------------------------------------------------------ACCATGAGAGACCTTCTA---AAGTCTTGCAAA------AGAAGGGGCCTGCTGATAGAGCTAGGCGGGGAG------GCGAGA------CTAGTTATC---AGGTCAGAGAGAGGCCTG------------------------------------------------------------------------------------GCCCGTAAGCTG---------GCCCCCTTAAAT---------TACCAT---TACTTA------------ATAAGGATTTGTTACGCGCGATATGCCGACGACTCACTACTGGGAATCGCGGGTGCCGTAGAGCTTCTCATAGAAATACAAAAACGTATCACCCACTTCCTACAATCCGGCCTGAACCTT---TGG------GTAGGC---TCCGCAGGATCAACAACC---ATAGCTGCACGGAGTACGGTAGAATTCCCCGGTACGGTCATTCGGGAAGTC------------------------------------------------------------------------------------------------------------------------------------------------------------------------------------------------------------------------------------------------------------------------------CCTCCGAGGACG------------------------------------------------ACCCCCATACAATTCTTGCGAGAGCTGGAGAAGCGTCTACGGGTAAAGCACCGTATCCAT---ATA------ACT---GCTTGC---CACCTACGC---TCCGCC---ATCCATTCCAAGTTTAGG---GACTTA------GGTAAGAGTATCCCG---ATCAAACAGCTG---------ACGAAGGGG------------------------------------------------------------------------------------------------------------------------------------------------------------------------------------------------------------------------------------------------------------------------------------------------------------------------------------------------------------------------------------------------------------------------------------------------------ATGAGCGGAACA------GGGAGTCTAATGGACGCGGTTCAA------CTTGCG------------------------------------------------------------------GAGACTCTTGGAACAGCTGGAGTCAGA------AGTCCCCAAGTG------AGCGTA---TGG------------------ACCGTC---------------AAGCACATCCGG---------------------------CAAGGATCA---AGGGAGATC---------TCCTTGTTGCAT---AGCTCA---------------------------------------------------------------------------------GGTCGGAGCAACGTGCCATCGGAC---------------------------------------------------------------------------------GTTCAACAG------GTAGTCTCACGATCGGGC------------------------------------ATGAGTGTCCGGAAGTTG---TCATTGTATACT------------------------GGTCGGAAG------------------------------------GCGGCGGGGGAAGGAGGGGGA---CACAGG------GCGGGATCTTTCAGCAGC------GAATTCCCCATA---------------CAGATAGAGGCGCCTATCAAAAAGATACTCCGAAAGCTTCGGGATCGAGGTCTCATTAGCCGAAGAAGA------CCCTGGCCAATCCACGTGGCCTG---CTTGACGAAC---GTCAGCGACAGAGACATCGTAAATCGGTCCGCGGGCATCGCGAGAAGTCCT---CTGTCCTACTACAGGTGCCGCGACAACCTTTACCAAGTCCGAACGATTGTCGACTACCAGAACCGCTG-TC----------------------------------------------------------------------------------------------------------------------------------------------------------------------------------------------------------------------------------------------
PIPEsaur_Anemopsis_californica ----------------------------------CAGTAGTTCTACCTATAGAAAAGATCATGAAAGAGGCGATCAGAATGGTACTCGAATCCATTTACGATCCCGAGTTTCCAGACACATCGCACTTCCGCTCGGGTCGAGGCTGCCAC------------------TCGGCCCTAAGACGGATCAAA---GAAGAGTGGGGA---------------------------------------------------------------------------------------------------------------------------------------------------------------------------------------------------------------------------------------------------------ACCTCTCGC------TTGTTT---------TTGGAATTCGACATCAGG------AAGTGTTTTCACACC---------------------------------------------------ATCGACCGACAT------------CGACTCATCCCAATCCTTAAGGAAGAGATCGAC---------------GATCCCAAGTTCTTTTAC---------TCAACTCAGAAACTTTTTTTCGCCGGACGACTC------------------------------------------------------------------------------------------------------------------------------------------------------------------------------------------------------------------------------------------------------------------------------------------------------------------------------------------------------------------------------------------------------------------------------------------GTAGGAGGTGAGAAG------------------------------------------------------------------------------------------------------------------------------------------------------------------------------------------------------------GGCCCT------TACTCC---------GTCCCACACTGTGTACTACTATCG------------GCCCTACCAGGC------------------AACATCTACCTACACAAGCTCGAT---------------CAGGAGGTAGGGAGAATCCGACAGAAGTACGAAATTCCTATTGTTCAGAGAATCAGATCGGTT---CTATTAAGGACAGGT---CGTATTCATGACCAAGAA---------------------AACTCTGGA------GAAGAAGCAAGCTTCAACGCT---CCCCAA---------------------------------------------------------------------------------------GACAACAGAGCAATC---ATTGTGGGGAGGGTAAAG------AGCATCCAA---CGCAAAGCG---------GCCTTTCATTCCATT---GTTTCG---TCGTGGCAC---ACCCCC------CCC---ACAAGCACCCCC------CGGCGAATGGGGGAC------CAGAAAACGCCTTTCGTTTTC------CCCCCTTCGTCG------------------GCCATTGACGCCTTCCTTAACAAGCCCTCGAGCTTCCTTTGC---------------------GCCGCCTTCCTCATA------GAAGCCGCCGGG---------------TTGACCCCG---------AAG------------------------------------------------------------------------------------------------------------------------------------------------------------------------------GCCGAATTC------TATGGT---------AGAGAA------CGC------------------------TGTAATAATAATTGG---------------------------------------------------------------------------------ACCATGAGAGACCTTATA---AAGTCTTGCAAA------AGAAGGGGCCTGCTGATAGAGCTGGGCGGGGAG------GCAAGA------CTAGTTATC---AGGTCAGAGAGAGGCCTG------------------------------------------------------------------------------------GCCCGTAAGCTG---------GCCCCCTTAAAT---------TACCAT---TACTTA------------ATAAGGATTTGTTACGCGCGATATGCCGACGACTCACTACTGGGAATCGCGGGTGCCGTAGAGCTTCTCATAGAAATACAAAAACGTATCACCCACTTCCTACAATCCGGCCTGAACCTT---TGG------GTAGGC---TCCGCAGGATCAACAACC---ATAGCTGCACGGAGTACGGTAGAATTCCCCGGTACGGTCATTCGGGAAGTC------------------------------------------------------------------------------------------------------------------------------------------------------------------------------------------------------------------------------------------------------------------------------CCTCCGAGGACG------------------------------------------------ACCCCCATACAATTCTTGCGAGAGCTGGAGAAGCGTCTACGGGTAAAGCACCGTATCCAT---ATA------ACA---GCTTGC---CACCTACGC---TCCGCC---ATCCATTCCAAGTTTAGG---GACCTA------GGTAATTGTATCCCG---GTCAAACAGCTG---------ACGAAGGGG------------------------------------------------------------------------------------------------------------------------------------------------------------------------------------------------------------------------------------------------------------------------------------------------------------------------------------------------------------------------------------------------------------------------------------------------------ATGAGCGGAACA------GGGAGTCTAATGGACGCGGTTCAA------CTAGCG------------------------------------------------------------------GAGACTCTTGGAACAGCTGGAGTAAGA------AGTCCCCAAGTG------AGCGTATTATGG---------------GGGACCGTC---------------AAGCACATCCGG---------------------------CAAGGATCA---AGGGAGATC---------TCGTTGTTGCAT---AGCTCA---------------------------------------------------------------------------------GGTCAGAGCAACGTGCCATCGGAC---------------------------------------------------------------------------------GTTCAACAG------GTAGTCTCACGATCGGGC------------------------------------ATGAGTGTCCGGAAGTTG---TCATTGTATACTCCC------GCG------------GGTCGGAAG------------------------------------GCGGCGGGGGAAGGAGGGGGA---CACTGG------GCGGGATCTTTCAGCAGC------GAATTCCCCATA---------------CAGATAGAGGCGCCTATAAAAAAGATACTCCGAAAGCTTCGGGATCGAGGTCTCATTAGCCGAAGAAGA------CCCTGGCCAATCCACGTGGCCTG---CTTGACGAAC---GTCAGCGACAGAGACATCGTAAATCGGTCCGCGGGCATCGCGATAAGTCCT---CTGTCCTACTACAGGTGCCGCGACAACCTTTACCAAGTCCGAACGATTGTCGACTACCAGATCCGCTGGTCTGCTATATTCACCCCAGCCCACAAGCACAAATC-------------------------------------------------------------------------------------------------------------------------------------------------------------------------------------------------------------
PIPEsaur_Gymnotheca_chinensis  ---------------------------------------------ACTATAGAAAAGATCATGAAAGAGGCGATCAGAATGGTACTCGAATCCATTTACGATCCCGAGTTTCCAGACACATCGCACTTCCGCTCAGGTCGAGGCTGCCAC------------------TCGGCCCTAAGACGGATCAAA---GAAGAGTGGGGA---------------------------------------------------------------------------------------------------------------------------------------------------------------------------------------------------------------------------------------------------------ACCTCTCGC------TTGTTT---------TTGGAATTCGACATCAGG------AAGTGTTTTCACACC---------------------------------------------------ATCGACCGACAT------------CGACTCATCCCAATCCTTAAGGAAGAGATCGAC---------------GATCCCAAGTTCTTTTAC---------TCAACTCAGAAACTTTTTTTCGCCGGACGACTC------------------------------------------------------------------------------------------------------------------------------------------------------------------------------------------------------------------------------------------------------------------------------------------------------------------------------------------------------------------------------------------------------------------------------------------GTAGGAGGTGAGAAG------------------------------------------------------------------------------------------------------------------------------------------------------------------------------------------------------------GGCCCT------TACTCC---------GTCCCACACTGTGTACTACTATCG------------GCCCTACCAGGC------------------AACATCTACCTACACAAGCTCGAT---------------CAGGAGGTAGGGAGAATCCGACAGAAGTACGAAATTCCTATTGTTCAGAGAATCAGATCGGTT---CTATTAAGGACAGGT---CGTATTCATGACAAAGAA---------------------AACTCTGGA------GAAGAAGCAAGCTTCAACGCT---CCCCAA---------------------------------------------------------------------------------------GACAACAGAGCAATC---ATTGTGGGGAGGGTAAAG------AGCATCCAA---CGCAAAGCG---------GCCTTTCATTCCATT---GTTTCG---TCGTGGCAC---ACCCCC------CCC---ACAAGCACCCCC------CGGCGAAGGGGGGAC------CAGAAAACGCCTTTCGTTTTC------CCCCCTTCGTCG------------------GCCCTTGCCGCCTTCCTTAACAAGCCCTCGAGCTTCCTTTGC---------------------GCCGCCTTCCTCATA------GAAGCCGCCGGG---------------TTGACCCCG---------AAG------------------------------------------------------------------------------------------------------------------------------------------------------------------------------GCCGAATTC------TATGGT---------AGAGAA------CGC------------------------TGTAATAATAATTGG---------------------------------------------------------------------------------ACCATGAGAGACCTTATA---AAGTCTTGCAAA------AGAAGGGGCCTGCTGATAGAGCTGGGCGGGGAG------GCGAGA------CTAGTTATC---AGGTCAGAGAGAGGCCTG------------------------------------------------------------------------------------GCCCGTAAGCTG---------GCCCCCTTAAAT---------TACCAT---TACTTA------------ATAAGGATTTGTTATGCGCGATATGCCGACGACTCACTACTGGGAATCGCGGGTGCCGTAGAGCTTCTCATAGAAATACAAAAACGTATCACCCACTTCCTACAATCCGGCCTGAACCTT---TGG------GTAGGC---TCCGCAGGATCAACAACC---ATAGCTGCACGGAGTACGGTAGAATTCCCCGGTACGGTCATTCGGGAAGTC------------------------------------------------------------------------------------------------------------------------------------------------------------------------------------------------------------------------------------------------------------------------------CCTCCGAGGACG------------------------------------------------ACCCCCATACAATTCTTGCGAGAGCTGGAGAAGCGTCTACGGGTAAAGCACCGTATCCAT---ATA------ACT---GCTTGC---CACCTACGC---TCCGCC---ATCCATTCCAAGTTTAGG---GACCTA------GGTAATAGTATCCCG---ATCAAACAGCTG---------ACGAAGGGG------------------------------------------------------------------------------------------------------------------------------------------------------------------------------------------------------------------------------------------------------------------------------------------------------------------------------------------------------------------------------------------------------------------------------------------------------ATGAGCGGAACC------GGGAGTCTAATGGACGCGGTTCCA------CTAGCG------------------------------------------------------------------GAGACTCTTGGAACAGCTGGAGTAAGA------AGTCCCCAAGTG------AGCGTATTATGG---------------GGGACCGTC---------------AAGCACATCCGG---------------------------CAAGGATCA---AGGGAGATC---------TCGTTGTTGCAT---AGCTCA---------------------------------------------------------------------------------GGTCAGAGCAACGTGCCATCGGAC---------------------------------------------------------------------------------GTTCAACAG------GTAGTCTCACGATCGGGC------------------------------------ATGAGTGTCCGGAAGTTC---TCATTGTATACTCCC------GCG------------GGTCGGAAG------------------------------------GCGGCGGGGGAAGGAGGGGGA---CACTGG------GCGGGATCTTTCAGCAGC------GAATTCCCCATA---------------CAGATAGAGGCGCCCATTAAAAAGATACTCCGAAAGCTTCGGGATCGAGGTCTCATTAGCCGAAGAAGA------CCCTGGCCAATCCACGTGGCCTG---CTTGACGAAC---GTCAGCGACAGAGACATCGTAAATCGGTCCGCGGGCATCGCGATAAGTCCT---CTGTCCTACTACAGGTGCCGCGACAACCTTTACCAAGTCCGAACGATTGTCGATTACCAG---------------------------------------------------------------------------------------------------------------------------------------------------------------------------------------------------------------------------------------------------------
PIPEsaur_Gymnotheca_involucrat ---------------------------------------------------------------ACAGAGGCGATCAGAATGGTACTCGAATCCATTTACGATCCCGAGTTTCCAGACACATCGCACTTCCGCTCAGGTCGAGGCTGCCAC------------------TCGGCCCTAAGACGGATCAAA---GAAGAGTGGGGA---------------------------------------------------------------------------------------------------------------------------------------------------------------------------------------------------------------------------------------------------------ACCTCTCGC------TTGTTT---------TTGGAATTCGACATCAGG------AAGTGTTTTCACACC---------------------------------------------------ATCGACCGACAT------------CGACTCATCCCAATCCTTAAGGAAGAGATCGAC---------------GATCCCAAGTTCTTTTAC---------TCAACTCAGAAACTTTTTTTCGCCGGACGACTC------------------------------------------------------------------------------------------------------------------------------------------------------------------------------------------------------------------------------------------------------------------------------------------------------------------------------------------------------------------------------------------------------------------------------------------GTAGGAGGTGAGAAG------------------------------------------------------------------------------------------------------------------------------------------------------------------------------------------------------------GGCCCT------TACTCC---------GTCCCACACTGTGTACTACTATCG------------GCCCTACCAGGC------------------AACATCTACCTACACAAGCTCGAT---------------CAGGAGGTAGGGAGAATCCGACAGAAGTACGAAATTCCTATTGTTCAGAGAATCAGATCGGTT---CTATTAAGGACAGGT---CGTATTCATGACAAAGAA---------------------AACTCTGGA------GAAGAAGCAAGCTTCAACGCT---CCCCAA---------------------------------------------------------------------------------------GACAACAGAGCAATC---ATTGTGGGGAGGGTAAAG------AGCATCCAA---CGCAAAGCG---------GCCTTTCATTCCATT---GTTTCG---TCGTGGCAC---ACCCCC------CCC---ACAAGCACCCCC------CGGCGAAGGGGGGAC------CAGAAAACGCCTTTCGTTTTC------CCCCCTTCGTCG------------------GCCCTTGCCGCCTTCCTTAACAAGCCCTCGAGCTTCCTTTGC---------------------GCCGCCTTCCTCATA------GAAGCCGCCGGG---------------TTGACCCCG---------AAG------------------------------------------------------------------------------------------------------------------------------------------------------------------------------GCCGAATTC------TATGGT---------AGAGAA------CGC------------------------TGTAATAATAATTGG---------------------------------------------------------------------------------ACCATGAGAGACCTTATA---AAGTCTTGCAAA------AGAAGGGGCCTGCTGATAGAGCTGGGCGGGGAG------GCGAGA------CTAGTTATC---AGGTCAGAGAGAGGCCTG------------------------------------------------------------------------------------GCCCGTAAGCTG---------GCCCCCTTAAAT---------TACCAT---TACTTA------------ATAAGGATTTGTTATGCGCGATATGCCGACGACTCACTACTGGGAATCGCGGGTGCCGTAGAGCTTCTCATAGAAATACAAAAACGTATCACCCACTTCCTACAATCCGGCCTGAACCTT---TGG------GTAGGC---TCCGCAGGATCAACAACC---ATAGCTGCACGGAGTACGGTAGAATTCCCCGGTACGGTCATTCGGGAAGTC------------------------------------------------------------------------------------------------------------------------------------------------------------------------------------------------------------------------------------------------------------------------------CCTCCGAGGACG------------------------------------------------ACCCCCATACAATTCTTGCGAGAGCTGGAGAAGCGTCTACGGGTAAAGCACCGTATCCAT---ATA------ACT---GCTTGC---CACCTACGC---TCCGCC---ATCCATTCCAAGTTTAGG---GACCTA------GGTAATAGTATCCCG---ATCAAACAGCTG---------ACGAAGGGG------------------------------------------------------------------------------------------------------------------------------------------------------------------------------------------------------------------------------------------------------------------------------------------------------------------------------------------------------------------------------------------------------------------------------------------------------ATGAGCGGAACC------GGGAGTCTAATGGACGCGGTTCCA------CTAGCG------------------------------------------------------------------GAGACTCTTGGAACAGCTGGAGTAAGA------AGTCCCCAAGTG------AGCGTATTATGG---------------GGGACCGTC---------------AAGCACATCCGG---------------------------CAAGGATCA---AGGGAGATC---------TCGTTGTTGCAT---AGCTCA---------------------------------------------------------------------------------GGTCAGAGCAACGTGCCATCGGAC---------------------------------------------------------------------------------GTTCAACAG------GTAGTCTCACGATCGGGC------------------------------------ATGAGTGTCCGGAAGTTC---TCATTGTATACTCCC------GCG------------GGTCGGAAG------------------------------------GCGGCGGGGGAAGGAGGGGGA---CACTGG------GCGGGATCTTTCAGCAGC------GAATTCCCCATA---------------CAGATAGAGGCGCCCATTAAAAAGATACTCCGAAAGCTTCGGGATCGAGGTCTCATTAGCCGAAGAAGA------CCCTGGCCAATCCACGTGGCCTG---CTTGACGAAC---GTCAGCGACAGAGACATCGTAAATCGGTCCGCGGGCATCGCGATAAGTCCT---CTGTCCTACTACAGGTGCCGCGACAACCTTTACCAAGTCCGAACGATTGTCG-----------------------------------------------------------------------------------------------------------------------------------------------------------------------------------------------------------------------------------------------------------------
PIPEsaur_Houttuynia_cordata_Mt ---------------------------------------------------------ATCATGAAAGAGGCGATCAGAATGGTACTCGAATCCATTTACGATCCCGAGTTTCCTGACACATCGCACTTCCGSTCGGGTCGAGGCTGCCAC------------------TCGGCCCTAAGACGGATTAAA---GAAGAGTGGGGA---------------------------------------------------------------------------------------------------------------------------------------------------------------------------------------------------------------------------------------------------------ACCTCTCGC------TTGTTT---------TTGGAATTCGACATCAGG------AAGTGTTTTCACACC---------------------------------------------------ATCGACCGACAT------------CGACTCATCCCAATCCTTAAGGAAGAGATCGAC---------------GATCCCAAGTTCTTTTAC---------TCAACTCAGAAACTTTTTTTCGCCGGACGACTC------------------------------------------------------------------------------------------------------------------------------------------------------------------------------------------------------------------------------------------------------------------------------------------------------------------------------------------------------------------------------------------------------------------------------------------GTAGGAGGTGAGAAG------------------------------------------------------------------------------------------------------------------------------------------------------------------------------------------------------------GGCCCT------TACTCC---------GTCCCACACTGTGTACTACTATCG------------GCCCTACCAGGC------------------AACATCTACCTACACAAGCTCGAT---------------CAGGAGGTAGGGAGAATCCGACAGAAGTACGAAATTCCTATTGTTCAGAGAATCAGATCGGTT---CTATTAAGGACAGGT---CGTATTCATGACCAAGAA---------------------AACTCTGGA------GAAGAAGCAAGCTTCAACGCT---CCCCAA---------------------------------------------------------------------------------------GACAACAGAGCAATC---ATTGTGGGGAGGGTAAAG------AGCATCCAA---CGCAAAGCG---------GCCTTTCATTCCATT---GTTTCG---TCGTGGCAC---ACCCCC------CCC---ACAAGCACCCCC------CGGCGAAGGGGGGAC------CAGAAAAC---TTTGGTTTTC------CCCCCTTCGTCG------------------GCCCTTGCCGCCTTCCTTAACAAGCCCTCGAGCTTCCTTTGC---------------------GCCGCCTTCCTCATA------GAAGCCGCCGGG---------------TTGACCCCG---------AAG------------------------------------------------------------------------------------------------------------------------------------------------------------------------------GCCGAATTC------TATGGT---------AGAGAA------CGC------------------------TGTAATAATAATTGG---------------------------------------------------------------------------------ACCATGAGAGACTTTATA---AAGTCTTGCAAA------AGAAGGGGCCTGCTGATAGAGCTGGGCGGGGAG------GCGAGA------CTAGTTATC---AGGTCAGAGAGAGGCCTG------------------------------------------------------------------------------------GCCCGTAAGCTG---------GCCCCCTTTAAT---------TACCAT---TACTTA------------ATAAGGATTTGTTACGCGCGATATGCCGACGACTCACTACTGGGAATCGCGGGTGCCGTAGAGCTTCTCATAGAAATACAAAAACGTATCACCCACTTCCTACAATCCGGCCTGAACCTT---TGG------GTAGGC---TCCGCAGGATTAACAACC---ATAGCTGCACGGAGGAGGGTAGAATTCCTCGGTACGGTCATTCGGGAAGTC------------------------------------------------------------------------------------------------------------------------------------------------------------------------------------------------------------------------------------------------------------------------------CCTCCGAGGACG------------------------------------------------ACCCCCATACAATTCTTGCGAGAGCTGGAGAAGCGTCTACGGGTAAAGCACCGTATCCAT---ATA------ACA---GCTTGC---CACCTACGC---TCCGCC---ATCCATTCAAAGTTTAGG---GACCTA------GGTAATTGTATCCCG---ATCAAACAGCTG---------ACGAAGGGG------------------------------------------------------------------------------------------------------------------------------------------------------------------------------------------------------------------------------------------------------------------------------------------------------------------------------------------------------------------------------------------------------------------------------------------------------GTGAGCGGAACA------GGGAGTCTAATGGACGCGGTTCAA------CTAGCG------------------------------------------------------------------GAGACTCTTGGAACAGCTGGAGTCAGA------AGTCCCCAAATG------AGCGTATTATGG---------------GGGACCGTC---------------AAGCACATCCGG---------------------------CAAGGATCA---AGGGAGATC---------TCGTTGTTGCAT---AGCTCA---------------------------------------------------------------------------------GGTCAGAGCAACGTGCCATCGGAC---------------------------------------------------------------------------------GTTCAACAA------GTAGTCTCACGATCGGGC------------------------------------ATGCGTGTCCGGAAGTTG---TCATTGTATACTCCC------GCG------------GGTCGGAAG------------------------------------GCGGCGGGGGAAGGAGGGGGA---CACTGG------GCGGGATCTTTCAGCAGC------GAATTCCCCATA---------------CAGATAGAGGCGCCTATAAAAAAGATACTCCGAAAGCTTCGGGATCGAGGTCTCATTAGCCGAAGAAGA------CCCTGGCCAATCCACGTGGCCTG---CTTGACGAAC---GTCAGCGACAGAGACATCGTAAATCGGTCCGCGGGCATCGCGATAAGTCCT---CTGTCCTACTACAGGTGCTGCGACAACCTTTACCAAGTCCGAACGATTGTCGACTACCAGATCCGCTGGTCTGCTATATTCACCCCAGCCCACAAGCACAAAT--------------------------------------------------------------------------------------------------------------------------------------------------------------------------------------------------------------
PIPEsaur_Saururus_cernuus_Mt_A --------------------------------------------------------------------------------GGTACTCGAATCCATTTACGATCCCGAGTTTCCAGACACATCGCACTTCCGCTCGGGTCGAGGCTGCCAC------------------TCGGCCCTAAGACGGATCAAA---GAAGAGTGGGGA---------------------------------------------------------------------------------------------------------------------------------------------------------------------------------------------------------------------------------------------------------ACCTCTCGC------TTGTTT---------TTGGAATTCGACATCAGG------AAGTGTTTTCACACC---------------------------------------------------ATCGACCGACAT------------CGACTCATCCCAATCCTTAAGGAAGAGATCGAC---------------GATCCCAAGTTCTTTTAC---------TCCACTCAGAAACTTTTTTTCGCCGGACGACTC------------------------------------------------------------------------------------------------------------------------------------------------------------------------------------------------------------------------------------------------------------------------------------------------------------------------------------------------------------------------------------------------------------------------------------------GTAGGAGGTGAGAAG------------------------------------------------------------------------------------------------------------------------------------------------------------------------------------------------------------GGCCCT------TACTCC---------GTCCCACACTGTGTACTACTATCG------------GCCCTACCAGGC------------------AACATCTACCTACACAAGCTCGAT---------------CAGGAGGTAGGGAGAATCCGACAGAAGTACGAAATTCCTATTGTTCAGAGAATAAGATCGGTT---CTATTAAGGACAGGT---CGTATTCATGACCAAGAA---------------------AACTCTGGA------GAAGAAGCAAGCTTCAACGCT---CCCCAA---------------------------------------------------------------------------------------GACAACAGAGCAATC---ATTGTGGGGAGGGTAAAG------AGCATCCAA---CGCAAAGCG---------GCCTTTCATTCCATT---GTTTCG---TCGTGGCAC---ACCCCC------CCC---ACAAGCACCCCC------CGGCGAAGGGGGGAC------CAGAAAACGCCTTTCGTTTTC------CCCCCTTCGTCG------------------GCCCTTGCCGCCTTCCTTAACAAGCCCTCGAGCTTCCTTTGC---------------------GCCGCCTTCCTCATA------GAAGCCGCCGGG---------------TTGACCCCG---------AAG------------------------------------------------------------------------------------------------------------------------------------------------------------------------------GCCGAATTC------TATGGT---------AGAGAA------CGC------------------------TTTAATAATAATTTG---------------------------------------------------------------------------------ACCATTAGAGACCTTATA---AAGTCTTGCAAA------AGAAGGGGCCTGCTGATAGAGCTGGGCGGGGAG------GCGAGA------CTAGTTATC---AGGTCAGAGAGAGGCCTG------------------------------------------------------------------------------------GCCCGTAAGCTG---------GCCCCCTTAAAT---------TACCAT---TACTTA------------ATAAGGATTTGTTACGCGCGATATGCCGACGACTCACTACTGGGAATCGCGGGTGCCGTAGAGCTTCTCATAGAAATACAAAAACGTATCACCCACTTCCTACAATCCGGCCTGAACCTT---TGG------GTAGGC---TCCGCAGGATCAACAACC---ATAGCTGCACGGAGTACGGTAGAATTCCCCGGTACGGTCATTCGGGAAGTC------------------------------------------------------------------------------------------------------------------------------------------------------------------------------------------------------------------------------------------------------------------------------CCTCCGAGGACG------------------------------------------------ACCCCCATACAATTCTTGCGAGAGCTGGAGAAGCGTCTACGGGTAAAGCACCGTATCCAT---ATA------ACT---GCTTGC---CACCTACGC---TCCGCC---ATCCATTCCAAGTTTAGG---GACCTA------GGTAATAGTATCCCG---ATCAAACAGCTG---------ACGAAGGGG------------------------------------------------------------------------------------------------------------------------------------------------------------------------------------------------------------------------------------------------------------------------------------------------------------------------------------------------------------------------------------------------------------------------------------------------------ATGAGCGGAACC------GGGAGTCTAATGGACGCGGTTCCA------CTAGCG------------------------------------------------------------------GAGACTCTTGGAACAGCTGGAGTAAGA------AGTCCCCAAGTG------AGCGTATTATGG---------------GGGACCGTC---------------AAGCACATCCGG---------------------------CAAGGATCA---AGGGGGATC---------TCGTTGTTGCAT---AGCTCA---------------------------------------------------------------------------------GGTCAGAGCAACGTGCCATCGGAC---------------------------------------------------------------------------------GTTCAACAG------GTAGTCTCACGATCGGGC------------------------------------ATGAGTGTCCGGAAGTTG---TCATTGTATACTCCC------GCG------------GGTCGGAAG------------------------------------GCGGCGGGGGAAGGAGGGGGA---CACTGG------GCGGGATCTTTCAGCAGC------GAATTCCCCATA---------------CAGATAGAGGCGCCTATTAAAAAGATACTCCGAAAGCTTCGGGATCGAGGTCTCATTAGCCGAAGAAGA------CCCTGGCCAATCCACGTGGCCTG---CTTGACGAAC---GTCAGCGACAGAGACATCGTAAATCGGTCCGCGGGCATCGCGATAAGTCCT---CTGTCCTACTACAGGTGCCGCGACAACCTTTACCAAGTCCGAACGATTGTCGACTACCAGATCCGCTGGTCTGCTATATTCACCCTAGCCCACA-----------------------------------------------------------------------------------------------------------------------------------------------------------------------------------------------------------------------
PIPEsaur_Saururus_chinensis_Mt ---------------------------------------------------------------AAAGAGGCGATTACAATGGTACTCGAATCCATTTACGATCCCGAGTTTCCAGACACATCGCACTTCCGCTCGGGTCGAGGCTGCCAC------------------TCGGCCCTAAGACGGATCAAA---GAAGAGTGGGGA---------------------------------------------------------------------------------------------------------------------------------------------------------------------------------------------------------------------------------------------------------ACCTCTCGC------TTGTTT---------TTGGAATTCGACATCAGG------AAGTGTTTTCACACC---------------------------------------------------ATCGACCGACAT------------CGACTCATCCCAATCCTTAAGGAAGAGATCGAC---------------GATCCCAAGTTCTTTTAC---------TCCACTCAGAAACTTTTTTTCGCCGGACGACTC------------------------------------------------------------------------------------------------------------------------------------------------------------------------------------------------------------------------------------------------------------------------------------------------------------------------------------------------------------------------------------------------------------------------------------------GTAGGAGGTGAGAAG------------------------------------------------------------------------------------------------------------------------------------------------------------------------------------------------------------GGCCCT------TACTCC---------GTCCCACACTGTGTACTACTATCG------------GCCCTACCAGGC------------------AACATCTACCTACACAAGCTCGAT---------------CAGGAGGTAGGGAGAATCCGACAGAAGTACGAAATTCCTATTGTTCAGAGAATAAGATCGGTT---CTATTAAGGACAGGT---CGTATTCATGACCAAGAA---------------------AACTCTGGA------GAAGAAGCAAGCTTCAACGCT---CCCCAA---------------------------------------------------------------------------------------GACAACAGAGCAATC---ATTGTGGGGAGGGTAAAG------AGCATCCAA---CGCAAAGCG---------GCCTTTCATTCCATT---GTTTCG---TCGTGGCAC---ACCCCC------CCC---ACAAGCACCCCC------CGGCGAAGGGGGGAC------CAGAAAACGCCTTTCGTTTTC------CCCCCTTCGTCG------------------GCCCTTGCCGCCTTCCTTAACAAGCCCTCGAGCTTCCTTTGC---------------------GCCGCCTTCCTCATA------GAAGCCGCCGGG---------------TTGACCCCG---------AAG------------------------------------------------------------------------------------------------------------------------------------------------------------------------------GCCGAATTC------TATGGT---------AGAGAA------CGC------------------------TTTAATAATAATTTT---------------------------------------------------------------------------------ACCATGAGATACCTTATA---AAGTCTTGCAAA------AGAAGGGGCCTGCTGATAGAGCTGGGCGGGGAG------GCGAGA------CTAGTTATC---AGGTCAGAGAGAGGCCTG------------------------------------------------------------------------------------GCCCGTAAGCTG---------GCCCCCTTAAAT---------TACCAT---TACTTA------------ATAAGGATTTGTTACGCGCGATATGCCGACGACTCACTACTGGGAATCGCGGGTGCCGTAGAGCTTCTCATAGAAATACAAAAACGTATCACCCACTTCCTACAATCCGGCCTGAACCTT---TGG------GTAGGC---TCCGCAGGATCAACAACC---ATAGCTGCACGGAGTACGGTAGAATTCCCCGGTACGGTCATTCGGGAAGTC------------------------------------------------------------------------------------------------------------------------------------------------------------------------------------------------------------------------------------------------------------------------------CCTCCGAGGACG------------------------------------------------ACCCCCATACAATTCTTGCGAGAGCTGGAGAAGCGTCTACGGGTAAAGCACCGTATCCAT---ATA------ACT---GCTTGC---CACCTACGC---TCCGCC---ATCCATTCCAAGTTTAGG---GACCTA------GGTAATAGTATCCCG---ATCAAACAGCTG---------ACGAAGGGG------------------------------------------------------------------------------------------------------------------------------------------------------------------------------------------------------------------------------------------------------------------------------------------------------------------------------------------------------------------------------------------------------------------------------------------------------ATGAGCGGAACC------GGGAGTCTAATGGACGCGGTTCCA------CTAGCG------------------------------------------------------------------GAGACTCTTGGAACAGCTGGAGTAAGA------AGTCCCCAAGTG------AGCGTATTATGG---------------GGGACCGTC---------------AAGCACATCCGG---------------------------CAAGGATCA---AGGGGGATC---------TCGTTGTTGCAT---AGCTCA---------------------------------------------------------------------------------GGTCAGAGCAACGTGCCATCGGAC---------------------------------------------------------------------------------GTTCAACAG------GTAGTCTCACGATCGGGC------------------------------------ATGAGTGTCCGGAAGTTG---TCATTGTATACTCCC------GCG------------GGTCGGAAG------------------------------------GCGGCGGGGGAAGGAGGGGGA---CACTGG------GCGGGATCTTTCAGCAGC------GAATTCCCCATA---------------CAGATAGAGGCGCCCATTAAAAAGATACTCCGAAAGCTTCGGGATCGAGGTCTCATTAGCCGAAGAAGA------CCCTGGCCAATCCACGTGGCCTG---CTTGACGAAC---GTCAGCGACAGAGACATCGTAAATCGGTCCGCGGGCATCGCGATAAGTCCT---CTGTCCTACTACAGGTGCCGCGACAACCTTTACCA----------------------------------------------------------------------------------------------------------------------------------------------------------------------------------------------------------------------------------------------------------------------------------
LAURcaly_Calycanthus_floridus  ----------------------------------------------------------------------CGATCAGAATGGTACCCGAATCCATTTACGATCCCGAGTTTCCAGACACATCGCACTTCCGCTCGGGTCGAGGCTGCCAC------------------TCGGCCCTAAGACGGATCAAA---GAAGAGTGGGGA---------------------------------------------------------------------------------------------------------------------------------------------------------------------------------------------------------------------------------------------------------ACCTCTCGC------TGGTTT---------TTGGAATTCGACATCAGG------AAGTGTTTTCACACC---------------------------------------------------ATCGACCGACAT------------CGACTCATCTCAATCTTTAAGGAAGAGATCGAC---------------GATCCCAAGTTCTTTTAC---------CCCACTCAGAAACTGTTTTCCGCCGGACGACTC------------------------------------------------------------------------------------------------------------------------------------------------------------------------------------------------------------------------------------------------------------------------------------------------------------------------------------------------------------------------------------------------------------------------------------------GTAGGAGGTGAGAAG------------------------------------------------------------------------------------------------------------------------------------------------------------------------------------------------------------GGCCCT------TACTCC---------GTCCCACACAGTGTACTACTATCG------------GCCCTACCAGGC------------------AACATCTACCTACACAAGCTCGAT---------------CAGGAGATAGGGAGGATCCGACAGAAGCACGAAATTCCGATTGTTCAGAGAATCAGATCGGTT---CTATTAAGGACAGGT---CGTATTGATGACCAAGAA---------------------AACTCTGGA------GAAGAAGCAAGCTTCAACGCT---CCCCAA---------------------------------------------------------------------------------------GACAACAGAGCCATC---ATTGTGGGGAGGGTAAAG------AGCATCCAA---CGCAAAGCG---------GCCTTTCATTCCCTT---GTTTCG---TCGTGGCAC---ACCCCC------CCC---ACAAGCACCCCC------CGGCGAAGGGGGGAC------CAGAAAACGCCTTTCGTTTTC------CCCCCTTCGTCG------------------GCCCTTGCCGCCTTCCTTAACAAGCCCTCGAGCCTCCTTTGC---------------------GCCGCCTTCCTCATA------GAAGCCGCCGGG---------------TTGACCCCG---------AAG------------------------------------------------------------------------------------------------------------------------------------------------------------------------------ACCGAATTC------TATGGT---------AGAGAA------CGC------------------------TGTAATATTAATTGG---------------------------------------------------------------------------------GCCATGAGAGACCTTATT---AAGTATTGCAAA------AGAAGGGGCCTGCTGATAGAGCTGGGTGGGGAG------GCGATA------CTAGTTATC---AGGTCAGAGAGACGCCTG------------------------------------------------------------------------------------GCCCGTAAGCTG---------GCCCCCTTAAAA---------ACCCAT---TACTTA------------TTAAGGATTTGTTACGCGCGATATGCCGACGACTCACTACTGGGAATCGTGGGTGCCGTAGAGCTTCTCATAGAAATACAAAAACGTATCACCCACTTCCTACAATCCGGCCTGAACCTT---TGG------GTAGGC---TCTGCAGGATCAACAACC---ATAGCTGCACGGAGTACGGTAGAATTCCCCGGTACGGTCATTCGGGAAGTC------------------------------------------------------------------------------------------------------------------------------------------------------------------------------------------------------------------------------------------------------------------------------CCTCCGAGGACG------------------------------------------------ACTCCCATACAATTCTTGCGAGAGCTGGAGAAGCGTCTACGGGTAAAGCACCGTATCCAT---ATA------ACT---GCTTGC---CACCTACGC---TCCGCC---ATCCATTCCAAGTTTAGG---GACCTA------GGGTTTAGTATCCCG---ATCAAACAGCTG---------ACGAAGGGG------------------------------------------------------------------------------------------------------------------------------------------------------------------------------------------------------------------------------------------------------------------------------------------------------------------------------------------------------------------------------------------------------------------------------------------------------ATGAGCGGAACA------GGGAGTCTACTGGACGCGGTTCAA------CTAGCG------------------------------------------------------------------GAGACTCTTGGAACAGCTGGAGTCAGA------AGTCCCCAAGTG------AGCGTATTATGG---------------GGGACCGTC---------------AAGCACATCCGG---------------------------CAAGGATCA---AGGGAGATC---------TCGTTGTTGCAT---AGCTCA---------------------------------------------------------------------------------GGTCGGAGCAACGTGCCATCGGAC---------------------------------------------------------------------------------GTTAACAAG------GCAGTCTCACGATCGGGC------------------------------------ATGAGTGTCCGGAAGTTG---TCATTGTATACTCCT------GCG------------GGTCGGAAG------------------------------------GCGGCGGGGGAAGGAGGGGGA---CACTGG------GCAGGATCTTTCAGCAGC------GAATTCCCCATA---------------CAGATAGAGGCGCCTATCAAAAAGATACTCCGAAGGCTTCGGGATCGAGGTATCATTAGCCGAAGAAGA------CCCTGGCCAATCCACGTGGCCTG---CTTGACGAAC---GTCAGCGACGGAGACATCGTAAATCGGTCCGCGGGCATCGCGATAAGTCCT---CTGTCCTACTACAGGTGCCGCGACAACCTTTACCAAGTCCGAACGATTGTCGACCACCTGATCCGCTGGTCTGCTATATTCACCCTAGCCCACA-----------------------------------------------------------------------------------------------------------------------------------------------------------------------------------------------------------------------
LAURcaly_Chimonanthus_praecox  ------------------------------------------------------------------------------------CCCGAATCCATTTACGATCCCGAGTTTCCAGACACATCGCACTTCCGCTCGGGTCGAGGCTGCCAC------------------TCGGCCCTAAGACGGATCAAA---GAAGAGTGGGGA---------------------------------------------------------------------------------------------------------------------------------------------------------------------------------------------------------------------------------------------------------ACCTCTCGC------TGGTTT---------TTGGAATTCGACATCAGG------AAGTGTTTTCACACC---------------------------------------------------ATCGACCGACAT------------CGACTCATCTCAATCTTTAAGGAAGAGATCGAC---------------GATCCCAAGTTCTTTTAC---------CCCACTCAGAAACTGTTTTCCGCCGGACGACTC------------------------------------------------------------------------------------------------------------------------------------------------------------------------------------------------------------------------------------------------------------------------------------------------------------------------------------------------------------------------------------------------------------------------------------------GTAGGAGGTGAGAAG------------------------------------------------------------------------------------------------------------------------------------------------------------------------------------------------------------GGCCCT------TACTCC---------GTCCCACACAGTGTACTACTATCG------------GCCCTACCAGGC------------------AACATCTACCTACACAAGCTCGAT---------------CAGGAGATAGGGAGGATCCGACAGAAGCACGAAATTCCGATTGTTCAGAGAATCAGATCGGTT---CTATTAAGGACAGGT---CGTATTGATGACCAAGAA---------------------AACTCTGGA------GAAGAAGCAAGCTTCAACGCT---CCCCAA---------------------------------------------------------------------------------------GACAACAGAGCCATC---ATTGTGGGGAGGGTAAAG------AGCATCCAA---CGCAAAGCG---------GCCTTTCATTCCCTT---GTTTCG---TCGTGGCAC---ACCCCC------CCC---ACAAGCACCCCC------CGGCGAAGGGGGGAC------CAGAAAACGCCTTTCGTTTTC------CCCCCTTCGTCG------------------GCCCTTGCCGCCTTCCTTAACAAGCCCTCGAGCCTCCTTTGC---------------------GCCGCCTTCCTCATA------GAAGCCGCCGGG---------------TTGACCCCG---------AAG------------------------------------------------------------------------------------------------------------------------------------------------------------------------------ACCGAATTC------TATGGT---------AGAGAA------CGC------------------------TGTAATATTAATTGG---------------------------------------------------------------------------------GCCATGAGAGACCTTATT---AAGTATTGCAAA------AGAAGGGGCCTGCTGATAGAGCTGGGTGGGGAG------GCGATA------CTAGTTATC---AGGTCAGAGAGACGCCTG------------------------------------------------------------------------------------GCCCGTAAGCTG---------GCCCCCTTAAAA---------ACCCAT---TACTTA------------TTAAGGATTTGTTACGCGCGATATGCCGACGACTCACTACTGGGAATCGTGGGTGCCGTAGAGCTTCTCATAGAAATACAAAAACGTATCACCCACTTCCTACAATCCGGCCTGAACCTT---TGG------GTAGGC---TCTGCAGGATCAACAACC---ATAGCTGCACGGAGTACGGTAGAATTCCCCGGTACGGTCATTCGGGAAGTC------------------------------------------------------------------------------------------------------------------------------------------------------------------------------------------------------------------------------------------------------------------------------CCTCCGAGGACG------------------------------------------------ACTCCCATACAATTCTTGCGAGAGCTGGAGAAGCGTCTACGGGTAAAGCACCGTATCCAT---ATA------ACT---GCTTGC---CACCTACGC---TCCGCC---ATCCATTCCAAGTTTAGG---GACCTA------GGGTTTAGTATCCCG---ATCAAACAGCTG---------ACGAAGGGG------------------------------------------------------------------------------------------------------------------------------------------------------------------------------------------------------------------------------------------------------------------------------------------------------------------------------------------------------------------------------------------------------------------------------------------------------ATGAGCGGAACA------GGGAGTCTACTGGACGCGGTTCAA------CTAGCG------------------------------------------------------------------GAGACTCTTGGAACAGCTGGAGTCAGA------AGTCCCCAAGTG------AGCGTATTATGG---------------GGGACCGTC---------------AAGCACATCCGG---------------------------CAAGGATCA---AGGGAGATC---------TCGTTGTTGCAT---AGCTCA---------------------------------------------------------------------------------GGTCGGAGCAACGTGCCATCGGAC---------------------------------------------------------------------------------GTTAACAAG------GCAGTCTCACGATCGGGC------------------------------------ATGAGTGTCCGGAAGTTG---TCATTGTATACTCCT------GCG------------GGTCGGAAG------------------------------------GCGGCGGGGGAAGGAGGGGGA---CACTGG------GCAGGATCTTTCAGCAGC------GAATTCCCCATA---------------CAGATAGAGGCGCCTATCAAAAAGATACTCCGAAGGCTTCGGGATCGAGGTATCATTAGCCGAAGAAGA------CCCTGGCCAATCCACGTGGCCTG---CTTGACGAAC---GTCAGCGACGGAGACATCGTAAATCGGTCCGCGGGCATCGCGATAAGTCCT---CTGTCCTACTACAGGTGCCGCGACAACCTTTACCAAGTCCGAACGATTGTCGACCACCTGATCCGCTGGTCTGCTATATTCACCCTAGCCCAC------------------------------------------------------------------------------------------------------------------------------------------------------------------------------------------------------------------------
LAURcaly_Idiospermum_australie -------------------------------------------------------------------------------------------------------------------ACACATCGCACTTCCGCTCGGGTCGAGGCTGCCAC------------------TCGGCCCTAAGACGGATCAAA---GAAGAGTGGGGA---------------------------------------------------------------------------------------------------------------------------------------------------------------------------------------------------------------------------------------------------------ACCTCTCGC------TGGTTT---------TTGGAATTCGACATCAGG------AAGTGTTTTCACACC---------------------------------------------------ATCGACCGACAT------------CGACTCATCTCAATCTTTAAGGAAGAGATCGAC---------------GATCCCAAGTTCTTTTAC---------CCCACTCAGAAACTGTTTTCCGCCGGACGACTC------------------------------------------------------------------------------------------------------------------------------------------------------------------------------------------------------------------------------------------------------------------------------------------------------------------------------------------------------------------------------------------------------------------------------------------GTAGTAGGTGAGAAG------------------------------------------------------------------------------------------------------------------------------------------------------------------------------------------------------------GGCCCT------TACTCC---------GTCCCACACAGTGTACTACTATCG------------GCCCTACCAGGC------------------AACATCTACCTACACAAGCTCGAT---------------CAGGAGATAGGGAGGATCCGACAGAAGCACGAAATTCCGATTGTTCAGAGAATCAGATCGGTT---CTATTAAGGACAGGT---CGTATTGATGACCAAGAA---------------------AACTCTGGA------GAAGAAGCAAGCTTCAACGCT---CCCCAA---------------------------------------------------------------------------------------GACAACAGAGCCATC---ATTGTGGGGAGGGTAAAG------AGCATCCAA---CGCAAAGCG---------GCCTTTCATTCCCTT---GTTTCG---TCGTGGCAC---ACCCCC------CCC---ACAAGCACCCCC------CGGCGAAGGGGGGAC------CAGAAAACGCCTTTCGTTTTC------CCCCCTTCGTCG------------------GCCCTTGCCGCCTTCCTTAACAAGCCCTCCAGCCTCCTTTGC---------------------GCCGCCTTCCTCATA------GAAGCCGCCGGG---------------TTGACCCCG---------AAG------------------------------------------------------------------------------------------------------------------------------------------------------------------------------ACCGAATTC------TATGGT---------AGAGAA------CGC------------------------TGTAATAAACATTGG---------------------------------------------------------------------------------GCCATGAGAGACCTTATG---TTGTATTGCAAA------AGAAGGGGCCTGCTGATAGAGCTGGGCGGGGAG------GCGATA------CTAGTTATC---AGGTCAGAGAGACGCCTG------------------------------------------------------------------------------------GCCCGTAAGCTG---------GCCCCCTTAAAA---------ACCCAT---TACTTA------------TTAAGGATTTGTTACGCGCGATATGCCGACGACTCACTACTGGGAATCGTGGGTGCCGTAGAGCTTCTCATAGAAATACAAAAACGTATCACCCACTTCCTACAATCCGGCCTGAACCTT---TGG------GTAGGC---TCTGCAGGATCAACAACC---ATAGCTGCACGGAGTACGGTAGAATTCCCCGGTACGGTCATTCGGGAAGTC------------------------------------------------------------------------------------------------------------------------------------------------------------------------------------------------------------------------------------------------------------------------------CCTCCGAGGACG------------------------------------------------ACTCCCATACAATTCTTGCGAGAGCTGGAGAAGCGTCTACGGGTAAAGCACCGTATCCAT---ATA------ACT---GCTTGC---CACCTACGC---TCCGCC---ATCCATTCCAAGTTTAGG---GACCTA------GGGTTTAGTATCCCG---ATCAAACAGCTG---------ACGAAGGGG------------------------------------------------------------------------------------------------------------------------------------------------------------------------------------------------------------------------------------------------------------------------------------------------------------------------------------------------------------------------------------------------------------------------------------------------------ATGAGCGGAACA------GGGAGTCTACTGGACGCGGTTCAA------CTAGCG------------------------------------------------------------------GAGACTCTTGGAACAGCTGGAGTCAGA------AGTCCCCAAGTG------AGCGTATTATGG---------------GGGACCGTC---------------AAGCACATCCGG---------------------------CAAGGATCA---AGGGAGATC---------TCGTTGTTGCAT---AGCTCA---------------------------------------------------------------------------------GGTCGGAGCAACGTGCCATCGGAC---------------------------------------------------------------------------------GTTAACAAG------GCAGTCTCACGATCGGGC------------------------------------ATGAGTGTCCGGAAGTTG---TCATTGTATACTCCT------GCG------------GGTCGGAAG------------------------------------GCGGCGGGGGAAGGAGGGGGA---CACTGG------GCAGGATCTTTCAGCAGC------GAATTCCCCATA---------------CAGATAGAGGCGCCTATCAAAAAGATACTCCGAAGGCTTCGGGATCGAGGTATCATTAGCCGAAGAAGA------CCCTGGCCAATCCACGTGGCCTG---CTTGACGAAC---GTCAGCGACGGAGACATCGTAAATCGGTCCGCGGGCATCGCGATAAGTCCT---CTGTCCTACTACAGGTGCCGCGACAACCTTTACCAAGTCCGAACGATTGTCGACCACCTGATCCGCTGGTCTGCTATATTCACCCTAGCCCACA-----------------------------------------------------------------------------------------------------------------------------------------------------------------------------------------------------------------------
LAURathe_Atherosperma_moschatu -----------------------------------AGTAGTTCTACCTATAGAAAAGATCATGAAAGAGGCGATCAGAATGGTACCCGAATCCATTTACGATCCCGAGTTTCCAGACACATCGCACTTCCGCTCGGGTCGAGGCAGCCAC------------------TCGGCCCTAAGACGGATCAAA---GAAGAGTGGGGA---------------------------------------------------------------------------------------------------------------------------------------------------------------------------------------------------------------------------------------------------------ACCTCTCGC------TGGTTT---------TTGGAATTCGACATCAGG------AAGTGTTTTCACACC---------------------------------------------------ATCGACCGACAT------------CGACTCATCCCAATCTTTAAGGAAGAGATCGAC---------------GATCCCAAGTTCTTTTAC---------CCCACTCAGAAACTGTTTTCCGCCGGACGACTC------------------------------------------------------------------------------------------------------------------------------------------------------------------------------------------------------------------------------------------------------------------------------------------------------------------------------------------------------------------------------------------------------------------------------------------GTAGGAGGTGAGAAG------------------------------------------------------------------------------------------------------------------------------------------------------------------------------------------------------------GGCCCT------TACTCC---------GTCCCACACAGTGTACTACTATCG------------GCCCTACCAGGC------------------AACATCTACCTACACAAGCTCGAA---------------AAGGAGATAGGGAAGATCCGACAGAAGCACGAAATTCCGATTGTTCAGAGAATCAGATCGGTT---CTATTAAGGACAGGT---CGTATTGATGACCAAGAA---------------------AACTCTGGA------GAAGAAGCAAGCTTCAACGCT---CCCCAA---------------------------------------------------------------------------------------GACAACAGAGCCATC---ATTGTGGGGAGGGTAAAG------AGCATCCAA---CGCAAAGCG---------GCCTTTCATTCCCTT---GTTTCG---TCGTTGCAC---ACCCCC------CCC---ACAAGCACCCCC------TGGCGAAGGGGGGAC------CAGAAAACGCCTTTCGTTTTC------CCCCCTTCGTCG------------------GCCCTTGCCGCCTTCCTTAACAAGCCCTCGAGCCTCCTTTGC---------------------GCCGCCTTCCTCATA------GAAGCCGCCGGG---------------TTGACCCCG---------AAG------------------------------------------------------------------------------------------------------------------------------------------------------------------------------GCCGAATTC------TATGGT---------AGAGAA------CGC------------------------TGTAATAATAATTGG---------------------------------------------------------------------------------GCCATGAGAGACCTTATT---AAGTATTGCAAA------AGAAGGGGCCTGCTGATAGAGCTGGGCGGGGAG------GCGATA------CTAGTTATC---AGGTCAGAGAGACGCCTG------------------------------------------------------------------------------------GCCCGTAAGCTG---------GCCCCCTTAAAT---------TACCAT---TACTTA------------ATAAGGATTTGTTACGCGCGATATGCCGACGACTCACTACTGGGAATCGTGGGTGCCGTAGAGCTTCTCATAGAAATACAAAAACGTATCACCCACTTCCTACAATCCGGCCTGAACCCT---TGG------GTAGGC---TCTGCAGGATCAACAACC---ATAGCTGCACGGAGTACGGTAGAATTCCCCGGTACGGTCATTCGGGAAGTC------------------------------------------------------------------------------------------------------------------------------------------------------------------------------------------------------------------------------------------------------------------------------CCTCCGAGGACG------------------------------------------------ACTCCCATACAATTCTTGCGAGAGCTGGAGAAGCGTCTACGGGTAAAGCACCGTATCCAT---ATA------ACT---GCTTGC---CACCTACGC---TCCGCC---ATCCATTCCAAGTTTAGG---GACCTA------GGTAATAGTATCCCG---ATCAAACAGCTG---------ACGAAGGGG------------------------------------------------------------------------------------------------------------------------------------------------------------------------------------------------------------------------------------------------------------------------------------------------------------------------------------------------------------------------------------------------------------------------------------------------------ATGAGCGGAACA------GGGAGTCTACTGGACGCGGTTCAA------CTAGCG------------------------------------------------------------------GAGACTCTTGGAACAGCTGGAGTAAGA------AGTCCCCAAGTG------AGCGTATTATGG---------------GGGACCGTC---------------AAGCACATCCGG---------------------------CAAGGATCA---AGGGAGATC---------TCGTTGTTGCAT---AGCTCA---------------------------------------------------------------------------------GGTCGGAGCAACGTGCCATCGGAC---------------------------------------------------------------------------------GTTCAACAG------GCAGTCTCACGATCGGGC------------------------------------ATGAGTGTCCGGAAGTTG---TCATTGTATACTCCC------GCG------------GGTCGGAAG------------------------------------GCGGCGGGGGAAGGAGGGGGA---CACTGG------GCAGGATCTTTCAGCAGC------GAATTCCCCATA---------------CAGATAGAGGCGCCTATCAAAAAGATACTCCGAAGGCTTCGGGATCGAGGTATCATTAGCCGAAGAAGA------CCCTGGCCAATCCACGTGGCCTG---CTTGACGAAC---GTCAGCGACGAAGACATCGTAAATCGGTCCGCGGGCATCGCGATAAGTCCT---CTGTCCTACTACAGGTGCCGCGACAACCTTTACCAAGTCCGAACGATTGTCGACCACCAGATCCGCTGGTCTGCTATATTCACCCCAGCCCACAAGCACAAATCCT-----------------------------------------------------------------------------------------------------------------------------------------------------------------------------------------------------------
LAURathe_Daphnandra_micrantha  ----------------------------------CAGTAGTTCTACCTATAGAAAAGATCATGAAAGAGGCGATCAGAATGGTACCCGAATCCATTTACGATCCCGAGTTTCCAGACACATCGCACTTCCGCTCGGGTCGAGGCTGCCAC------------------TCGGCCCTAAGACGGATCAAA---GAAGAGTGGGGA---------------------------------------------------------------------------------------------------------------------------------------------------------------------------------------------------------------------------------------------------------ACCTCTCGC------TGGTTT---------TTGGAATTCGACATCAGG------AAGTGTTTTCACACC---------------------------------------------------ATCGACCGACAT------------CGACTCATCCCAATCTTTAAGGAAGAGATCGAC---------------GATCCCAAGTTCTTTTAC---------CCCACTCAGAAACTGTTTTCCGCCGGACGACTC------------------------------------------------------------------------------------------------------------------------------------------------------------------------------------------------------------------------------------------------------------------------------------------------------------------------------------------------------------------------------------------------------------------------------------------GTAGGAGGTGAGAAG------------------------------------------------------------------------------------------------------------------------------------------------------------------------------------------------------------GGCCCT------TACTCC---------GTCCCACACAGTGTACTACTATCG------------GCCCTACCAGGC------------------AACATCTACCTACACAAGCTCGAA---------------AAGGAGATAGGGAAGATCCGACAGAAGCACGAAATTCCGATTGTTCAGAGAATAAGATCGGTT---CTATTAAGGACAGGT---CGTATTGATGACCAAGAA---------------------AACTCTGGA------GAAGAAGCAAGCTTCAACGCT---CCCCAA---------------------------------------------------------------------------------------GACAACAGAGCCATC---ATTGTGGGGAGGGTAAAG------AGCATCCAA---CGCAAAGCG---------GCCTTTCATTCCCTT---GTTTCG---TCGTTGCAC---ACCCCC------CCC---ACAAGCACCCCC------TGGCGAAGGGGGGAC------CAGAAAACGCCTTTCGTTTTC------CCCCCTTCGTCG------------------GCCCTTGCCGCCTTCCTTAACAAGCCCTCGAGCCTCCTTTGC---------------------GCCGCCTTCCTCATA------GAAGCCGCCGGG---------------TTGACCCCG---------AAG------------------------------------------------------------------------------------------------------------------------------------------------------------------------------GCCGAATTC------TATGGT---------AGAGAA------CGC------------------------TGTAATAATAATTGG---------------------------------------------------------------------------------GCCATGAGAGACCTTATT---AAGTATTGCAAA------AGAAGGGGCCTGCTGATAGAGCTGGGCGGGGAG------GCGATA------CTAGTTATC---AGGTCAGAGAGACGCCTG------------------------------------------------------------------------------------GCCCGTAAGCTG---------GCCCCCTTAAAT---------TACCAT---TACTTA------------ATAAGGATTTGTTACGCGCGATATGCCGACGACTCACTACTGGGAATCGTGGGTGCCGTAGAGCTTCTCATAGAAATACAAAAACGTATCACCCACTTCCTACAATCCGGCCTGAACCCT---TGG------GTAGGC---TCTGCAGGATCAACAACC---ATAGCTGCACGGAGTACGGTAGAATTCCCCGGTACGGTCATTCGGGAAGTC------------------------------------------------------------------------------------------------------------------------------------------------------------------------------------------------------------------------------------------------------------------------------CCTCCGAGGACG------------------------------------------------ACTCCCATACAATTCTTGCGAGAGCTGGAGAAGCGTCTACGGGTAAAGCACCGTATCCAT---ATA------ACT---GCTTGC---CACCTACGC---TCCGCC---ATCCATTCCAAGTTTAGG---GACCTA------GGTAATAGTATCCCG---ATCAAACAGCTG---------ACGAAGGGG------------------------------------------------------------------------------------------------------------------------------------------------------------------------------------------------------------------------------------------------------------------------------------------------------------------------------------------------------------------------------------------------------------------------------------------------------ATGAGCGGAACA------GGGAGTCTACTGGACGCGGTTCAA------CTAGCG------------------------------------------------------------------GAGACTCTTGGAACAGCTGGAGTAAGA------AGTCCCCAAGTG------AGCGTATTATGG---------------GGGACCGTC---------------AAGCACATCCGG---------------------------CAAGGATCA---AGGGAGATC---------TCGTTGTTGCAT---AGCTCA---------------------------------------------------------------------------------GGTCGGAGCAACGTGCCATCGGAC---------------------------------------------------------------------------------GTTCAACAG------GCAGTCTCACGATCGGGC------------------------------------ATGAGTGTCCGGAAGTTG---TCATTGTATACTCCC------GCG------------GGTCGGAAG------------------------------------GCGGCGGGGGAAGGAGGGGGA---CACTGG------GCAGGATCTTTCAGCAGC------GAATTCCCCATA---------------CAGATAGAGGCGCCTATCAAAAAGATACTCCGAAGGCTTCGGGATCGAGGTATCATTAGCCGAAGAAGA------CCCTGGCCAATCCACGTGGCCTG---CTTGACGAAC---GTCAGCGACGAAGACATCGTAAATCGGTCCGCGGGCATCGCGATAAGTCCT---CTGTCCTACTACAGGTGCCGCGACAACCTTTACCAAGTCCGAACGATTGTCGACCACCAGATCCGCTGGTCTGCTATATTCACCCCAGCCCACAAGCACAAATCCT-----------------------------------------------------------------------------------------------------------------------------------------------------------------------------------------------------------
LAURathe_Doryphora_sassafras_M ----------------------------------------------------------------------------------------------------------AGTTTCAGGACACATCGCACTTCCGCTCGGGTCGAGGCTGCCAC------------------TCGGCCCTAAGACGGATCAAA---GAAGAGTGGGGA---------------------------------------------------------------------------------------------------------------------------------------------------------------------------------------------------------------------------------------------------------ACCTCTCGC------TGGTTT---------TTGGAATTCGACATCAGG------AAGTGTTTTCACACC---------------------------------------------------ATCGACCGACAT------------CGACTCATCCCAATCTTTAAGGAAGAGATCGAC---------------GATCCCAAGTTCTTTTAC---------CCCACTCAGAAACTGTTTTCCGCCGGACGACTC------------------------------------------------------------------------------------------------------------------------------------------------------------------------------------------------------------------------------------------------------------------------------------------------------------------------------------------------------------------------------------------------------------------------------------------GTAGGAGGTGAGAAG------------------------------------------------------------------------------------------------------------------------------------------------------------------------------------------------------------GGCCCT------TACTCC---------GTCCCACACAGTGTACTACTATCG------------GCCCTACCAGGC------------------AACATCTACCTACACAAGCTCGAA---------------AAGGAGATAGGGAAGATCCGACAGAAGCACGAAATTCCGATTGTTCAGAGAATAAGATCGGTT---CTATTAAGGACAGGT---CGTATTGATGACCAAGAA---------------------AACTCTGGA------GAAGAAGCAAGCTTCAACGCT---CCCCAA---------------------------------------------------------------------------------------GACAACAGAGCCATC---ATTGTGGGGAGGGTAAAG------AGCATCCAA---CGCAAAGCG---------GCCTTTCATTCCCTT---GTTTCG---TCGTTGCAC---ACCCCC------CCC---ACAAGCACCCCC------TGGCGAAGGGGGGAC------CAGAAAACGCCTTTCGTTTTC------CCCCCTTCGTCG------------------GCCCTTGCCGCCTTCCTTAACAAGCCCTCGAGCCTCCTTTGC---------------------GCCGCCTTCCTCATA------GAAGCCGCCGGG---------------TTGACCCCG---------AAG------------------------------------------------------------------------------------------------------------------------------------------------------------------------------GCCGAATTC------TATGGT---------AGAGAA------CGC------------------------TGTAATAATAATTGG---------------------------------------------------------------------------------GCCATGAGAGACCTTATT---AAGTATTGCAAA------AGAAGGGGCCTGCTGATAGAGCTGGGCGGGGAG------GCGATA------CTAGTTATC---AGGTCAGAGAGACGCCTG------------------------------------------------------------------------------------GCCCGTAAGCTG---------GCCCCCTTAAAT---------TACCAT---TACTTA------------ATAAGGATTTGTTACGCGCGATATGCCGACGACTCACTACTGGGAATCGTGGGTGCCGTAGAGCTTCTCATAGAAATACAAAAACTTATCACCCACTTCCTACAATCCGGCCTGAACCCT---TGG------GTAGGC---TCTGCAGGATCAACAACC---ATAGCTGCACGGAGTACGGTAGAATTCCCCGGTACGGTCATTCGGGAAGTC------------------------------------------------------------------------------------------------------------------------------------------------------------------------------------------------------------------------------------------------------------------------------CCTCCGAGGACG------------------------------------------------ACTCCCATACAATTCTTGCGAGAGCTGGAGAAGCGTCTACGGGTAAAGCACCGTATCCAT---ATA------ACT---GCTTGC---CACCTACGC---TCCGCC---ATCCATTCCAAGTTTAGG---GACCTA------GGTAATAGTATCCCG---ATCAAACAGCTG---------ACGAAGGGG------------------------------------------------------------------------------------------------------------------------------------------------------------------------------------------------------------------------------------------------------------------------------------------------------------------------------------------------------------------------------------------------------------------------------------------------------ATGAGCGGAACA------GGGAGTCTACTGGACGCGGTTCAA------CTAGCG------------------------------------------------------------------GAGACTCTTGGAACAGCTGGAGTAAGA------AGTCCCCAAGTG------AGCGTATTATGG---------------GGGACCGTC---------------AAGCACATCCGG---------------------------CAAGGATCA---AGGGAGATC---------TCGTTGTTGCAT---AGCTCA---------------------------------------------------------------------------------GGTCGGAGCAACGTGCCATCGGAC---------------------------------------------------------------------------------GTTCAACAG------GCAGTCTCACGATCGGGC------------------------------------ATGAGTGTCCGGAAGTTG---TCATTGTATACTCCC------GCG------------GGTCGGAAG------------------------------------GCGGCGGGGGAAGGAGGGGGA---CACTGG------GCAGGCTCTTTCAGCAGC------GAATTCCCCATA---------------CAGATAGAGGCGCCTATCAAAAAGATACTCCGAAGGCTTCGGGATCGAGGTATCATTAGCCGAAGAAGA------CCCTGGCCAATCCACGTGGCCTG---CTTGACGAAC---GTCAGCGACGAAGACATCGTAAATCGGTCCGCGGGCATCGCGATAAGTCCT---CTGTCCTACTACAGGTGCCGCGACAACCT----------------------------------------------------------------------------------------------------------------------------------------------------------------------------------------------------------------------------------------------------------------------------------------
LAURsipa_Siparuna_decipiens_Mt ----------------------------------CAGTAGTTCTACCTATAGAAAAGATCATGAAAGAGGCGATCAGAATGGTACCCGAATCCATTTACGATCCCGAGTTTCCAGACACATCGCACTTCCGCTCGGGTCGAGGCTGCCAC------------------TCGGCCCTAAGACGGATCAAA---GAAGAGTGGGGA---------------------------------------------------------------------------------------------------------------------------------------------------------------------------------------------------------------------------------------------------------ACCTCTCGC------TGGTTT---------TTGGAATTCGACATCAGG------AAGTGTTTTCACACC---------------------------------------------------ATCGACCGACAT------------CGACTCATCCCAATCTTGAAGGAAGAGATCGAC---------------GATCCCAAGTTCTTTTAC---------CCCGCTCAGAAACAGTTTTCCGCCGGACGACTC------------------------------------------------------------------------------------------------------------------------------------------------------------------------------------------------------------------------------------------------------------------------------------------------------------------------------------------------------------------------------------------------------------------------------------------GTAGGAGGTGAGAAG------------------------------------------------------------------------------------------------------------------------------------------------------------------------------------------------------------GGCCCT------TACTCC---------GTCCCACACAGTGTACTACTATCG------------GCCCTACCAGGC------------------AACATCTACCTACACAAGCTCGAA---------------AAGGAGATAGGGAAGATCCGACAGAAGCACGAAATTCCGATTGTTCAGAGAATAAGATCGGTT---TTCTTAAGGACAGGT---CGTATTGATGACCAAGAA---------------------AACTCTGGA------GAAGAAGCAAGCTTCAACGCT---CCCCAA---------------------------------------------------------------------------------------GACAACAGAGCCATC---ATTGTGGGGAGGGTAAAG------AGCATCCAA---CGCAAAGCG---------GCCTTTCATTCCCTT---GTTTCG---TCGTTGCAC---ACCCCC------CCC---ACAAGCACCCCC------TGGCGAAGGGGGGAC------CAGAAAACGCCTTTCGTTTTC------CCCCCATCGTCG------------------GCCCTTGCCGCCTTCCTTAACAAGCCCTCGAGCCTCCTTTGC---------------------GCCGCCTTCCTCATA------GAAGCCGCCGGG---------------TTGACCCCG---------AAG------------------------------------------------------------------------------------------------------------------------------------------------------------------------------GCCGAATTC------TATGGT---------AGAGAA------CGC------------------------TGTAATAATAATTGG---------------------------------------------------------------------------------GCCATGAGAGACCTTATT---AAGTATTGCAAA------AGATGGGGCCTGCTGATAGAGCTGGGCGGGGAG------GCGATA------CTAGTTATC---AGGTCAGAGAGACGCCTG------------------------------------------------------------------------------------GCCCGTAAGCTG---------GCCCCCTTAAAT---------TACCAT---TACTTA------------ATAAGGATTTGTTACGCGCGATATGCCGACGACTCACTACTGGGAATCGTGGGTGCCGTAGAGCTTCTCATAGAAATACAAAAACGTATCACCCACTTCCTACAATCCGGCCTTAACCCT---TGG------GTAGGC---TCTGCAGGATCAACAACC---ATAGCTGCACGGAGTACGGTAGAATTCCCCGGTACGGTCATTCGGGAAGTC------------------------------------------------------------------------------------------------------------------------------------------------------------------------------------------------------------------------------------------------------------------------------CCTCCGAGGACA------------------------------------------------ACTCCCATACAATTCTTGCGAGAGCTGGAGAAGCGTATACGGGTAAAGCACCGTATCCAT---ATA------ACA---GCTTGC---CACCTACGC---TCCGCC---ATCCATTCAAAGTTTGGG---GACCTA------GGTAATAGTATCCCG---ATCAAACAGCTG---------ACGAAGGGG------------------------------------------------------------------------------------------------------------------------------------------------------------------------------------------------------------------------------------------------------------------------------------------------------------------------------------------------------------------------------------------------------------------------------------------------------ATGAGCGGAACA------GGGAGTCTACTGGACGCGGTTCAA------CTAGCG------------------------------------------------------------------GAGACTCTTGGAACAGCTGGAGTAAGA------AGTCCCCAAGTG------AGCGTATTATGG---------------GGGACCGTA---------------AAGCACATCCGG---------------------------CAAGGATCA---AGGGAGATC---------TCGTTGTTGCAT---AGCTCA---------------------------------------------------------------------------------GGTCGGAGCAACGTGCCATCGGAC---------------------------------------------------------------------------------GTTCAACAG------GCAGTCTCACGATCGGGC------------------------------------ATGAGTGTCCGGAAGTTG---TCATTGTATACTCCC------GCG------------GGTCGGATG------------------------------------GCGGCGGGGGAAGGAGGGGGA---CACTGG------GCAGGATCTTTCAGCAGC------GAATTCCCCATA---------------CAGATAGAGGCGCCTATCAAAAAGATACTCCGAAGGCTTCGGGATCGAGGTATCATTAGCCGAAGAAGA------CCCTGGCCAATCCACGTGGCCTG---CTTGACGAAC---GTCAGCGACGAAGACATCGTAAATCGGTCCGCGGGCATCGCGATAAGTCCT---CTGTTCTACTACAGGTGCCGCGACAACCTTTACCAAGTCCGAACGATTGTCGACCACCAGATCCGCTGGTCTGCTATATTCACCCTAGCCCACAAGCACAAATC-------------------------------------------------------------------------------------------------------------------------------------------------------------------------------------------------------------
LAURmoni_Hedycarya_arborea_Mt  ----------------------------------------------------------------------CGATCAGAATGGTACCCGAATCCATTTACGATCCCGAGTTTCCAGACACATCGCACTTCCGCTCGGGTCGAGGCTGCCAC------------------TCGGCCCTAAGACGGATCAAA---TCAGAGTGGGGA---------------------------------------------------------------------------------------------------------------------------------------------------------------------------------------------------------------------------------------------------------ACCTCTCTA------AGGTTT---------TTGGAATTCGACATCCGG------AAGTGTTTTCACACC---------------------------------------------------ATCGACCGACAT------------CGGCTCATCCCCTTCTTTAAGGAAGAGATCGAC---------------GATCCCAAGTTCTTTTAC---------CCCACTCAGAAACTGTTTTCCGCCGGACGACTC------------------------------------------------------------------------------------------------------------------------------------------------------------------------------------------------------------------------------------------------------------------------------------------------------------------------------------------------------------------------------------------------------------------------------------------GTAGGAGGTGAGAAG------------------------------------------------------------------------------------------------------------------------------------------------------------------------------------------------------------GGCCCT------TACTCC---------GTCCCACACAGTGTACTACTATCG------------GCCCTACCAGGC------------------AACATCTACCTACACAAGCTCGAT---------------CAGGAGATAGGGAGGATCCGACAGAAGCACGAAATTCCTATTGTTCAGAGAATCAGATCGGTT---CTATTAAGGACAGGT---CGTATTGATGACCAAGAA---------------------AACTCTGGA------GAAGAAGCAAGCTTCAACGCT---CCCCAA---------------------------------------------------------------------------------------GACAACAGAGCCATC---ATTGTGGGGAGGGTAAAG------AGCATCCAA---CGCAAAGCG---------GCCTTTCATTCCCTT---GTTTCG---TCGTGGCAC---ACCCCC------CCC---ACAAGCACCCCC------GGGCGAAGGGGGGAC------CAGAAAACGCCTTTAGTTTTC------CCCCCTTCGTCG------------------GCCCTTGCCGCCTTCCTTAACAAGCCCTCGAGCCTCCTTTGC---------------------GCCGCCTTCCTCATA------GAAGCCGCCGGG---------------TTGACCCCG---------AAG------------------------------------------------------------------------------------------------------------------------------------------------------------------------------GCCGAATTC------TATGGT---------AGAGAA------CGC------------------------TGTAATAATAATTGG---------------------------------------------------------------------------------GCCATGAGAGACCTTATT---AAGTATTGCAAA------AGAAGGGGCCTGCTGATAGAGCTGGGCGGGGAG------GCGATA------CTAGTTATC---AGGTCAGAGAGACGCCTG------------------------------------------------------------------------------------GCCCGTAAGCTG---------GCCCCCTTAAAT---------TACCAT---TACTTA------------ATAAGGATTTGTTACGCGCGATATGCCGACGACTCACTACTGGGAATCGTGGGTGCCGTAGAGCTTCTCATAGAAATACAAAAACGTATCACCCACTTCCTACAATCCGGCCTGAACCCT---TGG------GTAGGC---TCTGCAGGATCAACAACC---ATAGCTGCACGGAGTACGGTAGAATTCCCCGGTACGGTCATTCGGGAAGTC------------------------------------------------------------------------------------------------------------------------------------------------------------------------------------------------------------------------------------------------------------------------------CCTCCGAGGACG------------------------------------------------ACTCCCATACAATTCTTGCGAGAGCTGGAGAAGCGTCTACGGGTAAAGCACCGTATCCAT---ATA------ACT---GCTTGC---CACCTACGC---TCCGCC---ATCCATTCCAAGTGGCGG---GACCTA------GGTAATAGTATCCCG---ATCAAACAGCTG---------ACGAAGGGG------------------------------------------------------------------------------------------------------------------------------------------------------------------------------------------------------------------------------------------------------------------------------------------------------------------------------------------------------------------------------------------------------------------------------------------------------ATGAGCGGAACA------GGGAGTCTACTGGACGCGGTTCAA------CTAGCG------------------------------------------------------------------GAGACTCTTGGAACAGCTGGAGTCAGA------AGTCCCCAAGTG------AGCGTATTATGG---------------GGGACCGTC---------------AAGCACATCCGG---------------------------CAAGGATCA---AGGGAGATC---------TCGTTGTTGCAT---AGCTCA---------------------------------------------------------------------------------GGTCGGAGCAACGTGCCATCGGAC---------------------------------------------------------------------------------GTTCAACAG------GCAGTCTCACGATCGGGC------------------------------------ATGAGTGTCCGGAAGTTG---TCATTGTATACTCCC------GCG------------GGTCGGAAG------------------------------------GCGGCGGGGGAAGGAGGGGGA---CACTGG------GCAGGATCTTTCAGCAGC------GAATTCCCCATA---------------CAGATAGAGGCGCCTATCAAAAAGATACTCCGAAGGCTTCGGGATCGAGGTATCATTAGCCGAATCAGA------CCATGGCCAATCCACGTGGCCTG---CTTGACGAAC---GTCAGCGACGGAGACATCGTAAATCGGTCCGCGGGCATCGCGATAAGTCCT---CTGTCCTACTACAGGTGCCGCGACAACCTTTACCAAGTCCGAACGATTGTCGACCACCAGATCCGCTGGTCTGCTATATTCACCCTAGCCCAC------------------------------------------------------------------------------------------------------------------------------------------------------------------------------------------------------------------------
LAURmoni_Palmeria_scandens_Mt  ----------------------------------CAGTAGTTCTACCTATAGAAAAGATCATGAAAGAGGCGATCAGAATGGTACCCGAATCCATTTACGATCCCGAGTTTCCAGACACATCGCACTTCCGCTCGGGTCGAGGCTGCCAC------------------TCGGCCCTAAGACGGATCAAA---GAAGAGTGGGGA---------------------------------------------------------------------------------------------------------------------------------------------------------------------------------------------------------------------------------------------------------ACCTCTCGC------TGGTTT---------TTGGAATTCGACATCCGG------AAGTGTTTTCACACC---------------------------------------------------ATCGACCGACAT------------CGACTCATCCCAATCTTTAAGGAAGAGATCGAC---------------GATCCCAAGTTCTTTTAC---------CCCACTCAGAAACTGTTTTCCGCCGGACGACTC------------------------------------------------------------------------------------------------------------------------------------------------------------------------------------------------------------------------------------------------------------------------------------------------------------------------------------------------------------------------------------------------------------------------------------------GTAGGAGGTGAGAAG------------------------------------------------------------------------------------------------------------------------------------------------------------------------------------------------------------GGCCCT------TACTCC---------GTCCCACACAGTGTACTACTATCG------------GCCCTACCAGGC------------------AACATCTACCTACACAAGCTCGAT---------------CAGGAGATAGGGAGGATCCGACAGAAGCACGAAATTCCGATTGTTCAGAGAATAAGATCGGTT---CTATTAAGGACAGGT---CGTATTGATGACCAAGAA---------------------AACTCTGGA------GAAGAAGCAAGCTTCAACGCT---CCCCAA---------------------------------------------------------------------------------------GACAACAGAGCCATC---ATTGTGGGGAGGGTAAAG------AGCATCCAA---CGCAAAGCG---------GCCTTTCATTCCCTT---GTTTCG---TCGTGGCAC---ACCCCC------CCC---ACAAGCACCCCC------GGGCGAAGGGGGGAC------CAGAAAACGCCTTTCGTTTTC------CCCCCTTCGTCG------------------GCCCTTGCCGCCTTCCTTAACAAGCCCTCGAGCCTCCTTTGC---------------------GCCGCCTTCCTCATA------GAAGCCGCCGGG---------------TTGACCCCG---------AAG------------------------------------------------------------------------------------------------------------------------------------------------------------------------------GCCGAATTC------TATGGT---------AGAGAA------CGC------------------------TGTAATAATAATTTG---------------------------------------------------------------------------------GCCATGAGAGACCTTATT---AAGTATTGCAAA------AGAAGGGGCCTGCTGATAGAGCTGGGCGGGGAG------GCGATA------CTAGTTATC---AGGTCAGAGAGACGCCTG------------------------------------------------------------------------------------GCCCGTAAGCTG---------GCCCCCTTAAAT---------TACCAT---TACTTA------------ATAAGGATTTGTTACGCGCGATATGCCGACGACTCACTACTGGGAATCGTGGGTGCCGTAGAGCTTCTCATAGAAATACAAAAACGTATCACCCACTTCCTACAATCCGGCCTGAACCCT---TGG------GTAGGC---TCTGCAGGATCAACAACC---ATAGCTGCACGGAGTACGGTAGAATTCCCCGGTACGGTCATTCGGGAAGTC------------------------------------------------------------------------------------------------------------------------------------------------------------------------------------------------------------------------------------------------------------------------------CCTCCGAGGACG------------------------------------------------ACTCCCATACAATTCTTGCGAGAGCTGGAGAAGCGTCTACGGGTAAAGCACCGTATCCAT---ATA------ACT---GCTTGC---CACCTACGC---TCCGCC---ATCCATTCCAAGTTTAGG---GACCTA------GGTAATAGTATCCCG---ATCAAACAGCTG---------ACGAAGGGG------------------------------------------------------------------------------------------------------------------------------------------------------------------------------------------------------------------------------------------------------------------------------------------------------------------------------------------------------------------------------------------------------------------------------------------------------ATGAGCGGAACA------GGGAGTCTACTGGACGCGGTTCAA------CTAGCG------------------------------------------------------------------GAGACTCTTGGAACAGCTGGAGTCAGA------AGTGCCCAAGTG------AGCGTATTATGG---------------GGGACCGTC---------------AAGCACATCCGG---------------------------CAAGGATCA---AGGGAGATC---------TCGTTGTTGCAT---AGCTCA---------------------------------------------------------------------------------GGTCGGAGCAACGTGCCATCGGAC---------------------------------------------------------------------------------GTTCAACAG------GCAGTCTCACGATCGGGC------------------------------------ATGAGTGTCCGGAAGTTG---TCATTGTATACTCCC------GCG------------GGTCGGAAG------------------------------------GCGGCGGGGGAAGGAGGGGGA---CACTGG------GCAGGATCTTTCAGCAGC------GAATTCCCCATA---------------CAGATGGAGGCGCCTATCAAAAAGATACTCCGAAGGCTTCGGGATCGAGGTATCATTAGCCGAAGAAGA------CCCTGGCCAATCCACGTGGCCTG---CTTGACGAAC---GTCAGCGACGGAGACATCGTAAATCGGTCCGCGGGCATCGCGATAAGTCCT---CTGTCCTACTACAGGTGCCGCGACAACCTTTACCAAGTCCGAACGATTGTCGACCACCAGATCCGCTGGTCTGCTATATTCACCCCAGCCCACAAGCACAAATC-------------------------------------------------------------------------------------------------------------------------------------------------------------------------------------------------------------
LAURmoni_Peumus_boldus_Mt_AF19 --------------------------------------------------------------------------------------------------------CGAGTTTCAGGACACATCGCACTTCCGCTCGGGTCGAGGCTGCCAC------------------TCGGCCCTAAGACGGATCAAA---GAAGAGTGGGGA---------------------------------------------------------------------------------------------------------------------------------------------------------------------------------------------------------------------------------------------------------ACCTCTCGC------TGGTTT---------TTGGAATTCGACATCCGG------AAGTGTTTTCACACC---------------------------------------------------ATCGACCGACAT------------CGACTCATCCCAATCTTTAAGGAAGAGATCGAC---------------GATCCCAAGTTCTTTTAC---------CCCACTCAGAAACTTTTTTCCGCCGGACGACTC------------------------------------------------------------------------------------------------------------------------------------------------------------------------------------------------------------------------------------------------------------------------------------------------------------------------------------------------------------------------------------------------------------------------------------------GTAGGAGGTGAGAAG------------------------------------------------------------------------------------------------------------------------------------------------------------------------------------------------------------GGCCCT------TACTCC---------GTCCCACACAGTGTACTACTATCG------------GCCCTACCAGGC------------------AACATCTACCTACACAAGCTCGAT---------------CAGGAGATAGGGAGGATCCGACAGAAGCACGAAATTCCGATTGTTCAGAGAATAAGATCGGTT---CTATTAAGGACAGGT---CGTATTGATGACCAAGAA---------------------AACTCTGGA------GAAGAAGCAAGCTTCAACGCT---CCCCAA---------------------------------------------------------------------------------------GACAACAGAGCCATC---ATTGTGGGGAGGGTAAAG------AGCATCCAA---CGCAAAGCG---------GCCTTTCATTCCCTT---GTTTCG---TCGTGGCAC---ACCCCC------CCC---ACAAGCACCCCC------GGGCGAAGGGGGGAC------CAGAAAACGCCTTTAGTTTTC------CCCCCTTCGTCG------------------GCCCTTGCCGCCTTCCTTAACAAGCCCTCGAGCCTCCTTTGC---------------------GCCGCCTTCCTCATA------GAAGCCGCCGGG---------------TTGACCCCG---------AAG------------------------------------------------------------------------------------------------------------------------------------------------------------------------------GCCGAATTC------TATGGT---------AGAGAA------CGC------------------------TGTAATAATAATTGG---------------------------------------------------------------------------------GCCATGAGAGACCTTATT---AAGTATTGCAAA------AGAAGGGGCCTGCTGATAGAGCTGGGCGGGGAG------GCGATA------CTAGTTATC---AGGTCAGAGAGACGCCTG------------------------------------------------------------------------------------GCCCGTAAGCTG---------GCCCCCTTAAAT---------TACCAT---TACTTA------------ATAAGGATTTGTTACGCGCGATATGCCGACGACTCACTACTGGGAATCGTGGGTGCCGTAGAGCTTCTCATAGAAATACAAAAACGTATCACCCACTTCCTACAATCCGGCCTGAACCCT---TGG------GTAGGC---TCTGCAGGATCAACAACC---ATAGCTGCACGGAGTACGGTAGAATTCCCCGGTACGGTCATTCGGGAAGTC------------------------------------------------------------------------------------------------------------------------------------------------------------------------------------------------------------------------------------------------------------------------------CCTCCGAGGACG------------------------------------------------ACTCCCATACAATTCTTGCGAGAGCTGGAGAAGCGTCTACGGGTAAAGCACCGTATCCAT---ATA------ACT---GCTTGC---CACCTACGC---TCCGCC---ATCCATTCAAAGTTTAGG---GACCTA------GGTAATAGTATCCCG---ATCAAACAGCTG---------ACGAAGGGG------------------------------------------------------------------------------------------------------------------------------------------------------------------------------------------------------------------------------------------------------------------------------------------------------------------------------------------------------------------------------------------------------------------------------------------------------ATGAGCGGAACA------GGGAGTCTACTGGACGCGGTTCAA------CTAGCG------------------------------------------------------------------GAGACTCTTGGAACAGCTGGAGTCAGA------AGTCCCCAAGTG------AGCGTATTATGG---------------GGGACCGTC---------------AAGCACATCCGG---------------------------CAAGGATCA---AGGGAGATC---------TCGTTGTTGCAT---AGCTCA---------------------------------------------------------------------------------GGTCGGAGCAACGTGCCATCGGAC---------------------------------------------------------------------------------GTTCAACAG------GCAGTCTCACGATCGGGC------------------------------------ATGAGTGTCCGGAAGTTG---TCATTGTATACTCCC------GCG------------GGTCGGAAG------------------------------------GCGGCGGGGGAAGGAGGGGGA---CACTGG------GCAGGATCTTTCAGCAGC------GAATTCCCCATA---------------CAGATGGAGGCGCCTATCAAAAAGATACTCCGAAGGCTTCGGGATCGAGGTATCATTAGCCGAAGAAGA------CCCTGGCCAATCCACGTGGCCTG---CTTGACGAAC---GTCAGCGACGGAGACATCGTAAATCGGTCCGCGGGCATCGCGATAAGTCCT---CTGTCCTACTACAGGTGCTGCGACAACCT----------------------------------------------------------------------------------------------------------------------------------------------------------------------------------------------------------------------------------------------------------------------------------------
[truncated: 2,804,258 more chars]
