# Supplementary material for: Extensive variation in synonymous substitution rates in mitochondrial genes of seed plants
Source: BMC Evol Biol. 2007 Aug 9;7:135. doi: 10.1186/1471-2148-7-135 (PMC1973135; doi:10.1186/1471-2148-7-135)
Supplement: Additional file 3 — Data sets. Data sets 1–7 are in nexus format and contain sequences used in the analyses of atp1, cox1, matR, 5-Gene combined, SSU rDNA, LSU rDNA, and matK, respectively. These seven data sets are provided as a tar archive compressed with gzip. [file 1471-2148-7-135-S3.tgz › DS5-SSU.nex]

#NEXUS 

Begin data;
	Dimensions ntax=32 nchar=3229;
	Format datatype=dna symbols="ABCDEFGHIKLMNPQRSTUVWXYZ" gap=-;
	Matrix
[                                       10        20        30        40        50        60        70        80        90        100       110       120       130       140       150       160       170       180       190       200       210       220       230       240       250       260       270       280       290       300       310       320       330       340       350       360       370       380       390       400       410       420       430       440       450       460       470       480       490       500       510       520       530       540       550       560       570       580       590       600       610       620       630       640       650       660       670       680       690       700       710       720       730       740       750       760       770       780       790       800       810       820       830       840       850       860       870       880       890       900       910       920       930       940       950       960       970       980       990       1000      1010      1020      1030      1040      1050      1060      1070      1080      1090      1100      1110      1120      1130      1140      1150      1160      1170      1180      1190      1200      1210      1220      1230      1240      1250      1260      1270      1280      1290      1300      1310      1320      1330      1340      1350      1360      1370      1380      1390      1400      1410      1420      1430      1440      1450      1460      1470      1480      1490      1500      1510      1520      1530      1540      1550      1560      1570      1580      1590      1600      1610      1620      1630      1640      1650      1660      1670      1680      1690      1700      1710      1720      1730      1740      1750      1760      1770      1780      1790      1800      1810      1820      1830      1840      1850      1860      1870      1880      1890      1900      1910      1920      1930      1940      1950      1960      1970      1980      1990      2000      2010      2020      2030      2040      2050      2060      2070      2080      2090      2100      2110      2120      2130      2140      2150      2160      2170      2180      2190      2200      2210      2220      2230      2240      2250      2260      2270      2280      2290      2300      2310      2320      2330      2340      2350      2360      2370      2380      2390      2400      2410      2420      2430      2440      2450      2460      2470      2480      2490      2500      2510      2520      2530      2540      2550      2560      2570      2580      2590      2600      2610      2620      2630      2640      2650      2660      2670      2680      2690      2700      2710      2720      2730      2740      2750      2760      2770      2780      2790      2800      2810      2820      2830      2840      2850      2860      2870      2880      2890      2900      2910      2920      2930      2940      2950      2960      2970      2980      2990      3000      3010      3020      3030      3040      3050      3060      3070      3080      3090      3100      3110      3120      3130      3140      3150      3160      3170      3180      3190      3200      3210      3220       ]
[                                       .         .         .         .         .         .         .         .         .         .         .         .         .         .         .         .         .         .         .         .         .         .         .         .         .         .         .         .         .         .         .         .         .         .         .         .         .         .         .         .         .         .         .         .         .         .         .         .         .         .         .         .         .         .         .         .         .         .         .         .         .         .         .         .         .         .         .         .         .         .         .         .         .         .         .         .         .         .         .         .         .         .         .         .         .         .         .         .         .         .         .         .         .         .         .         .         .         .         .         .         .         .         .         .         .         .         .         .         .         .         .         .         .         .         .         .         .         .         .         .         .         .         .         .         .         .         .         .         .         .         .         .         .         .         .         .         .         .         .         .         .         .         .         .         .         .         .         .         .         .         .         .         .         .         .         .         .         .         .         .         .         .         .         .         .         .         .         .         .         .         .         .         .         .         .         .         .         .         .         .         .         .         .         .         .         .         .         .         .         .         .         .         .         .         .         .         .         .         .         .         .         .         .         .         .         .         .         .         .         .         .         .         .         .         .         .         .         .         .         .         .         .         .         .         .         .         .         .         .         .         .         .         .         .         .         .         .         .         .         .         .         .         .         .         .         .         .         .         .         .         .         .         .         .         .         .         .         .         .         .         .         .         .         .         .         .         .         .         .         .         .         .         .         .         .         .         .         .         .         .         .         .         .         .         .         .         .         .         .         .         .         .         .         .         .         .         .         .         .         .         .         .         .         .         .         .         .         .         .         .         .         .         .         .         .         .         .         .         .         .         .         .          ]
CYCAzami_Zamia_integrifolia_Mt TTGAGAACAAAGTGGC-GAACGGGTGCGTAACGCGTGGGAA--TCTGCCGAACAGTTCGGGC----CAAATCCTGAG---TAAGCG-----------------------------------------------------------------------------------------------------------------------------------------------------------------------------------------------------------AAAGCT---AAAAAGCGCTGTTTGATGAGCCCGCGTAGTATTAGGTAGTTGGT-TGGGTAAGGGC--------TGACCAA-GCCAATGATGCTTAGCTGGTCTTTTCGGATGATCAGCCACACTGGG-ACTGAGACACGGCCCGGACTCCCACAG--GGGGCAGCAGTGGGGAATCTTGGACAATGGGCGAA---AGCCCGATCCAGCAATATCGCGTGAGTG----AAGA--------------------------------------AGGGCAATGCCGCTCGTAAA-GCTCTTTCGTCGAGTGCGCGAT--------------CATGACAGG---------------------ACTCGAGG------------AAGAAGCCCCGGCTAACT-CCGTGCCAGCAGCCGCGGTAAGACGGGGGGGGCAAGTGTTATTCGGAATGACTGGGCGTAAAGGGCACGTAGGCGGTGGA-TC---------GGGTTGAAAGTGAAAGTCGCCA-GGGACTGGCGGGATGCTTCCGAAACCAATTCACTT----------------------------------------------------------------------------------------------------------------------------------------------------------------------------------------------------------------------------------------------------------------------------------------------------------------------------------------------------------------------------------------------------------------------------------------------------------------------------------------------------------------GAGTG--AGATAGGGGAGAGTGGAATTTCGTGTG-TAGG-GGTAAAATCCGGAGATATACG-AAGGAACGCCAAAAGCGAAGGCAGCTCTCTGGGTCTCTACCGACGCTGGG-GTGCGAAAGCATGGGG-AGCAAACAGGATCAGATACCCTGGTAGTCCATGCCGTGAACGATGAGTGTTCGTC-CCTGG-----TCTA------------------------------CGATCAGGGGCC-CAGCTAACGCGTTTAACACTCCGCCTGGGGAGTACGGTCGCAAGACTGAAACTCAAAGGAATTGACGGGGGCCTGCACAAGCGGTGGAGCATGTGGTTTAATTCGATACAACGCGCAAA-ACCTTTCCAGCCCTTGA-CATAT---GAACAGGTGTGCCTGTCCT-------TAACGGGATGGTAC----GAG--------------------------------------------------------------------------------------------------------------------------------------------------AATTCATACAGGTGCTGCATGGCTGTCGTCAGCTCGTGTCGTGAGATGTTTGGTTAAGTCCTAT----AACGAGCGAAACCCTCGCTTT---GTGTTGCTGAGACATGCGCC---TAAGGATCAATGTCATCGAGGACCCTTGATAGAGGGTCGGAGAAGAAGAGCATGCGAGCCGGTGGTGTGGGGAGTAGTGGTACGCCCCGCCAAAACATGAGTATGTGTTCAGGATTAGGAACCGGGATTGATGACACTCCGGAACAG--------------------------------------------------------------------------------------------------------------------------------------------------------------------------------------------------------------------------------------------------------------------------------------------------------------------------------------------------------------------------------------------------------------------------------------------------AAAGGTGCGTGCTGCACTCACAAGGGACTGCCAGT-GATATACCGGAGGAAGGTGGGGATGACGTCAAGTCCGCATGGCCCTTATGGGCTGGGCCACA-CACGTGCTACAATGGCAATT--ACAAT------GGGA---------AGCAAGGCCGTAAGGCGGAGCGAATCCGG---AAAGATT-GCC-TCA--GTTCGGATCGTTCTCTGCAACTCGGGAACATGAAGTTGGAATCGCTAGTAATCGCGGATCAGCATGCCGCGGTGAATAT-GTACCCGGGCCCTGTACACACCGCCCGTCACACCCTGGGAATTGGTTTCGCCCGAAGCATCAGAC----------CAATGATCACCCATTCC--------------------------------------------------------------------------------------------------------------------------------------------TCGTGTGTTC----CACTAGTG-TGGCCCACAGA-GG-AATGGGTGGGACTATTGGCGCATACCACGGTGGGG-CTTCGACTGGGGTGAAGTCGTAACAAGGTAGCCGTAGGGGA
CYCAcyca_Cycas_revoluta_Mt_AB0 TTGAGAACAAAGTGGC-GAACGGGTGCGTAACGCGTGGGAA--TCTGCCGAACAGTTCGGGC----CAAATCCTGAG---TAAGCG-----------------------------------------------------------------------------------------------------------------------------------------------------------------------------------------------------------AAAGCT---AAAAAGCGCTGTTTGATGAGCCCGCGTAGTATTAGGTAGTTGGT-TGGGTAAGGGC--------TGACCAA-GCCAATGATGCTTAGCTGGTCTTTTCGGATGATCAGCCACACTGGG-ACTGAGACACGGCCCGGACTCCCACGG--GGGGCAGCAGTTGGGAATCTTGGACAATGGGCGAA---AGCCCGATCCATCAATATCGCGTGAGTG----AAGA--------------------------------------AGGGCAATGCCACTCGTAAA-GCTCTTTTGTCGAGTGCGCGAT--------------CATGACAGG---------------------ACTCGAGG------------AAGAAGCCCCGGCTAACT-CCGTGCCAGCAGCCGCGGTAAGACGGGGGGGGCAAGTGTTATTCGGAATGACTGGGCGTAAAGGGCACGTAGGCGGTGGA-TC---------GGGTTGAAAGTGAAAGTCGCCA-GGAACTGGCGGGATGCTTCCGAAACCAATTCACTT----------------------------------------------------------------------------------------------------------------------------------------------------------------------------------------------------------------------------------------------------------------------------------------------------------------------------------------------------------------------------------------------------------------------------------------------------------------------------------------------------------------GAGTG--AGATAGGGGAGAGTGGAATTTCGTGTG-TAGG-GGTAAAATCCGGAGATATACG-AAGGAACGCCAAAAGCGAAGGCAGCTCTCTGGGTCTCTACCGACGCTGGG-GTGCGAAAGCATGGGG-AGCAAACAGGATCAGATACCCTGGTAGTCCATGCCGTGAACGATGAGTGTTCGTC-CCTGG-----TCTA------------------------------CGATCAGGGGCC-CAGCTAACGCGTTTAACACTCCGCCTGGGGAGTACGGTCGCAAGACTGAAACTCAAAGGAATTGACGGGGGCCTGCACAAGCGGTGGAGCATGTGGTTTAATTCGATACAACGCGCAAA-ACCTTTCCAGCCCTTGA-CATAT---GAACAAGTGTGCCTGTCCT-------TAACGGGATGGTAC----GAA--------------------------------------------------------------------------------------------------------------------------------------------------AATTCATACAGGTGCTGCATGGCTGTCGTCAGCTCGTGTCGTGAGATGTTTGGTTAAGTCCTAT----AACGAGCGAAACCCTCGTTTT---GTGTTGCTGAGACATGCGCC---TAAGGATCAATGTCATCGAGGACCCTTGATCAATGAATAAATAGGGAGATTAGGTATCCGACCGGCTCGGCATTGAGGCGAGCCGCCCGGTGGTGTGGGGAAGTAGTGTAGTGGCACGCCCCGCCAAAACATGAGTATGTGTTCAGGATTAGGAGCCGGGCCACTACTGATGACTCTCCAAAACAT-----------------------------------------------------------------------------------------------------------------------------------------------------------------------------------------------------------------------------------------------------------------------------------------------------------------------------------------------------------------------------------------------------------AAAGGTGCGTGCTGCACTCACAAGGGACTGCCAGT-GATATACCGGAGGAAGGTGGGGATGACGTCAAGTCCGCATGGCCCTTATGGGCTGGGCCACA-CACGTGCTACAATGGCAATT--ACAAT------GGGA---------AGCAAGGCCGTAAGGCGGAGCGAATCCGG---AAAGATT-GCC-TCA--GTTCGGATCGTTCTCTGCAACTCGGGAACATGAAGTTGGAATCGCTAGTAATCGCGGATCAGCATGCCGCGGTGAATAT-GTACCCGGGCCCTGTACACACCGCCCGTCACACCCTGGGAATTGGTTTCGCCCGAAGCATCAGAC----------CAATGATCACCCATCCC---TCCCCTTCGCCTACGCTCAGGAAAGGTATAACC--------------------------------------------------------------------------------------------------------TCGTGTGTTC----CACTAGTG-TGGCCCACAGA-GG-AATGGGTGGTCCTATTGGCGCATACCACGGTGGGG-CTTCGACTGGGGTGAAGTCGTGACAAGGTAGCCGTAGGGGA
GINKgink_Ginkgo_biloba_Mt_AB02 TTGATAACAAAGTGGC-GAACGGGTGCGTAACGCGTGGGAA--TCTGCCGAACAGTTCGGGC----CAAATCCTGAG---TAAACG-----------------------------------------------------------------------------------------------------------------------------------------------------------------------------------------------------------AAAGCT---TCAAAGCGCTGTTCGATGAGCCTGCGTAGTATCAGGTAGTTGGT-TAGGTAAAGGC--------TGACCAA-GCCAATGATGCTTAGCTGGTCTTTTCGGATGATCAGCCACACTGGG-ACTTCGACACGGCCCGGACTCCCACGG--GGGGCAGCAGTGGGGAATATTGGACAATGGGCTCC---CGCCCGATCCAGCAATATCGCGTGAGTT----CAGA--------------------------------------AGGGCAATGCCGCTCGTAAA-GCTCTTTCGTCGAGTGCGCGAT--------------CATGACAGG---------------------ACTCTCGT------------AAGAAGCCCCGGCCAACT-CCGTGCCAGCAGCCGCGGTAAGACGGGGGGGGCAAGTGTTATTCGGAATGACTGGGCGTAAAGGGCACGTAGGCGGTGAA-TC---------GGGTTGAAAGTGAAAGTCGCCA-AAAACTGGCGGGGTGCTTTCGGAACCAATTCACTT----------------------------------------------------------------------------------------------------------------------------------------------------------------------------------------------------------------------------------------------------------------------------------------------------------------------------------------------------------------------------------------------------------------------------------------------------------------------------------------------------------------GAGTG--AGATAGGGGAGAGTGGAATTTCGTGTG-TAGG-GATCAAATCCGGAGATATACG-AAGGAACGCCAGAAGCGAAGGCAGCTTTCTGGGTCTCTACCGACGCTGGG-GTGCGAAAGCATGGGG-AGCAAACAGGATCAGATACCCTGGTAGTCCATGCCGTAAACGATGAGTGTTCGTC-CTTGG-----TCTA---CGCC-----------------------GGATCAGGGGCC-CAGCTAACGCGTTAAACACTCCGCCTGGGGAGTACGGTCGCAAGACTGAAACTCAAAGGAATTGACGGGGGCCTGCACAAGCGGTGGAGCATGTGGTTTAATTCGATGCAACGCGCAAA-ACCTTACCAGCCCTTGA-CACAT---GAACAAGTGTGCCTGTCCT-------TAACGGGATGGTGC----GAA--------------------------------------------------------------------------------------------------------------------------------------------------AATTCATACAGGTGCTGCATGGCTGTCGTCAGCTCGTGTCGTGAGATGTCTGGTTAAGTCCTAT----AACGAGCGAAACCCTCGTTTT---GTGTTGCTGAGACATGCGCC---TAAGGATCAATGTCATCGAGGACCCGCCATTGATCAATGAATAAATAGGGGTGCCAGGGCAAAAATTCGTAAGACTCGGCATTAAGGTTATACCTTTCCCGAACGTAGAGAGGGGAAGGCGAGCCGCCCGGGAGAAGTGGTACGCCCCGCCGAAACATGAGTATGTGTTCAGTCTTAGGAACCGGGATTGATGACACTCCAAAACAA--------------------------------------------------------------------------------------------------------------------------------------------------------------------------------------------------------------------------------------------------------------------------------------------------------------------------------------------------------------------------------------AGAGGTGCGTGCTGCACTCACAAGAGACTGCCAGT-GATATACTGGAGGAAGGTGGGGATGACGTCAAGTCCGCATGGCCCTCATGGGCTGGGCCACA-CACGTGCTACAATGGCAATT--ACAAT------GGGA---------AGCAAGGCCGTAAGGCGGAGCGAATCCGG---AAAGATT-GCC-TCA--GTTCGGATTGTTCTCTGCAACTCGAGAACATGAAGTTGGAATCGCTAGTAATCGCGGATCAGCATGCCGCGGTGAATAT-GTACCCGGGCCCTGTACACACCGCCCGTCACACCCTGGGAATTGGTTTCGCCCGAAGCATCAGAC----------CAATGATCACCCATTAC--------------------------------------------------------------------------------------------------------------------------------------------TTGTGTGTTC----CACTAGTG-TGGCCCACAGA-GT-AATGGGTGGTCTTATTGGCGCATACCACGGTGGGG-CTTCGACTGGGGTGAAGTCGTAACAAGGTAGCCGTAGGGGA
CONIpina_Pinus_strobus_Mt_AF05 CAGCAAGCAAAGTGGCCGAACGGGTGCGTAACGCGTGGGAA--TCTGCCGAATAGTTCACTC----CAAATCCTGAA---TAATTCATAAAG-----------------------------------------------------------------------------------------------------------------------------------------------------------------------------------------------------CAAGCT---AATTCGCGCTGTTCGATGAGCCCACGTAGTATCAGGTAGTTAAT-TAGGTAAAGGC--------TGACCAA-GCCAATGATGCTTAGCTGGTCTTTTCGGATGATCAGCCACACTGGG-ACTGAGACACGGCCCAGACTCCCTCGG--GGGGCAGCAGTGGGGAATATTGGACAATTCGC--A---CGCCCGATCCAGCAATATCGCGTGGGTG----AAGA--------------------------------------AGGGCACTGTCGCTTGTCAA-GCTCTTTCGTCGAGT-TTCGAT--------------CATGACAGG---------------------ACTCGAGG------------AAGAAGCCCCGGCTAACT-CCGTGCCAGCAGCCGCGGTAATACGGGGGGGGCAAGTGTTCTTCGGAATTACTGGGCGTAAAGGGCACGTAGGCGGTGAA----------AAGGGTGGAAAGTGAAAGTCGCCA-AACACTGGCGGGGTGCTTTCTTGACCATTTCACTT----------------------------------------------------------------------------------------------------------------------------------------------------------------------------------------------------------------------------------------------------------------------------------------------------------------------------------------------------------------------------------------------------------------------------------------------------------------------------------------------------------------GAGTG--AGATAGGGGAGAGTGGAATTTCGTGTG-GAGG-GATCAAATCCTAAGAGATACG-AAGGAACGCCAACCGCGAAGGCAGCTCTCTGGGTCCCCACTGACGCTGGG-GTGCGAAAGCATGGGG-AGCAAACAGGATCAGATACCCTGGTTGTCCATGCCGTAAGCGATGAGTGTTCGTC-CTTGG-----TCTG---CCTGCCTACTAGGTAGGATTA------GGATCAGGGGCC-CAGCTAACGCGTGAAACACTCCGCCTGGGGAGTACGGTCGCAAGACTGAAACTCAAAGGAATTGACGGGGGCCTGCACAAGCGGTGGAGCATGTGGTTTAATTCGATACAACGCGCAGA-ACCTTACCAGCCCTTGA-CATAT---GAACAAGTGTGCCTGTCCT-------TAACGGGATGGTGC----GAA--------------------------------------------------------------------------------------------------------------------------------------------------AATTCATACAGGTGCTGCATGGCTGTCGTCAGCTCGTGTCGTGAGATGTTTGGTTAAGTCCTAT----AACGAGCGAAACCCTCGTTTT---GTGTTGCTGAGACATGCGCT---AACGGATCAATGTCATCGCCCCTTCTCAAGGGCGAGGGTGAGTAAGCGAACTCTCGGAGGCAAGCGCCTCTTTTTGATTGATGACACTCCTATGAAG----------------------------------------------------------------------------------------------------------------------------------------------------------------------------------------------------------------------------------------------------------------------------------------------------------------------------------------------------------------------------------------------------------------------------------------------------------------------------------------------------GCAGGTGCGTGCTGCACTCACAAGAGACTGCCAGT-GATATGCTGGAGGAAGGTGGGGATGACGTCAAGTCCGCATGGCCCTTATGGGCTGGGCCACA-CACGTGCTACAATGGCAATG--ACAAT------GGGA---------AGCAAGGCCGTAAGGCGGAGCGAATCCGG---AAAGATT-GCC-TCA--GTTCGGATTGTTCTCTGCAACTCGAGAACATGAAGTTGGAATCGCTAGTAATCGCGGATCAGCATGCCGCGGTGAATAT-GTACCCGGGCCCTGTACACACCGCCCGTCACACCCTGGGATTGGATTTCGCCCGAAGCATCAGAC----------CAATGATCGCCCTATCT----------------------------------------------------------------------------------------------------------------------------------------------ATATAGTT----CACTAGTGGTGGCCCACTAT-GG-TTGGGGTGGTCTTATTGCCACATACCACGGTGGGGTCTTCGACTGGGGTGAAGTCGTAACAAGGT------------
CONIpodo_Podocarpus_costalis_M TTGAGAACAAAGTGGC-GAACGGGTGCGTAACGCGTGGGAA--TCTGCCGAACAGTTCGGGC----CAAATCCTGAA---TTCCCATTCCGCGGGTGGGAATG------------------------------------------------------------------------------------------------------------------------------------------------------------------------------------------AAAGCT---CAAAAGCGCTGTTCGATGAGCCCGCGTAGTATTAGGTAGTTGGT-TAGGTAAAGGC--------TGACCAA-GCCGATGATGCTCAGCTGGTCTTTCCGGATGATCAGCCACACTGGG-ACTGAGACACGGCCCGGACTCCCACGG--GGGGCAGCAGTGGGGAATCTTGGACAATGGGCGAA---AGCCCGATCCAGCAATATTGCGTGGGTG----AAGA--------------------------------------AGGGCAATTCCGCTCGTAAA-GCTCTTTCGTCGAGTGCGCGAT--------------CATGACAGG---------------------ACTCGAGG------------AAGAAGCCCCGGCTAACT-CCGTGCCAGCAGCCGCGGTAAGACGGGGGGGGCAAGTGTTATTCGGAATGACTAGGCGTAAAGGGCACGTAGGCGGTGAA-TC---------GGGTTGGAAGTGAAAGTCGCCA-AAAATTGGCGGGGTGCTTTCGGAACCAATTCACTT----------------------------------------------------------------------------------------------------------------------------------------------------------------------------------------------------------------------------------------------------------------------------------------------------------------------------------------------------------------------------------------------------------------------------------------------------------------------------------------------------------------GAGTG--AGATAGGGGAGAGTGGAATTTCGTGTG-TAGG-GATCAAATCCGGAGATCTACG-AAGGAACGCCAAAAGCGAAGGCAGCTCTCTGGGTCTACACTGACGCTGGG-GTGCGAAAGCATGGGG-AGCGAACAGGATCAGATACCCTGGTAGTCCATGCCGTAAACGATGAGTGTTCGTC-CTTGGGTGGGTCTA---CACACACC-------------------AGATCAGGGGCC-CAGCTAACGCGTGAAACACTCCGCCTGGGGAGTACGGTCGCAAGACTGAAACTCAAAGGAATTGACGGGGGCCTGCACAAGCGGTGGAGCATGTGGTTTAATTCGATACAACGCGCAGA-ACCTTACCAGCCCTTGA-CATAT---GAACAAGTGTGCCTGTCCT-------TAACGGGATGGTGT----GAAA-------------------------------------------------------------------------------------------------------------------------------------------------AATTCATACAGGTGCTGCATGGCTGTCGTCAGCTCGTGTCGTGAGATGTTTGGTTAAGTCCCAT----AACGAGCGAAACCCTCGTTTT---GTGTTGCTGC-------------TGTGGGGAGATGGTTTTACCATCTCCTCTCTTTCTGAGTGGAGAGAAATGTCACCTCACCCGTTCCTAATAATTTGCTCGCTTCAATCGAAAAAAGGGGGGATTGATGACACTCCAACCGT----------------------------------------------------------------------------------------------------------------------------------------------------------------------------------------------------------------------------------------------------------------------------------------------------------------------------------------------------------------------------------------------------------------------------------------------------------------------------ACCACTCAGTGCTGCACTCACAAGAGACTGCCAGT-GATATGCTGGAGGAAGGTGGGGATGACGTCAAGTCCGCATGGCCCTTATGGGCTGGGCCACA-CACGTGCTACAATGGCAATT--ACAAT------GGGA---------AG----GCCGTAAGGCGGAGCAAATCCAG---AAAGGTT-GCC-TCA--GTTCGGATTGTTCTCTGCAACTCGAGAACATGAAGTTGGAATCGCTAGTAATCGCGGATCAGCATGCCGCGGTGAATAT-GTACCCGGGCCCTGTACACACCGCCCGTCACACCCTGGGAATTGGTTTCGCCCGAAGCATCGGACT------TGCCAAGAATCACCAAGACT---CTCCTTCAAG-------------------------------------------------------------------------------------------------------------------------------GAATGTGTTC----CACTAGTG-TGGCCCACGGA-GG-TTTGGGAATTCCT----GCGCATACCACGGTGGGGTCTTCGACTGGGGTGAAGTCGTAACAAGGTAGCCGTAGGGGA
CONIarau_Araucaria_excelsa_Mt  CTGAGAACAAAGTGGC-GAACGGGTGCGTAACGCGTGGGAA--TCTGCCGAACAGTTCGGGC----CAAATCCTGAA---TTCCCATTCCCTCTCTATTTTCAAGCTCACTGCACCCTCTCTATTTGAAAGGGGAATTCTTAAGAGGCTCAACGCTCAGCTCTTAAAAACATGGGGCTCTTGCTCTTAAAAAGGGGGGGGCTCTTTCTTCTTTCTAGAGAGGGGCCAGGCTTTCGCTTTCGCTTTCGCTTTCTGAACAGAGAGGAGACGAGAGGAGGAGGAGAATG---AAAGCT---AAAAAGCGCTGTTCGATGAGCCCGCGTAGTATTAGGTAGTTGGT-TAGGTAAAGGC--------TGACCAA-GCCGATGATGCTTAGCTGGTCTTTTCGGATGATCAGCCACACTGGG-ACTGAGACACGGCCCGGACTCCCACGG--GGGGCAGCAGTGGGGAATCTTGGACAATGGGCGAA---AGCCCGATCCAGCAATATTGCGTGGGTG----AAGA--------------------------------------AGGGCAATTCCGCTCGTAAA-GCTCTTTCGTCGAGTGCGCGAT--------------CATGACAGG---------------------ACTCGAGG------------AAGAAGCCCCGGCTAACT-CCGTGCCAGCAGCCGCGGTAAGACGGGGGGGGCAAGTGTTATTCGGAATGACTAGGCGTAAAGGGCACGTAGGCGGTGAA-TC---------GGGTTGAAAGTGAAAGTCGCCT-TTGAGAGGCGGGGTGCTTTCGGAACCAATTCACTT----------------------------------------------------------------------------------------------------------------------------------------------------------------------------------------------------------------------------------------------------------------------------------------------------------------------------------------------------------------------------------------------------------------------------------------------------------------------------------------------------------------GAGTG--AGATAGGGGAGAGTGGAATTTCGTGTG-TAGG-GATCAAATCCGGAAATCTACG-AAGGAACGCCAAAAGCGAAGGCAGCTCTCTGGGTCTACACTGACGCTGGG-GTGCGAAAGCATGGGG-AGCAAACAGGATCAGATACCCTGGTAGTCCATGCCGTAAACGATGAGTGTTCGTC-CTTGG-----TCTA---CCTTTTCT-------------------AGATCAGGGGCC-CAGCTAACGCGTGAAACACTCCGCCTGGGGAGTACGGTCGCAAGACTGAAACTCAAAGGAATTGACGGGGGCCTGCACAAGCGGTGGAGCATGTGGTTTAATTCGATACAACGCGCAGA-ACCTTACCAGCCCTTGA-CATAT---GAACAAGTGTGCCTGTCCT-------TAACGGGATGGTGT----GAAA-------------------------------------------------------------------------------------------------------------------------------------------------AATTCATACAGGTGCTGCATGGCTGTCGTCAGCCCGTGTCGTGAGATGTTTGGTTAAGTCCTAT----AACGGGCGAAACCCTCCTCAAG--GTGTTGCTGC-------------TGTGAGGAGAAGAACCTGAACCTCTTTTTCTGAGTGAAGAGAAATGTCATCAGGGAGCTGAAAAATTGAGCTGTTGTTTGAAAGCGTTTTCATTTGCCTAGACCGCTCGCTCGATCCGGTTATAGATAGCCCTCTTTTCAAAACAACAATTTTGATATAGAGAGGAAAGCGAACCTTTTTAATACAATACTTTAAAAGGGCTCCATCTAGAATCTTAAGAGGTTTAATAAAAACTGCACTCGACCTTTCTCTTTTAAAAGAGAGGAGGGGAGAGGGATTGATGACACTCCAACCGT---------------------------------------------------------------------------------------------------------------------------------------------------------------------------------------------------------------------------------------------------------------------------------------------ACCACTCAGTGCTGCACTCACAAGAGACTGCCAGT-GATATGCTGGAGGAAGGTGGGGATGACGTCAAGTCCGCATGGCCCTTATGGGCTGGGCCACA-CACGTGCTACAATGGCAATT--ACAAT------GGGA---------AG----GCCGTAAGGCGGAGCAAATCCAG---AAAGGTT-GCC-TCA--GTTCGGATTGTTCTCTGCAACTCGAGAACATGAAGTTGGAATCGCTAGTAATCGCGGATCAGCATGCCGCGGTGAATAT-GTACCCGGGCCCTGTACACACCGCCCGTCACACCCTGGGAATTGGTTTCGCCCGAAGCATCAGACCAAGAATCACCAATACTCTCCCTACCT---TAAGAGTTACTCTTAAGAGGAGGTCGAGGGATGCGGGTCCTCTCCCGAGTGCCTGCCTAAAGGATATCCC-------------------------------------------------------------------TTGTGTGTTC----CACTAGTG-TGGCCCACGGA-GG-TTT----GGTCCTATTGGCGCAAACCACGGTGGGGTCTTCGACTGGGGTGAAGTCGTAACAAGGTAGCCGTAGGGGA
CONIcupr_Juniperus_chinensis_M TTGAGAACAAAGTGGC-GAACGGGTGCGTAACGCGTGGGAA--TCTGCCGAACAGTTCGGGC----CAAATCCTGAA---TTCCATTCACCATTCTGCACCATCCCCCGGTAGGGCTATAGTTGAGTAGGGCAAGGTAGGGCCCCGGCACCCCCATTTATATAGTAGGGGCTAGTGGGGGGGTGTTGAATGAAATGTAATGAAAGCTATTCTGCTGCGGGGGCTTCAATAATCGCCAATATAGAGGTAGGGCAGCCCCCTGCATATGC------------------------------AGCAGGCGCTGTCCGATGAGCCCGCGTAGTATTAGGTAGTTGGT-TAGGTAAAGGC--------TGACCAA-GCCGATGATGCTTAGCTGGTCTTTTCGGATGATCAGCCACACTGGG-ACTGAGACACGGCCCGGACTCCCACGG--GGGGCAGCAGTGGGGAATCTTGGACAATGGGCGAA---AGCCCGATCCAGCAATATTGCGTGGGTG----AAGA--------------------------------------AGGGCAATTCCGCTTGTAAA-GCTCTTTCGTCGAGTGCGCGAT--------------CATGACAGG---------------------ACTCGAGG------------AAGAAGCCCCGGCTAACT-CCGTGCCAGCAGCCGCGGTAAGACGGGGGGGGCAAGTGTTATTCGGAATGACTAGGCGTAAAGGGCACGTAGGCGGTGAA-TCT-----GCAGGGTTGGAAGTGAAAGTCGCCA-ACAATTGGCGGGGTGCTTTCGGAACCAATTCACTT----------------------------------------------------------------------------------------------------------------------------------------------------------------------------------------------------------------------------------------------------------------------------------------------------------------------------------------------------------------------------------------------------------------------------------------------------------------------------------------------------------------GAGTG--AGATAGGGGAGAGTGGAATTTCGTGTG-TAGG-GATCAAATCCGGAGATCTACG-AAGGAACGCCAAAAGCGAAGGCAGCTCTCTGGGTCTACACTGACGCTGGG-GTGCGAAAGCATGGGG-AGCAAACAGGATCAGATACCCTGGTAGTCCATGCCGTAAACGATGAGTGTTCGTC-CTTGG-----TCCC---CAACTACTATAGCTGGGGCC-------GGATCAGGGGCC-CAGCTAACGCGTGAAACACTCCGCCTGGGGAGTACGGTCGCAAGACTGAAACTCAAAGGAATTGACGGGGGCCTGCACAAGCGGTGGAGCATGTGGTTTAATTCGATACAACGCGCAGA-ACCTTACCAGCCCTTGA-CATAT---GAACAAGTGTGCCTGTCCT-------TAACGGGATGGTGT----GAAGCGTAT--------------------------------------------------------------------------------------------------------------------------------------------GGTTCATACAGGTGCTGCATGGCTGTCGTCAGCTCGTGTCGTGAGATGTTTGGTTAAGTCCCAT----AACGAGCGAAACCCTCGTCTT---GTGTTGCTTC-------------AAACCCGGGGTGGTCGAGATAGGAAGGATAAGGGGGGCCCTCTCCCGGCCCCCGTATCTCGAATTGTGGGAGGCCCCTACTATTCGCCAGGGAGGTGGCTCGCGCCCCCTCTCTGAAGCCCTACTCTATAATGGGGGGGTGCCGCCCCCCCCTATTTCTAGTTCATAGAAGGGGGCCCCGCTACTATAGTAGTTTAGGAAGGGGTCCCCGGGGAGGTTGCCCCCCCACCATTATAGAGTAGGGAGAGTAGGCCCCCCACCCCGCAGGGCGTTTAGAGGATAGGCCTTTGCCTCCTCCTCCCACCCAACTATATCCACATGCAGGGTGGGGGGGCCCCTACTATTCTATGGTAGCGGGGTAGGGGCTATAGTAGTTGGGAGAGCAGTGAGCCCCGCCTAAAATTTTATGGGCGAACCACCCGATCTGAGTTCAGAGAAATGTCACCAGCAGCTCGCTTAGCCCTATCCACCGTCATTCTAGCAGGCGTCATTAATGAAGGGTGGGGGAGAGGACCGGGTTAGCGATTGATGACACTCCAACCAACCGT----------------------------------ACCACTCAGTGCTGCACTCACAAGAGACTGCCAGT-GATATGCTGGAGGAAGGTGGGGATGACGTCAAGTCCGCATGGCCCTTATGGGCTGGGCCACA-CACGTGCTACAATGGCAATG--ACAAT------GGTG---------CAGAAGGCCGTAAGGCGGAGCAAATCCAG---AAAGGTT-GCCGTAA--GTTCGGATTGTTCTCTGCAACTCGAGAACATGAAGTTGGAATCGCTAGTAATCGCGGATCAGCATGCCGCGGTGAATAT-GTACCCGGGCCCTGTACACACCGCCCGTCACACCCTGGGAATTGGTTTCGCCCGAAGCATCGGAC----------CAAGAATCACCAATCCC---AATCCTGCACCCCCACCACTATAGTAGCGGTAGGGGTGGCCCTACCCCTACTAAGATAGTTGGATAGTTGGG-------------------------------------------------------------------------------------------------------TTT----GGTCCTATTGGCGCATACCACGGTGGGGTCTTCGACTGGGGTGAAGTCGTAACAAGGTAGCCGTAGGGGA
GNETgnet_Gnetum_gnemon_Mt_DQ00 CAGCAAGCCAAGTGGC-GAACGGGTGCGTAACGCGTGGGAA--TCTGCCGAACAG-------------------------AAGTAGAGTATAGATCTCTCAGGCAGGAGTGGGCACACCTTATAGTGTATCGGCACTATCGGCTGGTT------------------------------------------------------------------------------------------------------------------------------------------------------CCGACCCGCTGTTCGATGAGCCCGCGTAGTATCAGGTAGTTGGT-TAGGTAAAGGC--------TGACCAA-GCCAATGACGCTTAGCTGATCTGAGAGGATGATCAGCCACACTGGG-ACTGAGACACGGCCCAGACTCCCACGG--GGGGCAGCAGTGGGGAATATTGGACAATGGGCTCA---CGCCCGATCCAGCAATATTGCGTGGGTG----AAGA--------------------------------------AGGG---TCTCGCTTGTAAA-GCTCTTTCGTCGAGT-TTCGAT--------------CATGACAGG---------------------ACTTGAGG------------AAGAAGCCCCGGCTAACT-CCGTGCCAGCAGCCGCGGTAAGACGGGGGGGGCAAGTGTTATTCGGAATGACTGGGCGTAAAGGGCACGTAGGCGGTGAA---------AC-AGGTGGAAAGT---------------------CCGGTGCTTTCTTGACCATTTCACTT----------------------------------------------------------------------------------------------------------------------------------------------------------------------------------------------------------------------------------------------------------------------------------------------------------------------------------------------------------------------------------------------------------------------------------------------------------------------------------------------------------------GAGTG--AGATAGGGGAGAGTGGAATTTCGTGTG-GAGG-GGTAAAATCCTAAGAGATACG-AAGGAACGCCAACAGCGAAGGCAGCTCTCTGGGTCTCTACCGACGCTGGG-GTGCGAAAGCATGGGG-AGCAAACAGGATCAGATACCCTGGTAGTCCATGCCGTAAGCGATGAGTGTTCGCC---------------------------------------------CGATCAAGGGCC-CAGCTAACGCGTGAAACACTCCGCCTGGGGAGTACGGTCGCAAGACTGAAACTCAAAGGAATTGACGGGGGCCTGCACAAGCGGTGGAGCATGTGGTTTAATTCGATACAACGCGCAGA-ACCTTACCAGCCCTTGTTGATAGTGGTGACAAGTGTGCCTGTCCT-------TAACGGGATGGTGC----GAAAAG-----------------------------------------------------------------------------------------------------------------------------------------------AGTGGCTACAGGTGCTGCATGGCTGTCGTCAGCTCGTGTCGTGAGATGTTTGGTTAAGTCCTTT----AACGAGCGAAACCCTCGTCGTTGTGTGTTG-----------------TGGTGCACGAAGTGTCGGAGTCACGTCCAGTGATCAAGTCACTAAAGTGTCAGTCCTGCCGGAACCCGGTTAAGTGCTGTCTGCAGCGTTCGAGTCAGCAGTGTCGCTCACGCTGCTGATGACACTGGCTGGGCGGTGAGTATTCCAGTGATGTCCCCGGGTCCTCCCACATG------------------------------------------------------------------------------------------------------------------------------------------------------------------------------------------------------------------------------------------------------------------------------------------------------------------------------------------------------------------------------------------------------------------------GCGGGGGCGGGCTGCACTCACAAGAGACTGCCAGT-GAGATGCTGGAGGAAGGTGGGGATGACGTCAAGTCCGCATGGCCCTTATGGGCTGGGCCACA-CACGTGCTACAATGGCAATG--ACAAT------GGGA---------AGCAAGGCCGTAAGGCGGAGCGAATCCAGCAGAAACATTTGCC-TTA--GTTCAGATTGTTCTCTGCAACTCGAGAACAGGAAGGTGGAATCGCTAGTAATCGCGCATCAGCATGACGCGGTGAATCT-GTACCCGGGCCCTGTACACACCGCCCGTCACACCCTGGGAAAAGCTCTCGCCAGAAGCATCACAG------------------------------CCGAAGACAGCGCGCGCTACTACCGTACTGTACTAGTGTTGCAGTGCAGCACAGCAGTATGGTAGCTCTGTTTTTCCCCGACAGTAAGGAAGGGTAAGGCGTTATAGAGAGATCTGTGATCTGTCCACCGCATT---CTC-CTGTTC----CACCAGGG-TGGCGGAGCCT-GG-GGTGGTATCTTCAGTTGGCGCATACCAAGGCGGGGGCTTAGACTGGGGTGAAGTCGTAACAAGGTAGCCGTAGGGGA
EPHEephe_1Ephedra_antisyphilit ------------------------------------------------------------------------------------------------------------------------------------------------------------------------------------------------------------------------------------------------------------------------------------------------------------GAACCTGCCTTCGATGAGCCCGCGGAGTATCAGGTAGTTGGT-CAGGTAACGGC--------TGACCAA-GCCAATGACGCTTAGCTGGTCTGCGAGGATGATCAGCCACACTGGTAACTGAGACACGGCCCAGACTCTC-CAT--GATGCTGCAGTGGGGAATCTTGGACAATGGGCGGATGCTGCCTGATCCAGCCATTTGCATTGCGTGGGATAGGA--------------------------------------AGGG---TGGAGCTCGTATA-ACCCTTTCGGC----ATCGGATCTAGCTATTCCCCCCATGAAA--CCTGCTCCCGATCTTCTATATTCTCGATGAAAACCCATGGTAAGAAGCCCCGGCGAACTCCCGTGCCAGCAGCCGCGGTAATACGGGGGGGGCAAGTGTTATTCGGAATGACTGGGCGTAAAGGGCACGTAGGCGGTGAT----------------------------------------------------------------------CACATTCCAGCCAGTGATGCATCCGATACTTCCCATTCGCATTAGTGTTGACCATGCGTTGACCATGCCTTTCCGATCATACAAAGTTATTTCGATCCACGTGGTTGTGGTTGCAAGGCGTACTTATATGAATATGAATCTGATGGTCACCTGCATCCGCTGGGTAGCACGTAAGTTTCGCAATCAATGTTGTTAAAATAAGTAGGTGCTGCCGCTAGATTGGTGCAGTACAACTTGTGAATGGTGCGCTTGCTGGGTAGGATCGGTAGCAGGTGGTTGCATTAGCTCACCGGAATGTGTTGATTGCAGCGGTGGCAACATGGCATTATTCTAACTAAAATATGTCTATCGAATATGGTGCTTCGGGACTGTTTCACCGATATTGCTGCTACCATTTTTACCGCGGTAGATGGAATGCCAACGAAAGATGCAGGGAAGCTATTTGGTTGGATTCGTTAGCTGCATCACTCTAGATCGGCGGGTGCAATGGTTAAACGAGTGATCGATCGGGAATAGCGGAATGTCGTGTGGTAGG-GATCAAATACTCCGATAGACG-ATGGAACGCCAA--GCGAAGGCAGCTATCCAGGTCCC-ACTGACGCTGGG-GTGCCAAAGCATGGGG-AGCAAACAGGATCAGATACCCTGGTAGTCCATGCCGTAAACGATGAGTGTTCCGC-----------TGTA---ATC------------------------GAATATGGGGCGGCAGCTAACG-TTTTAACACTCCGCCTGGGTATTACGGTAGCAATACGGAAACTCAAAGGAATTGACGGGGGCCTGCACAAGCGGTGGAGCATGTGGTTTAATTCGATACAACGCGCAGA-ACCTTACCAGCCCTGGAACAT-----------CGGTGCCT------------------------------TGCTATTTCCGTTGCGCA-----------------------------------------------------------------------------------------------------------------------------------TATTCTT-CCGGTGCTGCATGGCTGTCGTAAGCTCGTGTCGTGAGATGTTTGGTTCAGTCCCTTGGTCAACTAGCGAAACCCTCGT-----------------------------AATGGCATGCTCCAATCCTTCCGTTTCATCCGGTGCAAGTGGGATTGGTGGATGGAATCATGCAATGGTAGCGCCCATTATTCGAATTCGATAGGGGCAATTAGTCGAGGGGGCGGGGCAATTAGTCGAGAGTAAAAGTAAAACGATCGTGCATCCTTTACGTACGCTATTCGCTGCAACTGTTCCTATTATTTCCGAGATCGAAGCGATACGGCAAGATTAGGTGCTTTCCATTTCATCCAGTGTTGCACCTATGTATGATTGCACCGGTAGGATCTAAGAAGCCTATCCATCT------------------------------------------------------------------------------------------------------------------------------------------------------------------------------------------------------------------------------------------------------------------------------------------------------------------------ACTGCCAGCCGAAATGCCGGATGAAGGTGGGGATGACGTCAAGTCCGCATGGCCCTAATGGGCTGGGCCACAACACGTGCTACAATGGCAATGCAACAATCCCCCTGGTATCTCGTTCGAGCAAGGCCTTAAGGCGGAGCGGAT--GG---AAAGATTGGCCCTAATGGTTCGGATGGGTCTCTGCTACT--AGATCCGGAAGTAGGAATCGCAAGTAATCGCGGAGCAGCATGCCGCGGTGAATCTAGTACCCCGGTCCTGTACACACCGCCCGTCACACCCTGGTATTTGCTCTCGCC-------------------------------------------------------------------------------------------------------------------------------------------------------------------------------------------------------------------------------------------------------------------------------------------------------
AMBOambo_Amborella_trichopoda  TTGAGAACAAAGTGGC-GAACGGGTGCGTAACGCGTGGGAA--TCTGCCGAACAGTTCGGGC----CAAATCCTGAA---G----------------------------------------------------------------------------------------------------------------------------------------------------------------------------------------------------------------AAAGCT---AAAAAGCGCTGTTTGATGAGCCTGCGTAGTATTAGGTAGTTGGT-CAGGTAAAGGC--------TGACCAA-GCCAATGATGCTTAGCTGGTCTTTTCGGATGATCAGCCACACTGGG-ACTGAGACACGGCCCGGACTCCCACGG--GGGGCAGCAGTGGGGAATCTTGGACAATGGGCGAA---AGCCCGATCCAGCAATATCGCGTGAGTG----AAGA--------------------------------------AGGGCAATGCCGCTTGTAAA-GCTCTTTCGTCGAGTGCGCGAT--------------CATGACAGG---------------------ACTCGAGG------------AAGAAGCCCCGGCTAACT-CCGTGCCAGCAGCCGCGGTAAGACGGGGGGGGCAAGTGTTCTTCGGAATGACTGGGCGTAAAGGGCACGTAGGCGGTTCA-TC---------GGGTTGAAAGTGAAAGTCGCCA-AAAAGTGGCGGAATGCTCTCGAAACCAATGAACTT----------------------------------------------------------------------------------------------------------------------------------------------------------------------------------------------------------------------------------------------------------------------------------------------------------------------------------------------------------------------------------------------------------------------------------------------------------------------------------------------------------------GAGTG--AGACAGAGGAGAGTGGAATTTCGTGTG-TAGG-GGTGAAATCCGGAGATCTACG-AAGGAACGCCAAAAGCGAAGGCAGCTCTCTGGGTCCCTACCGACGCTGGG-GTGCGAAAGCATGGGG-AGCGAACAGGATTAGATACCCTGGTAGTCCATGCCGTAAACGATGAGTGTTCGCC-CTTGG-----TCTA---CGCGTA------------------CGCGGATCAGGGGCC-CAGCTAACGCGTGAAACACTCCGCCTGGGGAGTACGGTCGCAAGACCGAAACTCAAAGGAATTGACGGGGGCCTGCACAAGCGGTGGAGCATGTGGTTTAATTCGATACAACGCGCAAA-ACCTTACCAGCCCTTGA-CATAT---GAACAAGTGTGCCTGTCCT-------TAACGGGATGGTACT---TA---------------------------------------------------------------------------------------------------------------------------------------------------CTTTCATACAGGTGCTGCATGGCTGTCGTCAGCTCGTGTCGTGAGATGTTTGGTCAAGTCCTAT----AACGAGCGAAACCCTCGTTTT---GTGTTGCTGAGACATGCGCC---GCCAGGAGAARGTCGAGGCAACCGAAGTTCGCCGAGGAGCCGAGTGACGTGCCAGCGCTACTAATTGAGTGCCAGCACGTAGCTGTGCTGTCAGTTAGAAGGGAGCCGGCGCCTTYCGATTCCTAGTGTGAACCCGTCTAGTCAAAGCGGAGCGAGTGCTTTGATGCGGAACATCAAAGCCTAGCCATAGTAGCGAGTGCGAAGATGTGTAGCCTATGCGGAACATCTTCTCGCTTGGAGCTTCGCAAGAGCARAAAGCCCTGCCAATAGTTTGACCTTGCGGCGAGTGCTTTCAAGGTTACGACGAGAGTTGGCGGCGGAGGAAGACTCGGCATGAAGGCGAGCCGCCCGGTGGTGTGGTACTACGTGGTAATAGTACGCCGCCCCGCCAAAACGGCTCCGAAACAAATAAAAA---------------------------------------------------------------------------------------------------------------------------------------------------------------------AAAAGGTGCGTGCCGCACTCACGAGGGACTGCCAGT-GATATACTGGAGGAAGGTGGGGATGWCGTCAAGTCCGCATGGCCCTTATGGGCTGGGCCACA-CACGTGCTACAATGGCAATT--ACAAT------GGGA---------AGCAAGGCTGTAAGGCGGAGCGAATCCGG---AAAGATT-GCC-TAA--GTTCGGATTGTTCTCTGCAACTCGGGAACATGAAGTTGGAATCGCTAGTAAYCGCGGATCAGCATGCCGCGGTGAATAT-GTACCCGGGCCCTGTACACACCGCCCGTCACACCCTGGGAATTGGTTTCGCCCGAAGCATCGGAC----------CAATGATCACCCATTCC--------------------------------------------------------------------------------------------------------------------------------------------TTGTGTGTCC----CACTAGTG-----CCACAAA-GG-TTTTGGTGGTCTTATTGGCGCATACCACGGTGGGGTCTTCGACTGGGGTGAAGTCGTAACAAGGTAGCCGTAGGGGA
NYMPnymp_Nymphaea_sp._Qiu_9102 TTGAGAACAAAGTGGC-GAACGGGTGCGTAACGCGTGGGAA--TCTGCCGAACAGTTCGGGC----CAAATCCTGAA---T----------------------------------------------------------------------------------------------------------------------------------------------------------------------------------------------------------------CAAGCT---AAAAAGCGCTGTTTGATGAGCCTGCGTAGTATTAGGTAGTTGGT-CAGGTAAAGGC--------TGACCAA-GCCAATGATGCTTAGCTGGTCTTTTCGGATGATCAGCCACACTGGG-ACTGAGACACGGCCCGGACTCCCACGG--GGGGCAGCAGTGGGGAATCTTGGACAATGGGCGAA---AGCCCGATCCAGCAATATCGCGTGAGTG----AAGA--------------------------------------AGGGCAATGCCGCTTGTAAA-GCTCTTTCGTCGAGTGCGCGAT--------------CATGACAGG---------------------ACTCGAGG------------AAGAAGCCCCGGCTAACT-CCGTGCCAGCAGCCGCGGTAAGACGGGGGGGGCAAGTGTTCTTCGGAATGACTGGGCGTCAAGGGCACGTAGGCGGTGAA-TC---------GGGTGGAAAGTGAAAGTCGCCA-AAAAGTGGCGGAATGCTCTCGAAACCAATTCACTT----------------------------------------------------------------------------------------------------------------------------------------------------------------------------------------------------------------------------------------------------------------------------------------------------------------------------------------------------------------------------------------------------------------------------------------------------------------------------------------------------------------GAGTG--AGACAGAGGAGAGTGGAATTTCGTGTG-TAGG-GGTGAAATCCGGAGATCTACG-AAGGAACGCCAAAAGCGAAGGCAGCTCTCTGGGTCCCTACCGACGCTGGG-GTGCGAAAGCATGGGG-AGCGAACAGGATTAGATACCCTGGTAGTCCATGCCGTAAACGATGAGTGTTCGCC-CTTGG-----TCTA---------------------------CGCGGATCAGGGGCC-CAGCTAACGCGTGAAACACTCCGCCTGGGGAGTACGGTCGCAAGACCGAAACTCAAAGGAATTGACGGGGGCCTGCACAAGCGGTGGAGCATGTGGTTTAATTCGATACAACGCGCAAA-ACCTTACCAGCCCTTGA-CATAT---GAACAAGTGTGCCTGTCCT-------TAACGGGATGGTACT---GA---------------------------------------------------------------------------------------------------------------------------------------------------CTTTCATACAGGTGCTGCATGGCTGTCGTCAGCTCGTGTCGTGAGATGTTTGGTTAAGTCCTAT----AACGAGCGAAACCCTCGTTTT---GTGTTGCTGAGACATGCGCC---TAAGGAGAAAGTCGAGGCAACCGAAGTTCGCTTTGGCGCCGAGTGACGTGCCAGCGCTACAGCCAGCACAGCTACGTGCTGGCATGGCAGGTGGAGTGAAGGCTCGGCATGCCGGCGAGCCGCCCGGTGGTGTGGTACGTAGTGGTAATAGTACGCCCCGCCAAAACCAAAAAGGCTCCGATTCC-----------------------------------------------------------------------------------------------------------------------------------------------------------------------------------------------------------------------------------------------------------------------------------------------------------------------------------------------------------------------------------------------------------ATAAGGTGCGTGCCGCACTCACGAGGGACTGCCAGT-GAACTACTGGAGGAAGGTGGGGATGACGTCAAGTCCGCATGGCCCTTATGGGCTGGGCCACA-CACGTGCTACAATGGCAATT--ACAAT------GGGA---------AGCAAGGCTGTAAGGCGGAGCGAATCCGG---AAAGATT-GCC-TCA--GTTCGGATTGTTCTCTGCAACTCGGGAACATGAAGTTGGAATCGCTAGTAATCGCGGATCAGCATGCCGCGGTGAATAT-GTACCCGGGCCCTGTACACACCGCCCGTCACACCCTGGGAATTGGTTTCGCCCGAAGCATCGGAC----------CAATGATCACCCATGAC--------------------------------------------------------------------------------------------------------------------------------------------TTCTGTGTCC----CACTAGTG-----CCACAAA-GG-TTTTGGTGGTCTTATTGGCGCATACCACGGTGGGGTCTTCGACTGGGGTGAAGTCGTAACAAGGTAGCCGTAGGGGA
ACORacor_Acorus_calamus_Mt_AF1 TTGAGAACAAAGTGGC-GAACGGGTGCGTAACGCGTGGGAA--TCTGCCGAACAGTTCGGGC----TAAATCCCGAA---T----------------------------------------------------------------------------------------------------------------------------------------------------------------------------------------------------------------CAAGCT---AAAAAGCGCTGTTTGATGAGCCTGCGTAGTATTAGGTAGTTGGT-CGGGTAAAGGC--------TGACCAA-GCCAATGATGCTTAGCTGGTCTTTTCGGATGATCAGCCACACTGGG-ACTGAGACACGGCCCGGACTCCCACGG--GGGGCAGCAGTGGGGAATCTTGGACAATGGGCGCA---AGCCTGATCCAGCAATATCGCGTGAGTG----AAGA--------------------------------------AGGGCAATGCCGCTTGTCAA-GCTCTTTCGTCGAGTGCGCGAT--------------CATGACAGG---------------------ACTCGAGG------------AAGAAGCCCCGGCTAACT-CCGTGCCAGCAGCCGCGGTAAGACGGAGGGGGCAAGTGTTCTTCGGAATGACTAGGCGTAAAGGGCACGTAGGCTGTGAA-TC---------GGGTGGAAAGTGCAAGTCGACA-AGAACTGGCGGAATGCTCTCCAAACCCATTCACTT----------------------------------------------------------------------------------------------------------------------------------------------------------------------------------------------------------------------------------------------------------------------------------------------------------------------------------------------------------------------------------------------------------------------------------------------------------------------------------------------------------------GAGTG--AGAGAGAGGAGAGTGGCATTTCGTGTG-TAGG-GGTGAAATCCGGAGATCTACG-AAGGAAGGCCAAATGCGAAGGCAGCTCTCTGGCTCCCTACTGACGCTGAG-GTGCGAAAGCATGGGG-AGCGAACAGGATTAGAGACCCTGGTAGTCCATGCCGTAAACGATGAGTGTTCGCC-CTTGG-----TCCA---------------------------CAGAGATCAGGGGCC-CAGCTAACGCGTGAAACACTCCGCCTGGGGAGTACGATCGCAAGACCGAAACTCAAAGGAATTGACGGGGGCCTGCACAAGCGGTGGAGCATGTGGTTTAATTCGATACAACGCGCAAA-ACCTTACCAGTCCTTGA-CATAT---GAACAATCTTTACT-TCCT-------TAACAGGATGGTACT---GA---------------------------------------------------------------------------------------------------------------------------------------------------ATTTCATACAGGTGCTGCATGGCTGTCGTCAGCTCGTGTCGTGAGATGTTTGGTTCAGTCCTCT----AACGAGCGAAACCCTCGTTTT---GTGTTGCTGAGACATGCACC---TGACGGAAAATCAAAGATCACAAGGCGACCGCAGGGAGGGACTGGAGTGCCAGCACCTAGATTTGCTGTCAGTCAGTCTACACGAAGTTCGCTGTCTTTGTTCCGAAACAGAAAACAA------------------------------------------------------------------------------------------------------------------------------------------------------------------------------------------------------------------------------------------------------------------------------------------------------------------------------------------------------------------------------------------------------------------------------------------------------------------------------CGACGGTGCGTGCTGCACTCACGAGGGACTGCCAGT-GAGATACTGGAGGAAGGTGGGGATGACGTCAAGTCCGCATGGCCCTCATGGGCTGGGCTACA-CACGTGCTACAATGGCAATC--ACAAT------AGGA---------AGCAAGGCTGTAAGGCGGAGCGAATCCTC---AAAAATT-GCC-TCA--GTTCGGATTGTTCTCTGCAACTCGGGAACATGAAGGTGGAATCGCTAGTAATCGCGGATCAGCATGCCGCGGTGAATAT-GTACCCGGGCCCTGTACACACCGCCCGTCACACCCTGGGAATAGGTTTCGCCCGAAGCATAGGAA----------GAAGAATCACCCAAGAC---G----------------------------------------------------------------------------------------------------------------------------------------TCACGTCTAAGAATCAAAAGAG-----ACAGACA-GA-CTTTGGTGAGCTCATTTGACCATACCACGGTGGGGTCTTCGACTGGGGT-AAGTCGTAACAACG-------------
ALISarac_Spathiphyllum_wallisi TTGAGAACAAAGTGGC-GAACGGGTGCGTAACGCGTGGGAA--TCTGCCGAACAGTTCGGGC----CAAATCCTGAA---G----------------------------------------------------------------------------------------------------------------------------------------------------------------------------------------------------------------AAAGCT---AAAAAGCGCTGTTTGATGAGCCTGCGTAGTATTAGGTAGTTGGT-CAGGTAAAGGC--------TGACCAA-GCCAATGATGCTTAGCTGGTCTTTTCGGATGATCAGCCACACTGGG-ACTGAGACACGGCCCAGACTCCCACGG--GGGGCAGCAGTGGGGAATCTTGGACAATGGGCGAA---AGCCCGATCCAGCAATATCGCGTGAGTG----AAGA--------------------------------------AGGGCAATGCCGCTTGTAAA-GCTCTTTCGTCGAGTGCGCGAT--------------CATGACAGG---------------------ACTCGAGG------------AAGAAGCCCCGGCTAACT-CCGTGCCAGCAGCCGCGGTAAGACGGGGGGGGCAAGTGTTCTTCGGAATGACTGGGCGTAAAGGGCACGTAGGCGGTGAA-TC---------GGGTTGAAAGTGAAAGTCGCCA-AAAACTGGCGGAATGCTCTCGAAACCAATTCACTT----------------------------------------------------------------------------------------------------------------------------------------------------------------------------------------------------------------------------------------------------------------------------------------------------------------------------------------------------------------------------------------------------------------------------------------------------------------------------------------------------------------GAGTG--AGACAGAGGAGAGTGGAATTTCGTGTG-TAGG-GGTGAAATCCGTAGATCTACG-AAGGAAGGCCAAAAGCGAAGGCAGCTCTCTGGGTCCCTACCGACGCTGGG-GTGCGAAAGCATGGGT-AGCGAACAGGATTAGATACCCTGGTAGTCCATGCCGTAAACGATGAGTGTTCGCC-CTTGG-----TCTA---------------------------CGCGGATCAGGGGCC-CAGCTAACGCGTGAAACACTCCGCCTGGGGAGTACGGTCGCAAGACCGAAACTCAAAGGAATTGACGGGGGCCTGCACAAGCGGTGGAGCATGTGGTTTAATTCGATACAACGCGCAAA-ACCTTACCAGCCCTTGA-CATAT---GAACAAGAAAACCTGTCCT-------TAACGGGATGGTACT---GA---------------------------------------------------------------------------------------------------------------------------------------------------CTTTCATACAGGTGCTGCATGGCTGTCGTCAGCTCGTGTCGTGAGATGTTTGGTCAAGTCCTAT----AACGAGCGAAACCCTCGTTTT---GTGTTGCTGAGACATGCGCC---TAAGGATAAAGTCTTTGCAACCGAAGTGAGCCGAGGAGCCGAGTGAGGTGCCAGCGCTACTACTTGAGTGCCAGCACGTAGCTGTGCTGTCAGTAAGAAGGGAGCCGGCGCCTTTCGAAGCACTTTAACGTGTGAACCGAAGTCGTCTTGCGTCACTCGTTCCCCACACCTACCTATAGTGACGTCAAAGTACCAGTGACCATGACGGTTTGGTTAGGCTTGGTTACGACGACGTCGAGTTGGCGGCGGAGGAAGACTCGGCATTCAGGCGAGCCGCCCGGTGGTGTGGTACGTAGTGGTAATAGTACGCCCCGCTCCGAAACAAAGA------------------------------------------------------------------------------------------------------------------------------------------------------------------------------------------------------------------------------------------------------------AAAAGGTGCGTGCCGCACTCACGAGGGACTGCCAGT-GAGATACTGGAGGAAGGTGGGGATGACGTCAAGTCCGCATGGCCCTTATGGGCTGGGCCACA-CACGTGCTACAATGGCAATT--ACAAT------GGGA---------AGCAAGGCTGTAAGGCGGAGCGAATCCGG---AAAGATT-GCC-TCA--GTTCGGATTGTTCTCTGCAACTCGGGAACATGAAGTTGGAATCGCTAGTAATCGCGGATCAGCATGCCGCGGTGAATAT-GTACCCGGGCCCTGTACACACCGCCCGTCACACCCTGGGAATTGGTTTCGCCCGAAGCATCGGAC----------CAATGATCACCCATGAC--------------------------------------------------------------------------------------------------------------------------------------------TTCTGTGTAC----CACTAGTG-----CCACAAA-GGCTTTTGGTGGTCTTATTGGCGCATACCACGGTGGGGTCTTCGACTGGGGTGAAGTCGTAACAAGGTAGCCGTAGGGGA
POALpoac_Oryza_sativa__japonic TTGAGAACAAAGTGGC-GAACGGGTGCGTAACGCGTGGGAA--TCTGCCGAACAGTTCGGGC----CAAATCCTGAA---G----------------------------------------------------------------------------------------------------------------------------------------------------------------------------------------------------------------AAAGCT---CAAAAGCGCTGTTTGATGAGCCTGCGTAGTATTAGGTAGTTGGT-CGGGTAAAGGC--------TGACCAA-GCCAATGATGCTTAGCTGGTCTTTTCGGATGATCAGCCACACTGGG-ACTGAGACACGGCCCGGACTCCCACGG--GGGGCAGCAGTGGGGAATCTTGGACAATGGGCGAA---AGCCCGATCCAGCAATATCGCGTGAGTG----AAGA--------------------------------------AGGGCAATGCCGCTTGTAAA-GCTCTTTCGTCGAGTGCGCGAT--------------CATGACAGG---------------------ACTCGAGG------------AAGAAGCCCCGGCTAACT-CCGTGCCAGCAGCCGCGGTAAGACGGGGGGGGCAAGTGTTCTTCGGAATGACTAGGCGTAAAGGGCACGTAGGCGGTGAA-TC---------GGGTTGAAAGTGAAAGTCGCCA-AAAAGTGGCGGAATGCTCTCGAAACCAATTCACTT----------------------------------------------------------------------------------------------------------------------------------------------------------------------------------------------------------------------------------------------------------------------------------------------------------------------------------------------------------------------------------------------------------------------------------------------------------------------------------------------------------------GAGTG--AGACAGAGGAGAGTGGAATTTCGTGTG-TAGG-GGTGAAATCCGTAGATCTACG-AAGGAACGCCAAAAGCGAAGGCAGCTCTCTGGGTCCCTACCGACGCTGGG-GTGCGAAAGCATGGGG-AGCGAACAGGATTAGATACCCTGGTAGTCCATGCCGTAAACGATGAGTGTTCGCC-CTTGG-----TCTA---------------------------CGCGGATCAGGGGCC-CAGCTAACGCGTGAAACACTCCGCCTGGGGAGTACGGTCGCAAGACCGAAACTCAAAGGAATTGACGGGGGCCTGCACAAGCGGTGGAGCATGTGGTTTAATTCGATACAACGCGCAAA-ACCTTACCAGCCCTTGA-CATAT---GAACAACAAAACCTGTCCT-------TAACGGGATGGTACT---GA---------------------------------------------------------------------------------------------------------------------------------------------------CTTTCATACAGGTGCTGCATGGCTGTCGTCAGCTCGTGTCGTGAGATGTTTGGTCAAGTCCTAT----AACGAGCGAAACCCTCGTTTT---GTGTTGCTGAGACATGCGCC---TAAGGAGAAATTGTGGTACGTAGTGGTAATAGTACGCGCCCCGCTCCGAAACAAAGA-------------------------------------------------------------------------------------------------------------------------------------------------------------------------------------------------------------------------------------------------------------------------------------------------------------------------------------------------------------------------------------------------------------------------------------------------------------------------------------------------------------------------------------------AAAAGGTGCGTGCCGCACTCACGAGGGACTGCCAGT-GAGATACTGGAGGAAGGTGGGGATGACGTCAAGTCCGCATGGCCCTTATGGGCTGGGCCACA-CACGTGCTACAATGGCAATG--ACAAT------GGGA---------AGCAAGGCTGTAAGGCGGAGCGAATCCGG---AAAGATT-GCC-TCA--GTTCGGATTGTTCTCTGCAACTCGGGAACATGAAGTTGAAATCGCTAGTAATCGCGGATCAGCATGCCGCGGTGAATAT-GTACCCGGGCCCTGTACACACCGCCCGTCACACCCTGGGAATTGGTTTCGCCCGAAGCATCGGAC----------CAATGATCACCCACGAC--------------------------------------------------------------------------------------------------------------------------------------------TTCTGTGTAC----CACTAGTG-----CCACAAA-GGCCTTTGGTGGTCTTATTGGCGCATACCACGGTGGGGTCTTCGACTGGGGTGAAGTCGTAACAAGGTAGCCGTAGGGGA
POALpoac_Zea_mays_Mt_AY506529  TTGAGAACAAAGTGGC-GAACGGGTGCGTAACGCGTGGGAA--TCTGCCGAACAGTTCGGGC----CAAATCCTGAA---G----------------------------------------------------------------------------------------------------------------------------------------------------------------------------------------------------------------AAAGCT---CAAAAGCGCTGTTTGATGAGCCTGCGTAGTATTAGGTAGTTGGT-CAGGTAAAGGC--------TGACCAA-GCCAATGATGCTTAGCTGGTCTTTTCGGATGATCAGCCACACTGGG-ACTGAGACACGGCCCGGACTCCCACGG--GGGGCAGCAGTGGGGAATCTTGGACAATGGGCGAA---AGCCCGATCCAGCAATATCGCGTGAGTG----AAGA--------------------------------------AGGGCAATGCCGCTTGTAAA-GCTCTTTCGTCGAGTGCGCGAT--------------CATGACAGG---------------------ACTCGAGG------------AAGAAGCCCCGGCTAACT-CCGTGCCAGCAGCCGCGGTAAGACGGGGGGGGCAAGTGTTCTTCGGAATGACTGGGCGTAAAGGGCACGTAGGCGGTGAA-TC---------GGGTTGAAAGTGAAAGTCGCCA-AAAAGTGGCGGAATGCTCTCGAAACCAATTCACTT----------------------------------------------------------------------------------------------------------------------------------------------------------------------------------------------------------------------------------------------------------------------------------------------------------------------------------------------------------------------------------------------------------------------------------------------------------------------------------------------------------------GAGTG--AGACAGAGGAGAGTGGAATTTCGTGTG-TAGG-GGTGAAATCCGTAGATCTACG-AAGGAACGCCAAAAGCGAAGGCAGCTCTCTGGGTCCCTACCGACGCTGGG-GTGCGAAAGCATGGGG-AGCGAACAGGATTAGATACCCTGGTAGTCCATGCCGTAAACGATGAGTGTTCGCC-CTTGG-----TCTG---TCTACGCTACGCTA----------CGCGGATCAGGGGCC-CAGCTAACGCGTGAAACACTCCGCCTGGGGAGTACGGTCGCAAGACCGAAACTCAAAGGAATTGACGGGGGCCTGCACAAGCGGTGGAGCATGTGGTTTAATTCGATACAACGCGCAAA-ACCTTACCAGCCCTTGA-CATAT---GAACAACAAAACCTGTCTT-------TAACGGGATGGTACT---TA---------------------------------------------------------------------------------------------------------------------------------------------------CTTTCATACAGGTGCTGCATGGCTGTCGTCAGCTCGTGTCGTGAGATGTTTGGTCAAGTCCTAT----AACGAGCGAAACCCTCGTTTT---GTGTTGCTGAGACATGCGCC---TAAGGAGAAATAGCCGAGGAGCCGAGTGACGTGCCAGCGCTACTACTTGATTGAGTGCCAGCACGTAGCTGTGCTTTCCGCAAGAATTTCACCATTGGGAGCCTCGAAGCACTTTCACGTGTGAACCGAAGTCGTCTTGCCGAACTCAAGACCCACGGAGACCTACCTATAGTGACGTCAAAGTACCAGTGAGCATGGAGGTTTGGTTAGGCTTGGTTACGACGACGTCGAGTTGGCGGCGGAGGAAGACTCGGCATGAAGGCCAGCCGCCCGGTGGTGTGGTACGTAGTGGTAATAGTACGCGCCCCGCTCCGAAACAAAGA-----------------------------------------------------------------------------------------------------------------------------------------------------------------------------------------------------------------------------------------------------------------AAAAGGTGCGTGCCGCACTCACGAGGGACTGCCAGT-GAGATACTGGAGGAAGGTGGGGATGACGTCAAGTCCGCATGGCCCTTATGGGCTGGGCCACA-CACGTGCTACAATGGCAATG--ACAAT------GGGA---------AGCAAGGCTGTAAGGCGGAGCGAATCCGG---AAAGATT-GCC-TCA--GTTCGGATTGTTCTCTGCAACTCGGGAACATGAAGTAGAAATCGCTAGTAATCGCGGATCAGCATGCCGCGGTGAATAT-GTACCCGGGCCCTGTACACACCGCCCGTCACACCCTGGGAATTGGTTTCGCCCGAAGCATCGGAC----------CAATGATCACCCATGAC--------------------------------------------------------------------------------------------------------------------------------------------TTCTGTGTAC----CACTAGTG-----CCACAAA-GGCCTTTGGTGGTCTTATTGGCGCATACCACGGTGGGGTCTTCGACTGGGGTGAAGTCGTAACAAGGTAGCCGTAGGGGA
PIPEpipe_Piper_betle_Mt_AF1610 TTGAGAACAAAGTGGC-GAACGGGTGCGTAACGCGTGGGAA--TCTGCCGAACAGTTCGGGC----CAAATCCTGAA---T----------------------------------------------------------------------------------------------------------------------------------------------------------------------------------------------------------------AAAGCT---AAAAAGCGCTGTTTGATGAGCCTGCGTAGTATTAGGTAGTTGGT-CAGGTAAAGGC--------TGACCAA-GCCAATGATGCTTAGCTGGTCTTTTCGGATGATCAGCCACACTGGG-ACTGAGACACGGCCCGGACTCCCACGG--GGGGCAGCAGTGGGGAATCTTGGACAATGGGCGAA---AGCCCGATCCAGCAATATCGCGTGAGTG----AAGA--------------------------------------AGGGCAATGCCGCTTGTAAA-GCTCTTTCGTCGAGTGCGCGAT--------------TATGACATG---------------------ACTCGAGG------------AAGAAGCCCCGGCTAACT-CCGTGCCAGCAGCCGCGGTAAGACGGGGGGGGCAAGTGTTCTTCGGAATGACTGGGCGTCAAGGGCACGTAGGCGGTGAA-TC---------GGGTTGAAAGTGAAAGTCGCCA-AAAAGTGGCGGAATGCTCTCGAAACCAATTCACTT----------------------------------------------------------------------------------------------------------------------------------------------------------------------------------------------------------------------------------------------------------------------------------------------------------------------------------------------------------------------------------------------------------------------------------------------------------------------------------------------------------------GAGTG--AGACAGAGGAGAGTGGAATTTCGTGTG-TAGG-GGTGAAATCCGGAGATCTACG-AAGGAAGGCCAAAAGCGAAGGCAGCTCTCTGGGTCCCTACCGACGCTGGG-GTGCGAAAGCATGGGG-AGCAAACAGGATTAGATACCCTGGTAGTCCATGCCGTAAACGATGAGTGTTCGCC-CTTGG-----TCTA---------------------------CGCGGATCAGGGGCC-CAGCTAACGCGTGAAACACTCCGCCTGGGGAGTACGGTCGCAAGACCGAAACTCAAAGGAATTGACGGGGGCCCGCACAAGCGGTGGAGCATGTGGTCTAATTCGATACTACGCGCAAA-ACCTTACCAGCCCTTGA-CATAT---GAACAA-GAAACCTGTCCT-------TAACGGGATGGTAGT---GA---------------------------------------------------------------------------------------------------------------------------------------------------CTTTCATACAGGTGCTGCATGGCTGTCGTCAGCTCGTGTCGTGAGATGTTTGGTCAAGTCCTAT----AACGAGCGAAACCCTCGTTTT---GTGTTGCTGAGACATGCGTC---TAAGGAGAAAGTCTTTGCAACCGAAGTGAGCCGAGGAGCCGAGTGACGTGCCAGCGCTACTAACTGAGTGCCAGCACGTAGCTGTGCTGTCAGTAAGAAGGGAGCCGGCGCCTTTCGAAGCACTCTATATGAAACCGCAGTCGTTAAGCGTCACGAGTCTACAAGCCCCACGGAGACCTACCTATAGTCTAGTCAAAGTACCTGTGAGGGTGACTTGGTTGCGTAACGTAATATGGATTCTTTCAGCGAAAGTCCTCCAACTCAATCAATATCAACAAGATGTCATGACCAAAAGCAATGCGCTAGCGCCTTTGTGCGCGAAACGAGAGCGTCCGCTTCAGGCCTTAGCGCAGAAGCAAGGCCTTGCTTCAGGTTTGGTTAGGCTTGGTTACGACGACGTTGAGTTGGCGGCGGAGGAAGACTCGGCATTCCGGCGAGCCGCCCGGTGGTGTGGTACGTAGTGGTAATAGTACGCCCCGCCAAAACGGCTCCGAAACAAACT------------------------------------------------------------------------------CAAAGGTGCGTGCCGCACTCACGAGGGACTGTCAGT-GATATACTGGAGGAAGGTGGGGATGACGTCAAGTCCGCATGGCCCTTATGGGCTGGGCCACA-CACGTGCTACAATGGCAATT--ACAAT------GGGA---------AGCAAGGCTGTAAGGCAGAGCGAATCCGG---AAAGATT-GCC-TCA--GTTCGGATTGTTCTCTGCAACTCGGGAACATGAAGTTGGAATCGCTAGTAATCGCGGATCAGCATGCCGCGGTGGATAT-GTACCCGGGCCCTGTACACACCGCCCGTCACACCCTGGGAATGGGTTTCGCCCGAAGCATCGGAC----------CAATGATCACCCATGGC--------------------------------------------------------------------------------------------------------------------------------------------TTCTGTGTAC----CACTAGTG-----CCACAAA-GGCTTTTGGTGGTCTTATTGGCGCATACCACGGTGGG-TCTTCGACTGGGGTGAAGTCGTAACAAGGTAGCCGTAGGGGA
LAURlaur_Laurus_nobilis_Mt_AF1 TTGAGAACAAAGTGGC-GAACGGGTGCGTAACGCGTGGGAA--TCTGCCGAACAGTTCGGGC----CAAATCCTGAA---G----------------------------------------------------------------------------------------------------------------------------------------------------------------------------------------------------------------AAAGCT---AAAAAGCGCTGTTTGATGAGCCTGCGTAGTATTAGGTAGTTGGT-CAGGTAAAGGC--------TGACCAA-GCCAATGATGCTTAGCTGGTCTTTTCGGATGATCAGCCACACTGGG-ACTGAGACACGGCCCGGACTCCCACGG--GGGGCAGCAGTGGGGAATCTTGGACAATGGGCGAA---AGCCCGATCCAGCAATATCGCGTGAGTG----AAGA--------------------------------------AGGGCAATGCCGCTTGTAAG-GCTCTTTCGTCGAGTGCGCGAT--------------CATGACAGG---------------------ACTCGAGG------------AAGAAGCCCCGGCTAACT-CCGTGCCAGCAGCCGCGGTAAGACGGGGGGGGCAAGTGTTCTTCGGAATGACTGGGCGTAAAGGGCACGTAGGCGGTGAA-TC---------GGGTTGAAAGTGAAAGTCGCCA-AAAAGTGGCGGAATGCTCTCGAAACCAATTCACTT----------------------------------------------------------------------------------------------------------------------------------------------------------------------------------------------------------------------------------------------------------------------------------------------------------------------------------------------------------------------------------------------------------------------------------------------------------------------------------------------------------------GAGTG--AGACAGAGGAGAGTGGAATTTCGTGTG-TAGG-GGTGAAATCCGGAGATCTACG-AAGGAACGCCAAAAGCGAAGGCAGCTCTCTGGGTCCCTACCGACGCTGGG-GTGCGAAAGCATGGGG-AGCGAACAGGATTAGATACCCTGGTAGTCCATGCCGTAAACGATGAGTGTTCGCC-CTTGG-----TCTA---------------------------CGCGGATCAGGGGCC-CAGCTAACGCGTGAAACACTCCGCCTGGGGAGTACGGTCGCAAGACCGAAACTCAAAGGAATTGACGGGGGCCTGCACAAGCGGTGGAGCATGTGGTTTAATTCGATACGACGCGCAAA-ACCTTACCAGCCCTTGG-CATAT---GAACAAGAAAACCTGTCCT-------TAACGGGATGGTACT---GA---------------------------------------------------------------------------------------------------------------------------------------------------CTTTCATACAGGTGCTGCATGGCTGTCGTCAGCTCGTGTCGTGAGACGTTTGGTCAAGTCCTAT----AACGAGCGAAACCCTCGTTTT---GTGTTGCTGAGACATGCGCC---TAAGGAGAAAGTCTTTGCAACCGAAGTGAGCCGAGGAGCCGAGTGACGTGCCAGCGCTACTCATTGAGTGCCAGCACGTAGCTGTGCTGTCAGTAAGAAGGGAGCCGGCGCCTTTCGAAGCACTCTTTATTCAACCGCAGTCGTGTTGCGTCACGAGTCTACAAGCCCCACTGATACCTACCTATAGTCTAGTCAAAGTACCAGTGACGGTGACTTGGTTACGACGACGTCGAGTTGGCGGCGGAGGAAGACTCGGCATTCAGGCGAGCCAGCTCCGAAAACTCCAGTGCGCTCCTGCGCACTCCGGCCAGAACAAGCGAAGAAAACTACAGTGCGCGCTAGCGCACTCCGGCTTTCGAGCCAGATGGCTCTCAGCCTTCGTTTGCTCCCTTGGGGTCGCCTACACTTGCTCCTTCGTTTGCTGGTGTGGTACGTAGTGGTAATAGTACGCCCCGCCAAAACGGCCCCGAAACAAAGA------------------------------------------------------------------------------------------------------AAAAGGTGCGTGCCGCACTCACGAGGGACTGCCAGT-GATATACTGGAGGAAGGTGGGGATGACGTCAAGTCCGCATGGCCCTTATGGGCTGGGCCACA-CACGTGCTACAATGGCAATT--ACAAT------GGGA---------AGCAAGGCTGTAAGGCGGAGCGAATCCGG---AAAGATT-GCC-TCA--GTTCGGATTGTTCTCTGCAACTCGGGAACATGAAGTTGGAATCGCTAGTAATCGCGGATCAGCATGCCGCGGTGAATAT-GTACCCGGGCCCTGTACACACCGCCCGTCACACCCTGGGAATTGGTTTCGCCCGAAGCATCGGAC----------CAATGATCACCCATGAC--------------------------------------------------------------------------------------------------------------------------------------------TTCTGTGTAC----CACTAGTG-----CCACAAA-GGCTTTTGGTGGTCTTATTGGCGCATACCACGGTGGGGTCTTCGACCGGGGTGAAGTCGTAACAAGGTAGCCGTAGGGGA
MAGNmagn_Liriodendron_tulipife TTGAGAACAAAGTGGC-GAACGGGTGCGTAACGCGTGGGAA--TCTGCCGAACAGTTCGGGC----CAAATCCTGAA---G----------------------------------------------------------------------------------------------------------------------------------------------------------------------------------------------------------------AAAGCT---AAAAAGCGCTGTTTGATGAGCCTGCGTAGTATTAGGTAGTTGGT-CAGGTAAAGGC--------TGACCAA-GCCAATGATGCTTAGCTGGTCTTTTCGGATGATCAGCCACACTGGG-ACTGAGACACGGCCCGGACTCCCACGG--GGGGCAGCAGTGGGGAATCTTGGACAATGGGCGAA---AGCCCGATCCAGCAATATCGCGTGAGTG----AAGA--------------------------------------AGGGCAATGCCGCTTGTAAA-GCTCTTTCGTCGAGTGCGCGAT--------------CATGACAGG---------------------ACTCGAGG------------AAGAAGCCCCGGCTAACT-CCGTGCCAGCAGCCGCGGTAAGACGGGGGGGGCAAGTGTTCTTCGGAATGACTGGGCGTAAAGGGCACGTAGGCGGTGAA-TC---------GGGTTGAAGGTGAAAGTCGCCA-AAAAGTGGCGGAATGCTCTCGAAACCAATTCACTT----------------------------------------------------------------------------------------------------------------------------------------------------------------------------------------------------------------------------------------------------------------------------------------------------------------------------------------------------------------------------------------------------------------------------------------------------------------------------------------------------------------GAGTG--AGACAGAGGAGAGTGGAATTTCGTGTG-TAGG-GGTGAAAACCGGAGATCTACG-AAGGAACGCCAAAAGCGAAGGCAGCTCTCTGGGTCCCTACCGACGCTGGG-GTGCGAAAGCATGGGG-AGCGAACAGGATTAGATACCCTGGTAGTCCATGCCGTAAACGATGAGTGTTCGCC-CTTGG-----TCTA---------------------------CGCGGATCAGGGGCC-CAGCTAACGCGTGAAACACTCCGCCTGGGGAGTACGGTCGCAAGACCGAAACTCAAAGGAATTGACGGGGGCCTGCACAAGCGGTGGAGCATGTGGTTTAATTCGATACAACGCGCAAA-ACCTTACCAGCCCTTGA-CATAT---GAACAACAAAACCTGTCCT-------TAACGGGATGGTACT---GA---------------------------------------------------------------------------------------------------------------------------------------------------CTTTCATACAGGTGCTGCATGGCTGTCGTCAGCTCGTGTCGTGAGATGTTTGGTCAAGTCCTAT----AACGAGCGAAACCCTCGTTTT---GTGTTGCTGAGACATGCGCC---TAAGGAGAAAGTCTTTGCAACCGAAGTGAGCCGAGGAGCCGAGTGACGTGCCAGCGCTACTCATTGAGTGCCAGCACGTAGCTGTGCTGTCAGTAAGAAGGGAGCCGGCGCCTTTCGAAGCACTCTTTATGAAACCGCAGTCGTTAAGCGTCACGAGTCTACAAGCCCCACTGATACCTACCTATAGTCTAGTCAAAGTACCAGTGACGGTGACGTCGGTTGCGTAACGTAATATGGATTCAGTCAGCGAAAGTCCGAGTGACGCTGACTGAATCGGATTCAGTCAGCGAAAGTCCCTCAACTCAATCAATATCAACAACATGTCGTGACGCTGACGTCGGTTACGACGACGTCGAGTTGGCGGCGGAGGAAGACTCGGCATTCAGGCGAGCCGCCCGGTGGTGTGGTACGTAGTGGTAATAGTACGCCCCGCCAAACGGCTCCGAAACAAACA------------------------------------------------------------------------------------------------------------------------------AAAAGGTGCGTGCCGCACTCACGAGGGACTGCCAGT-GATATACTGGAGGAAGGTGGGGATGACGTCAAGTCCGCATGGCCCTTATGGGCTGGGCCACA-CACGTGCGACAATGGCAATT--ACAAT------GGGA---------AGCAAGGCTGTAAGGCGGAGCGAATCCGG---AAAGATT-GCC-TCA--GTTCGGATTGTTCTCTGCAACTCGGGAACATGAAGTTGGAATCGCTAGTAATCGCGGATCAGCATGCCGCGGTGAATAT-GTACCCGGGCCCTGTACACACCGCCCGTCACACCCTGGGAATTGGTTTCGCCCGAAGCATCGGAC----------CAATGATCACCCATGAC--------------------------------------------------------------------------------------------------------------------------------------------TTCTGTGTAC----CACTAGTG-----CCACAGACGGCTTTTGGTGGTCTTATTGGCGCATACCACGGTGGGGTCTTCGACTGGGGTGAAGTCGTAACAAGGTAGCCGTAGGGGA
RANUberb_Mahonia_bealei_Mt_DQ0 --------------------------------------TAA--TCTGCTTAACAGTTCGGGC----CAAATCCTGAA---T----------------------------------------------------------------------------------------------------------------------------------------------------------------------------------------------------------------AAAGCT---AAAAAGCGCTGTTTGATGAGCCTGCGTAGTATTAGGTAGTTGGT-CAGGTAAAGGC--------TGACCAA-GCCAATGATGCTTAGCTGGTCTTTTCGGATGATCAGCCACACTGGG-ACTGAGACACGGCCCGGACTCCCACGG--GGGGCAGCAGTGGGGAATCTTGGACAATGGGCGAA---AGCCCGATCCAGCAATATCGCGTGAGTG----AAGA--------------------------------------AGGGCAATGCCGCTTGTAAA-GCTCTTTCGTCGAGTGCGCGAT--------------CATGACAGG---------------------ACTCGAGG------------AAGAAGCCCCGGCTAACT-CCGTGCCAGCAGCCGCGGTAAGACGGGGGGGGCAAGTGTTCTTCGGAATGACTGGGCGTAAAGGGCACGTAGGCGGTGAA-TC---------GGGTTGAAAGTGAAAGTCGCCA-AAAACTGGCGGAATGCTCTCGAAACCAATTCACTT----------------------------------------------------------------------------------------------------------------------------------------------------------------------------------------------------------------------------------------------------------------------------------------------------------------------------------------------------------------------------------------------------------------------------------------------------------------------------------------------------------------GAGTG--AGACAGAGGAGAGTGGAATTTCGTGTG-TAGG-GGTGAAATCCAGAAATCTACG-AAGGAACGCCAAAAGCGAAGGCAGCTCTCTGGGTCCCTACCGACGCTGGG-GTGCGAAAGCATGGGG-AGCGAACAGGATTAGATACCCTGGTAGTCCATGCCGTAAACGATGAGTGTTCGCC-CTTGG-----TCTA---------------------------CGCGGATCAGGGGCC-CAGCTAACGCGTGAAACACTCCGCCTGGGGAGTACGGTCGCAAGACCGAAACTCAAAGGAATTGACGGGGGCCTGCACAAGCGGTGGAGCATGTGGTTTAATTCGATACAACGCGCAAA-ACCTTACCAGCCCTTGA-CATAT---GAACAACAAAACCTGTCCT-------TAACGGGATGGTACT---GA---------------------------------------------------------------------------------------------------------------------------------------------------CTTTCATACAGGTGCTGCATGGCTGTCGTCAGCTCGTGTCGTGAGATGTTTGGTCAAGTCCTAT----AACGAGCGAAACCCTCGTTTT---GTGTTGCTGAGACATGCGCC---TAAGGAGAAAGTAAAGTCTTTGCAACCGAAGTGAGCCGAGGAGCCGAGTGACGTGCCAGCGCTACTAATTGAGTGCCAGCACGTAGCTGTGCTGTCAGTAAGAAGGGAGCCGGCGCCTTTCGAAGCACTTTCTAGTGTGAACCACCAACCAAGAAAACGTATGCGCGTTAGCGCAACGGCTTTCGCGGTTGACTACACTACATGAAACTCAAGTTCGGAACGGAACTCGAAAACAGTGTGCGCCTTGCGCGAGGAGGCTTTTTGGCCGTATCTTGCAGGTGACGACGACGTCGAGTTGGCGGCGGAGGAAGACTCGGCATTCAGGCGAGCCGCCCGGTGGTGTGGTACGTAGTGGTAATAGTACGCCCCGCCCAAACGGCTCCGAAACAAACA-------------------------------------------------------------------------------------------------------------------------------------------------------------------------------------------AAAAGGTGCGTGCCGCACTCACAAGGGACTGCCAGT-GATATACTGGAGGAAGGTGGGGATGACGTCAAGTCCGCATGGCCCTTATGGGCTGGGCCACA-CACGTGCTACAATGGCAATT--ACAAT------GGGA---------AGCAAGGCTGTAAGGCGGAGCGAATCCGG---AAAGATT-GCC-TCA--GTTCGGATTGTTCTCTGCAACTCGGGAACATGAAGTTGGAATCGCTAGTAATCGCGGATCAGCATGCCGCGGTGAATAT-GTACCCGGGCCCTGTACACACCGCCCGTCACACCCTGGGAATTGGTTTCGCCCGAAGCATCGGAC----------CAATGATCACCCATTCC--------------------------------------------------------------------------------------------------------------------------------------------TTGTGTGTAC----CACTAGTG-----CCACAAA-GGCTTTTGGTGGTCTTATTGGCGCATACCACGGTGAGGCCTT--------------------------------------
PROTplat_Platanus_occidentalis TTGAGAACAAAGTGGC-GAACGGGTGCGTAACGCGTGGGAA--TCTGCCGAACAGTTCGGGC----CAAATCCTGAA---G----------------------------------------------------------------------------------------------------------------------------------------------------------------------------------------------------------------AAAGCT---AAAAAGCGCTGTTTGATGAGCCTGCGTAGTATTAGGTAGTTGGT-CAGGTAAAGGC--------TGACCAA-GCCAATGATGCTTAGCTGGTCTTTTCGGATGATCAGCCACACTGGG-ACTGAGACACGGCCCGGACTCCCACGG--GGGGCAGCAGTGGGGAATCTTGGACAATGGGCGAA---AGCCCGATCCAGCAATATCGCGTGAGTG----AAGA--------------------------------------AGGGCAATGCCGCTTGTAAA-GCTCTTTCGTCGAGTGCGCGAT--------------CATGACAGG---------------------ACTCGAGG------------AAGAAGCCCCGGCTAACT-CCGTGCCAGCAGCCGCGGTAAGACGGGGGGGGCAAGTGTTCTTCGGAATGACTGGGCGTAAAGGGCACGTAGGCGGTGAA-TC---------GGGTTGAAAGTGAAAGTCGCCA-AAAACTGGCGGAATGCTCTCGAAACCAATTCACTT----------------------------------------------------------------------------------------------------------------------------------------------------------------------------------------------------------------------------------------------------------------------------------------------------------------------------------------------------------------------------------------------------------------------------------------------------------------------------------------------------------------GAGTG--AGACAGAGGAGAGTGGAATTTCGTGTG-TAGG-GGTGAAATCCGGAGATCTACG-AAGGAACGCCAAAAGCGAAGGCAGCTCTCTGGGTCCCTACCGACGCTGGG-GTGCGAAAGCATGGGG-AGCGAACAGGATTAGATACCCTGGTAGTCCATGCCGTAAACGATGAGTGTTCGCC-CTTGG-----TCTA---------------------------CGCGGATCAGGGGCC-CAGCTAACGCGTGAAACACTCCGCCTGGGGAGTACGGTCGCAAGACCGAAACTCAAAGGAATTGACGGGGGCCTGCACAAGCGGTGGAGCATGTGGTTTAATTCGATACAACGCGCAAA-ACCTTACCAGCCCTTGA-CATAT---GAACAACAAAACCTGTCCT-------TAACGGGATGGTACT---GA---------------------------------------------------------------------------------------------------------------------------------------------------CTTTCATACAGGTGCTGCATGGCTGTCGTCAGCTCGTGTCGTGAGATGTTTGGTCAAGTCCTAT----AACGAGCGAAACCCTCGTTTT---GTGTTGCTGAGACATGCGCC---TAAGGAGAAAGTCTTTGCAACCGAAGTGAGCCGAGGAGCCGAGTGACGTGCCAGCGCTACTAATTGAGTGCCAGCACGTAGCTGTGCTGTCAGTAAGAAGGGAGCCGGCGCCTTTCGAAGCACTTTCTAGTGTGAACCGCAACGGAAGAGCGCGCTAGCGCACTCCGGCTTTCCCTTTATTAGTAAGGGTGCTTGAGCGCCTTGCGCGATACGGCTTTTTGGCCGTATCTTGCAGGTGACGACGACGTCGAGTTGGCGGCGGAGGAAGACTCGGCATTCAGGCGAGCCGCCCGGTGGTGTGGTACGTAGTGGGTTTAGTACGCCCCGCCAAAACGGCTCCGAAACAAACA--------------------------------------------------------------------------------------------------------------------------------------------------------------------------------------------------------------------------------------AAAAGGTGCGTGCCGCACTCACGAGGGACTGCCAGT-GATATACTGGAGGAAGGTGGGGATGACGTCAAGTCCGCATGGCCCTTATGGGCTGGGCCACA-CACGTGCTACAATGGCAATT--ACAAT------GGGA---------AGCAAGGCTGTAAGGCGGAGCGAATCCGG---AAAGATT-GCC-TCA--GTTCGGATTGTTCTCTGCAACTTGGGAACATGAATTTGGAATCGCTAGTAATCGCGGATCAGCATGCCGCGGTGAATAT-GTACCCGGGCCCTGTACACACCGCCCGTCACACCCTGGGAATTGGTTTCGCCCGAAGCATCGGAC----------CAATGATCACCCATTCC--------------------------------------------------------------------------------------------------------------------------------------------TTGTGTGTAC----CACTAGTG-----CCACAAA-GGCTTTTGGTGGTCTTATTGGCGCATACCACGGTGGGGTCTTCGACTGGG-TGAAGTCGTAACAAGGTAGCCGTAGGGGA
GERAgera_Erodium_pelargoniflor TTGAGAACAAAGTGGC-GAACGGGTGCGTAAGGCGTGGGAA--TCTGCCGAACAGTTCGGGC----CAAATCCTGAA---TC---------------------------------------------------------------------------------------------------------------------------------------------------------------------------------------------------------------AAAGCT---AAAAAGCGCTGTTTGATGAGCCCACGTAGTATTAGGTAGTTGGT-CAGGTAAAGGC--------TGACCAA-GCCATTGATGCTTAGCTGGTCTTTTCGGATGATCAGCCACACTGGG-ACTGAGACACGGCCCGGAC-CCCACGG--GGGGCAGCAGTGGGGAATCTTGGACAATGGGCGAA---AGCCTGATCCAGCAATATCGCGTGAGTG----CGGA--------------------------------------AGGGCAATGCCGCTTGTAAA-GCTCTTTCGTCGAGTGCGCGAT--------------CATGACAGG---------------------ACTCGAGG------------AAGAAGCCCCGGCTAACT-CCGTGCCAGCAGCCGCGGTAAGACGGGGGGGGCAAGTGTTCTTCGGAATGACTGGGCGTAAAGGGCACGTAGGCGGTGAA-TC---------GGGTTGAAAGTGAAAGTCGCCA-AAAACTGGCGGAATGCTCTCGAAACCAATTCACTT----------------------------------------------------------------------------------------------------------------------------------------------------------------------------------------------------------------------------------------------------------------------------------------------------------------------------------------------------------------------------------------------------------------------------------------------------------------------------------------------------------------GAGTG--AGACAGAGGAGAGTGGAATTTCGTGTG-GAGG-GGTGAAATCCAGAAATATACG-AAGGAAGGCCAAAAGCGAAGGCAGCTCTCTGGGTCCCTACCGACGCTGGG-GTGCGAAAGCATGGGG-AGCGAACGGGATTAGATACCCTGGTAGTCCATGCCGTAAACGATGAGTGTTCGCC-CTTGG-----TCTA---------------------------CGCGGATCAGGGGCC-CAGCTAACGCGTTAAACACTCCGCCTGGGGAGTACAGTCGCAAGACCGAAACTCAAAGGAATTGACGGGGGCCTGCACAAGCGGTGGAGCATGTGGTTTAATTCGATACAACGCGAAAA-ACCTTACCAGCCCTTGA-CATAT---GAACAACAAAACCTGTCCT-------TAACGGGATGGTACT---GA---------------------------------------------------------------------------------------------------------------------------------------------------CTTTCATACAGGTGTTGCATGGCTGTCGTCAGCTCGTGTCGTGAGATGTTTGGTCAAGTCCTAT----AACGAGCGAAACCCTCGTTTTT--GTGTTGCTGAGACATGCGCC---TAAGGATCAAGTATTTGCAACCGAAGTGATCCGAGGAGCCGAGTGACGTGCCAGCCCTACTCATGAGTGCCAGCACTACGCTGTGCTGTCAGTAAGAAGGAGCCGGCGCCTTTCGAAGCACGGCACTAGTGTGCGCTTTGACTAGCGCGCTTTACTAATATAATAACATAGAAAGGAGCGAACGTTAGTGAGCTTGAAAGTCCAGTTTTTGGCCTTTAGGCCTAGAAGCGGGGGGTTGAGTTTACGAAGTAGACGGCGGAGAAAGACTCGGCATTCAGGCGAGCCGCCCAGTGGTGTGGTACGTAGTGGGTTTAGTACGCCCGCCAAAACGGCTCCAAAACAAAGT------------------------------------------------------------------------------------------------------------------------------------------------------------------------------------------------------------------------------------------AAAAGGTGCGTGCCGCACTCACGAGGTACTGCCAGT-TATATACTGGAGGAAGGTGGGGATGACGTCAAGTCCGCATGGTCCTTAAGGGCTGGGCCACA-CACGTGCTACAATGGCAATT--ACAAT------GGGA---------AGCAAGGCTGTAAGGCGGAGCGAATCCGG---AAAGATT-GCC-TCA--GTTCGGATTGTTCTCTGCAACTCGGGAACATGAAGTAGGAATCGCTAGTAATCGCGGATCAGCATGCCGCGGTGAATAT-GTACCTGGGCCCTGTACACACCGCCCGTCACACCCTGGGAATTGGTTTCGCCCGAAGCATCGGAC----------CAATGATCACCCATGAC--------------------------------------------------------------------------------------------------------------------------------------------TTCTGTGTAC----CACTAGTG-----CCACAAA-GGCTTTTGGTGGTCTTATTGGCGCATACCACGGTGGGGTCTTCGACTGGGGTGAAGTCGTAACAAGGTAGCCGTAGGGGA
GERAgera_Pelargonium_x_hortoru TTGATAATGAAGTGGC-GAACGGGTGCGTAAGGCGTGGGAAATTCTGCCGGAGAG------------------------------------------------------------------------------------------------------------------------------------------------------------------------------------------------------------------------------------------AAAGCTAACGAAGAGCACTCCTTGATGAGCCCGCGTAGTATTAGGTAGTTGGT-TAGGTTACGGC--------TGACCAA-GCCGATGATGCTTAGTTGATCTTTTCGGATGATCAGCCACACCGGG-ACTGAGACAAGGCCCGGAC--CCAGGATTGGGGCAGCAGTGGGGAATCTTGGACAATAGGCGCC---AGCCCGATCCAGCAATCTTGCGTGA-TT----TAGA---CTCGTAAGGAGCCCGCCGGAGTGCGGGGATCT---AGGGCACTTTCGCTTGTAAAAGCTCTTTCAACGAGTATGCGAT--------------GATGACATG---------------------ACTCGTGT------------AAGAAGCTCCGGCTAACT-TCGTGCCAGCAGCCGCGGTAAGACGAAGGGGGCAAGTCTTTCTCGGAATGACTGGGCGTAAAGAGCATGTAGGCGGTCAG-TC---------AAATTGGAGCGGAAAAGCGCCATACAGATGGTGAGGTGTTCCCAATAA-GACTGACTT----------------------------------------------------------------------------------------------------------------------------------------------------------------------------------------------------------------------------------------------------------------------------------------------------------------------------------------------------------------------------------------------------------------------------------------------------------------------------------------------------------------GGGTC--AGATAAGGGAGAGTGGAATTTCGTAGG-GAGTTGGAAGAACACCTAAATCTATGTAAGGCAGTCCTAAGGCGAAGGCAGCTCTCTAGGTCTATACCGACGCTAAATGTGCGAAAGCGTGGGT-AGCAAACAGGATTAGAGACCCTGGTAGTCCACGCTGTCAACGATGAGTGTTAGCTGTTTGG-----TC-G----------------------------TGTGATCAGGAGCA-CAGCTAACGCGTGAAACACTCCGCCTGGGGAGTACAGTCGCAAGGCTGAAACTCAAAGGAATTGACGGGGGCCCGCATAAGCGGTGGAGCATGTGGTTTAATTCGATACAACGCGAAAGGATCTTACCAGCCTTTGA--ATAT---GA------------------------------------------GATCGTAGGCAAGGAGACGGGGGAGTTTGAATAAGGGCCAATTATGATAAGAAGACGCTTCTACCCTAATCGCTCCCTCCAATTATGAAAAGAATGAGATCCCATACCTTTTTTCCTCGCGACTAGCCAGGAGGATGAAGCTTAGTACGCTTTCGTACAGGTGTTGCATGGCTGTCGTCAGTCCGTGTCGTGGGATGTCGGGTCAATTCCTAT----AACGGGCGAAACCCTTTTTTT---GTGTTGCAGA-------------ACACGTGTATCCTAGGCTTCGGGATTCTAAGTGGTAATACAGAGGAGTATACCATAACCAGCCCATGAATTAG---------------------------------------------------------------------------------------------------------------------------------------------------------------------------------------------------------------------------------------------------------------------------------------------------------------------------------------------------------------------------------------------------------------------------------------------------------------------------------------------------------------------------AGAGGGTGCGCGTCGCACTCACAAGAGACAGACGCT-TATATGGTGTAGGAAGGTGGGGATGACGTCAAGTCCGCATGGTCCTTAAAGGCTGGGCCACA-CACGTGCTACAATGACAATT--ACAAT------GGGA-----------------TGTGAAA---ACTGCACCCTC---AAAGATT-GTC-GCA--GTTCGGATTCCTCTCTGTAATTCGGGAGGATGAAGCAGGAATCGCTAGTAATCGCGGATTAGGATGCCGCGGTGAACTG-AGAACCGGGTTTTGTACACACCGCCCGTCACACCCTGGGAATTGGTTTCGCCCTAAGCATCAACG----------CGGAGGTTGCCCATGAC---TTGC-------------------------------------------------------------------------------------------------------------------------------------TTCTGGTTTC-------TTT-G-----CCATGGA-GTGTTCCTTGGCAGTCTTTGTTGGATACCACGGTGGGGTCTCTGACTGGGGTGAAGTCGTAACAAGGTAGCCGTAGGGGA
MYRTonag_Oenothera_berteroana  TTGAGAACAAAGTGGC-GAACGGGTGCGTAACGCGTGGGAA--TCTGCCGAACAGTTCGGGC----CAAATCCTGAA---G----------------------------------------------------------------------------------------------------------------------------------------------------------------------------------------------------------------AAAGCT---AAAAAGCGCTGTTTGATGAGCCTGCGTAGTATTAGGTAGTTGGT-CAGGTAAAGGC--------TGACCAATGCCAA-GATGCTTAGCTGGTCTTTTCGGATGATCAGCCACACTGGG-ACTGAGACACGACCCGAACTCCCACGG--GGGGCAGCAGTGGGGAATCTTGGACAATGGGCGAA---AGCCCGATCCAGCAATATCGCGTGAGTG----AAGA--------------------------------------AGGGCAATGCCGCTTGTAAA-GCTCTTTCGTCGAGTGCGCGAT--------------CATGACAGG---------------------ACTCGAGG------------AAGAAGCCCCGGCTAACT-CCGTGCCAGCAGCCGCGGTAAGACGGGGGGGGCAAGTGTTCTTCGGAATGACTGGGCGTAAAGGGCACGTAGGCGGTGAA-TC---------GGGTTGAAAGTGAAAGTCGCCA-AAAACTGGCGGAATGCTCTCGAAACCAATTCACTT----------------------------------------------------------------------------------------------------------------------------------------------------------------------------------------------------------------------------------------------------------------------------------------------------------------------------------------------------------------------------------------------------------------------------------------------------------------------------------------------------------------GAGTG--AGACAGAGGAGAGTGGAATTTCGTGTG-TAGG-GGTGAAATCCGGAGATCTACG-AAGGAACGCCAAAAGCGAAGGCAGCTCTCTGGGTCCCTACCGACGCTGGG-GTGCGAAAGCATGGGG-AGCGAACGGGATTAGATACCCTGGTAGTCCATGCCGTAAACGATGAGTGTTCGCC-CTTGG-----TCTA---------------------------CGCGGATCAGGGGCC-CAGCTAACGCGTGAAACACTCCGCCTGGGGAGTACGGTCGCAAGACCGAAACTCAAAGGAATTGACGGGGGCCTGCACAAGCGGTGGAGCATGTGGTTTAATTCG-TACAACGCGCAAA-ACCTTACCAGCCCTTGA-CATAT---GAACAACAAAACCTGTCCT-------TAACGGGATGGTACT---GA---------------------------------------------------------------------------------------------------------------------------------------------------CTTTCATACAGGTGCTGCATGGCTGTCGTCAGCTCGTGTCGTGAGATGTTTGGTCAAGTCCTTT----AACGAGCGAAACCCTCGTTTT---GTGTTGCTGAGACATGCGCC---TAAGGAGAAAGTCTTTGCAACCGAAGTGAGCCGAGGAGCCGAGTGACGTGCCAGCGCTACTAATTGAGTGCCAGCAAGCACGTAGCTGTGCTGTCAGTAAGAAGGGAGCCGGTGCCTTTCGGCAAACGTGTGCGTATTGCAGCTAGCGCGCTTTCCCCAGCCTGACAGTTTAGTAAAGTCAAGTTTTTGGCCAACTCTTGCAGGTGATGACGACGTCGAGTTGGCGGCGGAGAAAGACTCGGCATGAAGGCGAGCCGCCCGGTGGTGTGGTACGTAGTGGGTTGCCCCGCCAAAACGGCTCCGAAACAAAC-----------------------------------------------------------------------------------------------------------------------------------------------------------------------------------------------------------------------------------------------------------------------------AAAAAGTGCGTGCCGCACTCACGAGGGACTGCCAGT-GATATACTGGAGGAAGGTGGGGATGACGTCAAGTCCGCATGGCCCTTATGGGCTGGGCCACA-CACGTGCTACAATGGCAATT--ACAAT------GGGA---------AGCAAGGCTGTAAGGCGGAGCGAATCCGG---AAAGATT-GCC-TCA--GTTCGGATTGTTCTCTGCAACTCGGGAACATGAAGTTGGAATCGCTAGTAATCGCGGATCAGCATGCCGCGGTGAATAT-GTACCCGGGCCCTGTACACACCGCCCGTCACACCCTGGGAATTGGTTTCGCCCGAAGCATCGGAC----------CAATGATCACCCATGAC--------------------------------------------------------------------------------------------------------------------------------------------TTCTGTGTAC----CACTAGTG-----CCACAAA-GGCTTTTGGTGGTCTTATTGGCGCATACCACGGTGGGGTCTTCGACTGGGGTGAAGTCGTAACAAGGTAGCCGTAGGGGA
BRASbras_Arabidopsis_thaliana  TTGAGAACAAAGTGGC-GAACGGGTGCGTAAGGCGTGGGAA--TCTGCCGAACAGTTCGGGC----CAAATCCTGAA---G----------------------------------------------------------------------------------------------------------------------------------------------------------------------------------------------------------------AAAGCT---AAAAAGCGCTGTTTGATGAGCCTGCGTAGTATTAGGTAGTTGGT-TAGGTAAAGGC--------TGACCAA-GCCAATGATGCTTAGCTGGTCTTTTCGGATGATCAGCCACACTGGG-ACTGAGACACGGCCCGGACTCCCACGG--GGGGCAGCAGTGGGGAATCTTGGACAATGGGCGAA---AGCC-GATCCAGCAATATCGCGTGAGTG----AAGA--------------------------------------AAGGCAATGCCGCTTGTAAA-GCTCTTTCGTCGAGTGCGCGAT--------------CATGACAGG---------------------ACTCGAGG------------AAGAAGCCCCGGCTAACT-CCGTGCCAGCAGCCGCGGTAAAACGGGGGGGGCAAGTGTTCTTCGGAATGACTGGGCGTAAAGGGCACGTAGGCGGTGAA-TC---------GGGTTGAAAGTGAAAGTCGCCA-AAAAGTGGCGGAATGCTTTCGAAACCAATTCACTT----------------------------------------------------------------------------------------------------------------------------------------------------------------------------------------------------------------------------------------------------------------------------------------------------------------------------------------------------------------------------------------------------------------------------------------------------------------------------------------------------------------GAGTG--AGACAGAGGAGAGTGGAATTTCGTGTG-GAGG-GGTGAAATCTACAGATCTACG-AAGGAACGCCAAAAGCGAAGGCAGCTCTCTGGGTCCCTACCGACGCTGGGGGTGCGAAAGCATGGGGGAGCGAACGGGATTAGATACCCTGGTAGTCCATGCCGTAAACGATGAGTGTTCGCC-CTTGG-----TCTA---------------------------CGCAGATCAGGGGCT-CAGCTAACGCGTGAA-CACTCCGCCTGGGGAGTACGGTCGCAAGACCAAAACTCAAAGGAATTGACGGGGGCCTGCACAAGCGGTGGAGCATGTGGTTTAATTCGATACAACGCGCAAA-ACCTTACCAGCCCTTGA-CATAT---GAACAACAAAACCTATCCT-------TAACGGGATGGTACT---CA---------------------------------------------------------------------------------------------------------------------------------------------------CTTTCATACAGGTGCTGCATGGCTGTCGTCAGCTCGTGTCGTGAGATGTTTGGTCAAGTCCTAT----AACGAGCGAAACCCTCGTCTT---GTGTTGCTCAGACATGCGCC---TAAGGAGAAAGGCTTGAAAACCGAAGTGAGCCAAGGAGCCGAGTGACGTGCCAGACCTAGTAATTGAGTGACAGCAACTAGCTCTGCTCTCAGTAAGAAGGGAGACGGCGCCTTTCCAAGCCCTTTCTAGTCTGCGCTTGAGTTTGATTGCAGCTAGCGCCGCGCTTTACTAAGAAGTGCGAAAGGGCTTTTCTCGCTTGTTTAGTAAAGTCAAGTTTTTGACCCAGGTGACGACGACGTCGAGTTGGCGGCGGAGAAAGACTCGGCATTCAGGCGAGCCGCCCGGTGGTGTGGGACGAAGTAAGTGGGTTTAGTACGCCCTGCCAAAACGGCTCCGAAACAAACA------------------------------------------------------------------------------------------------------------------------------------------------------------------------------------------------------------------------------------------AAAAGGTGCGTGCCGCACTCACGAGGGACTGCCAGT-GATATACTGGAGGAAGGTGGGGATGACGTCAAGTCCGCATGGCCCTTATGGGCTGGGCCACA-CACGTGCTACAATGGCAATT--ACAAT------GGGA---------AGCAAGGCTGTAAGGCGGAGCGAATCCGG---AAAGATT-GCC-TCA--GTTCGGATTGTTCTCTGCAACTCGGGAACATGAAGTTGGAATCGCTAGTAATCGCGGATCAGCATGCCGCGGTGAATAT-GTACCCGGGCCCTGTACACACCGCCCGTCACACCCTGGGAATTGGTTTCGCCCGAAGCATCGGAC----------CAATGATCACCCATGAC--------------------------------------------------------------------------------------------------------------------------------------------TTCTGTGTAC----CACTAGTG-----CCACAAA-GGCTTTTGGTGGTCTTATTGGCGCATACCACGGTGGGGTCTTCGACTGGGGTGAAGTCGTAACAAGGTAGCCGTAGGGGA
CARYamar_Beta_vulgaris_subsp.  TTGAGAACAAAGTGGC-GAACGGGTGCGTAACGCGTGGGAA--TCTGCCGAACAGTTCGGGC----CAAATCCTGAA---G----------------------------------------------------------------------------------------------------------------------------------------------------------------------------------------------------------------AAAGCT---AAAAAGCGCTGTTTGATGAGCCTGCGTAGTATTAGGTAGTTGGT-CAGGTAAAGGC--------TGACCAA-GCCAATGATGCTTAGCTGGTCTTTTCGGATGATCAGCCACACTGGG-ACTGAGACACGGCCCGGACTCCCACGG--GGGGCAGCAGTGGGGAATCTTGGACAATGGGCGAA---AGCCCGATCCAGCAATATCGCGTGAGTG----AAGA--------------------------------------AGGGTAATGCCGCTTGTAAA-GCTCTTTCGTTGAGTGCGCGAT--------------CATGACAGG---------------------ACTCGAGG------------AAGAAGCCCCGGCTAACT-CCGTGCCAGCAGCCGCGGTAAGACGGGGGGGGCAAGTGTTCTTCGGAATGACTGGGCGTAAAGGGCACGTAGGCGGTGAA-TC---------GGGTTGAAAGTGAAAGTCGCCA-AAAACTGGCGGAATGCTCTCGAAACCAATTCACTT----------------------------------------------------------------------------------------------------------------------------------------------------------------------------------------------------------------------------------------------------------------------------------------------------------------------------------------------------------------------------------------------------------------------------------------------------------------------------------------------------------------GGGTG--AGACAGAGGAGAGTGGAATTTCGTGTG-TAGG-GGTGAAATCCGCAAATCTACG-AAGGAACGCCAAAAGCGAAGGCAGCTCTCTGGGTCCCTACCGACGCTGGG-GTGCGAAAGCATGGGG-AGCGAACAGGATTAGATACCCTGGTAGTCCATGCCGTAAACGATGAGTGTTCGCC-CTTGG-----TCTA---------------------------CACGGATCAGGGGCC-CAGCTAACGCGTGAAACACTCCGCCTGGGGAGTACGGTCGCAAGACCGAAACTCAAAGGAATTGACGGGGGCCTGCACAAGCGGTGGAGCATGTGGTTTAATTCGATACAACGCGCAAA-ACCTTACCAGCCCTTGA-CATAT---GAACAAGAAAACCTGTCCT-------TAACGGGATGGTACT---TA---------------------------------------------------------------------------------------------------------------------------------------------------CTTTCATACAGGTGCTGCATGGCTGTCGTCAGCTCGTGTCGTGAGATGTTTGGTCAAGTCCTAT----AACGAGCGAAACCCTCGTTTT---GTGTTGCTGAGACATGCGCT---TAAGGAGAAAGTCTTTGCAACCGAAGTGAGCCAAGGAGCCGAGTGACGTGCCAGCGCTCAACATTTTTTGCCAGCACGTAGCTGTGCTGTCAGTAAGAAGGGAGCCGGCGCCTTTCGAAGTACTTTCTAGTGTGCGCTTTAGTTTTCAATAAGGACTTTAGGCTTTTAAGATAGAAAGGGCTTTTCTCGCTTGTTTAGTAAAGTCAAGTTTTTGGCCTTATCTTGCAGGTGACGACGACGTCGAGTTGGCGGCGGAGAAAGACTCGGCATTCAGGCGAGCCGCCCGGTGGTGTGGTACGTAGTGGGTTTAGTACGCTCCGCCAAAACGGCTCCGAAACAAACA---------------------------------------------------------------------------------------------------------------------------------------------------------------------------------------------------------------------------------------------AAAAGGTGCGTGCCGCACTCACGAGGGACTGCCAGT-GATATACTGGAGGAAGGTGGGGATGACGTCAAGTCCGCATGGCCCTTACGGGCTGGGCCACA-CACGTGCTACAATGGCAATT--ACAAT------GGGA---------AGCAAGGCTGTAAGGCGGAGCGAATCCGG---AAAGATT-GCC-TCA--GTTCGGATTGTTCTCTGCAACTCGAGAACATGAAGTTGGAATCGCTAGTAATCGCGGATCAGCATGCCGCGGTGAATAT-GTACCCGGGCCCTGTACACACCGCCCGTCACACCCTGGGAATTGGTTTCGCCCGAAGCATCGGAC----------CAATGATCACCCATGAC--------------------------------------------------------------------------------------------------------------------------------------------TTCTGTGTAC----CACTAGTG-----CCACAAA-GGCTTTTGGTGGTCTTATTGGCGCATACCACGGTGGGGTCTTCGACTGGGGTGAAGTCGTAACAAGGTAGCCGTAGGGGA
DIPSadox_Sambucus_canadensis_M TTGAGAACAAAGTGGC-GAACGGGTGCGTAACGCGTGGGAA--TCTGCCGAACAGTTCGGGC----CAAATCCTGAA---G----------------------------------------------------------------------------------------------------------------------------------------------------------------------------------------------------------------AAAGCT---AAAAAGCGCTGTTTGATGAGCCTGCGTAGTATTAGGTAGTTGGT-CAGGTAAAGGC--------TGACCAA-GCCAATGATGCTTAGCTGGTCTTTTCGGATGATCAGCCACACTGGG-ACTGAGACACGGCCCGGACTCCCACGG--GGGGCAGCAGTGGGGAATCTTGGACAATGGGCGAA---AGCC-GATCCAGCAATATCGCGTGAGTG----AAGA--------------------------------------AGGGCAATGCCGCTTGTAAA-GCTCTTTCGTCGAGTGCGCGAT--------------CATGACAGG---------------------ACTCGAGG------------AAGAAGCCCCGGCTAACT-CCGTGCCAGCAGCCGCGGTAAGACGGGGGGGGCAAGTGTTCTTCGGAATGACTGGGCGTAAAGGGCACGTAGGCGGTGAA-TC---------GGGTTGAAAGTGAAAGTCGCCA-AAAACTGGCGGAATGCTCTCGAAACCAATTCACTT----------------------------------------------------------------------------------------------------------------------------------------------------------------------------------------------------------------------------------------------------------------------------------------------------------------------------------------------------------------------------------------------------------------------------------------------------------------------------------------------------------------GAGTG--AGACAGAGGAGAGTGGAATTTCGTGTG-TAGG-GGTGAAATCCGGAGATCTACG-AAGGAACGCCAAAAGCGAAGGCAGCTCTCTGGGTCCCTACCGACGCTGGG-GTGCGAAAGCATGGGG-AGCGAACAGGATTAGATACCCTGGTAGTCCATGCCGTAAACGATGAGTGTTCGCC-CTTGG-----TCTA---------------------------CGCGGATCAGGGGCC-CAGCTAACGCGTGAAACACTCCGCCTGGGGAGTACGGTCGCAAGACCGAAACTCAAAGGAATTGACGGGGGCCTGCACAAGCGGTGGAGCATGTGGTTTAATTCGATACAACGCGCAAA-ACCTTACCAGCCCTTGA-CATAT---GAACAACAAAACCTGTCCT-------TAACGGGATGGTACT---GA---------------------------------------------------------------------------------------------------------------------------------------------------CTTTCATACAGGTGCTGCATGGCTGTCGTCAGCTCGTGTCGTGAGATGTTTGGTCAAGTCCTAT----AACGAGCGAAACCCTCGTTTT---GTGTTGCTGAGACATGCGCC---TAAGGAGAAAGTCTTTGCAACCGAAGTGAGCCGAGGAGCCGAGTGACGTGCCAGCGCTACTAATTGAGTGCCAGCACGTAGCTGTGCTGTCAGTAAGAAGTAGCCGGCGCCTTTCGAAGCACTTTCTAGTGTGCGCTTTCTCTTTCGATCGAATAGCGCGCTTTAAGATAGAAAGGGCTTTTCTCGCTTGTTTAGTAAAGTCAAGTTTTTGGCCTTATCTTGCAGGTGACGACGACGTCGAGTTGACGGCAGAGAAAGACTCGGCATTCAGGCGAGCCGCCCGGTGGTGTGGTACGTAGTGGGTTTAGTACGCCCCGCCAAAACGGCTCCGAAACAAACA------------------------------------------------------------------------------------------------------------------------------------------------------------------------------------------------------------------------------------------------AAAAGGTGCGTGCCGCACTCACGAAGGACTGCCAGT-GATATACTGGAGGAAGGTGGGGATGACGTCAAGTCCGCATGGCCCTTATGGGCTGGACCACA-CACGTGCTACAATGGCAATT--ACAAT------GGGA---------AGCAAGGCTGTAAGGCGGAGCGAATCCGG---AAAGATT-GCC-TCA--GTTCGGATTGTTCTCTGCAACTCGGGAACATGAAGTTGGAATCGCTAGTAATCGCGGATCAGCATGCCGCGGTGAATAT-GTACCCGGGCCCTGTACACACCGCCCGTCACACCCTGGGAATTGGTTTCGCCCGAAGCATCGGAC----------CAATGATCACCCATGAC--------------------------------------------------------------------------------------------------------------------------------------------TTCTGTGTAC----CACTAGTG-----CCACAAA-GGCTTTTGGTGGTCTTATTGGCGCATACCACGGTGGGGTCTTCGACTGGGGTGAAGTCGTAACAAGGTAGCCGTAGGGGA
SOLAsola_Nicotiana_tabacum_Mt  TTGAGAACAAAGTGGC-GAACGGGTGCGTAACGCGTGGGAA--TCTGCCGAACAGTTCGGGC----CAAATCCTGAA---G----------------------------------------------------------------------------------------------------------------------------------------------------------------------------------------------------------------AAAGCT---AAAAAGCGCTGTTTGATGAGCCTGCGTAGTATTAGGTAGTTGGT-CAGGTAAAGGC--------TGACCAA-GCCAATGATGCTTAGCTGGTCTTTTCGGATGATCAGCCACACTGGG-ACTGAGACACGGCCCGGACTCCCACGG--GGGGCAGCAGTGGGGAATCTTGGACAATGGGCGAA---AGCCCGATCCAGCAATATCGCGTGAGTG----AAGA--------------------------------------AGGGCAATGCCGCTTGTAAA-GCTCTTTCGTCGAGTGCGCGAT--------------CATGACAGG---------------------ACTCGAGG------------AAGAAGCCCCGGCTAACT-CCGTGCCAGCAGCCGCGGTAAGACGGGGGGGGCAAGTGTTCTTCGGAATGACTGGGCGTAAAGGGCACGTAGGCGGTGAA-TC---------GGGTTGAAAGTGAAAGCCGCCA-AAAACTGGCGGAATGCTCTCGAAACCAATTCACTT----------------------------------------------------------------------------------------------------------------------------------------------------------------------------------------------------------------------------------------------------------------------------------------------------------------------------------------------------------------------------------------------------------------------------------------------------------------------------------------------------------------GAGTG--AGACAGAGGAGAGTGGAATTTCGTGTG-TAGG-GGTGAAATCCGGAGATCTACG-AAGGAAGGCCAAAAGCGAAGGCAGCTCTCTGGGTCCCTACCGACGCTGAG-GTGCGAAAGCATGGGG-AGCGAACAGGATTAGATACCCTGGTAGTCCATGCCGTAAACGATGAGTGTTCGCC-CTTGG-----TCTA---------------------------CGCGGATCAGGGGCC-CAGCTAACGCGTGAAACACTCCGCCTGGGGAGTACGGTCGCAAGACCGAAACTCAAAGGAATTGACGGGGGCCTGCACAAGCGGTGGAGCATGTGGTTTAATTCGATACAACGCGCAAA-ACCTTACCAGCCCTTGA-CATAT---GAACAAGAAAACCTGTCCT-------TAACGGGATGGTACT---GA---------------------------------------------------------------------------------------------------------------------------------------------------CTTTCATACAGGTGCTGCATGGCTGTCGTCAGCTCGTGTCGTGAGATGTTTGGTCAAGTCCTAT----AACGAGCGAAACCCTCGTTTT---GTGTTGCTGAGACATGCGCC---TAAGGAGAAAGTCTTTGCAACCGAAGTGAGCCGAGGAGCCGAGTGACGTGCCAGCGCTACTAATTGAGTGCCAGCACCTAGCTGTGCTGTCAGTAAGAAGGTAGCCGGCGCCTTTCGAAGCACTTTCTATTTCTAGATAGAAAGGGCCTTTCTCGCTTGTTTAGTAAAGTCAAGTTTTTGGCCTTATCTTGCAGGTGACGACGACGTCGAGTTGACGGCAGAGAAAGACTCGGCATTCAGGCGAGCCACCCGGTGGTGTGGTACGTAGTGGGTTTAGTACGCCCCGCCCAAACAAACGGCTCCGAAACAAACA---------------------------------------------------------------------------------------------------------------------------------------------------------------------------------------------------------------------------------------------------------------------------AAAAGGTGCGTGCCGCACTCACGAAGGACTGCCAGT-GATATACTGGAGGAAGGTGGGGATGACGTCAAGTCCGCATGGCCCTTATGGGCTGGGCCACA-CACGTGCTACAATGGCAATT--ACAAT------GGGA---------AGCAAGGCTGTAAGGCGGAGCGAATCCGG---AAAGATT-GCC-TCA--GTTCGGATTGTTCTCTGCAACTCGGGAACATGAAGTTGGAATCGCTAGTAATCGCGGATCAGCATGCCGCGGTGAATAT-GTACCCGGGCCCTGTACACACCGCCCGTCACACCCTGGGAATTGGTTTCGCCCGAAGCATCGGAC----------CAATGATCACCCATGAC--------------------------------------------------------------------------------------------------------------------------------------------TTCTGTGGCA----CACTAGTG-----CCACAAA-GGCCTTTGGTGGTCTTATTGGCGCATACCACGGTGGGGTCTTCGACTGGGGTGAAGTCGTAACAAGGTAGCCGTAGGGGA
LAMIplan_Plantago_lanceolata_M TGGAGAACAAAGTGGC-AAACGGGTGCGTAAGGCGTGGGAA--TCTGCCGAACAGTTCGGGC----TAAATCCTGAA---TGCAT------------------------------------------------------------------------------------------------------------------------------------------------------------------------------------------------------------AAAGCT---AGAAAGCGCTGTTTGATGAGCCTGCGTAGTATTAGGTAGTTGGT-CAGGTAAAGGC--------TGACCAA-GCCAATGATGCTTAGCTGGTCTTTTCGGACGATCAGCCACACCGGG-ACTGAGACACGGCCCGGACTCCCGCGG--GGGGCAGCAGTGGGGAATCTTGGACAATGGGCGAA---AGCCCGATCCAGCAATATCGCGTGAGTG----ACGA---CGTGAGTCAAGA-----------------------AGGGCAATTTCGCTTGTAAA-GCTCTTTCATCGAGTGCGCGAT--------------CATGACAAG---------------------ATTCGAGG------------AAGAAGCCCCGGCTAACT-CCGTGCCAGCAGCCGCGGTAAGACGGGGGGGGCAAGTGTTCTTCGGAATGACTGGGCGTAAAGGGCACGTAGGCCGTTCA-TC---------GGGTGGAAAGTGAAAGTCGCCA-AAAAGTGGCGGAATGCTCTCGAAACCAATGCACTT----------------------------------------------------------------------------------------------------------------------------------------------------------------------------------------------------------------------------------------------------------------------------------------------------------------------------------------------------------------------------------------------------------------------------------------------------------------------------------------------------------------GAGTG--AGACAGAGGAGAGTGGAATTTCGTGTG-TAGG-GGTGAAATCCTTAGATCTACG-AAGGAAGGCCAAAAGCGAAGGCAGCTCTCTGGGTCCCTACTGACGCTGAG-GTGCGAAAGCATGGGG-AGCGAACAGGATTAGATACCCTGGTAGTCCATGCCGTAAACGATGAGTGTTCGCC-CTTGG-----TCTA---------------------------GGCAGATCAGGGGCC-CAGCTAACGCGTGAAACACTCCGCCTGGGGAGTACGTTCGCAAGAATGAAACTCAAAGGAATTGACGGGGGCCTGCACAAGCGGTGGAGCATGTGGTTTAATTCGATACAACGCGCAAA-ACCTTACCAGCCCTTGA-CATAG---GAACGAGA----CTGTCCA-------TAACGGGATGGGACT---GA---------------------------------------------------------------------------------------------------------------------------------------------------CTTTCATACAGGTGTTGCATGGCTGTCGTCAGCTCGTGTCGTGAGATGTTTGGTCAAGTCCTTT----AACGAGCGAAACCCTCGTTTT---GTGTTGCTGAGACATGGGCC---TAAGGAGTCAATCCAGTCTTTGTTTGCACAACAAAAGGAGAGCTCCAAGACAAAAAAA------------------------------------------------------------------------------------------------------------------------------------------------------------------------------------------------------------------------------------------------------------------------------------------------------------------------------------------------------------------------------------------------------------------------------------------------------------------------------------------------------------------------------------------AAAAGGTGCGTGCTGCACTCACGAAAGACTATCAGT-GACATACTGGAGGAAGGTGGGGATGACGTCAAGTCCGCATGGCCCTTATGGGCTGGGCCACA-CACGTGCTACAATGGCAATG--ACAAT------GGGA---------AGCAAGGCTGTAAGGCGTAGCGAATCCAG---AAAGATT-GCC-TCA--GTTCGGATTGTTCTGTGCAACTCGGGAACATGAAGTTGGAATCGCTAGTAATCGCGGATCAGCATGCCGCGGTGAATAT-GTACCCGGGCCCTGTACACACCGCCCGTCACACCCTGGGAATGGATTTCGCCCGAAGCATCGGAA----------CCAGTCTCACCCAGGAC--------------------------------------------------------------------------------------------------------------------------------------------TTCTGTGGCA----CACTAGTG-----CCACAAA-GCCCTTTGGTGGGCTTATGGGCCCATACCACGGTGGGGTCTTCGACTGGGGTGAAGTCGTAACAAGGTAGCCGTAGGGGA
LAMIplan_Plantago_rugelii_Mt_A TTCTAAACTAAGTGGC-AAACGGGTGCCTAATACGTAGGAA--TCCACCTACCGGTTCGGGA----TAGATCCCT-----------------------------------------------------------------------------------------------------------------------------------------------------------------------------------------------------------------------AAGCT---AACAAGCGCTGTTAGACGAGCCTTCGGAGTATTAGGTTGTTGGGGCAGGTAAGCGC--------TGACCAA-GCCGACGATGCTTTGCTGGTCTTTTCGGACGATCAGCCACACCGGG-ATTGAGACACGGCCCGGACTCCTACGG--GAGGCAGCAGTGGGGAATCTTGGACAATGGGCTAA---AGCCTGATCCAGCAATATTGCGTGAGTG----AAGA---AGTTGCCTACATGAATGGTAGTCGATGA-------AGGGCCATTTCGCTCGTAAA-GCTCTTTCATCGAGTGTGACAT--------------CATGATAGG---------------------AATCGAAG------------AAGAAGCCCCGGCTAACT-CCGTGCCAGCAGCCGCGGTAAGACGGAGGGGGCAAGTGTTCTTCGGAATGACTGGGCGTAAAGTGCACGTAGGCCGTTCA-TC---------GTGTAGAATGTGAAAGTCGCCA-AAAAGTGGCGGAATGCTTTCTAAACTAATGGACTT----------------------------------------------------------------------------------------------------------------------------------------------------------------------------------------------------------------------------------------------------------------------------------------------------------------------------------------------------------------------------------------------------------------------------------------------------------------------------------------------------------------GAGTG--AGACAGAGGAGAGTGGAATTTCGTGTG-TAGG-GGTGAAATCCTGAGATCTGCG-AGGGAAGGCCAAAAGCGAAGGCAGCTCTCTGGGTCTTTACTGACGTTAAG-GTGCGAAAGCATGGGT-AGCAAACAGGATTAGAGACCCTGGTAGTCCATGCCGTAAACGATGAGTGTTAGTT-CTTGG-----TTT-------------------------------TCATCAGGGGCA-CAGCTAACGCGTGAAACACTCCGCCTGAGGAGTACGTTCGCAAGAATGAAACTCAAAGGAATTGACGGGGGCCTGCACAAGCGGTGGAGCATGTGGTTTAATTCGATACAACGCGCAAA-ACCTTACCAGTCCTTGA-CATA------------------------------------------------GCTTGAATACAACTTAAGAAAG-----------------------------------------------------------------------------------------------------------------------------------CATACAGGTGTTGCATGGCTGTCGTCAGCTCGTGTCGTGAGATGTTTGGTCAAGTCCTTT----AACGAGCGAAACCCTCTTTTT------CTGTTGA-------------ATGCAGACTACGCT------------------------------------------------------------------------------------------------------------------------------------------------------------------------------------------------------------------------------------------------------------------------------------------------------------------------------------------------------------------------------------------------------------------------------------------------------------------------------------------------------------------------------------------------------------------------------------------------------ACTCAGAAAAGACTATCAGT-GACATACTGGAGGAAGGTGGGGATGACGTCAAGTCCTCATGGCCCTTATGGACTGGGCCACA-CACGTGCTACAATGGTAATG--ACAAT------GGGT---------AGCAAGGCTGCAAAGTGGAGCGAATCCCC---AAAGATT-GCC-TCA--GTTCAGATTGTTCTCTGCAACTCGGGAACATGAAGTAGGAATCGCTAGTAATCGCGGATCAGCATGCCGCGGTGAATAT-GTACCCGGGCCCTGTACACACCGCCCGTCACACCCTGGGAATGGATTTCGCCCGAAGCCTAAGAA----------GCAGTCTCAGCCAAGGC--------------------------------------------------------------------------------------------------------------------------------------------TTC----------------------------------------------------------------------------------------------------------------
Saca_rrn18_UB1256              TTGATCACAAAGTGGC-GAACGGGTGCGTAACGCGTGGGAA--TCTGCCGAACAGTTTGGGT----CAAATCCTGAA---A----------------------------------------------------------------------------------------------------------------------------------------------------------------------------------------------------------------AAAGCT---AGAAAGCGCTGTTTGATGAACCTGCGTAGTCTTAGGTAGTTGGT-CGGTTAAAAGC--------TGACCAA-GCCAATGATGCTTAGCTGGTCTTTTCGGATGATCAGCCACACCGGG-ACTGAGACACGGCCCGGACTCCTACGG--GAGGCAGCAGTGGGGAATCTTGGACAATGGGCTCA---AGCCCGATCCAGCAATATCGCGTGAGTG----AAGA--------------------------------------CAAG--ATCTAGCTCGTAAA-GCTCTTTCGTTGAGTGCGCGAT--------------CATGACAGG---------------------ACTCGAGG------------AAGAAGCCCCGGCTAACT-CCGTGCCAGCAGCCGCGGTAAGACGGAGGGGGCAAGTGTTCTTCGGAATGACTGGGCGTAAAGGGCACGTAGGCGGTGAAGTCCTATAAAATAGGTTGAAAGTGAAAGTCGCCA-AAAACAGGTGGAATGCTCTCGAAACCAATTCACTT----------------------------------------------------------------------------------------------------------------------------------------------------------------------------------------------------------------------------------------------------------------------------------------------------------------------------------------------------------------------------------------------------------------------------------------------------------------------------------------------------------------GGGTG--GGAGAGAGGAGAGTGGAATTTCGTGTG-TAGG-GGTTAAATCCGCAAATCTACG-AAGGAAGGCCAAAAGCGAAGGCAGCTCTCTAGGTCCCTACCGACGCTGGG-GTGCGAAAGCATGGGG-AGCGAACAGGATTAGATACCCTGGTAGTCCATGCCGTAAACGATGAGTCTTCGCC-CTTGG-----TCTA---TA----------------------CACGGATCAGGGGCC-CAGCTAACGCGTGAAAGACTCCGCCTGGGGAGTACGGTCGCAAGACCGAAACTCAAAGGAATTGACGGGGGCCTGCACAAGCGGTGGAGCATGTGGTTTAATTCGATACAACGCGCAAA-ACCTTACCAGCCCTTGA-CATAT---GAACAAGAAAACCTATCCTATTATTATAA---GATGGTACT---GA---------------------------------------------------------------------------------------------------------------------------------------------------CTTTCATACAGGTGCTGCATGGCTGTCGTCAGCTCGTGTCGTGAGATGTTTGGTTAAGTCCTCT----AACGAGCGAAACCCTCGTTTT----------------------------------------------------------------------------------------------------------------------------------------------------------------------------------------------------------------------------------------------------------------------------------------------------------------------------------------------------------------------------------------------------------------------------------------------------------------------------------------------------------------------------------------------------------------------------------------------------------------------------------------------------------------------------------------------------------------------------------------------------------------------------------------------------------------------------------------------------------------------------------------------------------------------------------------------------------------------------------------------------------------------------------------------------------------------------------------------------------------------------------------------------------------------------------------------------------------------------------------------------------------------------
Slat_rrn18_UB15                TTGAGAACAAAGTGGC-GAACGGGTGCATAACGCGTGGGAA--TCTGCCGAACAGTTCGGGC----CAAATCCTGAA---A----------------------------------------------------------------------------------------------------------------------------------------------------------------------------------------------------------------AAAGCG----AAAAGCGCTGTTTGATGAGCCTGCGTCTGATTAGCTAGTTGGT-GAGG----AGCG-------TAGCCAA-GGCGACGATCAGTAGCTGGTCTTTTCGGATGAACAGCCACACCGGG-ACTGAGACACGGCCCGGACTCCCACGG--GGGGCAGCAGTGGGGAATCTTGGACAATGGGCGCA---AGCCCGATCCAGCAATATTGCGTGAGTG----AAGA--------------------------------------AGAGTAATGCCGCTTGTAAA-GCTCTTTCGTTGAGTGCGCGAT--------------CATGACAGG---------------------ACTCGAGG------------AAGAAGCCCCGGCTAACT-CCGTGCCAGCAGCCGCGGTAAGACGGGGGGGGCAAGTGTTCTTCGGAATGACTGGGCGTAAAGGGCACGTAGGCGGTGAAGTC------AATAGGTTGAGAGTGAAAGTCGCCA-AAAACTGGCGGAATGCTCTCGAAACCAATTCACTT----------------------------------------------------------------------------------------------------------------------------------------------------------------------------------------------------------------------------------------------------------------------------------------------------------------------------------------------------------------------------------------------------------------------------------------------------------------------------------------------------------------GG-------------------------------------------------------------------------------------------------------------------------------------------------------------------------------------------------------------------------------------------------------------------------------------------------------------------------------------------------------------------------------------------------------------------------------------------------------------------------------------------------------------------------------------------------------------------------------------------------------------------------------------------------------------------------------------------------------------------------------------------------------------------------------------------------------------------------------------------------------------------------------------------------------------------------------------------------------------------------------------------------------------------------------------------------------------------------------------------------------------------------------------------------------------------------------------------------------------------------------------------------------------------------------------------------------------------------------------------------------------------------------------------------------------------------------------------------------------------------------------------------------------------------------------------------------------------------------------------------------------------------------------------------------------------------------------------------------------------------------------------------------------------------------------------------------------------------------------------------------------------------------------------------------------------------------------------------------------------------
Snoc_rrn18_UB123567            TTGAAACCATAGTAGC-GAACGGGTGCGTAGCGCGTAGGAA--TTTGCCAAAGAGTATGGGGGCATCAAATCCGTAG---GT---------------------------------------------------------------------------------------------------------------------------------------------------------------------------------------------------------------AAAGGT-------AGCTTTCTT-GATGAGCCTGCGTTTGATTAGCTAGTTGGT-GGGG--AAAGGGATAGAGCTTACCAA-GGCGATGATCAGTAGCTGGTCTTTTTGGATGATCGGCCACACCGGG-ACTGAGACACGGCCCGGACTCCCACGG--GGGGCAGCAGTGGGGAATCTTGGACAATGGGCTGA---GGCCTGATCCAGCAAGATTTCGTGAGTG----AAGA--------------------------------------AGAGTGCTTTCGCTTGTCAA-GCTCTTTCGTTGAGTGTGTGAT--------------GATGACAGG---------------------ACTCGATT------------AAGCAGCCCCGGCTAATT-CCGTGCCAGCAGCCGCGGTAAGACGGGAGGGGCGAGTCTTCTTCAGAATGACTGGGCGTAAAGGGCACGTAGGCGGTGAA-TT---------GAGTTGTTTGTGAAATTCGCCA-AAGCGTGGCGTACTGCTTTCAAGACTACTTCACTT----------------------------------------------------------------------------------------------------------------------------------------------------------------------------------------------------------------------------------------------------------------------------------------------------------------------------------------------------------------------------------------------------------------------------------------------------------------------------------------------------------------GGGTG--AGACAGAGGAGAGTGGAATTTCGTGTG-TAGG-GGTGAAATCCGCAAATCCGCG-AAGGAAGGCCTAAAGCGAAGGCAGCTCTCTGGGTCACTACCGACGCTGGG-GTGCGAAAGCATGGGG-AGCAAAGAGGATTAGATACCCTGGTAGTCCATGCCGTAAACGATGAGTGTTCGCT-CTTGG-----TCTA------------------------------AGATCAGGGGCC-CAGCTAACGCGGGAAACACTCCGCCTGGGGAGTACGGTCGCAAGACTGAAACTCAAAGGAATTGACGGGGGCCTGCACAAGCGGTGGAGCATGTGGTTTAATTCGATACAACGCGCAAA-ACCTTACCAGCCCTTGA-CATAT---GAAAAAAGAAGCTT-TCAT-------TAA---------------TCAGAAAGCAAGTCT--------------------------------------------------------------------------------------------------------------------------------------CTTTCATACAGGTGCTGCATGGCTGTCGTCAGCTCGTGTCGTGAGATGTTTGGTTCAGTCCTCT----AACGAGCGAAACCCCCGTCTT---GTGTTGACGAGACATGC------AAAGAAGGAGAAAGTACAAACGAAAGTGAGCTAAAAAACAAAGCTTACAATATAAAGAAAGGTCAAAAAGAAGAGAAGAATACTGGACGAGTGTCGTTAAGCCTTTCCTGCTCTTCTTGCTTTTTTAGTAAAGTCAGGTTTTTGGCCTTATCTTGAATGCTCCGAAAGAAGGTAAGCTATACCTTTGTCCGATTGCTTTGCGTGCTTTCCTCATGAGGGACTGCCTG---------------------------------------------------------------------------------------------------------------------------------------------------------------------------------------------------------------------------------------------------------------------------------------------------------------------------------------------------------------------------------------------------------------------------------------------------------------------------------------------------------------------------------------------------------------------------------------------------------------------------------------------------------------------------------------------------------------------------------------------------------------------------------------------------------------------------------------------------------------------------------------------------------------------------------------------------------------------------------------------------------------
	;
End;


outgroup 1-9;

delete 15;

exclude 17 42-43 63-66 78-289 296-298 343 355-362 370 417 445-446 482-484 513-516 521-558 579 602-615 625-645 654-665 684 765 768-776 799 835-1330 1336-1337 1365 1370 1392 1443 1460 1516 1522-1526 1531-1557 1573 1693 1711 1717-1719 1739-1745 1761-1912 1977-1980 2002-2004 2025-2607 2644 2707 2728-2729 2735-2740 2745-2753 2783-2785 2793 2797 2801-2802 2882 2948-2957 2975-3114 3125-3128 3137-3141 3149;
