# Supplementary material for: Extensive variation in synonymous substitution rates in mitochondrial genes of seed plants
Source: BMC Evol Biol. 2007 Aug 9;7:135. doi: 10.1186/1471-2148-7-135 (PMC1973135; doi:10.1186/1471-2148-7-135)
Supplement: Additional file 3 — Data sets. Data sets 1–7 are in nexus format and contain sequences used in the analyses of atp1, cox1, matR, 5-Gene combined, SSU rDNA, LSU rDNA, and matK, respectively. These seven data sets are provided as a tar archive compressed with gzip. [file 1471-2148-7-135-S3.tgz › DS6-LSU.nex]

#NEXUS 

Begin data;
	Dimensions ntax=28 nchar=2406;
	Format datatype=dna symbols="ABCDEFGHIKLMNPQRSTUVWXYZ" gap=-;
	Matrix
[                                       10        20        30        40        50        60        70        80        90        100       110       120       130       140       150       160       170       180       190       200       210       220       230       240       250       260       270       280       290       300       310       320       330       340       350       360       370       380       390       400       410       420       430       440       450       460       470       480       490       500       510       520       530       540       550       560       570       580       590       600       610       620       630       640       650       660       670       680       690       700       710       720       730       740       750       760       770       780       790       800       810       820       830       840       850       860       870       880       890       900       910       920       930       940       950       960       970       980       990       1000      1010      1020      1030      1040      1050      1060      1070      1080      1090      1100      1110      1120      1130      1140      1150      1160      1170      1180      1190      1200      1210      1220      1230      1240      1250      1260      1270      1280      1290      1300      1310      1320      1330      1340      1350      1360      1370      1380      1390      1400      1410      1420      1430      1440      1450      1460      1470      1480      1490      1500      1510      1520      1530      1540      1550      1560      1570      1580      1590      1600      1610      1620      1630      1640      1650      1660      1670      1680      1690      1700      1710      1720      1730      1740      1750      1760      1770      1780      1790      1800      1810      1820      1830      1840      1850      1860      1870      1880      1890      1900      1910      1920      1930      1940      1950      1960      1970      1980      1990      2000      2010      2020      2030      2040      2050      2060      2070      2080      2090      2100      2110      2120      2130      2140      2150      2160      2170      2180      2190      2200      2210      2220      2230      2240      2250      2260      2270      2280      2290      2300      2310      2320      2330      2340      2350      2360      2370      2380      2390      2400    ]
[                                       .         .         .         .         .         .         .         .         .         .         .         .         .         .         .         .         .         .         .         .         .         .         .         .         .         .         .         .         .         .         .         .         .         .         .         .         .         .         .         .         .         .         .         .         .         .         .         .         .         .         .         .         .         .         .         .         .         .         .         .         .         .         .         .         .         .         .         .         .         .         .         .         .         .         .         .         .         .         .         .         .         .         .         .         .         .         .         .         .         .         .         .         .         .         .         .         .         .         .         .         .         .         .         .         .         .         .         .         .         .         .         .         .         .         .         .         .         .         .         .         .         .         .         .         .         .         .         .         .         .         .         .         .         .         .         .         .         .         .         .         .         .         .         .         .         .         .         .         .         .         .         .         .         .         .         .         .         .         .         .         .         .         .         .         .         .         .         .         .         .         .         .         .         .         .         .         .         .         .         .         .         .         .         .         .         .         .         .         .         .         .         .         .         .         .         .         .         .         .         .         .         .         .         .         .         .         .         .         .         .         .         .         .         .         .         .         .         .         .         .         .         .         .         .         .         .         .         .         .         .         .         .         .         .         .         .         .         .         .         .       ]
CYCAzami_Zamia_integrifolia_Mt GAAAAGGTTGGAAGATCTGGCCAAAGAAGGTGATAGCCCTGTAGATTTGTTCCC-------------------------------------------------------------------------------------------------------------------------------------------------------------------------------------------------------------------ATGGTCCGATCCTTCC-CAGTAGAACGCGGC------------GTGTTCGAATCATGATCGCTTTTA-CGCGAGAAAGGGGGACCACCCTC-TAA---GCCCAAGTATTCCTCAATGACCGATAGCGTACAAGTACCGTGAGGGAAAGGTGAAAAGAACCCTAGGAGAGGGAGTGCAATAGAGAA-CCTGAAATCCGATGCG----AACAATCAGTCGAAGGAGC-GAAGCTGAGA-------CCAGGAATGGGCG----------------------------------------GCGCACTCACTCCAACGGCGTACCTTTCGCATAATGGGTCAGCGAGTAAATGGGAACAGCG--GCTTAAGCCATTAGGTGTAGGCGCTTTC-CAGAGGT---TTCA------------------------------------------------------------------------------------------------------------------------------------------------------------------------------------------------TCTTCTAGTTGTTCCTATTTGACCCGAAACCGATCGATCTAGCCATGAGCAGGTTGAAGAGAG------CTCTAACAGGCCTTGGAGGACCGAACCCACGTATGTGGCAAAATACGGGGATGACTTGTGGCTAGGGGTGAAAGGCCAACCAAGATCGGATATAGCTGGTTTTCCGCGAAATCTATTTCAGTAGAGCGTACAAT-GTTTATGGCCTGAGGTAG-AGCACTCAAT--GGGC-----TAGGGTGGCCC----AAAGCTTGACCAACCCCAAGGAAACTCCGAATACAGGCC-------------------------------------------TAAATTGTTTGTACAGACAGACTTT--GGGTGCTAAGATCCAAAGT-CGAGAGGGAAACAGCCCAGATCGTACGCTAAGGTCCCTAAGCAATCACTTAGTGGAAAAGG-------------------------------------------------------------------------------------------------------------------------------------------------------------------------------------------------------------------------------------------------------------------------------------------------------------------------------------------------------------------------------------------------------------------------------------------------------------------------AAGTGATCGAGCGATGACAACCAGGAGGTGGGCTTGGAAGCAGCCATCCTT--TGAAGAAAGCGTAATAGCTCACTGGTCTAGCTCCATGGCACCGAAAATGTATCGGGGCTCAAGTGATTCACCGAAGCGACGAGACCTTGAAA---GCACGCACGCCTTCTT-------------------------------------------------------------------------------------------------------------------------------------------------------------------------CAAGTGTCAGTAGCGGGACGTTCTGTAAATCGGGGAAGG--------GACAACA--------------CCTGGAGGTATCAGAAGTGAGAATGCCGACATGAGTAACGAGA--AATCATGTGAAAAACACGATCGCCTGCCAGTTCCAGGGTTTCTGCGTTCAGTCAATCTACGCAGAGTGAATCGGTC--------------------------------------CCTAAGGAACCCCCGAAAGGGCTGCCGTCCGATGGGTACACGAAAGTGACGAAGTTGCTTCGACTACTGAA-----CCATG
CYCAcyca_Cycas_revoluta_Mt_DQ0 GAAAAGGTTGGAAGATCTGGCCAAAGAAGGTGATAGCCCTGTAGATTTGTTCCC-------------------------------------------------------------------------------------------------------------------------------------------------------------------------------------------------------------------ATGGTCCGATCCTTCC-CAGTAGAACGCGGC------------GTGTTCGAATCATGATCGCTTTTA-CGCGAGAAAGGGGGACCACCCTC-TAA---GCCCAAGTATTCCTCAATGACCGATAGCGTACAAGTACCGTGAGGGAAAGGTGAAAAGAACCCTAGGAGAGGGAGTGCAATAGAAAA-CCTGAAATCCGATGCG----AACAATCAGTCGAAGGAGC-GAAGCTGAGAGCC---CCCAGGAATTAAAGGGTATGCG--------------------------------GCGCACTCACTCCAACGGCGTACCTTTTGCATAATGGGTCAGCGAGTAAATGGGAACAGCG--GCTTAAGCCATTAGGTGTAGGCGCTTTC-CAGAGGT---TTCA------------------------------------------------------------------------------------------------------------------------------------------------------------------------------------------------TCTTCTAGTTGTTCCTATTTGACCCGAAACCGATCGATCTAGCCATGAGCAGGTTGAAGAGAG------CTCTAACAGGCCTTGGAGGACCGAACCCACGTATGTGGCAAAATACGGGGATGACTTGTGGCTAGGGGTGAAAGGCCAACCAAGATCGGATATAGCTGGTTTTCCGCGAAATCTATTTAAGTAGAGCGTATAAT-GTTTATGGCCTGAGGTAG-AGCACTCAAT--GGGC-----TAGGGTGGCCC----AAAGCTTGACCAACCCCAAGGAAACTCCGAATACAGGCC-------------------------------------------TAAATTGTTTGTACAGACAGACTTT--GGGTGCTAAGATCCAAAGT-CGAGAGGGAAACAGCCCAGATCGTACGCTAAGGTCCCTAAGCAATCACTTAGTGGAAAAGG-------------------------------------------------------------------------------------------------------------------------------------------------------------------------------------------------------------------------------------------------------------------------------------------------------------------------------------------------------------------------------------------------------------------------------------------------------------------------AAGTGATCGAGCGATGACAACCAGGAGGTGGGCTTGGAAGCAGCCATCCTT--TGAAGAAAGCGTAATAGCTCACTGGTCTAGCTCCATGGCACCGAAAATGTATCGGGGCTCAAGTGATTCACCGAAGCGACGAGACCTTGAAA---GCACGCGAAGCTTCTT-------------------------------------------------------------------------------------------------------------------------------------------------------------------------CAAGTGTCAGTAGCGGGACGTTCTGTAAATCGGGGAAGG--------GACAACA--------------CCTGGAGGTATCAGAAGTGAGAATGCCGACATGAGTAACGATA--AATCATGTGAAAAACACGATCGCCTGCCAGTTCCAGGGTTTCTGCGTTCAGTCAATCTACGCAGAGTGAATCGGTC--------------------------------------CCTAAGGAACCCCCGAAAGGGCTGCCGTCCGATGGGTACACGAAAGTGACGAAGTTGCTTCGACTACCGAA-----CCATG
GINKgink_Ginkgo_biloba_Mt_DQ00 GAAAAGGTTGGAAGATCTGGCCAAAGAAGGTGATAGCCCTGTAGATTCGTTCCC-------------------------------------------------------------------------------------------------------------------------------------------------------------------------------------------------------------------ATGGTTCGATTCTCCC-CAGTAAAACGCGGC------------GTGTTTGAATTATGATCGCTTCTA-CGCGAGAAAGGGGGACCACCCTC-TAA---GCCCAAGTATTCCTCAATGACCGATAGCGTACAAGTACCGTGAGGGAAAGGTGAAAAGAACCCTAGGAGAGGGAGTGCAATAGAAAA-CCTGAAATCCGATGCG----AACAATCAGTCGAAGGAGC-GAAGCTGGGAGCC---CCCGGGAATTCAAGGGTCTTTAGACACTCGACCAACGGGAGAGGGTATGCG---GCGCACTCACTCTAACGGCGTACCTTTCGCATAATGGGTCAGCGAGTAAATGGGAACAGCG--GCTTAAGCCATTAGGTGTAGGCGCTTCC-CAGAGGT---TGAA------------------------------------------------------------------------------------------------------------------------------------------------------------------------------------------------TCTTCTAGTTGTTCCTATTTGACCCGAAACCGATCGATCTAGCCATGAGCAGGTTGAAGAGAG------CTCTAACAGGCCTTGGAGGACCGAACCCACGTATGTGGCAAAATACGGGGATGACTTGTGGCTAGGGGTGAAAGGCCAACCAAGATCGGATATAGCTGGTTTTCCGCGAAATCTATTTCAGTAGAGCGTATGAT-GCTTATGGCCCGAGGTAG-AGCACTCAAT--GGGC-----TAGGGTGGCC----TGAAGCTTGACCAACCCCAAGGAAACTCCGAATACAGGCC-------------------------------------------TAAATTGTTCGTACAGACAGACTTT--GGGTGCTAAGATCCAGAGT-CGAGAGGGAAACAGCCCAGATCGTACGCTAAGGTCCCTAAGCAATCACTTAGTGGAAAAGG-------------------------------------------------------------------------------------------------------------------------------------------------------------------------------------------------------------------------------------------------------------------------------------------------------------------------------------------------------------------------------------------------------------------------------------------------------------------------AAGTGATCGAGCGATGACAACCAGGAGGTGGGCTTGGAAGCAGCCATCCTT--TGAAGAAAGCGTAATAGCTCACTGGTCTAGCTCCATGGCACCGAAAATGTATCGGGGCTCAAGTGATTCACCGAAGCGACGAGACCTTGGAG---GCACGCGAAGCTTTTC-------------------------------------------------------------------------------------------------------------------------------------------------------------------------CAAGTGTCAGTAGCGGGACGTTCTGTAAATCGGGGAAGG--------GACAACA--------------CCTGGAGATATCAGAAGTGAGAATGCCGACATGAGCAACGATG--AATCATGTGAAAAACACGATCGCCTGCCAGTTCCAGGGTTTCTGCGTCCAGTCAATCTACGCAGAGTGAATCGGTC--------------------------------------CCTAAGGAACCCCCGAAAGGGCTGCCGTCCGATGGGTACACGAAAGTGACGAAGTTGCCTCGACTACTGAA-----CCATG
CONIpodo_Podocarpus_macrophyll GAAAAGGTTGGAAGATCTGGCCAAAGAAGGTGATAGCCCTGTAGATTGGTTCCCCCCCATGCCTCCCCCCTGGATACCTTGAATGCGGTCGCGTTGATGTATCGTTTATGGCCTCTTCTCACTATCAATACATACATCAACCGGGAAAATGAGGAATTCCTTGTTCGTTCATTGGCAGGTGAG----------------------------------------------------------------------------------AGCGTTCGATTCTTCC-CAGTCAAAC-CTTTATACTTATTAAGGTGTTTGAAT--------CTCCTA-CGCGAGAAAGGGGGACCACCCTC-TAA---GCCCAAGTATTCCTCAATGACCGATAGCGTACAAGTACCGTGAGGGAAAGGTGAAAAGAACCCTAGGAAAGGGAGTGCAACAGAAATTCCTGAAATCCGATGCGCGTAAACAATCAGTCG------------------------GTCGCGGCGCACCCCCTTTATGAAATAGATTGGGAGTGGCGTTG-----------------------AACGGCGTACCTTTTGCATAATGGGTCAGCGAGTGAATGGGAACAGCG--GCTTAAGCCATTGGGTGTAGGCGC---------------GACTACGACTACGTGCCAGGGAATTGAAGCTTGCGTCGCTTTGGGGGGAGGCTTGAGTAATAATCTATTGTTTGAAAGCGCTCGCCTAGGAATAATAATAGAGGCCATTCAATAATGCGAGGACATCTT-------------------------------------------------------------------TCTCCCAGTTGTTCCTATTCGACCCGAAACCGATCGATCTAGCCATGAGCAGGTTGAAGAGAG------CTCCAACAGGCCTTGGAGGACCGAACCCACGTATGTGGCAAAATACGGGGATGACTTGTGGCTAGGGGTGAAAGGCCAACCAAGATCGGATATAGCTGGTTTTCCGCGAAATCCATTTCAGTAGAGCGTGC-AT-GCTTATGGCCCGAGGTAG-AGCACTCAAT--GGGC-----TAGGGTGGCCC----AAAGCTTGACCAACCCCAAGGAAACTCCGAGTACAGGCC---ATTTCAGG------------------------------------------TTGCAGACAGACTTT--GGGTGCTAAGATCCAGAGT-CGAGAGGGAAACAGCCCAGATCGTACGCTAAGGTCCCTAAGCAGTCACTTAGTGGAAAAGG-------------------------------------------------------------------------------------------------------------------------------------------------------------------------------------------------------------------------------------------------------------------------------------------------------------------------------------------------------------------------------------------------------------------------------------------------------------------------AGGGTTTCGAGCGATGACAACCAGGAGGTGGGCTTGGAAGCAGCCATCCTT--CGAAGAAAGCGTAATAGCTCACTGGTCTAGCTCCATAGCACCGAAAATGTATCGGGGCTCAAGTGATTCACCGAAGCGACGAGACCTTGAA----TCGATAGGGTCAGTAGCGGGACGTTCTGTAAATCGGAGAAGGGAGGCTGGCGCTTGCTTGCTTGCTTGCTTGCTTAAAAGTGAGGTGAGTGAGTGAGTGATTAGGCCCCTTTCTTTAATGAATTG--------------------------------------------------------------------------------------------------------------------------------------GGTATCAGAAGTGAGAATGCTGACATGAGTAACGAG---AATCATGTGAAAAACACGATCGCCTGCCAGTTCCAGGGTTTCTGCGTTCAGTCAATCTACGCAGAGTGAATCGGTC--------------------------------------CCTAAGGAACCCCCGAAAGGGCTGTCTGCCGATGGGTACACGAAAGTGACGAAGTTGCCCCGACTACTGAA-----CCATG
CONIarau_Araucaria_araucana_Mt ------------------------------------------------------CTCCCTCTAGAATCAATTGATAATGCATAAATCCGGTCGCGTTTTATGCATCAAGGGGATGAGGCCAACTCTTCTCATTATAGATAGAGAGCCTTCGGACTCTTTAATATAAGACTTTGGGGGACCTCGACCTATCTTAAGAGTGAG----------------------------------------------------------------AGCGTTCGATTCTTCC-CAGTAAAACGCTCC------------GTGTTTGAAT--------CTTCTA-CGCGAGAAAGGGGGACCACCCTC-TAA---GCCCAAGTATTCCTCAATGACCGATAGCGTACAAGTACCGTGAGGGAAAGGTGAAAAGAACCCTAGGAAAGGGAGTGCAACAGA----CCTGAAATCCGATGCGCGTAAACAATCAGTCG------------------------GTCGCGGCGCACCTTTATTATCTAATAAACGCGTTG-------------------------------AACGGCGTACCTTTTGCATAATGGGTCAGCGAGTAAATGGGAACAGCG--GCTTAAGCCATTAGGTGTAGGCGC---------------GACAAAGAAAATAAAGGGCGATTTCTCTTTTAAAACAAAGGGCTCTTTATCCCCTTTTGAAATGAGAGAGGGCTCTCTAATCTCCTTTTTTCTTTTAATCGGTCGAGGCCGACTTGTCTTGAGAGAGGAGAGGAGAGGCGACAGAAAGCGACCTCTTAAGACGAACCTTATTTCTTTATTAAGAGGACATCTT---TCTCCCAGTTGTTCCTATTCGACCCGAAACCGATCGATCTAGCCATGAGCAGGTTGAAGAGAG------CTCCAACAGGCCTTGGAGGACCGAACCCACGTATGTGGCAAAATACGGGGATGACTTGTGGCTAGGGGTGAAAGGCCAACCAAGATCGGATATAGCTGGTTTTCCGCGAAATCTATTTCAGTAGAGCGTGC-AT-GCTTATGGCCCGAGGTAG-AGCACTCAAT--GGGC-----TAGGGTGGCCC----AAAGCTTGACCAACCCCAAGGAAACTCCGAGTACAGGCC---ATTTCAGT------------------------------------------AAGCAGACAGACTTT--GGGTGCTAAGATCCAGAGT-CGAGAGGGAAACAGCCCAGATCGTACGCTAAGGTCCCTAAGCAGTCACTTAGTGGAAAAGG-------------------------------------------------------------------------------------------------------------------------------------------------------------------------------------------------------------------------------------------------------------------------------------------------------------------------------------------------------------------------------------------------------------------------------------------------------------------------AAGGTTTCGAGCGATGACAACCAGGAGGTGGGCTTGGAAGCAGCCATCCTT--CGAAGAAAGCGTAATAGCTCACTGGTCTAGCTCCATAGCACCGAAAATGTATCGGGGCTCAAGTGATTCACCGAAGCGACGAGACCTT-------TTATTTTATTTGATTTTA-----------------------------------------------------------------------------------------------------------------------------------------------------------------------TAAGGGTCAGTAGCGGGACGTTCTGTAAATCGGAGAAGG--------GACCACAGGCTCACTGGCGCTCCTGGAGATATCAGAAGTGAGAATGCTGACATGAGTAACGAG---AATCATGTGAAAAACACGATCGCCTGCCAGTTCCAGGGTTTCTGCGTTCAGTCAATCTACGCAGAGTGAATCGGTC--------------------------------------CCTAAGGAACCCCCGAAAGGGCTGTCTGCCGATGGGTACACGAAAGTGACGAAGTTGCCCCGACTACCGAA-----CCATG
CONIpina_Pinus_sp._Qiu_94013_M ---------------------------------------------------------------------------------------------------------------------------------------------------------------------------------------------------------------------------------------------------------------------------------------------------------------------------------------------------------------------------------------------------------------------------------------------------------------------------------------------------------------------------------------------------------------------------------------------------------------------------------------------------------------------------------------GGCGCTTTCCAGCCAGGCCCGGTAGGGACTCACTATTCATATGGTGAGGGAA------------------------------------------------------------------------------------------------------------------------------------------------TATCCCAGTTGTGACTATTTGACCCGAAACCGATCGATCTAGCCATGAGCAGGTTGAAGAGAG------CTCCTTAAGGCCTTGGAGGACCGAACCCACGTATGTGGCAAAATACGGGGATGACTTGTGGCTAGGGGTGAAAGGCCAACCAAGATCGGATATAGCTGGTTTTCCGCGAAATCTATTTCAGTAGAGCGTGC-GTATAATATGGCCCGAGGTAG-AGCACTCAAT--GGGC-----TAGGGTGGCCC----AAAGCTTGACCAACCCCAAGGAAACTCCGAGTACAGGCT---TAATCAATC-----------------------------------------GTACAGACAGACTTT--GGGTGCTAAGATCCAGAGT-CGAGAGGGAAACAGCCCAGATCGTACGCTAAGGTCCCTAAGCAATCGCTTAGTGGAAAAGG-------------------------------------------------------------------------------------------------------------------------------------------------------------------------------------------------------------------------------------------------------------------------------------------------------------------------------------------------------------------------------------------------------------------------------------------------------------------------AAGTGATCGAGCGATGACAACCAGGAGGTGGGCTTGGAAGCAGCCATCCTT--CGAAGAAAGCGTAATAGCTCACTGGTCTAGCTCCATGGCACCGAAAATGTATCGGGGCTCAAGTGATTCACCGAAGCGACGAGACCTTGGAA---GCGTTAAGCGGGCTCTAAAGACCCAAGGTTCTTTATTGCTCACCCATAAGGGTGAGGGTGAGCCAGCCGAACTCTCGACTAAAGGCCCGAAAGGGACTCGGCCGAGGTTACGAGGTCGAGGAGAGGGACTCACTATTCATATGGTGAGGGCCGCCATCAGGGCGAGAAAGCGAGGCGCCAAC---CAAGTGTCAGTAGCGGGACGTTCTGTCAATCGGGGAAGG--------GACAACA--------------CCTGGAGATATCAGAAGTGAGAATGCTGACATGAGTAACGATG--AATCATGTGAAAAACACGATCGCCTGCCAGTTCCAGGGTTTCTGCGTTCAGTCAATCTACGCAGAGTGAATCGGTC--------------------------------------CCTAAGGAACCCCCGAAAGGGCTTTCGTCCGATGGGTACACGAAAGTGACGAAGTTGCCCCGACTACTGAA-----CCATG
GNETgnet_Gnetum_gnemon_Mt_DQ00 GAACAGGTTGGAAGATCTGGCCAAAGAAGGTGATAGCCCTGTA--------CCCTGCCTGGTTCGATGCGCGTGCGTGTAGAGCGAGTGAGCTACCCCGCCCCGTTGATCACGTTCTCAATAGGCCCTACCGTTTGGCTACTATCAACCAAACGGGTAGCCGTAGCCAAACGGGGTAGCTCACGAGATGGGTAGGGTAAATTCTAGTAATCATAGTAATAGGCATCGCCTGGTTGCGTGCAGGCTTGAGCCTCGCGTAGCGC------------------------------------------------------------------------------ATGGGGGACCACCCTCATCAGCCGCCCAAGTATTCCTCAATGACCTATAGCGGACAAGTACCGTGAGGGAAAGGTGAAAAGAACCCGACTGTCGGGAGTGCAACAGAAAA-CCTGAAATCCGATGCG----AGCAATCAGTCGAAGGGGCCGAAGGGCATTCCC---CGCCCCGTTGGAGCCCTTCGG------------------------------------------CCCTAACGGCGTACCTTTTGCATAATGGGTCAGCGAGTAAATGCTCACAGCG--GCTTAGGCCATTAGGTGGAGGCGCG------------------------------------------------------------------------------------------------------------------------------------------------------------------------------------------------------------------TCACCCAGTTGTGAGTATTTGACCCGAAACCGATCGATCTAGCCATGAGCAGGTTGAAGAGAG------CTCCAACAGGCCTTGGAGGACCGAACCCACGTATGTGGCAAAATACGGGGATGACTTGTGGCTAGGGGTGAAAGGCCAACCAAGATCGGAGATAGCTGGTTTTCCGCGAAATCTATTTCAGTAGAGCGTACTCTAGAGAATGGCCCGAGGTAGGAGCAC-CAGTAGGGGC-----TAGGGTGGCCC----AAAGCTTGACCAGCCCCTCGTAAACTCCGAGTACAGGCC---TGTTCTGCCACTGTGACGGTGGAAAGGTCGTCGTCGA-------------GTACAGACAGACTTT--GGGTGCGAAGATCCAGAGTTCGAGAGGGAAACA-CCCAGATCGTACGCTAAGGTCCCAAAGCAATCACTTAGTGGAAAAGG---TCGTCAATGCCTACTACTATCAACAGCCTGCCACCCAAACCCACGGTGTAACTAACGTTCCCCGCTCGTGCGCTCATTCTTCGAATGAGCTTACCCACCAGTACCGTGCGCTCATCAATTCGCTTACTAACTGCGTTCCCCGCCCTCGTCCTTTTGGGACCCTAAAGGACCCTACTACTACTATCAAAAGCTTAGGGTTAGGGCGTTTTTGTAGTGGTTACGGAGTCCACGCGTTTCCGTAAACGCTAAGCCCCCGCTGTGCGCGTTTCCGTAAACGCTAAGGTTTTTGGTAAGCGAATTCTTCGAATTCGCTTATTGTAACCTACACGTCGCCCTACGTTACCCTGTTAGGCTAACCCGTTTACCTTTCACGGGTTAGGGTTAGGTATGTCCACGTATGCGTATGCGTATGGTGGCCCGTGGCCCTGGTGGGCTGGGCTGGGTTGAGGCA----------CGAGCGATGACAACCAGGAGGTGGGCTTGGAAGCAGCCATCCTT--CGAAGAAAGCGTAATAGCTCACTGGTCTAGCTCCATGGCACCGAAAATGGTTCGGGGCTAAAGTGATTCACCGAAGCGACGAGACCTTG------TTTGGACCAACCAAGTGTCAGTAGCGGGACGTTCTGTAAACCAAGAACGAACGGTGTTGTCAGTAGGTGAAGCCGGTTACGACAAACGGTTTCTATCTATGACAGATAATATCAGAAGTGTTCC-------------------------------------------------------------------------------------------------------------------------------------------------------ATGCTGACATGAGTAACGTTTCTAATAGTGTGAAAAACACGATCGCCTT---GTTCAAGGGTTTCTGCGTTCAGTTCTTCTACGCAGAGTGAATCGGTCGTTGCGCGAGCTTTATTGCTCTAACAAGACCCTCGGTCCCTAAGGAACCCCCGAAAGGGCTGGCG----ATGGGTACACGAAAGTGACGAAGTTGCCCCGACTACTGAACTGAACCATG
AMBOambo_Amborella_trichopoda  GAAAAGGTTGGAAGATCTGGCCAAAGAAGGTGATAGCCCTGTAGATTCGTTCCC-------------------------------------------------------------------------------------------------------------------------------------------------------------------------------------------------------------------ATGGTTCGATCCTTCC-CAGTAAAACGCGGC------------GTGTTCGAATTCTGATCGCTTTTA-CGCGAGAAAGGGGGACCACCCTC-TAA---GCCTAAGTCTTCCTCAATGACCGATAGCGTACAAGTACCGTGAGGGAAAGGTGAAAAGAACCCTAT-TTAGGGAGTGCAATAGAGAA-CCTGAGATCCGATGCT----CACAATCAGTCGAAGGAGC-GGAGCTTAGAGCC---AAACGGCGG---------------------------------------------GCGCACTCACTCTAACGGCGTACCTTTCGCATGATGGGTCAGCGAGGAAATGGGAACAGCG--GCTTAAGCCATTAGGTGTAGGCGCTTTC-CAGAGGT---TGAA------------------------------------------------------------------------------------------------------------------------------------------------------------------------------------------------TCTTCTAGTTGTTCCTATTTGACCCGAAACCGATCGATCTAGCCATGAGCAGGTTGAAGAGAG------CTCTAACAGGCCTTGGAGGACCGAACCCACGTATGTGGCAAAATACGGGGATGACTTGTGGCTAGGGGTGAAAGGCCAACCAAGATCGGATATAGCTGGTTTTCCGCGAAATCTATTTCAGTAGAGCGTATGAT-GTCGATGGCCCGAGGTAG-AGCACTCAAT--GGGC-----TAGGGTGGCCCCCAAAA-GCTTGACCAACCCCAGGGAAACTCCGAATACAGGCC-------------------------------------------TAGATCGTTTGTACAGACAGACTTTTTGGGTGCTAAGATCCAAAGT-CGAGAGGGAAACAGCCCAGATCGTACGCTAAGGTCCCTAAGCAATCACTTAGTGGAAAAGG-------------------------------------------------------------------------------------------------------------------------------------------------------------------------------------------------------------------------------------------------------------------------------------------------------------------------------------------------------------------------------------------------------------------------------------------------------------------------AAGTGATCGAGCGATGACAATCAGGAGGTGGGCTTGGAAGCAGCCATCCTT--TGAAGAAAGCGTAATAGCTCACTGGTCTAGCTCCATGGCACCGAAAATGTCTCAGGGCTCAAGTGATTCACCGAAGCGACGAGACCTTGAAA---GCATTTT----------------------------------------------------------------------------------------------------------------------------------------------------------------------------------CAAGTGTCAGTAGCGGGACGTTCTGTCAATCGGGGAAGGTTTTTGGTGACAACA--------------CCTGGAGATATCAGAAGTGAGAATGCTGACATGAGTAACGAGA--AATCCTGTGAAAAACACGATCGCCTGCCAGTTCAAGGCTTTCTGCGTTCAGTCAATCTACGCAGAGTGAATCGGTC--------------------------------------CCTAAGGAAGCCCCGAAAGGGCT-TAGTCCGATGGGTACACGAGAGTGACGAAGTTGCTTTGACTGCTGAA-----CCATG
NYMPnymp_Nymphaea_sp._Qiu_9102 GAAAAGGTTGGAAGATCTGGCCAAAGAAGGTGATAGCCCTGTAGATTCGTTCCC-------------------------------------------------------------------------------------------------------------------------------------------------------------------------------------------------------------------ATGGTTCGATCCTTCC-CAGTAAAACGCGGC------------GTGTTCGAATGATGATCGCTTTTA-CGCGAGAAAGGGGGACCACCCTC-TAA---GCCTAAGTATTCCTCAATGACCGATAGCGTACAAGTACCGTGAGGGAAAGGTGAAAAGAACCCTATGAC-GGGAGTGCAATAGAGAA-CCTGAGATCCGATGCG----AACAATCAGTCGAAGGAGC-GGAGCTTAGAGCC---GGCGG-------------------------------------------------GCGCACTCACTCTAACGGCGTACCTTTTGCATGATGGGTCAGCGAGGAAATGGGAACAGCG--GCTTAAGCCATTAGGTGTAGGCGCTTTC-CAGAGGT---TGCA------------------------------------------------------------------------------------------------------------------------------------------------------------------------------------------------GATGATAGTTGTTCCTATTTGACCCGAAACCGATCGATCTAGCCATGAGCAGGTTGAAGAGAG------CTCTAACAGGCCTTGGAGGACCGAACCCACGTATGTGGCAAAATACGGGGATGACTTGTGGCTAGGGGTGAAAGGCCAACCAAGATCGGATATAGCTGGTTTTCCGCGAAATCTATTTCAGTAGAGCGTATGAT-GTCGATGGCCCGAGGTAG-AGCACTCAAT--GGGC-----TAGGGTGGCCCCCATGTCGCTTTACCAACCCCAGGGAAACTCCGAATACAGGCC-------------------------------------------TAGATCGTTTGTACAGACAGACTTTTTGGGTGCTAAGATCCAAAGT-CGAGAGGGAAACAGCCCAGATCGTACGCTAAGGTCCCTAAGCAATCACTTAGTGGAAAAGG-------------------------------------------------------------------------------------------------------------------------------------------------------------------------------------------------------------------------------------------------------------------------------------------------------------------------------------------------------------------------------------------------------------------------------------------------------------------------AAGTGATCGAGCGATGACAACCAGGAGGTGGGCTTGGAAGCAGCCATCCTT--TGAAGAAAGCGTAATAGCTCACTGGTCTAGCTCCATGGCACCGAAAATGTATCAGGGCTCAAGTGATTCACCGAAGCGACGAGACCTTGAAA---GCTTTTT----------------------------------------------------------------------------------------------------------------------------------------------------------------------------------CAAGTGTCAGTAGCGGGACGTTCTGTCAATCGGGGAAGGTTTTTGGTGACAACA--------------CCTGGAGATATCAGAAGTGAGAATGCTGACATGAGTAACGAGA--AATCCTGTGAAAAACACGATCGCCTGCCAGTTCCAGGGTTTCTGCGTTCAGTCAATCTACGCAGAGTGAATCGGTC--------------------------------------CCTAAGGAACCCCCGAAAGGGCTGCCGTCCGATGGGTACACGAAAGTGACGAAGTTGCTTTGACTACGGAA-----CCATG
ACORacor_Acorus_calamus_Mt_DQ0 GAAAAGTTTGGAAGATCTTGCCAAAGAAGGTGAGAGCCCTGTAGATTCATTCTT-------------------------------------------------------------------------------------------------------------------------------------------------------------------------------------------------------------------CTGTTTTGATCCTTCT-TAGTAAAACGCGTC------------GTGTTTGAATTCTGATCGCTTTTA-CGCGAGAAAGGGGTACCACCCTC-TAC---GCCTAAGTATTCCTCAATGACCGATAGCGTACAAGTACCGTGAGGGAAAGGTGAAAAGAACCCTATGTCAGGGAGTGCAATAGAGAA-CCTGAAATCCGATGCT----AACAATAAGTCGAAGGTGC-GAAGC-----------ATTTTTTAA--------------------------------------------------------CTAACGGCGTACCTTTTGCATGATGGGTCAGCGAGTAAATGGTAAGAGCA--GCTTAAGCCCTTAGGTGTAGGCGCTTTC-TATGGGT-------------------------------------------------------------------------------------------------------------------------------------------------------------------------------------------------------TTTTCTAGTTCTTTCTATTTGACCCGAAACCGATCGATCTAGCCATGAGCAGGTTGAAGAGAG------CTCTAACAGGCCTTGGAGGACCGAACCCACGTATGTGGCAAAATACGGGGATGACTTGTGGCTAGGGGTGAAAGGCCAACCAAGATCGGAGATAGCTGGTTTTCCGCGAAATCTATTTCAGTAGAGCGTATGAT-GTGGATGGCCCGAGGTAG-AGCACTCAAT--GGGC-----TAGGGTGGCGAC-ATTTCGCTTGACCAACCCCAAGGAAACTCCGAATACGGGCC-------------------------------------------TTCATAATTTGTACAGACAGACTTTTTGGGTGCTAAGATCCAAAGT-CGAGAGGGAAACAGCCCAGATCGTACGCTAAGGTCCCTAAGCAATCACTTAGTGGAAAAGG-------------------------------------------------------------------------------------------------------------------------------------------------------------------------------------------------------------------------------------------------------------------------------------------------------------------------------------------------------------------------------------------------------------------------------------------------------------------------AGGTGATGGAGCTCTGACAACCAGGAGGTGGGCTTGGAAGCAGCCATCCTT--TGAAGAAAGCGTAATAGCTCACTGGTCTAGCTCGATTGCACCGAAAATGTCTCAGGGCTCAAGTGATTCACCGAAGCGACGAGAC-AAC-AA---GCAACGTCT-----------------------------------------------------------------------------------------------------------------------------------------------------------------------------------GTGTCAGTAGCGGAACGTTCTGTCAATCATAGAAGGTTTTTGGTGACAAGA--------------CCTGGAGATCTCAGAAGTGAGAATGCTGACATGAGTAACGAGA--AATCCTGTGAAAAACACGATCGCCTGCCAGTTCAAGGCTTTCTGCGTTCAGTCAATCTACGCAGAGTGAATCGGTC--------------------------------------CCTAAGGAACCCCCGAGAGGGCTATAGTCCGATGGGTACACGAAAGTGACGAAGAAG----AAAGCCCTAG-----CCACA
ALISarac_Spathiphyllum_wallisi -AAAAGGTTGGAAGATCTGGCCAAAGAAGGTGATAGCCCTGTAGATTCGTTCCC-------------------------------------------------------------------------------------------------------------------------------------------------------------------------------------------------------------------ATGGTTCGATCCTTCC-CAGTAAAACGCGGC------------GTGTTCGAATTCTGATCGCTTTTA-CGCGAGAAAGGGGGACCACCCTC-TAA---GCCTAAGTATTCCTCAATGACCGATAGCGTACAAGTACCGTGAGGGAAAGGTGAAAAGAACCCCCA-TCGGGGAGTGCAATAGAGAA-CCTGAGATCCGATGCG----AACAATCAGTCGAAGGAGC-GGAGC-----GC----GG----------------------------------------------------GCGCACTCACTCTAACGGCGTACCTTTCGCATGATGGGTCAGCGAGGAAATGGGAACAGCG--GCTTAAGCCATTAGGTGTAGGCGCTTTC-CAGAGGT---GGAA------------------------------------------------------------------------------------------------------------------------------------------------------------------------------------------------GATTCTAGTTCTTCCTATTTGACCCGAAACCGATCGATCTAGCCATGAGCAGGTTGAAGAGAG------CTCTAACAGGCCTTGGAGGACCGAACCCACGTATGTGGCAAAATACGGGGATGACTTGTGGCTAGGGGTGAAAGGCCAACCAAGATCGGATATAGCTGGTTTTCCGCGAAATCTATTTCAGTAGAGCGTATGAT-GTCGATGGCCCGAGGTAG-AGCACTCAAT--GGGC-----TAGGGTGGCCCCCATTTCGCTTTACCAACCCCAGGGAAACTCCGAATACAGGCC-------------------------------------------GTCATCGTTTGTACAGACAGACTTTTTGGGTGCTAAGATCCAAAGT-CGAGAGGGAAACAGCCCAGATCGTACGCTAAGGTCCCTAAGCAATCACTTAGTGGAAAAGG-------------------------------------------------------------------------------------------------------------------------------------------------------------------------------------------------------------------------------------------------------------------------------------------------------------------------------------------------------------------------------------------------------------------------------------------------------------------------AAGTGATCGAGCGATGACAACCAGGAGGTGGGCTTGGAAGCAGCCATCCTT--TGAAGAAAGCGTAATAGCTCACTGGTCTAGCTCCATGGCACCGAAAATGTATCAGGGCTCAAGTGATTCACCGAAGCGACGAGACCTTGAAA---GCTGCTTTTT-------------------------------------------------------------------------------------------------------------------------------------------------------------------------------CAAGTGTCAGTAGCGGGACGTTCTGTCAATCGGGGAAGGTTTTTGGTGACAACA--------------CCTGGAGATATCAGAAGTGAGAATGCTGACATGAGTAACGATA--AATCCTGTGAAAAACACGATCGCCTGCCAGTGGAAGGCTTTCTGCGTTCAGTCAATCTACGCAGAGTGAATCGGTC--------------------------------------CCTAAGGAAGCCCCGAAAGGGCTGCCGTCCGATGGGTACACGAAAGTGACGAAGTTGCTTTGACTACTGAA-----CCATG
POALpoac_Oryza_sativa__japonic AAAAAGATTGGAAGATCCGGCCAAAGAAGGTGATAGCCCTGTTCATTCGTTCCC-------------------------------------------------------------------------------------------------------------------------------------------------------------------------------------------------------------------ATGGTTCGATCCTTCC-CAGTAAAACGCGGC------------GTGTTCGAATGATGATCGCTTTTA-CGCGAGAAAGGGGGACCACCCTC-TAA---GCCTAAGTATTCCTCAATGACCGATAGCGTACAAGTACCGTGAGGGAAAGGTGAAAAGAACCCCAA-TCGGGGAGTGCAATAGAGAA-CCTGAGATCCGATGCG----AACAATCAGTCGAAGGAGC-GGAGC-----GC----GG----------------------------------------------------GCGCACTCACTCTAACGGCGTACCTTTCGCATGATGGGTCAGCGAGGAAATGGGAACAGCG--GCTTAAGCCATTAGGTGTAGGCGCTTTC-CAGAGGT---GGAA------------------------------------------------------------------------------------------------------------------------------------------------------------------------------------------------GATTTACGTTCTTCCTATTTGACCCGAAACCGATCGATCTAGCCATGAGCAGGTTGAAGAGAG------CTCTAACAGGCCTTGGAGGACCGAACCCACGTATGTGGCAAAATACGGGGATGACTTGTGGCTAGGGGTGAAAGGCCAACCAAGATCGGATATAGCTGGTTTTCCGCGAAATCTATTTCAGTAGAGCGTATGAT-GTCGATGGCCCGAGGTAG-AGCACTCAAT--GGGC-----TAGGGTGGCCCCCATTTCGCTTTACCAACCCCAGGGAAACTCCGAATACAGGCC-------------------------------------------GTCATCCTTAGTACAGACAGACTGATTGGGTGCTAAGATCCAAAGT-CGAGAGGGAAACAGCCCAGATCGTACGCTAAGGTCCCTAAGCAATCACTTAGTGGAAAAGG-------------------------------------------------------------------------------------------------------------------------------------------------------------------------------------------------------------------------------------------------------------------------------------------------------------------------------------------------------------------------------------------------------------------------------------------------------------------------AAGTGATCGAGCGATGACAACCAGGAGGTGGGCTTGGAAGCAGCCATCCTT--TGAAGAAAGCGTAATAGCTCACTGGTCTAGCTCCATGGCACCGAAAATGTCTCAGGGCTCAAGTGATTCACCGAAGCGACGAGACCTTGAAA---GCTGCTTTTT-------------------------------------------------------------------------------------------------------------------------------------------------------------------------------CAAGTGTCAGTAGCGGGACGTTCTGTCAATCGGGGAAGGTTTTTGGTGACAAGA--------------CCTGGAGATATCAGAAGTGAGAATGCTGACATGAGTAACGAGA--AATCCTGTGAAAAACACGATCGCCTGCCAGTGGAAGGCTTTCTGCGTTCAGTCAATCTACGCAGAGTGAATCGGTC--------------------------------------CCTAAGGAACCCCCGAAAGGGCTGCCGTCCGATGGGTACACGAAAGTGACGAAGTTGCTTTGACTACTGAA-----CCATG
POALpoac_Zea_mays_Mt_AY506529  AAAAAGATTGGAAGATCCGGCCAAAGAAGGTGATAGCCCTGTTCATTCGTTCCC-------------------------------------------------------------------------------------------------------------------------------------------------------------------------------------------------------------------ATGGTTCGATCCTTCC-CAGTAAAACGCGGC------------GTGTTCGAATGATGATCGCTTTTA-CGCGAGAAAGGGGGACCACCCTC-TAA---GCCTAAGTATTCCTCAATGACCGATAGCGTACAAGTACCGTGAGGGAAAGGTGAAAAGAACCCCAA-TCGGGGAGTGCAATAGAGAA-CCTGAGATCCGATGCG----AACAATCAGTCGAAGGAGC-GGAGC-----GC----GG----------------------------------------------------GCGCACTCACTCTAACGGCGTACCTTTCGCATGATGGGTCAGCGAGGAAATGGGAACAGCG--GCTTAAGCCATTAGGTGTAGGCGCTTTC-CAGAGGT---GGAATGGAA-------------------------------------------------------------------------------------------------------------------------------------------------------------------------------------------GATTTACGTTCTTCCTATTTGACCCGAAACCGATCGATCTAGCCATGAGCAGGTTGAAGAGAG------CTCTAACAGGCCTTGGAGGACCGAACCCACGTATGTGGCAAAATACGGGGATGACTTGTGGCTAGGGGTGAAAGGCCAACCAAGATCGGATATAGCTGGTTTTCCGCGAAATCTATTTCAGTAGAGCGTATGAT-GTCGATGGCCCGAGGTAG-AGCACTCAAT--GGGC-----TAGGGTGGCCCCCATTTCGCTTTACCAACCCCAGGGAAACTCCGAATACAGGCC-------------------------------------------GTCATCCTTAGTACAGACAGACTGATTGGGTGCTAAGATCCAAAGT-CGAGAGGGAAACAGCCCAGATCGTACGCTAAGGTCCCTAAGCAATCACTTAGTGGAAAAGG-------------------------------------------------------------------------------------------------------------------------------------------------------------------------------------------------------------------------------------------------------------------------------------------------------------------------------------------------------------------------------------------------------------------------------------------------------------------------AAGTGATCGAGCGATGACAACCAGGAGGTGGGCTTGGAAGCAGCCATCCTT--TGAAGAAAGCGTAATAGCTCACTGGTCTAGCTCCATGGCACCGAAAATGTCTCAGGGCTCAAGTGATTCACCGAAGCGACGAGACCTTGAAA---GCTGCTTTTT-------------------------------------------------------------------------------------------------------------------------------------------------------------------------------CAAGTGTCAGTAGCGGGACGTTCTGTCAATCGGGGAAGGTTTTTGGTGACAAGA--------------CCTGGAGATATCAGAAGTGAGAATGCTGACATGAGTAACGAGA--AATCCTGTGAAAAACACGATCGCCTGCCAGTGGAAGGCTTTCTGCGTTCAGTCAATCTACGCAGAGTGAATCGGTC--------------------------------------CCTAAGGAACTCCCGAAAGGGCTGCCGTCCGATGGGTACACGAAAGTGACGAAGTTGCTTTGACTACTGAA-----CCATG
PIPEpipe_Piper_betle_Mt_DQ0087 GAAAAGGTTGGAAGATCTGGCCAAAGAAGGTGATAGCCCTGTAGATTCGTTCCC-------------------------------------------------------------------------------------------------------------------------------------------------------------------------------------------------------------------ATGGTTCGATCCTTCC-CAGTAAAACGCGGC------------GTGTTCGAATTCTGATCGCTTTTA-CGCGAGAAAGGGGGACCACCCTC-TAA---GCCTAAGTATTCCTCAATGACCGATAGCGTACAAGTACCGTGAGGGAAAGGTGAAAAGAACCCTCT-TTAGGGAGTGCAATAGAGAA-CCTGAGATCCGATGCG----AACAATCAGTCGAAGGAGC-GGAGA-----GCC---GGCGG-------------------------------------------------GCGCACTCACTCTAACGGCGTACCTTTCGCATGATGGGTCAGCGAGGAAATGGGAACAGCG--GCTTAAGCCATTAGGTGTAGGCGCTTTC-CAGAGGT---GGAA------------------------------------------------------------------------------------------------------------------------------------------------------------------------------------------------TCTTCTAGTTCTTCCTATTTGACCCGAAACCGATCGATCTAGCCATGAGCAGGTTGAAGAGAG------CTCTAACAGGCCTTGGAGGACCGAACCCACGTATGTGGCAAAATACGGGGATGACTTGTGGCTAGGGGTGAAAGGCCAACCAAGATCGGATATAGCTGGTTTTCCGCGAAATCTATTTCAGTAGAGCGTATGAT-GTCGATGGCCCGAGGTAG-AGCACTCAAT--GGGC-----TAGGGTGGCCCCCATTTCGCTTTACCAACCCCAGGGAAACTCCGAATACAGGCC-------------------------------------------TAGATCGTTTGTACAGACAGACTTTTTGGGTGCTAAGATCCAAAGT-CGAGAGGGAAACAGCCCAGATCGTACGCTAAGGTCCCTAAGCAATCACTTAGTGGAAAAGG-------------------------------------------------------------------------------------------------------------------------------------------------------------------------------------------------------------------------------------------------------------------------------------------------------------------------------------------------------------------------------------------------------------------------------------------------------------------------AAGTGATCGAGCGATGACAACCAGGAGGTGGGCTTGGAAGCAGCCATCCTT--TGAAGAAAGCGTAATAGCTCACTGGTCTAGCTCCATTGCACCGAAAATGTATCAGGGCTCAAGTGATTCACCGAAGCGACGAGACCTTGAAA---GCTGCTTTTT-------------------------------------------------------------------------------------------------------------------------------------------------------------------------------CAAGTGTCAGTAGCGGGACGTTCTGTCAATCGGGGAAGGTTTTTGGTGACAACA--------------CCTGGAGATATCAGAAGTGAGAATGCTGACATGAGTAACGAGA--AATCCTGTGAAAAACACGATCGCCTGCCAGTGGAAGGCTTTCTGCGTTCAGTCAATCTACGCAGAGTGAATCGGTC--------------------------------------CCTAAGGAACCCCCGAAAGGGCTGCCGTCCGATGGGTACACGAAAGTGACGAAGTTGCTTTGACTACTGAA-----CCATG
LAURlaur_Laurus_nobilis_Mt_DQ0 GAAAAGGTTGGAAGATCTGGCCAAAGAAGGTGATAGCCCTGTAGATTCGTTCCC-------------------------------------------------------------------------------------------------------------------------------------------------------------------------------------------------------------------ATGGTTCGATCCTTCC-CAGTAAAACGCGGC------------GTGTTCGAATTCTGATCGCTTTTA-CGCGAGAAAGGGGGACCACCCTC-TAA---GCCTAAGTATTCCTCAATGACCGATAGCGTACAAGTACCGTGAGGGAAAGGTGAAAAGAACCCTCT-TTAGGGAGTGCAATAGAGAA-CCTGAGATCCGATGCG----AACAATCAGTCGAAGGAGC-GGAGCTTAGAGCC---GGCGG-------------------------------------------------GCGCACTCACTCTAACGGCGTACCTTTCGCATGATGGGTCAGCGAGGAAATGGGAACAGCG--GCTTAAGCCATTAGGTGTAGGCGCTTTC-CAGAGGT---GGAA------------------------------------------------------------------------------------------------------------------------------------------------------------------------------------------------TCTTCTAGTTCTTCCTATTTGACCCGAAACCGATCGATCTAGCCATGAGCAGGTTGAAGAGAG------CTCTAACAGGCCTTGGAGGACCGAACCCACGTATGTGGCAAAATACGGGGATGACTTGTGGCTAGGGGTGAAAGGCCAACCAAGATCGGATATAGCTGGTTTTCCGCGAAATCTATTTCAGTAGAGCGTATGAT-GTCGATGGCCCGAGGTAG-AGCACTCAAT--GGGC-----TAGGGTGGCCCCCATTTCGCTTTACCAACCCCAGGGAAACTCCGAATACAGGCC-------------------------------------------TAGATCGTTTGTACAGACAGACTTTTTGGGTGCTAAGATCCAAAGT-CGAGAGGGAAACAGCCCAGATCGTACGCTAAGGTCCCTAAGCAATCACTTAGTGGAAAAGG-------------------------------------------------------------------------------------------------------------------------------------------------------------------------------------------------------------------------------------------------------------------------------------------------------------------------------------------------------------------------------------------------------------------------------------------------------------------------AAGTGATCGAGCGATGACAACCAGGAGGTGGGCTTGGAAGCAGCCATCCTT--TGAAGAAAGCGTAATAGCTCACTGGTCTAGCTCCATGGCACCGAAAATGTATCAGGGCTCAAGTGATTCACCGAAGCGACGAGACCTTGAAA---GCTGCTTTTT-------------------------------------------------------------------------------------------------------------------------------------------------------------------------------CAAGTGTCAGTAGCGGGACGTTCTGTCAATCGGGGAAGGTTTTTGGTGACAACA--------------CCTGGAGATATCAGAAGTGAGAATGCTGACATGAGTAACGAGA--AATCCTGTGAAAAACACGATCGCCTGCCAGTGGAAGGCTTTCTGCGTTCAGTCAATCTACGCAGAGTGAATCGGTC--------------------------------------CCTAAGGAACCCCCGAAAGGGCTGCCGTCCGATGGGTACACGAAAGTGACGAAGTTGCTTTGACTACTGAA-----CCATG
MAGNmagn_Liriodendron_chinense GAAAAGGTTGGAAGATCTGGCCAAAGAAGGTGATAGCCCTGTAGATTCGTTCCC-------------------------------------------------------------------------------------------------------------------------------------------------------------------------------------------------------------------ATGGTTCGATCCTTCC-CAGTAAAACGCGGC------------GTGTTCGAATTCTGATCGCTTTTA-CGCGAGAAAGGGGGACCACCCTC-TGAC--GCCTAAGTATTCCTCAATGACCGATAGCGTACAAGTACCGTGAGGGAAAGGTGAAAAGAACCCTCT-TTAGGGAGTGCAATAGAGAA-CCTGAGATCCGATGCG----AACAATCAGTCGAAGGAGC-GGAGCTTAGAGCC---GGCGG-------------------------------------------------GCGCACTCACTCTAACGGCGTACCTTTCGCATGATGGGTCAGCGAGGAAATGGGAACAGCG--GCTTAAGCCATTAGGTGTAGGCGCTTTC-CAGAGGT---GGAA------------------------------------------------------------------------------------------------------------------------------------------------------------------------------------------------TCTTCTAGTTCTTCCTATTTGACCCGAAACCGATCGATCTAGCCATGAGCAGGTTGAAGAGAG------CTCTAACAGGCCTTGGAGGACCGAACCCACGTATGTGGCAAAATACGGGGATGACTTGTGGCTAGGGGTGAAAGGCCAACCAAGATCGGATATAGCTGGTTTTCCGCGAAATCTATTTCAGTAGAGCGTATGAT-GTCGATGGCCCGAGGTAG-AGCACTCAAT--GGGC-----TAGGGTGGCCCCCATTTCGCTTTACCAACCCCAGGGAAACTCCGAATACAGGCC-------------------------------------------GTCATCGTTTGTACAGACAGACTTTTTGGGTGCTAAGATCCAAAGT-CGAGAGGGAAACAGCCCAGATCGTACGCTAAGGTCCCTAAGCAATCACTTAGTGGAAAAGG-------------------------------------------------------------------------------------------------------------------------------------------------------------------------------------------------------------------------------------------------------------------------------------------------------------------------------------------------------------------------------------------------------------------------------------------------------------------------AAGTGATCGAGCGATGACAACCAGGAGGTGGGCTTGGAAGCAGCCATCCTT--TGAAGAAAGCGTAATAGCTCACTGGTCTAGCTCCATGGCACCGAAAATGTATCAGGGCTCAAGTGATTCACCGAAGCGACGAGACCTTGAAA---GCCGCTTTTT-------------------------------------------------------------------------------------------------------------------------------------------------------------------------------CAAGTGTCAGTAGCGGGACGTTCTGTCAATCGGGGAAGGTTTTTGGTGACAACA--------------CCTGGAGATATCAGAAGTGAGAATGCTGACATGAGTAACGAGA--AATCCTGTGAAAAACACGATCGCCTGCCAGTGGAAGGCTTTCTGCGTTCAGTCAATCTACGCAGAGTGAATCGGTC--------------------------------------CCTAAGGAACCCCCGAAAGGGCTGCCGTCCGATGGGTACACGAAAGTGACGAAGTTGCTTTGACTACTGAA-----CCATG
RANUberb_Mahonia_bealei_Mt_DQ0 GAAAAGGTTGGAAGATCTGGCCAAAGAAGGTGATAGCCCTGTAGATTCGTTCCC-------------------------------------------------------------------------------------------------------------------------------------------------------------------------------------------------------------------ATGGTTCGATCCTTCC-CAGTAAAACGCGGC------------GTGTTCGAATTCTGATCGCTTTTA-CGCGAGAAAGGGGGACCACCCTC-TAA---GCCTAAGTATTCCTCAATGACCGATAGCGTACAAGTACCGTGAGGGAAAGGTGAAAAGAACCCTAT-TTAGGGAGTGCAATAGAGAA-CCTGAGATCCGATGCG----AACAATCAGTCGAAGGAGC-GGAGCTTAGAGCC---GGCGG-------------------------------------------------GCGCACTCACTCTAACGGCGTACCTTTTGCATGATGGGTCAGCGAGGAAATGGGAACAGCG--GCTTAAGCCATTAGGTGTAGGCGCTTTC-CAGAGGT---GGAA------------------------------------------------------------------------------------------------------------------------------------------------------------------------------------------------TCTTCTAGTTCTTCCTATTTGACCCGAAACCGATCGATCTAGCCATGAGCAGGTTGAAGAGAG------CTCTAACAGGCCTTGGAGGACCGAACCCACGTATGTGGCAAAATACGGGGATGACTTGTGGCTAGGGGTGAAAGGCCAACCAAGATCGGATATAGCTGGTTTTCCGCGAAATCTATTTCAGTAGAGCGTATGAT-GTCGATGGCCCGAGGTAG-AGCACTCAAT--GGGC-----TAGGGTGGCCCC-ATTTCGCTTTACCAACCCCAGGGAAACTCCGAATACAGGCC-------------------------------------------TAGATCGTTTGTACAGACAGACTTTTTGGGTGCTAAGATCCAAAGT-CGAGAGGGAAACAGCCCAGATCGTACGCTAAGGTCCCTAAGCAATCACTTAGTGGAAAAGG-------------------------------------------------------------------------------------------------------------------------------------------------------------------------------------------------------------------------------------------------------------------------------------------------------------------------------------------------------------------------------------------------------------------------------------------------------------------------AAGTGATCGAGCGATGACAACCAGGAGGTGGGCTTGGAAGCAGCCATCCTT--TGAAGAAAGCGTAATAGCTCACTGGTCTAGCTCCATGGCACCGAAAATGTATCAGGGCTCAAGTGATTCACCGAAGCGACGAGACCTTGAAA---GCTGCTTTTT-------------------------------------------------------------------------------------------------------------------------------------------------------------------------------CAAGTGTCAGTAGCGGGACGTTCTGTCAATCGGGGAAGGTTTTTGGTGACAACA--------------CCTGGAGATATCAGAAGTGAGAATGCTGACATGAGTAACGAGA--AATCCTGTGAAAAACAAGATCGCCTGCCAGTGGAAGGCTTTCTGCGTTCAGTCAATCTACGCAGAGTGAATCGGTC--------------------------------------CCTAAGGAACCCCCGAAAGGGCTGCCGTCCGATGGGTACACGAAAGTGACGAAGTTGCTTTGACTACTGAA-----CCATG
PROTplat_Platanus_occidentalis GAAAAGGTTGGAAGATCTGGCCAAAGAAGGTGATAGCCCTGTAGATTCGTTCCC-------------------------------------------------------------------------------------------------------------------------------------------------------------------------------------------------------------------ATGGTTCGATCCTTCC-CAGTAAAACGCGGC------------GTGTTCGAATTCTGATCGCTTTTA-CGCGAGAAAGGGGGACCACCCTC-TAA---GCCTAAGTATTCCTCAATGACCGATAGCGTACAAGTACCGTGAGGGAAAGGTGAAAAGAACCCTAT-TTAGGGAGTGCAATAGAGAA-CCTGAGATCCGATGCG----AACAATCAGTCGAAGGAGC-GGAGCTTAGAGCC---GGCGG-------------------------------------------------GCGCACTCACTCTAACGGCGTACCTTTTGCATGATGGGTCAGCGAGGAAATGGGAACAGCG--GCTTAAGCCATTAGGTGTAGGCGCTTTC-AAGAGGT---GGAA------------------------------------------------------------------------------------------------------------------------------------------------------------------------------------------------TCTTCTAGTTCTTCCTATTTGACCCGAAACCGATCGATCTAGCCATGAGCAGGTTGAAGAGAG------CTCTAACAGGCCTTGGAGGACCGAACCCACGTATGTGGCAAAATACGGGGATGACTTGTGGCTAGGGGTGAAAGGCCAACCAAGATCGGATATAGCTGGTTTTCCGCGAAATCTATTTCAGTAGAGCGTATGAT-GTCGATGGCCCGAGGTAG-AGCACTCAAT--GGGC-----TAGGGTGGCCCCCATTTAGCTTTACCAACCCCAGGGAAACTCCGAATACAGGCC-------------------------------------------TAGATCGTTTGTACAGACAGACTTTTTGGGTGCTAAGATCCAAAGT-CGAGAGGGAAACAGCCCAGATCGTACGCTAAGGTCCCTAAGCAATCACTTAGTGGAAAAGG-------------------------------------------------------------------------------------------------------------------------------------------------------------------------------------------------------------------------------------------------------------------------------------------------------------------------------------------------------------------------------------------------------------------------------------------------------------------------AAGTGATCGAGCGATGACAACCAGGAGGTGGGCTTGGAAGCAGCCATCCTT--TGAAGAAAGCGTAATAGCTCACTGGTCTAGCTCCATGGCACCGAAAATGTATCAGGGCTCAAGTGATTCACCGAAGCGACGAGACCTTGAAA---GCTGCTTTTT-------------------------------------------------------------------------------------------------------------------------------------------------------------------------------CAAGTGTCAGTAGCGGGACGTTCTGTCAATCGGGGAAGGTTTTTGGTGACAACA--------------CCTGGAGATATCAGAAGTGAGAATGCTGACATGAGTAACGAGA--AATCCTGTGAAAAACACGATCGCCTGCCAGTGGAAGGCTTTCTGCGTTCAGTCAATCTACGCAGAGTGAATCGGTC--------------------------------------CCTAAGGAACCCCCGAAAGGGCTGCCGTCCGATGGGTACACGAAAGTGACGAAGTTGCTTTGACTACTGAA-----CCATG
GERAgera_Pelargonium_x_hortoru ----------------------------------------------------------------------------------------------------------------------------------------------------------------------------------------------------------------------------------------------------------------------------------------------------------------------------------------------------------------------------------------------------------------------------------------------------------------------------------------------------------------------------------------------------------------------------------------CACTCTAACGGCGTACCTTTTGCATGATGGGTCAGCGAGAAAGACGGAAGAGCTTTGCTTAAGCCGATAGGTGTAGGCGCTTGC-TAGCAGT---CTTCTT----------------------------------------------------------------------------------------------------------------------------------------------------------------------------------------------TCTTCTAGTTCTTCCTAAGAGACCCGAAACTGATCGATCTAGCCATCAGCAGGCTGAAGATTG------CTCTAACAGGCGTCGGAAGGCCGAACTCACGTATGTGGCAAAATGCGGGGATGACTCGTGGCTAGGGGTGAAAGGCCAATCAAGATCAGAGATAGCTGGTTTTCCACGAAATCTATTTCAGTAGAGCGTAC-AA-GTCAATGGCCCGGGGTAG-AGCACTGAGT--GGTC-----TAGGG-GGCT----TAACCGTTTTCCAAACCCAAGTAGGCTCCGAATACGGGTA---A---------------------------------------TATCTCGCTTGTACAGACAGACTGT--GGGTGCTAAGATCAAGAGT-CAAGAGGGAAAGAGCCCAGATCGTACGCTAAGGTCCCAAAGCAAGAACTTAGTGGAAAAGG-------------------------------------------------------------------------------------------------------------------------------------------------------------------------------------------------------------------------------------------------------------------------------------------------------------------------------------------------------------------------------------------------------------------------------------------------------------------------ATGTCATTGAGCTGCAATAACCAGGAGGTAGGCTTGGAAGCAGCCATCCTTCATTTAGAAAGCGTAGCAGCTCACTGGTCGAGCTTGACAGCACCTAAAATGTATGGGGGCTTACGTGATTCACCGAAGCGACGAGACATGATAA---GAGGA----------------------------------------------------------------------------------------------------------------------------------------------------------------------------------------TGTCGGTAGTGGAACGTTCTGTCAATTGTAGAAGGGCTCTGGTCACATGA--------------CCTGGAAAGATCAGAAGTGAGAATGCTGACACGAGTAACTATC--AATCCTGAGAAAACCAGGATCGCCCGCCAGTAGTTGGTTTTCTGCGTTTCGTTAATCTGCGCAGAGTGAATCGGTC-----------------------------------------------------------------------------------------------------------------------
MYRTonag_Oenothera_berteroana  GAAAAGGTTGGAAGATCTGGCCAAAGAAGGTGATAGCCCTGTAGATTCGTTCCC-------------------------------------------------------------------------------------------------------------------------------------------------------------------------------------------------------------------ATGGTTCGATCCTTCC-CAGTAAAACGCGGC------------GTGTTCGAATTCTGATCGCTTTTA-CGCGAGAAAGGGGGACCACCCTC-TAA---GCCTAAGTATTCCTCAATGACCGATAGCGTACAAGTACCGTGAGGGAAAGGTGAAAAGAACCCTAT-TTAGGGAGTGCAATAGAGAA-CCTGAGATCCGATGCG----AACAATCAGTCGAAGGAGC-GGAGCAACGAGCC---TTTACTTGAGATTCTCTCCGTAAA------------------------------GCGCACTCACTCTAACGGCGTACCTTTTGCATGATGGGTCAGCGAGGAAATGGGAACAGCG--GCTTAAGCCATTAGGTGTAGGCGCTTTC-CAGAGGT---GGAA------------------------------------------------------------------------------------------------------------------------------------------------------------------------------------------------TCTTCTAGTTCTTCCTATTTGACCCGAAACCGATCGATCTAGCCATGAGCAGGTTGAAGAGAG------CTCTAACAGGCCTTGGAGGACCGAACCCACGTATGTGGCAAAATACGGGGATGACTTGTGGCTAGGGGTGAAAGGCCAACCAAGATCGGATATAGCTGGTTTTCCGCGAAATCTATTTCAGTAGAGCGTATGAT-GTCGATGGCCCGAGGTAG-AGCACTCAAT--GGGC-----TAGGGTGGCCCC-ATTTCGCCTTACCAACCCCAGGGAAACTCCGAATACAGGCC-------------------------------------------TAGATCGTTTGTACAGACAGACTTTTGGGGTGCTAAGATCCAAAGT-CGAGAGGGAAACAGCCCAGATCGTACGCTAAGGTCCCTAAGCAATCACTTAGTGGAAAAGG-------------------------------------------------------------------------------------------------------------------------------------------------------------------------------------------------------------------------------------------------------------------------------------------------------------------------------------------------------------------------------------------------------------------------------------------------------------------------AAGTGATCGAGCGATGACAACCAGGAGGTGGGCTTGGAAGCAGCCATCCTT--TGAAGAAAGCGTAATAGCTCACTGGTCTAGCTCCATGGCACCGAAAATGTATCAGGGCTCAAGTGATTCACCGAAGCGACGAGACCTTGAAA---GTTTTT-----------------------------------------------------------------------------------------------------------------------------------------------------------------------------------CAAGTGTCAGTAGCGGGACGTTCTGTCAATCGGGGAAGGTTTTTGGTGACAACA--------------CCTGGAGATATCAGAAGTGAGAATGCTGACATGAGTAACGAGA--AATCCTGTGAAAAACACGATCGCCTGCCAGTGGAAGGCTTTCTGCGTTCAGTCAATCTACGCAGAGTGAATCGGTC--------------------------------------CCTAAGGAACCCCCGAAAGGGCTGCCGTCCGATGGGTACACGAAAGTGACGAAGTTGCTTTGACTACAGAA-----CCATG
BRASbras_Arabidopsis_thaliana  ---------------------------------------------------------------------------------------------------------------------------------------------------------------------------------------------------------------------------------------------------------------------------------------------------------------------------------------------------------------------------------------------------------------------------------------------------------------------------------------------------------------------------GTCAA-------------------------------------------------GCGCACTCACTCTAACGGCGTACCTTTTGCATGATGGGTCAGCGAGGAAATGGGAAGAGCG--GCTTAAGCCATTAGGTGTAGGCGCTTTC-CAAAGGT---GGAA------------------------------------------------------------------------------------------------------------------------------------------------------------------------------------------------TCTTCTAGTTCTTCCTATTTGACCCGAAACCGATCGATCTAGCCATGAGCAGGTTGAAGAGAG------CTCTAACAGGCCTTGGAGGACCGAACCCACGTATGTGGCAAAATACGGGGATGACTTGTGGCTAGGGGTGAAAGGCCAACCAAGATCGGATATAGCTGGTTTTCCGCGAAATCTATTTCAGTAGAGCGTATGAT-GTCGATGGCCCGAGGTAG-AGCACTCAAT--GGGC-----TAGGGTGGCCCC-ATTTCGCCTTACCAACCCCAGGGAAACTCCGAATACAGGCC-------------------------------------------GTTCTCGTTTGTACAGACAGACTTTTGGGGTGCTAAGATCCAAAGT-CGAGAGGGAAACAGCCCAGATCGTACGCTAAGGTCCCTAAGCAATCACTTAGTGGAAAAGG-------------------------------------------------------------------------------------------------------------------------------------------------------------------------------------------------------------------------------------------------------------------------------------------------------------------------------------------------------------------------------------------------------------------------------------------------------------------------AAGTGATCGAGCGATGACAACCAGGAGGTGGGCTTGGAAGCAGCCATCCTT--TGAAGAAAGCGTAATAGCTCACTGGTCTAGCTCCATGGCACCGAAAATGTATCAGGGCTCAAGTGATTCACCGAAGCGACGAGACCTTGAAA---GCTGCTTTTT-------------------------------------------------------------------------------------------------------------------------------------------------------------------------------CAAGTGTCAGTAGCGGAACGTTCTGTCAATCGGGGAAGGTTTTTGGTGACAAGA--------------CCTGGAGATATCAGAAGTGAGAATGCTGACATGAGTAACGATA--AATCCTGTGAAAAACACGATCGCCTGCCAGTGGAAGGCTTTCTGCGTTCAGTCAATCTACGCAGAGTGAATCGGTC--------------------------------------CCTAAGGAACCCCCGAAAGGGCTGCCGTCCGATGGGTACACGAAAGTGACGAAGTTGCTTTGACTACAAAA-----CCATG
CARYamar_Beta_vulgaris_subsp.  GAAAAGGTTGGAAGATCTGGCCAAAGAAGGTGATAGCCCTGTAGATTCGTTCCC-------------------------------------------------------------------------------------------------------------------------------------------------------------------------------------------------------------------ATGGTTCGATCCTTCC-CAGTAAAACGCGGC------------GTGTTCGAATTCTGATCGCTTTTA-CGCGAGAAAGGGGGACCACCCTC-TAA---GCCTAAGTATTCCTCAATGACCGATAGCGTACAAGTACCGTGAGGGAAAGGTGAAAAGAACCCTAT-TTAGGGAGTGCAATAGAGAA-CCTGAGATCCGATGCG----AACAATCAGTCGAAGGAGC-GGAGCTTAGAGCC---TTTACTTTTGATTCTATTAGTAAA------------------------------GCGCACTCACTCTAACGGCGTACCTTTTGCATGATGGGTCAGCGAGGAAATGGGAACAGCG--GCTTAAGCCATTAGGTGTAGGCGCTTTC-CAGAGGT---GGAA------------------------------------------------------------------------------------------------------------------------------------------------------------------------------------------------TCTTCTAGTTCTTCCTATTTGACCCGAAACCGATCGATCTAGCCATGAGCAGGTTGAAGAGAG------CTCTAACAGGCCTTGGAGGACCGAACCCACGTATGTGGCAAAATACGGGGATGACTTGTGGCTAGGGGTGAAAGGCCAACCAAGATCGGATATAGCTGGTTTTCCGCGAAATCTATTTCAGTAGAGCGTATGAT-GTCGATGGCCCGAGGTAG-AGCACTCAAT--GGGC-----TAGGGTGGCCCCCATTTCGCCTTACCAACCCCAGGGAAACTCCGAATACAGGCC-------------------------------------------TAGATCGTTTGTACAGACAGACTTTTTGGGTGCTAAGATCCAAAGT-CGAGAGGGAAACAGCCCAGATCGTACGCTAAGGTCCCTAAGCAATCACTTAGTGGAAAAGG-------------------------------------------------------------------------------------------------------------------------------------------------------------------------------------------------------------------------------------------------------------------------------------------------------------------------------------------------------------------------------------------------------------------------------------------------------------------------AAGTGATCGAGCGATGACAACCAGGAGGTGGGCTTGGAAGCAGCCATCCTT--TGAAGAAAGCGTAATAGCTCACTGGTCTAGCTCCATGGCACCGAAAATGTATCAGGGCTCAAGTGATTCACCGAAGCGACGAGACCTTGAAA---GCTGCTTTTT-------------------------------------------------------------------------------------------------------------------------------------------------------------------------------CAAGTGTCAGTAGCGGGACGTTCTGTCAATCGGGGAAGGTTTTTGGTGACAACA--------------CCTGGAGATATCAGAAGTGAGAATGCTGACATGAGTAACGAGA--AATCCTGTGAAAAACACGATCGCCTGCCAGTGGAAGGCTTTCTGCGTTCAGTCAATCTACGCAGAGTGAATCGGTC--------------------------------------CCTAAGGAACCCCCGAAAGGGCTGCCGTCCGATGGGTACACGAAAGTGACGAAGTTGCTTTGACTACAGAA-----CCATG
SOLAsola_Nicotiana_tabacum_Mt  GAAAAGATTGGAAGATCTGGCCAAAGAAGGTGATAGCCCTGTAGATTCGTTCCC-------------------------------------------------------------------------------------------------------------------------------------------------------------------------------------------------------------------ATGGTTCGATCCTTCC-CAGTAAAACGCGGC------------GTGTTCGAATTCTGATCGCTTTTA-CGCGAGAAAGGGGGACCACCCTC-TAA---GCCTAAGTATTCCTCAATGACCGATAGCGTACAAGTACCGTGAGGGAAAGGTGAAAAGAACCCTAT-TTAGGGAGTGCAATAGAGAA-CCTGAGATCCGATGCG----AACAATCAGTCGAAGGAGC-GGAGCTTAGAGCC---TTTACTTTATGTAAA---------------------------------------GCGCACTCACTCTAACGGCGTACCTTTTGCATGATGGGTCAGCGAGGAAATGGGAACAGCG--GCTTAAGCCATTAGGTGTAGGCGCTTTC-CAGAGGT---GGAA------------------------------------------------------------------------------------------------------------------------------------------------------------------------------------------------TCTTCTAGTTCTTCCTATTTGACCCGAAACCGATCGATCTAGCCATGAGCAGGTTGAAGAGAG------CTCTAACAGGCCTTGGAGGACCGAACCCACGTATGTGGCAAAATACGGGGATGACTTGTGGCTAGGGGTGAAAGGCCAACCAAGATCGGATATAGCTGGTTTTCCGCGAAATCTATTTCAGTAGAGCGTATGAT-GTCGATGGCCCGAGGTAG-AGCACTCAAT--GGGC-----TAGGGTGGCCTC-ATTTCGCCTTACCAACCCCAGGGAAACTCCGAATACAGGCC-------------------------------------------TAGATCGTTTGTACAGACAGACTTTTTGGGTGCTAAGATCCAAAGT-CGAGAGGGAAACAGCCCAGATCGTACGCTAAGGTCCCTAAGCAATCACTTAGTGGAAAAGG-------------------------------------------------------------------------------------------------------------------------------------------------------------------------------------------------------------------------------------------------------------------------------------------------------------------------------------------------------------------------------------------------------------------------------------------------------------------------AAGTGATCGAGCGATGACAACCAGGAGGTGGGCTTGGAAGCAGCCATCCTT--TGAAGAAAGCGTAATAGCTCACTGGTCTAGCTCCATGGCACCGAAAATGTATCAGGGCTCAAGTGATTCACCGAAGCGACGAGACCTTGAAA---GCTGCTTTTT-------------------------------------------------------------------------------------------------------------------------------------------------------------------------------CAAGTGTCAGTAGCGGAACGTTCTGTCAATCGGGGAAGGTTTTTGGTGACAAGA--------------CCTGGAGATATCAGAAGTGAGAATGCTGACATGAGTAACGAAA--AATCCTGTGAAAAACACGATCGCCTGCCAGTGGAAGGTTTTCTGCGTTCAGTCAATCTACGCAGAGTGAATCGGTC--------------------------------------CCTAAGGAACCCCCGAAAGGGCTGCCGTCCGATGGGTACACGAAAGTGACGAAGTTGCTTTGACTACAGAA-----CCATG
Planceolata_ctg362             GAAAAGATTGGAAGATCTGGCCCAAGAAGGTGATAGCCCTGTCGATTCGTTCGC-------------------------------------------------------------------------------------------------------------------------------------------------------------------------------------------------------------------CTGGTTGGATCCTTCC-CAGTAAAACGCGTC------------GTGTTCGAATTCTGATCGCTTTTA-CGCGAGAAAGGGGGCCCACCCTC-TAA---GCCTAAGTATTCCTCCATGACCGATAGCGTACAAGTACCGTGAGGGAAAGGTGAAAAGAACCCTATGTTAGGGAGTGCAATAGAGAA-CCTGAGATCCGATGCG----AACAATCAGTCGAAGGAG------------------GAAGGATTCCTTGCTACAA-----------------------------------GCGGACTGACTCTAACGGCGTACCTTTTGCATGATGGGTCAGCGAGTAAATGGGAAGAGCG--GCTTAAGCCCTTAGGTGTAGGCGCTTTC-CATAGTT---GGAA------------------------------------------------------------------------------------------------------------------------------------------------------------------------------------------------TCTTCTAGTTCTTCCTATTGGACCCGAAACCGATCGATCTAGCCATGAGCAGGTTGAAGAGAG------CTCTAGCAGGCCTTGGAGGACCGAACCCACGTATGTGGCAAAATACGGGGATGACTTGTGGCTAGGGGTGAAAGGCCAACCAAGATCGGATATAGCTGGTTTTCCGCGAAATCTATTTCAGTAGAGCGTATGAT-GTCGATGGCCCGAGGTAG-AGCACTCGCT--GGGC-----TAGGGTGGCTTTC-TTTCGCCTTACCAACCCCAAGGAAACTCCGAATACAGGCC-------------------------------------------TAGATCGTTTGTACAGACAGACTTTT-GGGTGCTAAGATCCAAAGT-CGAGAGGGAAACAGCCCAGATCGTACGCTAAGGTCCCCAAGCAATCACTTAGTGGAAAAGG-------------------------------------------------------------------------------------------------------------------------------------------------------------------------------------------------------------------------------------------------------------------------------------------------------------------------------------------------------------------------------------------------------------------------------------------------------------------------AAGTGATCGAGCGATGACAACCAGGAGGTGGGCTTGGAAGCAGCCATCCTT--TGAAGAAAGCGTAATAGCTCACTGGTCTAGCTCGATGGCACCGAAAATGTATCAGGGCTCAAGTGATTCACCGAAGCGACGAGACCT-------------------------------------------------------------------------------------------------------------------------------------------------------------------------------------------------CAAGTGTCAGTAGCGGAACGTTCTGTCAATCGGCGAAGGTTTTTGGTGACAAGA--------------CCTGGAGATCTCAGAAGTGAGAATGCTGACATGAGTAACGAAA--AATCCTGTGAAAAACATGATCGCCTGCCAGTGGAAGGTTTTCTGCGTTCAGTCCATCTACGCAGAGTGAATCGGTC--------------------------------------CCTAAGGAATCCCCGAAAGGGCTG----CCGATGGGTACACGAAAGTGACGAAGTGGCTTTGACTACAGAA-----CCATG
LAMIplan_Plantago_rugelii_Mt_A --------------------------------------------------------------------------------------------------------------------------------------------------------------------------------------------------------------------------------------------------------------------------------------------------------------------------------------------------------------------------------------------------------------------------------------------------------------------------------------------------------------------------------------------------------------------------------------------CTAACGGCGTACCTTTTGCATGATGGGTCAGCGAGTCAATAGAGTGAGCA--GCTTAAAGCGTTAGTTGTAGGCCCTTAGTCATAGTT---GTC-------------------------------------------------------------------------------------------------------------------------------------------------------------------------------------------------TTTCTATGTTCTTCCTATTGTACCCGAAACTGGTCGAGCTAGCCATGAGCAGGTTGATGAGAGAATACACTCT------GCTTTAAGGACCGAACCCACGCATGTGGCAAAATGCGGGGATGACTTGTGGCTAGGAGTGAAAGGCCAACCAAGACCGGATCTAGCTGGTTTTCCGCGAAATCTATTGAAGTAGAGCGTATAAT-GGATCTGTCCCGAGGTAG-AGCACTCAAT--GACCTTAATTAGGCTGTC------TCTGCCTGAACTATGTCAAAGAAACTTCGAATACGGTCC-------------------------------------------TATCTTA-TTGTACAGACAGACTTTA-GGGTGCTAAGATCCAAAGT-CGAGAGGGAAACAGCCCAGATCGTAGGCTAAGGTCCCAAAGCAATCACTTAGTGTATAAGG-------------------------------------------------------------------------------------------------------------------------------------------------------------------------------------------------------------------------------------------------------------------------------------------------------------------------------------------------------------------------------------------------------------------------------------------------------------------------AAGTGATCCAGTACCGACAACCAGCAGGTGGGCTTGGAAGCAGCCATCCTTC-TATAGAGAGCGTAATAGCTCACTGGTCTAGCTAGATCGTACCAAAAATGTATCGGGGCTCAAGTGATTCACCGAAGCAACGAGA-----------GT------------------------------------------------------------------------------------------------------------------------------------------------------------------------------------------GATTCAGTAGCGGAACGTTCTGTACATCATAGAAGGGTTTTGATGACAAGA--------------CCTTGAGATATCAGAAGTGAGAATGCTGACATGAGTAACGAAA--AA-------------------------------------------------------------------------------------------------------------------------------------------------------------------------------------------------
Snoc_rrn26_UB123678            GAAAAGTTTGGAAGATCTGACCTTAGAAGGTGAGAGTCCTGTAGAATCGTTCCC-------------------------------------------------------------------------------------------------------------------------------------------------------------------------------------------------------------------ATGTTTTGATCTTTCGTGAGTAAAACGCGTC------------GTGTTCGAATTCTGCTCGTTTTTTTCACGAGAAAGGGGGCCCACCCTC-TAA---GCCTAATTATTCCTCAATGACCGATAGTGTACAAGTACCGTGAGGGAAAGGTGAAAAGAACCCTAG-TTAGGGAGTGAAATAGAGAA-CCTGAGATCCGATGCG----AACAATCAGTCGAAGGAAC-AGAAAAGAGAGCC---TTTACTTCTAACTTTTAAA-----------------------------------GGTACCTTGTTCTAACGGCGTACCTTTTGCATGATGGGTCAGCGAGTAAATAGTCTGAGCG--GCTTAAGCTATTAGGCGTAGGCGCTTTC-GATAGGT---GTTCAA----------------------------------------------------------------------------------------------------------------------------------------------------------------------------------------------TCTTCTCGTTCTTGCTATTTGACCCGAAACCGGTCGATCTAGCCATAAGCAAGTTGAAGAGAG------CTCTAACCGGCCTTGGAGGACTGCACTCACGTATGTGGCAAAATACGGAGATGACTCGTGGCTAGGGGTGAAAGGCCAATCAAGATCGGATATAGCTGGTTTTCCGCGAAATCTATTTCAGTAGAGCGTAT-AA-GAGAAGGGCCTGAGGTAG-AGCACTCAAT--GAGA-----TAGGGTGGT-----TTACGCCTTACCAACCTCAGGGAAACTACGAATACAGGCC-------------------------------------------TACTTCCTTTGTACAGACAGACTTTTTGGGTGAGAAGATCCAAAGT-CGAGAGGGAAAGAGCCCAGATCGTACGCTAAGGTCCCCAAGCAATTACTTAGTGGAAAAGG-------------------------------------------------------------------------------------------------------------------------------------------------------------------------------------------------------------------------------------------------------------------------------------------------------------------------------------------------------------------------------------------------------------------------------------------------------------------------AAGTCATTGAGCGATGACAACCAGGATGTGGGCTTAGAAGCAGCCATCCTT--TGAAGAAAGCGTAATAGCTCACTGGTCTAGCTCCGTGGCACCGAAAATGTATCGGGGCTGAAGTTATTCACCGAAGCGACGAGACAAAGAAA---AAGCAAGCCTTTTTC----------------------------------------------------------------------------------------------------------------------------------------------------------------------------AGTGTCAGTAGCGGGACGTTCTGTCAATCAGAGAAGGTTTCTGGTAACAAGG--------------CCTGGAGATATCAGAAGTGAGAATGCTGACATGAGTAACGARA--AATCCTGTGAAAAACACGATCGCCTGCCAGTGGAAGGTTTTCTGCGTTCAGTCAATCTACGCAGAGTGAATCGGTC--------------------------------------CCTAAGGAAGCCCCGAAAGGGCTGCCGTCCGATGGGTACACGAAAGTGACGAAGTTGCTTTGACTACAGAA-----CCATG
Slat_rrn26_UB123678            GAAAAGGTTGGAAGATCTGGCCAAAGAAGGTGATAGCCCTGTAGATTCGTTCCC-------------------------------------------------------------------------------------------------------------------------------------------------------------------------------------------------------------------ATGGTTCGATCCTTCC-CAGTAAAACGCGGC------------GTGTTCGAATTCTGATCGCTTTTA-CGCGAGAAAGGGGGACCACCCTC-TAA---GCCTAAGTATTCCTCAATGACCGATAGCGTACAAGTACCGTGAGGGAAAGGTGAAAAGAACCCTAT-TTAGGGAGTGCAATAGAGAA-CCTGAGATCCGATGCG----AACAATCAGTCGAAGGAGC-GGAGCTTAGAGCC---TTTACTTAGAATTTTATTCTATTAGTAAA-------------------------GCGCACTCACTCTAACGGCGTACCTTTTGCATGATGGGTCAGCGAGGAAATGGGAACAGCG--GCTTAAGCCATTAGGTGTAGGCGCTTTC-CAGAGGT---GGAA------------------------------------------------------------------------------------------------------------------------------------------------------------------------------------------------TCTTCTAGTTCTTCCTATTTGACCCGAAACCGATCGATCTAGCCATGAGCAGGTTGAAGAGAG------CTCTAACAGGCCTTGGAGGACCGAACCCACGTATGTGGCAAAATACGGGGATGACTTGTGGCTAGGGGTGAAAGGCCAACCAAGATCGGATATAGCTGGTTTTCCGCGAAATCTATTTCAGTAGAGCGTATGAT-GTCGATGGCCCGAGGTAG-AGCACTCAAT--GGGC-----TAGGGTGGCCCCCTTTACGCCTTACCAACCCCAGGGAAACTCCGAATACAGGCC-------------------------------------------TAGATCGTTTGTACAGACAGACTTTTTGGGTGCTAAGATCCAAAGT-CGAGAGGGAAACAGCCCAGATCGTACGCTAAGGTCCCTAAGCAATCACTTAGTGGAAAAGG-------------------------------------------------------------------------------------------------------------------------------------------------------------------------------------------------------------------------------------------------------------------------------------------------------------------------------------------------------------------------------------------------------------------------------------------------------------------------AAGTGATCGAGCGATGACAACCAGGAGGTGGGCTTGGAAGCAGCCATCCTT--TGAAGAAAGCGTAATAGCTCACTGGTCTAGCTCCATGGCACCGAAAATGTATCAGGGCTCAAGTGATTCACCGAAGCGACGAGACCTTGAAA---GCTGCTTTTT-------------------------------------------------------------------------------------------------------------------------------------------------------------------------------CAAGTGTCAGTAGCGGGACGTTCTGTCAATCGGGGAAGGTTTTTGGTGACAACA--------------CCTGGAGATATCAGAAGTGAGAATGCTGACATGAGTAACGAGA--AATCCTGTGAAAAACACGATCGCCTGCCAGTGGAAGGCTTTCTGCGTTCAGTCAATCTACGCAGAGTGAATCGGTC--------------------------------------CCTAAGGAACCCCCGAAAGGGCTGCCGTCCGATGGGTACACGAAAGTGACGAAGTTGCTTTGACTACAGAA-----CCATG
Saca_rrn26_UB12346789          GAAAAGGTTGGAAGATCTGGCCAAAGAAGGTGATAGCCCTGTATCTTCGTTCCC-------------------------------------------------------------------------------------------------------------------------------------------------------------------------------------------------------------------ATGGTTCGATCCTTCC-CAGTAAAACGCGGC------------GTGTTTGAATTCTGATCGCTTTTA-CGCGAGAAAGGGGGACCACCCTC-TAA---GCCTAAGTCTTCCTCAATGACCGATAGCGTACAAGTACCGTGAGGGAAAGGTGAAAAGAACCCTAT-TTAGGGAGTGCAATAGAGAA-CCTGAGATCCGATGCG----AACAATCAGTCGAAGGAGC-GTAGCTTATAGCC---TTTATTGATTCTTTTTATTAATTTAAATTGAATTTTTAAA--------------GCGCACTCACTCTAACGGCGTACCTTTTGCATGATGGGTCAGCGAGTAAATGGGAAGAGCG--GCTTAAGCCATTAGGTGTAGGCGCTTTC-TAGAGGT---GGAA------------------------------------------------------------------------------------------------------------------------------------------------------------------------------------------------TCTTCTAGTTCTTCCTATTTGACCCGAAACCGATCGATCTAGCCATGAGCAGGTTGAAGAGAG------CTCTAACAGGCCTTGGAGGACCGAACCCACGTATGTGGCAAAATACGGGGATGACTTGTGGCTAGGGGTGAAAGGCCAACCAAGATCGGATATAGCTGGTTTTCCGCGAAATCTATTTCAGTAGAGCGTATGAT-GTCGATGGCCCGAGGTAG-AGCACTCTTT--GGGC-----TAGGGTGGCC----TTTCGCCTTACCAACCCCAGGGAAACTCCGAATACAGGCC-------------------------------------------GTCATCGTTTGTACAGACAGACTTTTTGGGTGCTAAGATCCAAAGT-CGAGAGGGAAACAGCCCAGATCGTACGCTAAGGTCCCTAAGCAATCACTTAGTGGAAAAGG-------------------------------------------------------------------------------------------------------------------------------------------------------------------------------------------------------------------------------------------------------------------------------------------------------------------------------------------------------------------------------------------------------------------------------------------------------------------------AAGTGATCGAGCGATGACAACCAGGAGGTGGGCTTGGAAGCAGCCATCCTT--TGAAGAAAGCGTAATAGCTCACTGGTCTAGCTCCATGGCACCGAAAATGTATCAGGGCTCAAGTGATTCACCGAAGCGACGAGACCTTGAAA---GCAGCTTTTT-------------------------------------------------------------------------------------------------------------------------------------------------------------------------------CAAGTCTCAGTAGCGGGACGTTCTGTCAATCGGGGAAGGTTTTTGGTGACAACA--------------CCTGGAGATATCAGAAGTGAGAATGCTGACATGAGTAACGAGA--AATCCTGTGAAAAACACGATCGCCTGCCAGTGGAAGGCTTTCTGCGTTCAGTCAATCTACGCAGAGTGAATCGGTC--------------------------------------CCTAAGGAACCCCCGAAAGG--TTGAGTCCGATGGGTACACGAAAGTGACGAAGTTGCTTTGACTACAGAA-----CCATG
	;
End;

outgroup 1-7;

delete 13;

exclude 55-265 282 297-308 333 357 361-363 428-432 451 468-471 491-561 623-624 653 661-859 923-928 1063 1082 1093-1094 1099-1103 1113-1121 1158-1200 1247 1309-1765 1817-1818 1911-2098 2153-2166 2210-2211 2288-2325 2397-2401;
