# Supplementary material for: Extensive variation in synonymous substitution rates in mitochondrial genes of seed plants
Source: BMC Evol Biol. 2007 Aug 9;7:135. doi: 10.1186/1471-2148-7-135 (PMC1973135; doi:10.1186/1471-2148-7-135)
Supplement: Additional file 3 — Data sets. Data sets 1–7 are in nexus format and contain sequences used in the analyses of atp1, cox1, matR, 5-Gene combined, SSU rDNA, LSU rDNA, and matK, respectively. These seven data sets are provided as a tar archive compressed with gzip. [file 1471-2148-7-135-S3.tgz › DS7-matK.nex]

#NEXUS 

Begin data;
	Dimensions ntax=89 nchar=2852;
	Format datatype=dna symbols="ABCDEFGHIKLMNPQRSTUVWXYZ" gap=-;
	Matrix
[                                       10        20        30        40        50        60        70        80        90        100       110       120       130       140       150       160       170       180       190       200       210       220       230       240       250       260       270       280       290       300       310       320       330       340       350       360       370       380       390       400       410       420       430       440       450       460       470       480       490       500       510       520       530       540       550       560       570       580       590       600       610       620       630       640       650       660       670       680       690       700       710       720       730       740       750       760       770       780       790       800       810       820       830       840       850       860       870       880       890       900       910       920       930       940       950       960       970       980       990       1000      1010      1020      1030      1040      1050      1060      1070      1080      1090      1100      1110      1120      1130      1140      1150      1160      1170      1180      1190      1200      1210      1220      1230      1240      1250      1260      1270      1280      1290      1300      1310      1320      1330      1340      1350      1360      1370      1380      1390      1400      1410      1420      1430      1440      1450      1460      1470      1480      1490      1500      1510      1520      1530      1540      1550      1560      1570      1580      1590      1600      1610      1620      1630      1640      1650      1660      1670      1680      1690      1700      1710      1720      1730      1740      1750      1760      1770      1780      1790      1800      1810      1820      1830      1840      1850      1860      1870      1880      1890      1900      1910      1920      1930      1940      1950      1960      1970      1980      1990      2000      2010      2020      2030      2040      2050      2060      2070      2080      2090      2100      2110      2120      2130      2140      2150      2160      2170      2180      2190      2200      2210      2220      2230      2240      2250      2260      2270      2280      2290      2300      2310      2320      2330      2340      2350      2360      2370      2380      2390      2400      2410      2420      2430      2440      2450      2460      2470      2480      2490      2500      2510      2520      2530      2540      2550      2560      2570      2580      2590      2600      2610      2620      2630      2640      2650      2660      2670      2680      2690      2700      2710      2720      2730      2740      2750      2760      2770      2780      2790      2800      2810      2820      2830      2840         ]
[                                       .         .         .         .         .         .         .         .         .         .         .         .         .         .         .         .         .         .         .         .         .         .         .         .         .         .         .         .         .         .         .         .         .         .         .         .         .         .         .         .         .         .         .         .         .         .         .         .         .         .         .         .         .         .         .         .         .         .         .         .         .         .         .         .         .         .         .         .         .         .         .         .         .         .         .         .         .         .         .         .         .         .         .         .         .         .         .         .         .         .         .         .         .         .         .         .         .         .         .         .         .         .         .         .         .         .         .         .         .         .         .         .         .         .         .         .         .         .         .         .         .         .         .         .         .         .         .         .         .         .         .         .         .         .         .         .         .         .         .         .         .         .         .         .         .         .         .         .         .         .         .         .         .         .         .         .         .         .         .         .         .         .         .         .         .         .         .         .         .         .         .         .         .         .         .         .         .         .         .         .         .         .         .         .         .         .         .         .         .         .         .         .         .         .         .         .         .         .         .         .         .         .         .         .         .         .         .         .         .         .         .         .         .         .         .         .         .         .         .         .         .         .         .         .         .         .         .         .         .         .         .         .         .         .         .         .         .         .         .         .         .         .         .         .         .         .         .         .         .         .         .         .         .         .         .         .         .         .         .         .         .         .         .         .         .         .         .         .         .         .         .         .         .         .         .         .         .         .         .         .         .         .         .         .         .  ]
Simmondsia_chinensis_AY514854  -------------------------------------------------TCTTTTACACATTTGGATGAAGCAAGGGATTCGTCCATATCATCGGTAGAGTTTGTAAGACCACGACTGATCCTGAAAGGAAATGAATGGAAAAAAGAGCATGTCGTATCAATGGAGAATTCAGAGAATATTTCATTCTTACCAA-----ATCGATACAAAAGTTTGT-----TTGTATTCTT-----GGAATGAAATAAATTTA-----AAGTTGAGTCGATTGAATAAATGGATCGAGCCCTA-------TGGCTCTAATTGTATTGTAGGAAAAAA-AAAGCAACGAGCTTCTCTTCTTAATTTGAATGATTACTCGACCTAATCCGATGTTAAAAATATATTAGTGCCCGATGCGGGAA-GGCGTCTCCCATGAGTGGATTATCGATTTA--TTTAGTGAATCCTAACGATTAGATTAGTCATTTTCCAT--------TAGGGAATGGAGATGAATGTGTAGAAGAAACAGTATATTGATAAATAAAA---------------TTTTCCAAAATCAAAAGAGCGATTGGGTTGACAAAATAAAAGATTTCTAACCATCTTGTTATCCTAT-----AACGAA------------------------ATAAACCA-----ATTAGATGGAAAAAAGA---TAGAGA-GTCCATTGATGAATTTATCTGTC-TCCGAGG--------TATCCA-TTATTTTTTGCTAT---AATACTTTGTTTTGATTGTATCGCACTATGTATCATTTGATAATTCAAGAAACCCTCTACTTTGTATTTAAGTACTTCTTGTATTTAAGTACTTT-AATTTTCGGTCTAACTTTAAATG--AA-----------ATGGAGAAATTCCAAGGATATTTAGAACTAGATAGGTCTTGGAAACATGACTTTTTATATCCACTTATCTTTCAGGAATATATTTATGCATTTGCACATGATCATGGCTTAAATAGATATATTTTGTTGGAAAATGTAAGTTATGACAGGAAATATAGTTTCCTAATTGTGAAACGCTTAATTACTCGAATGTATCAACAGAATCATTTGATTCTTTCTGCTAATGATTCTAATCAAAAT------------GAATTTTTTGGACACAAG------AAGAATTTGTATTCTCAAATGATATCAGAGGGATTTGCAGTCATTGTGGAAATTCCATTTTCCCTACGATTAATATCTTCCCTAGCAGGAAAAGAA---------ATAGTAAAATTTCATAATTTACGATCAATTCATTCAATATTTCCTTTTTTAGAGGATAAATTCTCACATTTAAATTATATATTAGATATACGGATACCTTACCCCGTCCATATAGAAATCTTGGTTCAAACTCTTCGCTCCTGGGTGAAAGATGCCCCTTCCTTGCATTTATTACGACTCTTTCTTTATGAGTATCATAAT------TGGAATAGTATTATTACTTCAAATAAATCCATTTCTATTTTTTCAAAGGGGAATCAAAGATTATTCTTGTTCCTATATAATTCCCATATATGGGAATACGAATCTCTCTTTGTTTTTTTCCGCAACCAATCCTCTCATTTACGATCAACATCTTCTGGAGCCCTTCTTGGGCGAAGCTATTTCTATGGAAAGCTAGAAAATCTTGTAAAAGTCTTTACT------AAGGATTTGCCCGTTATCTTACGGTTCTGCAAGGATCCTTTCATGCATTATGTTAGGTATCAGGAAAAATCAATTCTGGCTTCAAAAGGGACATTT---TATTTGATGAATAAATGGAAATATTACCTTGTCAATTTATGGCAATGCCATTTTTCCGTGTGGTCTCAACCAAGAAGAATCTATATCAATCAATTATCAAAAAATTCCCTCGACTTTATGGGTTTTCTTTCAAATGTGCGACTCAATCTTTCAGTGGTACGTAGTCAAATGTTAGAAAATTCATTTATAATGGATAAGC---CTATTAAGAAGTTCGATACCATAGTTCCAATTATTACAATGATTAGATCATTGACTAAAGCGAAATTTTGTACCGTATTAGGACATCCCATTAGTAAGCCGGTCTGGGCCGATTTATTGGATTCTGATATTATTGAAAGATTTGGACGTATATGTAGAAATCTTTTTCATTATTACAGCGGATCTTCAAGAAAAAAGAGTTTGTATCGAATAAAGTATATACTGCGACTTTCTTGTGTTAGAACTTTGGCTCGTAAACACCAAAGTACTGTACGTGCTTTTTTGAAAAAATTAGGTTCAGATTTTTTGGAAGAATTTTTT---ACGGAGGAAGAAAAAGTTCTTTCTTTGATCTTATCAAGAGATTTTTCCATTTCACAGAAGTTATATAGAGGACGTGTTTGGTATTTGGATATTATTTGTATCCATGATTTGGCCAATCATTCATGATTGGATTGTTTATGAAACCATTTAAATAT---------CTAAATGAAATGAAAATTCTATCTAACCTAAATGAAGAGATAACAAAA-----AAAAATTCATT--CATTTCTATTCTGAAA------TGTTCATG--------------CAGT--AAGGGTTGAATCAACT-GAGTATTCCACT------------TTCTTAGAGTTTCATGCTTGG-------------------AAAGGAAATGAGTTTTAG------ATGTATACATAGGGAAACGCGTGTGCAATTAAAAATGCAAGCACGGCTTGGGGAGGGGTTTT-------------------------------------------------------------------------
Anacampseros_vulcanensis_AY514 -------------------------------------------------TCTTTTACATATTTGGATGAAGCAAGGGATTCGTCTACATCATCGGTAGAGTTTATCAGACCACGACTGATCCTGAAAGGAAATGAATGGAAAAAAGAGCATGTCGTATCAATAGAGAATTCGGAGAATATTTCATTCGTACCAA-----ATCAGTACCAAACGTTAT-----TTGAGTT---------GAACGAAATGACTTCGA----AAGTTTGGTTGATTGAATAAATGGATCGAGCCCTA-------TGGTTCAAATTCTCGGG----AAAGAA-AGAGCAACGAGCTTATCTTCGTAATTTGAATGATTACCCGATCTAATTAAACGTTAAAAAAAA-TTAGTGCCTGATGCGGGAAAGGCTTCTCCCACGAGTGAATTATTTCGTTT---TTAGTGAATCCTAATTATTAGATTATCCATTTTCTAT--------------ATGGAGATGAATGTGTAGAAGAAACAGTATATTGATAAAGA----TAC-----------TTTTCCAAAATCAAAAGAGCGATTGGCTTGAAAAAATAAAGGATTTCGAACCNTCTTGCTTTGTTAT-----CCTAGAA-----------------------AAAAAC-A-----ATTGGATGGAAAAAAAC---GAGAGA-ATCCGTGGTTGAATTTACCTATC-TTCGAGGGACTTTATTATTTT-TTATTTCAGAATAG---AATACCCTGTTTTGACTGGATCGCCCTATGGATCATTTGATAATTCAAGAAACCCTCTGC-------------------------TTTTTTTTTT-TATTTTCTGTC-------TAATTTGAA-----------ATGAAAGAATTCCAAAGATATATAGAACTAGATAGGTCTTGGCAACACAACTTTTTCTATCCACTTATCTTTCAGGAATATATTTATGGATTTGCATATGATCCTGATTTAAAAAAATCTATTTTGTTAGAAAATGCAGGC---GACAAGAAATACAGTTTACTGATTGTAAAACGTTTAATTACGCGAATGTATCAACAGAATCATTTGATTCTTTTTGCTAATCATTCTAACCAAAAT------------GACTTTTGGGGGGACAAGCACAAGAAGAATTTGTATTATCAAATAATATCAGAAGTATTTGCAGTCATTGTGGAAATTCCATTTTCCCTACTGTTAATATCTTCCCTAGAGGCAAAAAAAAAA------ATAGTAAAATCTCATAATTTGCGATCAATTCATTCAATATTTCCTTTTTTCGAGGACAAATTCTTACATTTAAATTATGTGTTAGAAATATTAATACCCTACCCTATCCATCTAGAAATCTTGGTTCAAACTCTTCGTTACTGGATGAAAGATGCTTCTTCTTTGCATTTATTACGATTCTTTCTTTATGAGTATCGTAAT------TGGAATAGTCTTATTACTTCTCAAAAATCGATTTCTATTTTTTCAAAAAGGAATCAACGATTATTCTTGTTCCTATATAATTTCCATGTATGTGAATACGAATCCATTTTCGTTTTTCTCTGGAACCAATCCTCTCATTTACGATCAACATCTTTTGGAGTCCTTCTTGAACGAATCTTTTTTTACAGAAAGTTAGAATATCTAGTAAAAGTTTTTACTTTTACTAAGGATTTTCGTCCTATCTTATGGCTTTTCAAAGACCCTTTCCCGCATTATGTTAGGTATCGAGGAAAATCAATTCTGGCTTTAAAAGGGACATCT---CTTCTGATGCATAAATGGAAATATTATCTTATAAATTTTGGGCAATGTCATTTTTCCCTGTGGTCTCAACCAAGAAGAATCTATAGCAATCGATTATCAAAACATTCCCTCGACTTTCTGGGTTTTTTTTCAAGTGTTCAATTCAATTCTTCAGTGGGTCGGAGCCAAATGGTAGAAAATTCATTTCTAATCGAAAATA---CTATTAAAAAATTCGATACCATAGTTCGAATTATTACTCTGGTTGGATCGTTGGCTAAAGCGAAATTTTGGAACGTATTAGGACATCCCAGTAGTAAGTCGGTCTGGACCGATTTATTAGATTCTGATATTATTGATCGGTTTGGGCGCATATGCAGAAATCTTTCCCATTATTATAGCGGTTCTTCAAGAAAAAAGACTTTGTATCGAATAAAGTATATACTTCGACTGTCTTGTGCTAGAACTTTGGCTCGTAAACACAAAAGTACTGTACGCGCTTTTTTGAAAAGATTAGGTTCAGAATTTTTGGAAGAATTCTTT---ACAGAAGAAGAAAAAGTTCTTTCTTTGATCTTACCAAGAGATTCTTCTCTCGCGCGGGGATTCTATAGGGGTCCTATTTGGTATTTGGATATTATTTGKATCCATGATTTGGCCAATGATGAATGA-----TTGGTTATGAAACTGTCTAA-----------------ATGAAATGGAAATTAGACCTAAA-TGAATGACGGGATAAGATAAAAA--AAAAATGCATT--CATTTCTATACTGAAA------TGTATATCGTTATG--CTTATGCAGC--AAGGGTTGAATCAATT-GAGTATTCAACT------------TTGTTAGAGTCTCTTCTAGG--------------------AAAGGAACTGAATTCTAG------ATGTATACATAGGGAAAGCCGTGTGCAAT-AAAAATGCAAGCACGGCTTGGGGAGGGGTTTT-------------------------------------------------------------------------
Halophytum_ameghinoi_AY514852  -------------------------------------------------TCTTTTACATATTTCTATGAAGCAAGGGATTCGTCTACATCATCGGTAGAGTTTATGAGACCACGACTGATTCTGAAAGGAAATGAGTGGAAAAAAGAGCATGTCGTATCAATAGAGAATTCCGAGAATATTTCATTCGTACCAA-----ATCGGTACTAAACATTAT-----TTGA--------------ACGAAATGAATTCTC----AAGTTGGGTCGATTGAATAAATGGATCGAGCCTTA-------TGGTTCAAATTCTAGGG----AAAGAA-AGAGCAACGAGCTTATCTTCGTAATTTGAATGATTACCCGATCTAATTAAAGGTTAAAAAAAA-TTAGTGCCTGATGCGGGAAAGACTTCTCCTACGAGTGGAGTATTTCGTTT---TTAGTGAATCCTAACTATTAGATTCTTCATTTTCTAT--------------ATGGAGAAGAATGTGTAGAAGAAACAGTATATTGATAAAGA----TAC-----------TTTTCCAAAATCAAAAGAGCGATTGGGTTGAAAAAATAAAGGATTTCTAACCATCTTGTTTTGTTAT-----TCTATAACA---------------------AAAAACCA-----ATTAGATGGAAAAAAA----TAGAGA-ATCCACTGATGAATTTACCTGTT-TCCGAGG--------TACCTA-TTAGTTCAGAATAG---AATACCTTGTTTTGACTGTATCGCACTATGTATCATTTGATAATCCAAGAAACCCCCT---------------------------ACTTTTTTTT-AGTTTTCGGTC-------TAATTTAAA-----------ATGGAAGAATTCCAAAGATATATACAACTAGATAGGTCTTGGCAACACAACTTTTTCTATCCACTTATCTTTCAGGAATATATTTATGGATTTGCATATGATCATGGGTTCAATAAATCTATTTTGGTGGAAAAAGCCGGC---GATAAGAAATACAGTTTACTAAWTTTGAAACGGTTAATTAACCGAATGTATCAACAGAATCATGTGATTCTTTCTGCTAATAATTCTAACCAAAAT------------GACTTTTTTGGGCACAAGCACAAGAAGAATTTGTATTATCAAATGATATCNGAAGGGTTTGCCGGTATTGTGGAAATTCCATTTTCCCCACTGTTAATATCTTCCCTAGYGGCAAAAAAAAAAAAA---ATAGTCAAATCTCATAATTTACGATCAATTCATTCAATATTTCCTTTTTTCGAGGACAAATTCTTACATTTAAATTATGTGTTAGAAATATTAATACCTTATCCTATCCATCTAGAAATCTTGGTTCAAACTCTTCGTTACTGGGTGAAAGATGCTTCTTCTTTGCATTTATTACGATTCTTTCTTTATGAGTATCGTAAT------TGGAATAATCTTATTACTCTCCAAAAATCCATTTCTTTTTTTTCAAAAAGGAATCAACGATTATTCTTGTTCCTATATAATTTCCATGTATGTGAATACGAATCTCTTTTAGTTTTTCTCTGTAACCAATCCTCTCATTTACAAGCAACATCTTTTGGATCCCTTCTTGAACGAATCTATTTTTACGGAAAGCTAGAATATCTAGTAAAAGTTTTTACTTTTACTAAGGATTTTCGCGTTATCTTATGGCTTTTCAAAGACCCTTTCCTGCATTATGTTCGGTATCGAGGAAAATCAATTCTAGCTTCAAAAGGGACATCT---CTTCTAATGCATAAATGGAAATATTATCTTATCCATTTTTGGCAATGTCATTTTTCCCTGTGGTCTCAACCAAGAAGAATCTATCTAAATCGATTATCAAAACATTCTCTCGACTTTATGGTTTTTTTTTCAATTATTCGACTCAATTCTTCAGTGGTCCGGAGTCAAATGGTAGAAAATTCATTTCTAATAGATAATA---CTATTAAGAAATTCGATACCATAGTTCGAATTATTCCTCTGGTTAGATCGTTGGCTAAATCGAAATTTTGTAACGTATTAGGACATCCCATTAGTAAGTCGGACTGGACCGATTTATTAGATTCCGATATTATTGATCGGTTTGGACGTATATGCAGAAATCTTTCTCATTATTATAGTGGCTCTTNNNNNNAAGAAGATTTGTATCAAATAAAGTATATACTTCGACTTTCTTGTGCTAGAACTTTGGCTCGTAAGCACAAAAGTACTGTACGTGCTTTTTTGAAAAGATTAGGTTCAGCATTTTTGGAAGAATTCTTT---ACAGAGGAAGAAAAAGTTCTTTCTTTGATCTTACCAAGAGATTCTTCTATCTCACAGGGATTATATAGGGGTCGTATTTGGTATTTGGATATTATTTGTATCCATGATTTGGCCAATCATGAATGA-----TTGTTTATGAGACTGTTTAA-----------------ATGAAATGGAAATTATACCTAAA-TGAATGACGAGATAAAATATAAA--AAAAATGCATT--CATTTCTATACTGAAA------TGTATATCTTTATG--CTTATGCAGT--AAGGGTTGAATCAATT-GAGTATTCAACT------------TTGTTAGAGTCCTTTCTAGG--------------------AAAGGAACTGAATTTTCG------ATGTATACATAGGGAAAGCCGTGTGCAATGAAAAATGCAAGCACGGCTTGGGGAGGGGTTTTTCT----------------------------------------------------------------------
Mammillaria_haageana_AY015289  -------------------------------------GTGCGGCTAGGATCTTTTACATATTTGGATGAAGCAAGGAATTCGTCTACATCATCGGTAGAGTTTATCAGACCACGACTGATCCTGAAAGGAAATGAATGGAAAAAAGAGCATGTCGTATCAATAGAGAATTCGGAGAATATTTCATGGGTTCCAA-----ATCGGTACCAAACATTAT-----TTGAATT---------GAACGAAATGAATTCGC----AAGTTTGGTCGATTGAATAAATGGATCGAGCCCTA-------TGGTTCAAATTCTAGGG----AAAGAA-AGAGCAACGAGCTTATCTTCGTAATTTGAATGATTACCCGATCTAATTAAACGTTAAAAAATAATTAGTGCCTGGTACGGGAAAGGCTTCTCACACGAGTGAATTTTTTCGTTT---TTAGTGAATCCTAACTATTAGATTATCCATTTTCTAT--------------ATGGAGATGAATGTGTAGAAGAAACAGTATATTGATAAGGA----TAC-----------TTTTCCAAAATCAAAAGAGCGATTGGGTTGAAAAAATAAAGGATTTCTAACCATCTTGCTTTGTTAT-----CCTATAA-----------------------AAAAACCA-----ATTAGATGGAAAAAA-----TAGAGA-ATCCGTTGATGAATTTACCTGTC-TCCGAGG--------TACTTAATTATTTCAAAATAG---AATACCTTGTTTTGACTGTATCGCACTATGTATCATTTGATAATCCAAGAAACCCCCTG--------------------------CTTTTTTTTT-AGTTTTCGGTC-------TAATTTGAA-----------ATGGAAGAATTCAAAAGATATATAGAACTAGATAGGTCTTGGCAACACAACTTTTTCTATCCACTTATCTTTCAGGAATATATTTATGGATTTGCATATGATCATGGTTTAAATAAATCGATTTTGTTGGAAAATGCAGGC---GACAAGAAATATAGTTTACTGATTGTAAAACGTTTAATTAACCGAATGTATCAACAGACTCATTTGATTCTTTCTGCTAATCATTCTAATCAAAAT------------GACTTTTTTGGGCACAAGCACAAGAAGAATTTGTATTATCAAATAATATCAGAAGGATTTGCAGTTATTGTGGAAATTCCATTTTCCCTACTGTTAATATCTTCCCCGGAGGCAGAAGAAAATCAA---ATAGTAAAATCCCATAATTTGCGATCAATTCATTCAATCTTTCCTTTTTTCGAGGACAAATTCTTACATTTAAATTATGTGTTAGAAATATTAATACCTTACCCCATTCATCTGGAAATCTTGGTTCAAACTCTTCGTTACTGGGTGAAAGATGCTTCTTCTTTGCATTTATTACGATTCTTTCTTTATGAGTATCGTAAT------TGGAATAGTCTTATTACTCCCCAAAAATCCAATTCGATTTTTTCAAAAAGGAATCAACGATTATTCTTGTTCCTCTATAATTTTCATGTATGTGAATACGAATCCATTTTCTTTTTTCTCTGTAACCAATCCTCTCATTTACGATCAACATCTTTTGGAGCCCTTCTTGAACGAAATTATTTTTATGGAAAGCTAGAATATCTAGTAAAAGTCAAAACTTTTACTAAGGATTTTTGCCTTATCTTATGGCTTTTCAAAGACCCTTTCCTGCATTATGTTAGGTATCGAGGAAAATCAATTCTGGCTTCAAAAGGGACATCT---CTTCTGATGCATAAATGGAAATATTATCTTCTCAATTTTTGGCAATGTCATTTTTCCCTGTGGTCTCAACCAAGAAGAATCTATATCAATCGGTTATCAAAGCATTCTCTCGACTTTATGGGTTTTTTTTCAAGTGTTCGACTCAATTCTTCAGTGATACGGAGTCAAATGGTAGCAAATTCTTTTCTAATAGATAATC---GTATTAAGAAATTCGATACCATAGTTCGAATTATTCCTCTGGTTGGATCGTTGGCTAAAGCGAAATTTTGTAACGTATTAGGACATCCCATTAGTAAGTCGGTCTGGACCGATTTATTAGATTCTGATATTATTGATCGGTTTGGGCGCATATGCAGAAATCTTTCTCATTATTATGGTGGCTCTTCAAGAAAAAAGAGTTTGTATCGAATAAAGTATATACTTCTACTTTCTTGTGCTAGAACTTTGGCTCGTAAACACAAAAGTACTGTACGCGCTTTTTTGAAAAGATTAGGTTCAGCATTTTTGGAAGAATTCTTTACTACAGAGGAAGAAAAAGTTCTTTCTTTGATCTTACCAAGAGATTCTTCTATCTCAGGAGGATTATATAGGGGTCCTTTTTGGTATTTGGATATTATTTGTATCCATGATTTGGCCAATGATGAATGA-----TTGGTCATGAGACTGTCTAA-----------------ATGAAATGGAAATTAGACCTAAA-TGAATGACGGAATAAGTAAGATAAAAAAAATGCATT--CATTTCTATACTGAAA------TGTATATCTTTATG--CTTATGCAGT--AAGGGTTGAATCGTTT-GAGTATTCAACT------------TTGTTAGAGTCTCTTCTAGG--------------------AAAGGAACTGAATTTTAG------ATGTATACATAGGGAAAGCCGTGTGCAATGAAAAATGCAAGCACGGCTTGGGGAGGGGTCTTTC-----------------------------------------------------------------------
Portulaca_oleracea_AY875349    -------------------------------------GTGCGGCTAGGATCTTTTACATATTTGGATGAAGCAAGGGATTCGTCTACATCATCGGTAGAGTTTATCAGACCACGACTGATCCTGAAAGGAAATGAATGGAAAAAAGAGCATGTCGTATCAATAGAGAATTCGGAGAATATTTCATTTGTACCAACCAA-ATTGGTACCAAACGTTAT-----TTGAATT---------GGACGAAATGAATTCTA----AAGTTTGGTCGATTGAATAAATGGATCGAGCCCTA-------TGGTTCAAATTCTAGGG----AAAGAA-AGAGCAACGAGCTTATCTTCGTAATGTGAATGATTACCCGATCTAATTAAACGTTAAAAACAAATTAGTGCCTGATACGGGAAAGGCTTCTCCCGCGAGTGGATTATTTCGTTT---TTAGTGAATCCTAACTATTAAATTATCCATTTTCTAT--------------ATGGAGATGAATGTGTAGAAGAAACGGTATATTGATAAATAAATAGAC-----------GTTTCCAAAATCAAAAGAGCGATTGGGTTGAAAAAATAAAGGATTTCTAACCATCTCTTGCTTTGTT-----ATCCTATAA---------------------AAAAACCA-----AATAGATGGAAAAAAA----TAGAGA-ATCCATTGATGAATTTACCTGTC-TCCGAGG--------TACTTA-TTATTTCAGAATAG---AATACCTTGTTTTGACCGTATCGCACTATGTATCATTTGATAATTCAAGAAACCCCCT---------------------------GCTTTTTTTT-AGTTTTC-----------TTTATTTAA-----------ATGGAAGAATTCCAAAGATATATAGAACTAGATAGGTCTTGGCAACACAACTTTTTCTATCCACTTATCTTTCAGGAATATATTTATGGGTTTGCATATGATCATGGTTTAAATAAATCTATTTTGTTGGAAAATGCAGGC---GACAAGAAATACAGTTTACTTATTGTAAAACGTTTAATTACTCGAATGTATCAACAGAATCATTTGATTCTTTCTGATAAAAATTCTAACCAAAAT------------GACTTTTTTGGGCACAAGCACAAGAAGAATTTATATTATCAAATGATATCAGAAGGATTTGCAGTCATTGTGGAAATTCCATTTTCCCTACTGTTAATATCTTCCCTAGAGGCAAAAGAAAAAAAA---ATAGTAAAATCTAATAATTTGCGATCAATTCATTCAATATTTCCTTTTTTCGAGGACAAATTCTTACATTTAAATTATGCATTAGAAATTTTAATACCTTACCCTATCCATCTAGAAATCTTAGTTCAAACTCTTCGTTACTGGGTGAAAGATGCTTCTTCCTTGCATTTATTACGATTCTTTCTTTATGAGTATCGTAAT------TGTAATAGTCTTATTACTCCCCCAAAATCCATTTCTATTTTTTCAAAAAGTAATCAACGATTATTCTTGTTTCTATATAATTTCCATGTATGTGAATACGAATCCCTTTTCGTTTTTCTCTGTAACCAATCCTCTCATTTACGATCGATATCTTTTGGAGCCCTTCTTGAACGAATCTATTTTTACGGAAAGCTAGAATATCTAGTAAAAGTAAAAACTTTTACTAAGTATTTGCGTGTTATCTTATGGTTTTTCAAAGATCCTTTTCTTCATTATGTTAGGTATCGAGGAAAATCAATTCTGACTTCAAAAGGGACATCT---TTTCTGATGCATAAATGGAAATATTATCTTATAAATTTTTGGCAATCCCGTTTTTCCCTGTGGTCTCAACCAAGAAGAATCTATATCAATCCATTATCAAAACATTCCCTCGACTTTATGGGGTTTTTTTCAAGTGTTCGACTTAATTCTTCAGTGGTACGGAGTCAAATGGTAGAAAATTCATTTCTAATAGATAATC---CTATTAAGAAATTCGATACCATAGTTCGAATTATTCCTTTGGTTGGATCGTTGGCTAAAGCGAAATTTTGTAACGTATTAGGACATCCCATTAGTAAGTCCGTCTGGACTGATTTATTAGATTCTGATATTATTGATCGCTTTGGTCGCATATGTAGAAATCTTTCTCATTATTATAGCGGCTCTTCAAGAAAAAAGAGTTTGTATCAAATAAAGTATATACTTCGACTTTCTTGTGCTAGAACTTTGGCTCGTAAACACAAAAGTACTGTACGCGCTTTTTTGAAAAGATTAGGTTCAGAATTTTTGGAAGAATTCTTT---ACAGAGGAAGAAAGAATTCTTTCTTTGATTTTACCAAGAGATTCTTCTATCTCGCGGAGATTTTATAGGGGTCCTATTTGGTATTTGGATATTTTTTGTATCCATGATTTGGTGAATGATGAATGA-----TTGGTTATGAGACTGTCTAA-----------------ATGAAATGGAAATTTTACCTAAA-TGAATCACGGGATAAGATAAAAAA-AA-------------TTTCTATACTGAAA------TGTATATCTTTGGT--CTTATACAGT--AAGGGCCGAATCAATT-GAGTATTCAACT------------TTGTTAGAGTCTCTTCTAGG--------------------AAAGGAAATGAATTGTAG------ATGTATACATAGGGAAAGCCGTGTGCAATGAAAAATGCAAGCACGGCTTGGGGAGGGATTTTTC-----------------------------------------------------------------------
Rivina_humilis_AY514850        -------------------------------------------------TCTTTTACATATTCGGATGAAGCAAGGGATTCGTCTATATTATCGGTAGAGTTTATAAGACCACGACTGATCCTGAAAGGAAATGAATGGAAAAAAGAGCATGTCGTATCAATAGAGAATTCGGAGAATTTTTCATTCTTATCAA-----ATCGGTACAAAACTTTAT-----TTGAATTCTTGGAAGGGACCGATATGAATTCA------AGTTGGGTCAATTGAATAAATGGATCGAGCCTTAA------TAGTTCAAATTCTAGGT----AAAGAA-AGAGTAACGAGCTTATCTTCGTAATTAGAATGATTAACCGATCTAATTAGACGTTAAAAACAAATTAGTGCCGGATGCGGGAAAGTCTTCTCCCACGAGTGGGTTTAAAATTTT---TTAACGAATCCTAACTATTAAATTAGCCATTCTCCGT--------ATGGAGATGGAGATGAATGTGTAGAAGAAACAGTATATTGATAAAGA----TACT----------TTTTCCAACATCAAAAGAGCGATTGGGTTGAAAAAATAAAGGATTTCTAATCATCTTGTTTTGGTAT-----CCTATAAC----------------------AAAAACCATTAGATTTAGATAGAAAAA------AAGGGA-GTCCAATGATGAATTTACCTGCT-TCCGAGG--------TATTTC-TTTTTTCAAA--AA---AAAACCTTGTTTTGACTGTATCGCACTATGTATCATTTGATAACCCAAGAAACCCTCTATTTTCAT-------------------ATTTTTTTTT-CGTTTTCGGTTTCATTTTAAATGCTAA-----------ATGGAAAAATTCCAAAGATATATAGAATTAGATAGGTTTTGGCAACACAACTTTTTCTATCCACTTATTTTTCAGGAATATATTTATGCAATTGCATATAATCATGGATTAAATAAATCTATTTTGTTGGGAAATGCAGTC---GACAAAAAATACAGTTTACTAATTGTGAAACGTTTAATTACTCGAATGTATCAACAGAATCATTTGATTCTTTCTCCTAATGCTTCTAACCAAAAT------------TCATTTTGGGGGTACATG------AAAAATTTGTATTCTCAAATGATATCAGAAGGATTTGCAGTCATTGTGGAAATTCCGTTTTCCCTGCTGTTAATATATTCCCTAGAGGAAAAAGAA---------ATCATAAAATCTCATAATTTGAGATCAATTCATTCAATATTTCCTTTTTTAGAGGACAAATTCTTACATTTAAATTATGTCTTAGATATATTAATACCTTATCCTATCCATATAGAAATTTTGGTTCAAACTCTTCGCTACTGGTTGAAAGATGCCTCTTCTTTGCATTTATTACGATTCTTTCTTTATGAGTATCATAAT------GGGAATAATCTTATTACTTCAAAAAAATCCATTTCTATTTTTTCAAAAAGGAATCAAAGATTATTCTTGTTCTTATATAATTTCTATATGTGTGAATACGAATCCGTTTTGGTTTTTCTCCGCAACCGATCCTCTCATTTACGATCAACATCTTTTGGAGTTTTTCTTGAACGAATCTATTTCCACGGAAAGCTAGAATATCTAGTAAAAAATTTAACT------AAAAATTTTTGGGTTATCTTATGGCTTTTCAAAGAACCATTCACGCATTATGTTAGGTATCAAGGAAAATCAATTCTGGCTTCAAAAAGTACATCT---CTTCTGATGCATAAATGGAAATATTACCTTATCAATTTTTACCAATGTAATTTTTCCGTATGGCCTCAACCAAGAAGAATCTATATCAATGGACTATCAAACCATTCCCTAGACTTTATGGGTTTTCTTTCAAGTGTGCGACTCAATTCTTCAGTGGTACGGAGTCAAATGTTAGAAAATTCATTTCTAATAGAGAAGA---CTATTAAGAAGTTCGACACCATAGTTCCAATTATTCCTCTGGTTGGATCGTTGGCTAAAGCCCAATTTTGTAACGTATTGGGTCATCCCATTAGTAAATCGGTTTGGACCGATTTAGCAGATTCCGATATTATTGATAGATTTGGGCGTATCTGTAGAAATATTTTTCATTATTATAGTGGCTCTTCAAGAAAAAAGAGTTTGTATCGAATAAAGTATATACTTCGGCTTTCTTGTGCTAGAACTTTGGCGTGTAAACATAAAAGTACTGTACGTGCTTTTTTGAAAAGATTAGGTTCAGAATTTTTAGAAGAATTCTTT---ACGGAGGAAGAAAAGGTTCTTTCTTTAATCTTACCAAGAGATTCTTCTACCTCACGAGGATTATATAGAGGGCGTATTTGGTATTTGGATATTATTTGTATCCATAATTTCGCCGATGATGAATGA-----TTGGTTATGAGACTGCCTAA-----------------ATGAAATGGAAATTCTATTTAAA-TGAATGAAGAGATAAGAAAAAAA--AGACATCCATTTCTATATCTATACTGAAA------TGTTTATG--------------GAGT--AAGGATTGAANCAACT-GAGTCTTCAACT------------TTGTTAGAGTTT-TTCTAGC--------------------AAAAAAATTCAGTTTTAA------ATGTATACATAGGGAAAGCCGTGTGCAATGAAAAATGCAAGCACGGCTTGGGGAGGGGTTTT-------------------------------------------------------------------------
Froelichia_floridana_AY514799  --------------------------------------------------TTTTTACATATTTGGATGAAGCGAGAAATTCGTCTACATCATCCGTAGAGTTTATAAGACCACGACTGATCCTGAACGGAAATGAATGGAAAAAAGAGCATGTCGTATCAATATATAATTCGGAGAATAGTTCATTCTTACCAA-----ATTGGTACAAAATTCTAT-----TTGAATTTTTGTAAGGGAACGAAATGAATTCA-----AAGTTAGGTCAATTGAATAAATGGATCGAACCTTA-------AGGTTCAAATTATGAAG----AAAGAA-AGAACAACGAGCTTATTTTCATAATTTGAATGATTTCCCGATCTAATTAGACGTTAAAAAAAA-TTAGTGACTGATGCGGGAAAGGATTCTCCCACGAGTGGATACTTTGTTTT-TTATAGTGAATCCTAATTATTAGATTATTCATTCCCTATT-------AAGGAGATGGAGCTGAATGTGTAAAAGAAAGAGTATATTGATAAAAA--AATACTTTATTCCCTTTATTCCAAAGTCAAAAGAGCGATTGGGTTGAAAAAATAAAGGATTTCTAACCATCTTATTTTTTTAT-------AAGATTATAAG-----------------ATAAAAAAATAA-ATTAGATGAAAAAAA-----TAGAGA-ATCCACGGATGAATTTACCCGTC-TCCGGGG--------TATTTA-TTATTTTCTAATAA---AATACCTTGTTTTAACTGTATCGCACTATGTATCATTTGATAATCCAAGAAACCCTCTA--------------------------TTTTTACTTT-TGTTTTC------------AAATAAAAAAAAA------ATGGAAGAATTCCAAGGACATAGAGAACTATATAGGTCTTGGCAACATAACTTTTTCTATCCACTTATCTTTCAAGAATATATTTATACATTTGCATATGATCGTGGTTTAAATAAATTGATTTTGTTGGAAAATGTGGTC---GACCAGAGATACAGTTTACTAACTGTAAAACGTTTAATTACTCGACTGTATCACCAGAATCATTTGATTCTTTCTGTTAATGATTCAAACCAAAAT------------GAAATTTTTGGGCACAAACCCAAAAAGAATTTGTATTCGCAAATGATAACAGAAGGTTTTGCAGTCATTGTGGAGATTCCATTTTCCTTACTATTAATATCTTCCTTAGACGGAAAAGAAAAAAAA---ATAGGAAAATCTACTAATTTGCAATCAATTCATTCAATATTTCCTTTTTTAGAAGACAAATTCTTATATTTAAATTATGTGTTAGATATATTAATACCTTACCCCACCCATCTCGAAATCTTGGTTCAAACTCTCCGATACTGGTTGAAAGATGCTTCTTCTTTGCATTTATTACGATTCTTTCTTTATGAGTGTCGTAAT------TGGACTAGTCGTATTACTTCAAAAGAATCCATTTCCTTTTTGAAAAAAAGGAATCGAAGATTATTCTTGTTCCTATATAATTTCTATGTATGTGAATACGAATACTTTTTTGTTAGTCTCCGCAATCAATCCTCTTATTTAAGATCAACATCTTTTGGAGCTCTTCTTGAACGAATCCATTTCTACGGAAAGTTCAAATATCTAGTTAAAGTT------------AAGGATTTTGCGGTTATCCTATGGTTTTTCAAAGAACCTTTTCCCCATTATGTTAGGTATCAAGGAAAAGCCCTTCTGGCATCAAAAGGGACATCT---CTTCTGATGCATAAATGGAAATATTACTTTATCTATTTCTGGCAATGTTATTTTTCTGTGTGGTCTCAACCAAGAAGAATCTATATCAATCAATTATCAAACTATTCCCTCGACTTTATGGGTTTTCTTTCAAATGTGCGATTCAACTCGTCAGTAATACGGAGTCAAATGTTAGAAAATTCATTTCTATTAGAGAATA---TTCGTAAGAAGTTCGATACCATAGTTCCAATTAGTCCTCTAGTTGGCTCGTTGGCTAAAGCGAAATTTTGTAACGTATTAGGACATCCTATTGGTAAGTCAGTTTGGACTGATTTATCTGATTCTGATATTATTGACCGATTTGGACGTATTTGTAGAAATCTTTCTCATTATTATAGTGGTTCTTCAAGAAAAAAAAATTTGTATCGAATAAAGTATATACTTCGACTTTCTTGTGCTAGAACTTTGTCTCGTAAACATAAAAGTACTGTACGTGCTTTTTTGAAAAGATTAGGTTCAGAATTTTTGGAAGAATTCTTT---ACGGAGGAAGAAAAAGTTCTTTCGTTGATCTTACCGAGGGATTCTTCTACTTCAGGGGGATTATATAGAGGGCGTGTTTGGTATTTGGATATTATTTGTATTCATAATTTAGTTAATGATCAATGA---TTTTAGTTATAAGACNATC---------------------------------------GAAA-TGAATGGAGTGATAAAATCA-----AAAAATTTATT--CATTTCTATACTGAAA------TGTTTATGCTTACA--------CAAT--AGGGGTTGAAGCCATT-GAGTATTCAACT------------TTGTTAAAGTTCCTCCTAGG--------------------AAGGGAACTTAGTTTTAA------ATGTATACATAGGGAAAGCCGTGTGCAAT-AAAAATGCAAGCACG------------------------------------------------------------------------------------------
Iresine_palmeri_AY514804       --------------------------------------------------TTTTTTCATATTTGGATGAAGCAAGGAATTCGTCTACATCATCGGTAGAGTTTATAAGACCACGACTGATCCTGAACGGAAATGAATGGAAAAAAGAGCATGTCGTATCAATATAAAATTCGGAGAATATTTCATTCTTACCAA-----ATTGGTACAAAATTCTAT-----TTGAATTTTTGTAAGGGAACGAAATGAATTCA-----AAGTTGGGTCAATTGAATAAATGGATCGAACCTTA-------AGGTTCAAATTATGAAG----AAAGAA-AGAACAACGAGCTTATTTTCATAATTTGAATGATTTCCCGATCTAATTAGACGTTAAAAAAAA-TTAGTGCCTGATGCGGGAAAGGATTCTCCCACGAGTGGATACTTTGTTTT-TTATAGTGAATCCTAACTATTCGATTATCCGTTCTCTATT-------AAGGAAATGGAGCTGAATGTGTAAAAGAAAGAGTATATTGATAAAATAAAATACTT---------TATTCCAAAGTCAAAAGAGCGATTGGGTTGAAAAAATAAAGGATTTCTAATCATCTTATTTTGGTAT-------AAGAT-----------------------AAA------------------AAAAAAA-----TAGATA-ATCCGCGGATGAATTTACCTGTC-TCCGGGG--------TATCTA-TTATTTCATAATAA---AATACCTTGTTTTGACTGTATCGCACTATGTATCATTTGATAATCCAAGAAACCCTCTA--------------------------TTTTTATTTT-TGTTTTCGGTC---TAAATAAATAAAAAAAAA------ATGGAAGAATTCCAAGGACATAGAGAACTAGATAGGTCTTGGCAACATAACTTTTTCTATCCACTTATCTTTCCAGAATATATTAATGCATTTGCATATGATCATGGTTTAAATAAATTGATTTTGTTGGAAAATGTGGTC---GACAAGAAATCCAGTTTACTAATTGTAAAACGTTTAATTACTCGACTGTATCAACAGAATCATTTGATTTGTTCTGCTAATGATTCAAACCAAAAT------------GAAATTTTTGGGCACAAACCCAAAAAGAATTTGTATTCGCAAATGATAACAGAAGGGTTTGCAGTCATTGTGGAAATTCCATTTTCCTTACTATTAATATCTTCCCTAGAGGGAAAAGAAAAAGAA---ATAGTAAAATCTCCTAATTTGCAATCAATTCATTCAATATTTCCTTTTTTAGAAGACAAATTCTTACATTTAAATTATGTGTTAGATATATTAATACCTTACCCCGCCCATCTAGAAATCTTGGTTCAAACTCTCCGATACTGGTTGAAAGATGCTTCTTCTTTGCATTTATTACGATTCTTTCTTTATGAGTATCGTAAT------TGGATTAGTCTTATTACTCCAAAAGAATCCATTTCCTTTTTTTCAAAAAGGAATCGAAGATTATTGTTGTTCCTATATAATTTCTATGTATGTGAATACGAATCCTTTTTTGTTATTCTCCGCAGTCAATCCTCTTATTTAAGATCAACATCTTTTGGAACTCTTCTTGAACGAATCCATTTCTACGGAAAGTTAAAATATCTAGTTAAAGTT------------AAGGCTTTTGGGGTTATCCTATGGTTTTTCAAAGAACCTTTCCCGCATTATGTTAGGTATCAAGGAAAATCCCTTCTGGCTTCAAAAGGGACATCT---CTTCTGATGCATAAATGGAAATATTACTTTATCTATTTCTGGCAATGTTATTTTTCTGTGTGGTCTCAACCAAGAAGAATCTATATCAATCAATTATCAAACTATTCCCTCGACTTTATGGATTTTCTTTCAAGTGTACGATTCAATTCGTCAGTAATACGGAGTCAAATGTTAGAAAATTCATTTCTATTAGAGAATA---TTCGTAAGAAGTTCGATACCATAGTTCCAATTATTCCTCTAGTTGGCTCGTTGGCTAAAGCGAAATTTGGTAACGTATTAGGACATCCTATTAGTAAGTCGGTTTGGACCTATTTATCTGATTATGATATTATTGACCGATTTGGACGTATCTGTAGAAATCTTTTTCATTATTATAGTGGCTCCTCAAGAAAAGAAAGTTTGTATCGAATAAAGTATATACTTCGACTTTCTTGTGCTAGAACTTTGTCTCGTAAACACAAAAGTACTGTACGTGCTTTTTTGAAAAGATTAGGTTCAGAATTTTTGGAAGAATTCTTT---ACGGAGGAAGAAAAAGTTCTTTCTTTGATCTTACCGAGGGATTCTTCTACTTCAGGGGGATTATATAGAGGGCGTGTTTGGTATTTGGATATTATTTGTATTCATAATTTAGCTAATGATCAATGA---TTTTAGTTATAAGATTCTC---------------------------------------GAAA-TGAATGGAGGGATAAAATA------AAAAATTCATT--CATTTCTATACTGAAA------TGTTTATGCTTATA--------CAAT--AGGGGTTGAAGCCATT-GAGTATTCAACT------------TTGTTAGAGTTCCACCTAGG--------------------AAGGGAACTTAGTTTTAA------ATGTATACATAGGGAAAGCCGTGTGCAAT-AAAAATGCAAGCACGGTTTGGGGAGGGGTTTTCT-----------------------------------------------------------------------
Achyranthes_aspera_AY514815    --------------------------------------------------TTTTTACATATTTGGATGAAGCAAGGAATTCGTCTACATCATCGGTAGAGTTTATAAGACCACGACTGATCCTGAACGGAAATAAATGGAAAAAAGAGCATGTCGTATCAATAAAAAATTCGGAGAATACTTCATTTTTACTAA-----ATTGGTACAAAATTCTAT-----TTGAATTTTTGTAAGGGAACGAAATGAATTCA-----AACTTAGGTCAATTGAATAAATGGATCGAACCTTA-------AGGTTCGAATTATGAAG----AAAGAA-AGAACAACGAGCTTATTTTCATAATTTGAAAAATTTCCCGATCTAATTAGATGTTAAAAAAAA-TTAGTGCCTGATGCGGGAAAGGATTCTCCCACGAGTGGATACTTTGTTTT-TTATAGTGAATCCTAATTATTTGATTATCCAATCTTTATT-------AAGGAGATGGAGCTGAATGTGTAAAAGAAAGAGTATATTGATAAATTAAAATACTTT--------AATTCCAAAGTCAAAAGAGCGATTGGATTGAAAAAATAAAGGATTTCTAACCATCTTATTTTGTTAT-------AAGATAA---------------------AAAAAGAA-----ATTAGATGAAAAAAA-----AAGAGA-ATCCGCGGATGAGTTTACTCGTC-TCCAGGG--------TATCTA-TTATTTCATAATAA---AATACCTTGTTTTGACTGTATCGCACTATGTATCATTTGATAATTCAAGAAACCCTCTA--------------------------TTTTTTTTTT-TTTTTTCGGTC---TAAATAAATAAAAA----------ATGGAAGAATTCCAAAGACATAGAGAACTAGATAGGTCTTGGCAACATAACTTTTTCTATCCACTTATCTTTCAGGAATATATTTATGGATTTGCATATGATCATGGTTTAAATAAATTGATTTTGTTAGAAAATGCAGTT---GACAAGAAATACAGTTTACTAATTGTAAAGCGTTTAATTACTCGACTGTATCAACAGAATCATTTGATTCTTTCTGCTAATGATTCAAATCAAAAT------------GAAATTTTGGGGCACAACCGAAAAAAGAATTTGTATTCGCAAATGATAACAGAAGGGTTTGCAGTCATTTTGGAAATTCCATTTTCCTTACTATTAATATTTTCCCTAGAGGGAAAAGAA---------ATAGTAAAATCTCCTAATTTGCAATCAATTCATTCAATATTTCCTTTTTTAGAAGACAAATTCTTACATTTAAATTATGTGTTAGATATAATAATACCTTACCCCGCTCATCTAGAAATCTTGGTTCAAACTCTCCGATACTGGTTGAAAGATGCTTCTTCTTTGCATTTATTACGATTCTTTCTTTATGAGTGTCGTAAT------TGGATTAGTCTTATTACTCCAAAAGAATCCATTTCCTTTTTGAAAAAAAGGAATCGAAGATTATTCTTGTTCCTATATAATTTCTATGTATGTGAATACGAATCCTTTTTTGTTATTCTCCGCAATCAATCCTCTTATTTAAGATCAACCTCTTTTGGAGCTCTTCTTGAACGAATACATTTTTACGGAAAGTTAAAATATCTAGTTAAAGTT------------AAGGCTTTTGGGGTTATTCTATGGTTTTTCAAAGAACCTTTCCCGCATTATGTTAGGTATCAAGGAAAATCCCTTCTGGCTTCAAAAGGGACATCT---CTTCTGATACATAAATGGAAATATTACTTTATCTATTTCTGGCAATCTTATTTTTTTGTGTGGTCTCAACCAAGAAGAATCTATATCAATCAATTATCAAACTATTCCCTCGACTTTATGGGTTTTTTTTCAAGTGTGCGGTTCAATTCGTCAATACTACGGAGTCAAATGTTAGAAAATTCATTTCTATTAAAAAATA---TTCGAAAGAAGTTTGATACCATAGTTCCAATTATTCCTCTAGTTGGCTCGTTGGTTAAAGCGAAATTTTGTAACGTATTAGGACATCCTGTTAGTAAGTCGGTTTGGACCGATTTATCCGATTCTGATATTATTGACCGATTTGCACGTATCTGCANAAATCTTTCTCATTATTATAGTGGCTCTTCAAGAAAAAAAAGTTTGTATCGAATAAAGTATATACTTCGACTTTCTTGTGCTAGAACTTTGTCTCGTAAACACAAAAGTACTGTACGTGCTTTTTTGAAAAGATTGGGTTCAGAATTTTTGGAAGAATTCTTT---ACAGAGGAAGAAAAAGTTCTTTCTTTGATATTACCAAGGGATTCTTCTACTTTAGGGAGGTTATATAGAGGGCGTGTTTGGTATTTGGATATTTTTTCTATTCATAATTTAGCTAATGATCAATGA---TTTTAGTTATA-GACTATC---------------------------------------GAAA-TGAATGGAGGGATAAGATA------AAAAATTCATT--CATTTCTATACTGAAA------TGTTTATGCTTATA--------CNAT--AGGGGTTGAAGCCATT-GAGTATTCAACT------------TTGTTAGAGTTCCTCCTAGG--------------------AAGGGAACTTAGTTTAAA------ATGTATACATAGGGAAAGCCGTGTGCAAT-AAAAA-GCAAGCACGGTT-GGGGAGGGGTTTT-------------------------------------------------------------------------
Ptilotus_manglesii_AY514824    --------------------------------------------------TTTTTTCATATTCGGATGAAGTAAGGAATTCGTCTATATTATCGGTAGAGTTTATAAGACCACGACTGATCCTGAACGGAAATGAATGGAAAAAAGAGCATGTCGTA--------------------------------------------------------------------------------------------------------------TCAATTGAATAAATGGATCGAACCCTA-------GGGTTCAAATTATGAAG----AAAGAA-AGAACAACGAGCTTATTTTCATAATTTGAATGATTTCCCGATCTAATTAGACGTTAAAAAAAAATTAGTGACTGATATGGGAAAGGATTCTCCCACGAGTGGATACTTTAGTTTTTTATAGTGAATCCTAATTATTCAATTATCCATTCTCTATT-------AAGGAGATGGAGCTGAATGTGTAAAAGAAAGAGTATATTGATAAAATTAAATACTT---------TATTCCAAAGTCAAAAGAGCGATTGGGTTGAAAAAATAAAGGATTTCTAACCATCTTATTTTGTTAT-------AAGATTCTAAGGTAA-------------AAAAAGAA-----ATTAGATGGAAAAAAAAAAAAGGAAA-ATCCGTGGATGAATTTACCCGTC-TCCGGAG--------TATTTA-TTATTTCATAATAA---AATACCTTGTTTTGACTGTATCGCACTATGTATCATTTGATAATCCAAGAAACCCTCTA--------------------------TTTTTACTTT-TGTTTTCGGCT-------TAAATAAAAAA---------ATGGAAGAATTCCGAGGACAAAGAGAACTAGATAGGTCTTGGCAACATAATTTTTTCTATCCACTTATCTTTCAGGAATATATTTATGCATTTGCATATAATCATGGTTTAAATAAAGGGATTTGGTTGGAAAATGGGGTC---GACAAGAAATACAGTTTACTAATTGTAAAACGTTWAATTACTCGACTGTATCAACAGAATCATTTGATTCTTTCTGCTAATGATTCAAACCAAAAT------------AAAATTTTTGGGCACAAACCCCAAAAGAATTTGTATTCGCAAATGATAACAGAAGAGTTTGCAGTCATTGTGGAAATTCTATTTTCCCAACGATTAATATCTTCCCTAGAGGGAAAAGAAAAAGAA---ATAGTAAAATCTCCTAATTTGCAATCAATTCATTCAATATTTCCTTTTTTAGAAGAAAAATTCTTACATTTAAATTATGTGTTAGATATATTAATACCTTACCCTGCCCATCTAGAAATCTTGGTTCAAATTCTCCGATACTGGTTGAAAGATGCTTCTTCTTTGAATTTTTTACAATTCATTCTTTATGGGTGTTGTAAT------TGGATTAGTCTTATTACTCCAAAAGAATCTATTTCCTTTTTTTCAAAAAGGAATCGAAGATTATTCTTGTTCCTATATAATTTCTATGTAGGTGAATACGAATCCTTTTTTGTTAGTTTCCGCAATCAATCCTCTTATTTAGGATCAAGATCTTTTGCAGCTCCTCTCGAACGAATTCATTTCTACGTAAAGTTAAAATATCTAGTTAAAGTT------------AAAGCTTTTTGGGTTATTCTATGGTTTTTCAAAGAACCTTTCCCGCACTATGTTAGGTATCAAGGAAAATCCCTTCTGATTTCAAAAGGGACATCT---CTTCTGATGCATAAATGGAAATATTACTTTATCATTGTTTGGCAATGTCATTTTTCTGTGTGGTCTCAATCAAGAAGAATCTATATCAATCAATTATCAAACTATTCGCTCGACTTTCTGGGTTTTCTTTCAAGTGTGCGATTCAATTCGTCAGTAATACGGAGTCAAATGTTAGAAAATTCGTTTCTATTAGAGAATA---TTCGTAAGAAGTTCGATCCCAGAGTCCCAATTATTCCTCTAGTGGGCTCGTTGGCTAAATTGAAATTTTGTAACGTATTAGGACATCCTATTAGTAAATCGGTTTGGACCGATTTATCTGATTCTGATATTATTGACCGATTTGGACGGATCTGCCGAAATCTTTCTCATTATTATGGTGGCTCCTCAAGAAAAAAAAGTTTGTATCGAATAAAGTATATACTTCGACTTTCTTGTGCTAGAACTTTGTCTCGTAAACACAAAAGTACTGTACGTGCTTTTTTGAAAAGATTAGGTTCAGAATTTTTGGAAGAATTCTTT---ACGGAGGAAGAAAAAGTTCTTTCTTTGATCTTACCTAGGGATTCGTCTACTTCAGGGGGATTATATAGAGGGTGTGTTTGGTATTTGGATATTATTTGTATTCATAATTTAGCTAATGATCAATGA---TTTTAGTTATAAGACTATC---------------------------------------GAAA-TAAATGGAGGGATAAGATC------GAAAATTCATT--TATTTCGATACTGAAACTGAAATGTTTATGCTTATA--------CAGT--AGAGGTTGAAGCCATT-GAGTATTCAACTGAGTATTCAACTTTGTTAGAGTTCCCCCTAGG--------------------AAGGGAACTTAGTTTTAA------ATGTATACATAGGGAAAGCCGTGTGCAAT-AACAATGCAAGCACG------------------------------------------------------------------------------------------
Amaranthus_greggii_AY514808    -------------------------------------------------TCTTTTACATATTCGGATGAAGCAAGGAATTCGTCTACATCATCGGTAGAGTTTATAAGACCACGACTGATCCTGAACGGAAATGAATGGAAAAAAGAGCATGTCGTATCAATATAAAATTCGGAGACTATTTCATTCTTACCAA-----ATTGGTACAAAATTCTAT-----TTGAATTTTTGGAAGGGAACGAAAGGACTTCAAAGCAAAGTTGGGTCGATTGAATAAATGGATCGAGCCCTA-------GGGTTCAAATTCTGAGG----AAAGAA-AGAACAACGAGCTTATCTTCATAATTTGAATGATTTCCCGATCTAATTAGACGTTAAAAAAAA-TTAGTGCCTGATGCGGGAAAGGATTCTCCCACGAGTGGATCCTTTGTTTTTTTATAGTGAATCCTAACTATTCGATTATCCATTCTCCATT-------AAAGAGATGGAAATGAATGTGTAGAAGAAAGAGTATATTGATAAAAT-----ACTTT--------AATTCCAAAATCAAAAGAGCGATTGGGTTGAAAAAATAAAGGATTTCTAACCATCTT-TTATCTTAT-------AAAAACAATAA-----------------AAAAACCA-----ATTAGATGGAAAAAGG----TAGAAAAGTCCGCGGATGCATTTACCCGTT-TCCGGGG--------TATCCA-TTTTTTCGTAATAA---AATGCCTTGTTTTGACGGTATCGCACTATGTATCATTTGATAATCCAAGAAACCCTCTA--------------------------TTTTTACTTT-TGTTTTCGGTC-------TAAATTGAA-----------ATGGAAAAATTACAAGGACATAGAGAACTAGATAGGTCTTGGCAACATAACTTTTTCTATCCACTTATCTTTCAGGAATATATTTATGTATTTGCATATGATCATGCTTTAAATAAATTGATTTTGTTGGAAAATGCGATC---GCCAAGAAATCCAGTTTACTAATTGTAAAACGTTTAATTACTCGAATGTATCAACAGAATCATTTTATTCTTTCTGTTAATGATTCGAACCAAAAT------------GAAATTTTTGGGCACAAACACAAAAAGAATTTGTATTCCCAAATGATAACAGAAGGGTTTGCAGTCATTGTGGAAATTCCATTTTCCCTACTATTAATATCGTCCCTAGAAGGAAAAGAA---------ATAGTAGAATCTCAAAATTTGAGATCAATTCATTCAATATTTCCTTTTTTAGAGGACAAATTCTTACATTTAAATTATGTGTTAGATATATTAATACCTTACCCTGCCCATCTAGAAATCTTGGTTCAAACTCTTCGCTATTGGTTGAAAGATGCCTCTTCCTTGCATTTATTACGATACTTTCTTTACGAGTATCGTAAT------TGGAATAGTCTTATTAGGCCAAAAGAATCCATTTCCCCTTTTTCAAAAAGGAATCGAAGATTATTTTTGTTCCTATATAATCTTCTTGTATATGAATACGAATCCCTTTTTGTTATTCTACGCAAGCAATCTTCTTATTTACGATCAACGTCTTTTGGAGCCCTTCTTGAACGAATCCATTTTTACGGAAAGCTAAAATATCTAGTAAAAGTCAAAGTT------AAGGTTTTTGGGGTTATCCTATGGCTTTTCAAAGAACCTTTTCTGCATTATGTTCGGTATCAAGGAAAATGCCTTCTGGCTTCAAAAGGGACATCC---TTTCTGATGTATAAATGGAAATATTACTTTATCGCTTTCTGGCAATGTCATTTTTCTGTGTGGTCTCAACCAAGAAGAATCTATATCAATCAATTATCAAACTATTCCCTCGACTTTATGGGTTTTATTTCAAATGTGGGACTCAATTCTTCAGTAATACGGAGTCAAATGTTAGAAAATTCATTTCTAGTAGATAATA---TTATTAAGAAGTTTGATACCATAGTTCCAATTATTCCTCTGGTTGGCTCGTTGGCTAAAGCGAAATTTTGTAATGGATTAGGTCATCCCATTAGTAAGTCGGTCTGGACCGATTTATCCGATGCTGATATTATTGACCGATTTGGACGTATATGCCGAAATCTTTCTCATTATTATAGTGGCTCTTCAAGAAAAAAAAGTTTATATCGAATAAAATATATACTTCGACTTTCTTGTGCTAGAACTTTGTCTCGTAAACATAAAAGTACTGTACGTGCTTTTTTGAAAAGATTAGGTTCAGAATTTTTGGAAGAATTCTTT---ACGGAGGAAGAAAAAGTCCTTTCTTTGATCTTACCAAGAGATTCTTCTACTTTATCAGGATTCTATAGGGGGCGTGTTTGGTATTTGGATATTATTTGTATTCATAATTTGGCCAATGATGAATGA---TTTTGGTTATAAGACTATCTAA-----------------ATGGAATGGAAATTATACCTAAA-TGAATGGAGGTATAAGATAAAAAA-TATTATTCATT--CATTTCTATACTGAAA------TGTTTATACTTATA--------CAAT--AAGAGTTGAATCCATT-GAGTATTCAACT------------TTGTTCGAGTTCCCCCTAGG--------------------AAGGGAACTGAGTTTGAA------ATGTATACATAGGGAAAGCCGTGTGCAATGAAAAATGCAAGCACGGTTTGGGGAGGGGT----------------------------------------------------------------------------
Bosea_yervamora_AY514810       -------------------------------------------------TCTTTTACATATTTGGATGAAGCAAGGAATTCGTCTACATCATCGGTAGAGTTTATAAGACCACGACTGATCCTGAACGGAAATGAATGGAAAAAAGAGCATGTCGTCTCAATATAAAATTCGGAGAATATTTCATTCTTACCAA-----ATTGGTACAAAATTCCAT-----TTGAATTCTTGGAAGGGAACGAAATGAATTAA-----AAGTTGGGTCGATTGAATAAATGGATCGAGCCCTA-------TGGTTCAAATTCTGGGG----AAAGAA-AGAACAACGAGCTTATCTTCATAATTTGAATGATTTCCCGATCTAATTAGACGTTAAAAAAAA-TTAGTGCCTGATGCGGGAAAGGATTCTCCCACGAGTGGATACTTTGTTTT-TTATAGTGAATCCTAACTATTTGATTATCCATTCTCCATA-------AGGGGGATGGAGATGAATGTGTAGAAGAAAGAGTATATTGATAAAAT-----ACTT---------TATTCCAAAATCAAAAGAGCGATTGGGTTGAAAAAATAAAGGATTTCTAACCATCTTATTTTGTTAT-------AAGATAAAAAAAT---------------AAAAACCA-----ATTAGATGGAAAAAAA----AAGAGA-GTCCGCTGATGAATTTACCCGTC-TCCGAGG--------TATCTA-TTATTTCATACTAA---AATACCTTGTTTTGACTGTATCGCACTATGTATCATTTGATAATCCAAGAAACCCTCTA--------------------------TTTTTACTTT-AGTTTTCGGTC-------TAAATTGAA-----------ATGGAAGAATTCCAAGGACATAGAGAACTAGATAGGTCTTGGCAACATAACTTTTTCTATCCACTTATCTTTCAGGAATATATTTATGCATTTGCATATGATCATGGTTTCAATAAATTGATTTTGTTGGAAAATTCGGGC---GACAATAAATACAGTTTACTAATTGTAAAACGTTTAATTACTCGAATGTATCAACAGAATCATTTGATTCTTTCTGCTAATGATTCGGACCAAAAT------------GAAATTTTTGGGCACAAGCACAAAAAGAATTTGTATTCGCAAATGATAACAGAAGGGTTTGCAGTCATTGTGNAAATTCCATTTTCCCTACTATTAATATCTTCCATAGAGGGAAAAGAA---------ATAGTAAAATCTCATAATTTGCGATCAATTCATTCAATATTTCCTTTTTTCGAGGACAAATTCTTACATTTAAATTATGTGTTAGATATATTAATACCTTACCCCGCCCATCTGGAAATCTTGGTTCAAACTCTCCGCTACTGGTTGAAAGATGCCTCTTCTTTGCATTTATTACGATTCTTTCTTTATGAGTATCGTAAT------TGGAATAGTATTATTACTCCAAAAGAATCCATTTCCTTTTTGAAAAAAAGGAATCAAAGATTATTCTTGTTCCTATATAATTTCCATGTATGTGAATACGAATCCCTTTTTGTTTTTCTCCGCAACCAATCCTCTTATTTACGATCAACATCTTTTGGAGCCCTTCTTGAACGAATCCATTTCTACGGAAAGCTAAAATATCTAGTAAAAGTTAAAGTT------AAGGATTTTGGGGTTATCCTATGGCTTTTCAAAGAACCTTTCCCGCATTATGTTAGGTATCAAGGAAAATCCATTCTGGCTTCAAAAGGGACATCT---CTTCTGATGCATAAATGGAAATATTACTTTATGCATTTCTGGCAATGTCATTTTTCTGTGTGGTCTCAACCAAGAAGAATCTATATCAATCGATTATCAAACTATTCCCTCGACTTTATGGGTTTTCTTTCAAGTGTGCGACTCAATTCTTCAGTAATACGGAGTCAAATGTTAGAAAATGCATTTCTACTAGAGAATA---TTATTAAGAAGTTCGATACCATAGTTCCAATTATTCCTCTGGTTGGCTCGTTGGCTAAAGCGAAATTTTGTAACGGATTAGGACATCCCATTAGTAAGTCGGTCTGGACCGATTTATCAGATTGTGATATTATTGATCGATTTGGACGTATATGCAGAAATCTTTCTCATTATTATAGTGGCTCTTCAAGAAAAAAAAGTTTGTATCGAATAAAGTATATACTTCGACTTTCTTGTGCTAGAACTTTGTCTCGTAAACACAAAAGTACTGTACGTGCTTTTTTGAAAAGATTAGGTTCAGAATTTTTGGAAGAATTCTTT---ACGGAGGAAGAAAAAGTTCTTTCTTTGATCTTACCAAGGGATTTTTCTACTTCACGGGGATTATATAGAGGGCGTATTTGGTATTTGGATATTATTGGTATTCATAATTTGGCCAATGATGAATGA---TTTTGGTTATAAGACTATNTAA-----------------ATGATAGGGAAATTATGCCTAAA-TGAATGAAGGGATAAGATAAAAA--AAAANTTCATT--CATTTNTATACTGAAA------TGTTTATGCTTATA--------CAAT--AAGGGTTGAATCCATT-GAGTATTCAACT------------TTGTTAGAGTTCCCC-TAGG--------------------AAGGGAACTGAGTTTGAA------ATGTATACATAGGGAAAGCCGTGTGCAAT-AAAAATGCAAGCNCGGTTTGGGGAGGGGTTT--------------------------------------------------------------------------
Atriplex_truncata_AY514830     -------------------------------------------------TCTTTTACATATTTGGATGAAGCAAGGAATTCGTCTACATCATTGGTAAAGTTTATAAGACCACGACTGATCCTGAAAGGAAATGAATGGAAAAAAGAGCATGTCGTATCAATATAAAATTCGGAGAATATTTCATTCTTACCAAATCAAATTGATATACAATTCGAT-----TGGAATTATTGCAAGGAAACGAAATGCATTTA-----AAGTTGGGTCGATTGAATAAACGGATCGAACCTTA-------TGGCTCAAATTCTGAGG----AAAGAA-AGAACAACGAGTTTATTTTCATAATTTGAATGATTTCCCGGTCTAATTAGATGTTAAAAAAAA-TTAGTGACTGATGCGGGAAAGGAGTCTCCCACGAGTGGATGCTTTGTTTT-TTATAGTGAATCCTAATTATTCGATTATCTATTATACAT--------AAGGGGATAGGGATGAATGTGTAGAAGAAAGAGTATATTGATAAAAATTTTAGTCGA--------AATTCCAAAATCAAAAGAGCGATTGGGTTTAAAAAATAAAGGGTTTCTAACCATCTTAT----------------------------------------------------------TAGATGCAACAAAAA---TAGAGA-GTCTGCTGATGAATTTAGCCATC-CCCGAGG--------TATCTA-TTATTTCATAATAA---AATATCTTGTTTTGACTGTATCGCACTATGTATCATTTGATAACCCAAGAAACCCGCTA--------------------------TTTTTACTTT-TGTTTTCGGTT-------TCATTTGAA-----------ATGGAAAAATTCCAAGGACATATACAACTAGATAAGTCTTGGAAACATCACTTTTTCTATCCACTTATCTTTCAGGAATATATTTATGCATTTGCATATGATCATCGTTTAACTAAATCAATTTTGTTGGAAAATGCGGGT---GACAAGAAATACAGTTTACTAATTGTAAAACGTTTAATTATTCGAATGTATCAACAGAATCATTTGATTCTTTCTGCTAATGATTCGAGCCAAAAT------------GATATTTTGGGGTACAAGCACAAAACTAATTTGTATTCGCAAATGATGACAGAAGGGTTTGCTGTCATTGTCGAAATTCCATTTTCCCCG---------TCCTCCCGAGGAGAAAAAGAAGAAAAAGAAATAGTAAAATCTCATAATCTCCAATCTATTCATTCAATATTTCCTTTTTTAGAAGACAAATTCTTCCATTTCAATTATGTGTTAGATATATTGAGCACTTATCCCGCTCATCTAGAAATTTTGGTTCAAACTCTTCGCTACTGGTTGAAAGATGCTTCTTCTTTGCATTTAGTAAGATTTTTTCTTTATGAGTCTCGTAAT------TTAAATAGTCTTATTACTCCAAAGGAATTCATTTCCTTTTTGAAAAAAAGAAATCAAAGATTATTCTTGTTCCTATATAATTTCCATGTATGCGAATATGAATCCTTTTTTGTTTTTCTCCGTAACCAATCTTCTTATTTACGACCAACTTCTTTTGGAAACCTTATTGAACGAATTCATTTCTACGGAAAACGAAAATATCTAGGAAAAGTTTTGACT------AAAGATTTTGGGGTTATCCTATGGCTTTTCAGCGAACCTTTCCCGCATTATGTTAGGTATCAAGGAAAATCAATTCTAGCCTCAAAAGGGACATCT---CTTTTGATGCAGAAATGGAAAAATTACCTTATCCATTTCGGGCAATGTAATTTTTCTGTCTGGTCTCAACCAAAAAGACTCTATATCAATCGATTAGCAAACCATTCCTTAGACTTTATGGGTTTTCTTTCAAATGTGCGACTCAATTCTTCAGTAATACGGAGTCAAATGTTAGAAAATACATTTCTAATAGAAAATA---TTAGTAAGAAGTTTGATACCATAGTTCCAATTATTCCTTTGGTTGGATCGTTGGCTCAAGCGAGATTTTGTAATGGATTAGGGCATCCCATTAGTAAGCCGATCTGGACCGATTTATCCGATTCTGATATTATTGATCGATTTGGGCGTATATGTAGAAATATTTTTCATTATTATAGCGGCTCTTCAAGAAAAAAAAGTTTGTATCGAATAAAGTATATGCTTCGACTTTCTTGTGCTAGAACTTTGTCTCGTAAACACAAAAGTACTGTACGTGCTTTTTTGAAGAGATTAGGTTCAGAATTTTTAGAAGAATTCTTT---ACAGAGGGCGAAAAAGTTCTTTCTTTGATCTTACCAAGGGATTCTTCTATCTCACGGGGATTCTATAGAAGGCGCATTTGGTATTTGGATATTATTCGTANCCATAATTTGTCCAATGATSAATGA-----TTGNTTNCGNGACTGTCTAA-----------------ATGAAATTGNAATTCTATCGCAA-CGAGTGGAGGGATGAGATAAAAA----------ATT--CATTTTTNTACTGAAA------NTTNTATG--------------CAGT--AAGGGTTGAATCNATT-CAGTATTCAACN------------TTGTCTGAGCNCCC--TAGG--------------------AAGGGAACTACGTTTNCA------ATGTATACATAGGGAAAGCCGTGTGCAAT-AAAAATGCAAGCACGGTTTGGGGAGGGG-----------------------------------------------------------------------------
Chenopodium_acuminatum_AY51483 -------------------------------------------------TCTTTTACATATTTGGATGAAGCAAGGAATTCGTCTACATCATCGGTAGAGTTTATATGACCACGACTGATCCTGAAAGGAAATGAATGGAAAAAAGAGCATGTGGTATCAATATAAAATTCGGACAATATTTCATTCTTACCNN-----ATTGGTACAAACTTCTATGCTATTTGAATTCGTGTAAAGGAACATAAGGAATTCA-----AAGTTGGGTCGATTGAATAAATGGATCGAGCCTTT-------TGNCNCAAATTCTGGGG----AAAGAA-AGAACAACGAGCTTATCTTCATAATTTGAATGATTTCCTGATCTAATTANACGTTAAAACAAA-TTAGTAACTGATGCGGGAAAGGATTCTCCCGCGAGTGGAGACTTTGTTTT-TTATANTGAATCCTAACTATTCGATTATCCATTCTACGTTAAGAGTTAAGAGGATGGCGAGGAATGTGTAGAAGAAAAAGTATATTGATAAAAT-----ACTTTA-------AATTCCAAAATCAAAAGAGCGATTGGGTTTAAGAAATAAAGGATTTCTAACCATCTTATTATCTTCT-----AAAACATCNAAAGA----------------AAAAACCA-----ATTAGCTGGAACAAAAA---TAGAGA-GTCTGCTGATTAATTTATCTGTC-TCCGAGG--------TTTCTA-TTATTTCATAAGAA---AATACCTTGTTTTGACTGTATCGCACTATGTATCATTTGATAACCCAAGAAACCCT------------------------------TTTTACTTT-TGTTTTCGGTT-------GAAATTGAA-----------ATGGAAGAATTCCAAGGACATCTAGAACTAGATAGGTCTTGGCAACATAACTTTTTATATCCACTTATCTTTCAGGAATATATTTATGCATTGGCATATGATCATGGTTTAACTAAATCGATTTTGTTGGAAAATTCAAAC---GAAAAAAAATACAGTTTACTAATTGTAAAACGTTTAATTACTCGAATGTATCAACAGAATCATTTGCTTTTTTCTGCTAATGATTCGAACCAAAAT------------GAAATTTTGGGGCACAAGCACAAAAAGAATTTGTATTCACAAATGATAACAGAAGGGTTTGCCGTCATTGTGGAAATTCCATTTTCCCTACTATTAATATCTTCCTTAGGGGAAAAGGAA---------ATAGTAAAATCTCAGAATTTGAAATCAATTCATTCAATATTTCCCTTTTTAGAGGACAAATTCTTACATTTAAATTATGTGTTAGATATATTAATAACTTACCCTGCCCATCTAGAAATCTTGGTTCAAACTCTTCGCTACTGGTTGAAAGATCCTTCTTCTTTGCATTTATTCCGATTTTTTCTTTATGAGTATCGTAAA------TTGAATAGTCTTATTACTCCAAAAGAATTCATTTCCTTTTTGAAAAAAAAGAATCAAAGATTCTTATTGTTCCTATATAATTTTCATGTATGTGAATACGAATCCCTTTTTCTTTTTCTCCGCAACCAATCCTCTTATTTACGATCAACATCTTTTGGAGCCCTTATTGAACGGATCTATTTCTACGGCAAGCTAAAATATCTAGTAAAAGTTTTTACT------AAGGGTTGGGGGGTTATCCTATGGCTTTTCAGAGAACCTTTCCCGCATTATGTTAGGTATCAAGGAAAATTTCTTCTGGCTTCAAAAGGGACATCT---CTTCTGATGCATAAATGGAAATATTACCTTATCCATTTCTGGGAATGTCATTTTTCTGTGTGGTCTCAACCAAAAAGACTCTATATCAATCGATTATCAAACCATTCACTAGATTTTATGGGTTTTCTTTCAAGCGTGCGACTCAATTCGTCAGTNATACGGAGTCAAATGTTAGAAAATTCATTTCTAATAGAGAATA---TTATTAAGAAGTTCGATACCATAGTTCCAATTATTCCTCTGGTTGGATCGTTGGCTAAAGCGAAATTTTGTAATGGATTGGGGCATCCCATTAGTAAGTCAGTCTGGACCGATTTATCCGATTCTGATATTATTGATCGATTTGGACGTATATGCCGAAATATTTCTCATTATTATAGTGGCTCTTCAAGAAAAACAAGTTTGTATCGAATAAAGTATATACTTCGACTTTCTTGTGCTAGAACTTTGTCTCGGAAACACAAAAGTACTGTACGTGCTTTTTTGAAAAGATTAGGTTCAGAATTTTTAGAAGAATTCTTT---ACAGAACAAGAAAAAGTTCTTTCTTTGATCTTACCAAGGGATTCTTCTATCTCACGGGGATTATATAGAGGGCGTATTTGGTATTTGGATATTATTTGTATCCATAATTTGACCAATGATGAATGA-----TTGATTATGAGACTGTCTAA-----------------ATGAAATGGAAATTCTACCTAAA-GGGATGGAGCGATACGCA-------AAAAATTCATT--CATTTTTATACTGAAA------TGTTTATG--------------CAAT--AAAGGTTGAATTCATT-CATTATTCAACT------------TTGTTAGAGTTCCTCCTAGG--------------------AAGGGAACTAAGTTTGAA------ATGTATACATAGAGAAAGCCGTGTGCAATGAAAAATGCAAGCACGGTTTGGGGAGGGGTT---------------------------------------------------------------------------
Spinacia_oleracea              GGGTTGCTAACTCAACGGTAGAGTACTCGGCTTTTAAGTGCGGCTAGAATCTTTTACATATTTGGATGAAGCAAAGAATTCGTCTACATTATCGGTAGAGTTTATAAGACCACGACTGATCCTGAAAGGAAATGAATGGAAAAAAGAGCATGTCGTATCAATATAAAATTAGGACAATATTTCATTCTTACCAA-----ATTGGTACAAAATTCTAT-----TTGAATTCTTGTAAGGGAACGAAATGAATTTA-----AAGTTGGGTCGATTGAATAAATGGATCGAACCTTAA------TGGTTCAAATTCTGGGG----AAAAAA-AGAACAACGAGTTTATCTTCATAATTTGAATGATTTCCCGATCTAATTAGACGTTAAAATAAA-TTAGTGACTGATGCGGGAAAGGATTCTCCCACGAGTGGATACTTTGTTTT-TTATAGTGAATCCTAACTATTCTATTATCCAGTT-------------AAGGGGATAGCGATGAATGTGTAGAAGAAAGAGTATATTGATAAAAT-----ACTT---------TATTCCAAAATCAAAAGAGCGATTGGGTTTAAAAAATAAAAGATTTCTAACCATCTTATTTTTTTAT-----CTTATAAGATA-------------------AAAAACCA-----ATTAGATGGAACAAAAA---TAGAGA-GTCTGCTGATGAATTTACCCGTTATCCGAGG--------TATCTA-TTATTTCCTAATAA---AATACCCTGTTTTGACTGTATCGCACTATGTATCATTTGATAACCCAAGAAACCCTCTA--------------------------TTTTTACTTT-TGTTTTCGGTC--TAAATTAAATTGAA-----------ATGGAAGAATTCCAAAGACATATAGAACTAGACAGGTCTTGGCAACATAATTTTTTATATCCACTTATCTTTCAGGAATATATTTATGCATTTGCATATGATCATGGTTTAAATAAATCGATTTTGTTGGAAAATTCAGGC---AACAGTAAATACAGTTTACTGCTTGTAAAACGTTTAATTACTCGAATGTATCAACAGAATCATTTGATTCTTTCTGCTAATGATTCGAATCAAAAT------------GTAATTTTGGGGCACAAGCACAAAAAGAATTTGTATTCACAAATGATAACAGAAGGGTTTGCCGTCATTGTGGAAGTTCCATTTTCCCTACTATTAATATCTTCCCTAGGGGAAAAAGAA---------ATAGTAAAATCTCATAATTTGCGATCAATTCATTCAATATTTCCCTTTTTAGAGGACAAATTATTACATTTAAATTATGTGTTAGATATATTAATAACTTACCCCGCCCATCTCGAAATCTTGGTTCAAACTCTTCGCTACTGGGTGAAAGATGCCTCTTCTTTGCATTTATTACGATTTTTTCTTTATGAGTATCGTAAT------TTGAATAGTCTTATTACTCCAAAGGAATTGATTTCCTTTTTGAAAAAAAGGAATCAAAGATTATTCTTATTCCTATATAATTTGCATGTATGTGAATACGAATCCCTTTTTGTTTTTCTCTGCAACCAATCCTCTTATTTACGACCAACATCTTTTGGAGCCCTTATTGAACGAATCTATTTCTGCGGAAAGCTAAAATATCTAGTAAAAGTTTTTACT------AAGGATTTTGGAGTTATCCTATGGATTTTCAGAGAACCTTTCCCACATTATGTTAGGTATCAAGGAAAATCAATTCTGGCTTCAAAAGGGACATCT---CTTCTGATGCATAAATGGAAATATTACCTTATCTATTTCGGGCAATGTCATTTTTCTGTGTGGTCTCAACCAAAAAGACTCTATATCAATCGATTATCAAACCATTCCCTAGACTTTATGGGTTTTCTTTCAAGGGTGCGACTCAATTCTTCAGTAATACGGAGTCAAATGTTAAAAAATTCATTTCTAATAGAGAATA---TTAGTAAGAAGTTCGATACCGTAGTTCCAATTATTCCTTTGGTTGGGTCATTGGCTAAAGCGAAATTTTGTAATGTATTAGGGCATCCCATTAGTAAGTCGGTCTGGACCGATTTATCAGATTCTGATATTCTTGATCGATTTGGACGTATATGTAGAAATATTTCTCATTATTATAGCGGCTCTTCAAGAAAAAAAAGTTTGTATCGAATAAAGTATATACTTCGACTTTCTTGTGCTAGAACTTTGTCTCGTAAACACAAAAGTACTGTACGTGCTTTTTTGAAAAGATTAGGTTCAGAATTTTTAGAAGAATTCTTT---ACAGAGGAAGAAAAAGCTCTTTCTTTGATCTTACCAAGAGATTCTTCTATCTCACGGGGATTATATAGAGGGCGTATTTGGTATTTGGATATTATTTGTATTCATAATTTGGCCAATGATGAATGA-----TTTATTATGAGAGTGTCTAA-----------------ATGAAATGGGAATTATCCCGAAA-TGAATGGAGGGATAAGATAAA----AAAAATTCATT--CATTTTTATACTGAAA------TGCTTATG--------------CAATT-AAGGGTTGAAT----------ATTCAACT------------TTGTTCGAGTTCCCCCTAGA--------------------AAGGGAACTGAGTGTAAA------ATTTATACATAGGGAAAGCCGTGTGCAATGAAAAATGCAAGCACGGTTTGGGGAGAGGTTTTTTCTTTTTT-TTTTTAACAGGGAAATTATCTACTCCATCCGA-TGGGTCCGGGTTCAAGTCCCGGGCAACCCA
Beta_vulgaris_DQ116790         -----------------------------------------------------TTACATATTTGGATGAAGCAAGGAATTCGTCTACATCATCGGTAGAGTTTAGAAGACCACGACTGATCCTGAAAGGAAATGAATGGAAAAAAGAGCATGTCGTAGCAATATAAATTTCGGAGAATATTTCATTCTTACCAA-----ATTGGTACAAAATTCTAT-----TTGAATTCTTGAAAGGGAACGAAATGAATTAA-----AGGTTGGGTCGATTGAATAAATGGATCGAGCCCTA-------TGGTTCAAATTCTGGGG----AAAGAA-AGAACAACGAGTTTATCTTCATAATTTGAATGATTTCCCGATCTAATTAGACGTTAAAATAAA-TTAGTGACTGATGTGGGAAAGGATTCTACCACGAGTAGATACTTTGTTTT-TTATAGTGAATCCTAACTATTCAATTATCCGTTCTCCAT--------AAGAGGATGGAAATGAATGTGTAGAAGAAATAGTATATTGATAAACT-----ACTT---------TATTCCAAAATCAAAAGAGCGATTGGGTTGAAAAAATAAAGGATTTCTAACCATCTTCTTTTTTTAT-----CTTATAACAAAAT-----------------AAAAACCA-----ATTAGATGGAAAAAAAA---GAGAGA-GTCCGCTGATGAATTTACCCATC-TCCGAAG--------TATCTA-TTATTTCATAATAA---AATACTTTGTTTTGACTGTATCGCACTATGTATCATTTGATAACCCAAGAAACCCTCTA--------------------------TTTTTACTTT-TGTTTTCGGTC-------TAAATTGAA-----------ATGGAAGAATTCCAAGGACATATAGAACTAGATAGGTCTTGGCAACATAACTTTTTCTATCCACTTATTTTTCAGGAATATATTTATGCATTTGCATATGATCATGGTTTAAATAAATCGATTTTGTTGGAAAATTCGGGT---GACAAGAAATACAGTTTACTAATTGTAAAGCGTTTAATTACTCGAATGTATCAACAGAATCATTTGATTCTTTCTGCTAATGATTCGAACCAAAAT------------GAAATTTTTGGGCATAAGAACAAAAAAAAATTGTATTCGGAAATGATAACAGAAGGGTTTGCAGTTATTGTGGAAATTCCATTTTCCCTACTATTAATATCTTCCCTAGAGGGAAAAGAG---------ATAGTAAAATCTCATAATTTGCGATCAATTCATTCAATATTTCCTTTTTTAGAGGACAAATTCTTACATTTAAATTATGTGTTAGATATATTAATACCTTACCCTGCCCATCTAGAAATATTGGTTCAAACTCTTCGCTACTGGTTGAAAGATGCCTCTTCTTTGCATTTCTTACGATTCTTTCTTTATGAGTATCGTAAT------TGGAATAGTCTTATTACTCAAAAGGAATTCATTTCCTTTTTGAAAAAAAGGAATCAAAGATTATTCTTGTTCCTATATAATTTCCATGTATGTGAATACGAATCCCTTTTTGTTTTTCTCCGCAACCAATCCTCTTATTTACGATCAACATCTTTTGGAGCCCTTCTTGAACGAATCCATTTCTACGGAAAGATAAAATATCTAGTAAAAGTTTTTACT------AATGATTTGGGGGTTATCCAATGGTTTTTCAAAGAACCTTTCCCACATTATGTTAGGTATCAAGGAAAATCAATTCTGGCTTCAAAAGGTACATTT---TTTCTGATGCATAAATGGAAATATTACATTATCTATTTCTGGCAATGTAATTTTTCTGTGTGGTCTCAACCAAGAAAAATCTATATCAATCGATTATCAAACCATTCCCTTGACTTTATGGGTTTTTTTTCAAGTGTGCGACTAAATTCTTCAGTAATACGGAGTCAATTGTTAGAAAATTCATTTCTAATAGAGAATA---TTATTAAAAAATTCGATACCATAGTTCCAATTATTCCTCTGGTTGGATCCTTGGCTAAAGCGAAATTTTGTAACGTATTAGGACATCCCATTAGTAAGTCGGTCTGGGCCGATTTATCCGATTCGGATATTATTGATCGATTTGGACGTATATGCAGAAATCTTTCTCATTATTATAGTGGCTCTTCAAGAAAAAAAAGTTTGTATCGAATAAAGTATATACTTCGACTTTCTTGTGCTAGAACTTTGTCTCGTAAACACAAAAGTACTGTACGTTCTTTTTTGAAAAGATTAGGTTCAGAATTTTTAGAAGAATTTTTT---ACGGAGGAAGAAAAAGTTCTTTCTTTGATCTTACCAAGGGATTCTTCTACTTCATGGGGATTGTATAAAAGGCGTATTTGGTATTTGGATATTATTTGTATCCATAAGTTGGTCAACGATGAATGA-----TTGGTTATGAGACTACCTAA-----------------ATGA----------------------AATGAAGGGATAAGATAAC----AAAAATTCATC--CATTTGTATACTGAAA------TGTTTATGCTTATG--------CAAT--AAGGTTTGAATCCGTT-GAATATTCAACT------------TTGTTAGAGTCCTCCCTTAAG-------------------AAGGGAACTGAGTTTGAA------ATGTATACATAGGGAAAGCCGTGTGCAATGAAAAATGCAAGCACGGTTTGGGGAGGGGTTTTTTCTTTTTTTTTTTTAACAACGAAATTATCTACTCCATCCGATTGGTTCCGGG--------------------
Hablitzia_tamnoides_AY514825   -------------------------------------------------TCTTTTACATATTTGGATGAAGCAAGGAATTCGTCTACATCATCGGTAGAGTTTATAAGACCACGACTGATCCTGAAAGGAAATGAATGGAGAAAAGAGCATGTCGTATCAATATAAAATTCGGAGAATATTTCATTCTTACCAA-----ATTGGTACAAAATTCTAT-----TTGAATTCTTGGAAGGGAACGAAATGAATTAAAAA--AAGTTGGGTCGATTGAATAAATGGATCGAGCCCTA-------TGGTTCAAATTCTGGGG----AAAGAA-AGAACAACGAGCTTATCTTCATAATTTGAATGATTTCCCGATCTAATTAGACGTTAAAATAAA-TTAGTGCCTGATGCGGGAAAGTATTCTACTACGAGTGGATACTTTGTTTT-TTATAGTGAATCCTAACTATTCGATTATCCGTTCTCCAT--------AAGAGGATGGAGATGAATGTGTAGAAGAAATAGTATATTGATAAACT-----ACTTT--------AATTCCAAAATCAAAAGAGCGATTGGGTTGAAAAAATAAAGGATTTCTAACCATCTTATCTTATTTT-----TTTATAAGAGAAAAAACG------------AAAAACCA-----ATTAGATGGAAAAAAAAAA-TAGAGA-GTCCGTTCATGAATTTACCCGTT-TCCGAGG--------TATCCA-TTATTTCCTAATAA---AATACCTTGTTTTGACTGTATCGCACTATGTATCATTTGATAACCCAAGAAACCCTCTAA-------------------------TTTTTACTTT-TGTTTTCGGTC-------TAAATTGAA-----------ATGAAAGAATTCCACGGACATATAGAACTAGATAGGTCTTGGCAACATAACTTTTTCTATCCACTTATTTTTCAGGAATATATTTATGCATTTGCATATGATCATGGTTTAAATAAATCGAGTTTGTTGGAAAATGCGGGT---GACAAGAAATACAGTTTACTAATTGTAAAACGTTTAATTACTCGAATGTCTCAACAGAATCATTTGATTCTTTCTGCTAATGATTCGAACCAAAAT------------GAAATTTTTGGGCATAAGCACAAAAAGAATTTGTGTTCGCAAATGATAACAGAAGGGTTTGCAGTCATTGTGGAAATTCCATTTTCCCGACTATTAATATCTTCCCTAGAGGGAAAAGAA---------ATAGTAAAATCTCAGAATTTGCGATCAATTCATTCAATATTTCCTTTTTTAGAGGACAAATTCTTACATTTAAATTATGTGTTAGATATATTAATACCGTACCCAGCCCATCTAGAAATCTTGGTTCAAATTCTTCGCTACTGGTTGAAAGATGCCTCTTCTTTGCATTTATTACGATTTTTTCTTTATGAGTATCGTAAT------TGGAATAGTCTTATTACTCAAAAAGAATTCATTTCTTTTTTGAAAAAAAGGAATCAAAGATTATTCTTGTTCCTATATAATTTCCATGTATGTGAATACGAATCCCTTTTTGTTTTTCTCCGGAACCAATCCTCGTATTTACGATCAACCTCGTTTGGAGCCCTTCTTGAACGACTCTATTTCTACGGAAAGTTAAAATATCTAGTCAAAGTTTTTACT------AAGGATTTTGGGGTTATCCTAGGGCTTTTCAAAGAACCCTTCCTGCACTATGTTAGGTATCAAGGAAAATCAATTCTGGCTTCAAAAGGGACATCT---TTTCGGATGCATAAATGGAAATATTACCTTATCTATTTCTGGCAATGTCATTTTTCTGTGTGGTCTCAACCAAGAAGAATCTATATCAACCGATTATCAAACCATTCCCTTGACTTTATGGGTTTTCTTTCAAGTGTGCGACTCAATTCTTCCGTAATACGGAGTCAAATGTTAGAAAATTCATTTCTAATAGATAATA---TTATTAAAAAATTCGATACCATAGTTCCAATTATTCCTCTGGTTGGATCGTTGACTAAAGCGAAATTTTGTAACGTATTAGGACATCCCATTAGTAAGTCGGCCTGGGCCGATTTATCAGATTCGGATATTATTGATCGATTTGCACGTATATGCAGAAATCTTTCTCATTATTATAGCGGCTCTTCAAGAAAAAAAAGTTTGTATCGAATAAAGTATATACTTCGACTTTCTTGTGCTAGAACTTTATCTCGTAAACACAAAAGTACTGTACGTGCTTTTTTGAAAAGATTAGGTTCAGAATTTTTAGAAGAATTTTTT---ACGGAGGAAGAAAAAGTTCTTTCTTTGATCTTACCACGGGATTCTTCTACTTCACGAGGATTATATAAAAGGCGTATTTGGTATTTGGATATTATTTGTATCCATAATTTGACCAACGATGAATGA-----TTGGTTATGAGACTGCCTAA-----------------ATGA----------------------AATGGAGGGATAAGATAA-----AAAAATTCATT--CATTTCTATACTGAAA------TGTTTATG--------------CAATT-AAGGGTTGAATCCATT-GAGTATTCAACT------------TTGTTAGAGTTCCCCCTAGG--------------------AAGGGAACTGAGTTTGAA------ATGTATACATAGGGAAAGCCGTGTGCAATGAAAAATGCAAGCACGGTTTGGGGAGGGGTTTTT------------------------------------------------------------------------
Suaeda_sp._AY514841            -------------------------------------------------------------------GAAGCACGCAATTCGTCTACATCATCGGTAGAGTTTATAAGACCACGACTGATCCTGAAAGGAAATGAATGGAAAAAAGAGCATGTCGKATCAATATAAAATTCGGAGTTTATTC--TTCTTAAAATTTAAAATTGGCCCAAAATTTTAT-----TTCAATTTTTGGAAGGGAACGAAATGAATTCA-----AAGTTGGGTCAGTTGAATAAATGGATCGAGCCCTAT------TGGTTCAAATTCTGGGG----AAAGAA-AGAACAACGAGTTTATCTTCATAATTTGAATGATTTCCCGATCTAATTCGACGTTAAAAAAAA-TTAGTGCCTGATGCGGGAAAGGATTCTCCCACGAGGGGATACTTTGTTTT-TTATAGTGAATCCTAAGTATTTGATTATCCATTCTCTAT--------AGGGGGCTGGAGATGAATGTGTAGAAGAAAGAGTAGATTGATAAATT------------------TTTTCCAAAATCAAAAGAGCGATTGAGTTGAAAAAATAANGGATTTCTAACCATCTTATTATTTTCT----AATTATAAGATAAAAAAAG------------AAAACCCA-----ATTAGATGGAAAAAA-----TAGAGA-ATCTGTTGATGAATTTACTCGTC-GCCGAGGT-------WWTCAT-TTTTTTTT--ATAA---AATACTTTGTGTTAACTGTGTCGCACTATGTATCATTTGATAACCCAAGAAACCCCCTA--------------------------TTTTTACTTT-TGTGTTCGGTC-------GAAATTGAA-----------ATGGAAGAATTCCAAAGACATATAGAACTAGATAGGTCTTGGCAASATCACTTTATCTATCCACTTATCTTTCAGGAATATATTTATACATTTGCATATGAGTATGGGGTCAATAAATCCACTTTATTGGAAAATACGAGT---GACACGAAATACAGTTTACTAATTGTAAAACGTTTAATTACTCGAATGTATCAACAGAATCATTTGACTCTTTCTGTGAATGATTCAAACCAAAAT------------GAAATTTTTGGGGACACACACAAAAAGAATTTGTGTTCGCAAATGATAAGAGAAGGGTTTGCAGTCACTGTGGAAATTCCATTTTTCCCACTATTAATATCTTCCCTAGAGGGAAATAAA---------ATAGTAAAATCTCAAAATTTGCGATCAATTCATTCAATATTTCCTTTTTTAGAGGACAAACTCTTCCATCTAAATTATGTGTTAGATATATTAATACCCTACCCCGTCCATCTGGAAATCTTGGTTCAAACTCTTCGTTACTGGTTGAAAGATGCCTCCTCTTTGCATTTATTACGATTCTTTCTTTATGAGTATCGGAAT------TGGAATAGTCTTATTACTCCAAAAGAATTCATTTCCTCTTTGAAAAAAAGGAATCAAAGATTATTTTTTTTCCTATATAATTTCCATATATGGGAATACGAATCCCTTTTTGTTTATCTTCGTAACCAATCCTCTTATTTACGATCAACATCTTTTGGAGCCCTTCTTGAACGAAGCCATTTCTACGGAAAAGTAAGATATCTAGTCAAAGTTTTTACC------AAAGATTTTGAGGTTATCTTATGGTTGTTCAAAGAACCTTTTCCGCATTCTGTTAGGTATCAAAAACAAATTCTTATGGCTTCAAAAGGGCCATCTTCTCTTCTGATGCATAAATGGAAATATTACCTTATTTCTTTTTGGCAATGTAATTTTTCTGTGTGGTCTCAACCAAGAAGAATTTATATCAATCAATTATTAAACTATTCCCTTGACTTTATGGGTTTTCTTTCCAGCGTTCGACTCAATTCTTCAGTAATACGGAGTCAAATGTTAGAAAATTCATTTCTAATAGTGAATA---TTATTAAAAAGTTTGATATTACAATTCCTTTTATTCCTCTGGTTGGATCGTTGGCTAAAGGGAAATTTTGTAGTGTATTAGGTCACCCTATTAGTAAGTCAGTCTGGACTGATTTATCAGATTCTGATATTATTGATCGATTTGGGCGTATATCCAGAAAGCTTTCTCATTATTATAGTGGCTCTTCAAGAAAAAAAAGTTTGTATCGAATAAAGTATATACTTCGACTTTCTTGTGCTCGAACTTTGTCTCGTAAACACAAAAGTACTGTACGTGTTTTTTTGAAAAGATTAGGTTCAGAATTTTTTGAAGAGTTTTTT---ACGGGGGAAGAAAAAGTTCTTTCTTTGATCTTATCCAGGGATTTTTCTACCTCACGGGGATTCTATAGAGGGGGTATTTGGTATTTGGATATTACTTGTATNCATAATTCGATCAATGATGAATGA-----GTGCTCATGAGACTCTTGAA-----------------ATGAAATGGAAATTATACCTAAA-TGAATGAATGGATAAGTTAAAA---CAAAATTTATT--CATTTATATACTGAAA------TTTTTATGTTTATG--------CAATA-CAGGGTTGAATTCGTT-GAGTATTCAACT------------TTGTTAGAATTCCCC-TAGG--------------------AAGGGAACTAAGTTTGAA------ATGTATACATAGGGAAAGCCGTGTGCAAT-AAGAATGCAAGCACGGTTTGGGGAGAGGTTTTT------------------------------------------------------------------------
Achatocarpus_praecox_AY514845  ----------------------------------------------------------TATTTGGATGAAGCAAACAATTCGTCTACATCATCGGTAGAGTTTATAAGACCACGACTGATCCTGAAAGGAAATGAATGGAAAAAAGAGCATGTCGTATCAATAGAGAATTCGGAGAGTGTTTCATTCTTANCAA-----ATNGGTACAAAACTTTAT-----TTGAATTCTTGGAAGGGAACGAAATGAATTCA-----AAGTTGGGTCGATTGAATAAATGGATCGAGCCCTA-------TGGTTCAAATTCTGGGG----AAAGAA-AGAGCAACGAGCTTATCTTCATAATTTGAATGATTACCCGATCTAATTAGACGTTAAAAAAAAATTAGTGCCTGATGCGGGAAAGGATTCTCCTACGAGTGGATTTTTTATTTT---TTAGTGAATCCTAACTATTAGATTATCCATTCTCCAT--------ATGGAGATGGAGATGAATGTGTAGAAGAAACAGTATATTGATAAAAT-----ACTT---------TATTCCAAAATCAAAAGAGCGATTGGGTTGAAAAAATAAAGGATTTCTAACCATCTTATTTTATTAT-----CTTATAACAAAAT-----------------AAAAACCA-----ATTAGATGGAAAAAAAA---TAGAGA-GTCTGCAGATGAATTTACCCGTC-TCCCAGG--------TATTTA-TTATTTCATAATAG---AATACCTTGTTTTGACTGTATCGCACTATGTATCATTGGATAACCTAAGAAACCCCCT---------------------------TTTTTACTTT-CGTTTTCGGCC-------TAAATTTAA-----------ATGGAAGAATTCCAAGGACATATAGAACTAGATAGGTCTTGGCAAGATAACTTTTTTTATCCACTTATCTTTCAGGAATATATTTATGCATTTGCATATGATCATGGTTTAAATAAATCGATTTTGTTGGAAAATGCAGGC---GACAAGAAATACAGTTTACTAATTGTAAAACGTTTAATTACTCGAATGTATCAACAGAATCATTTGATTCTTTCTGCTAATGATTCGAACCAAAAT------------GAATTTTTTGGGCACAAGCACAAAAAGAATTTGTATTCGCAAATGATATCAGAAGGGTTTGCAGTCATTGTGGAAATTCCATTTTCCCTACTATTAATATCTTCCTTAGAGGGAAAAGAA---------ATAGTAAAATCTCATAATTTGCGATCAATTCATTCAATATTTCCTTTTTTCGAGGACAAATTCTTACATTTAAATTATGTGTTAGATATATTAATACCTTACCCTGCCCATCTAGAAATCTTGGTTCAAACTCTTCGTTACTGGGTGAAAGATGCCTCTTCTTTGCATTTATTAAGATTTTTTCTTTATGAGTATCGTAAT------TGGAATAGTCTTAGTATTCCAAAAGAATCCATTTATATTTTTTCAAAAAGGAATCAAAGATTATTCTTGTTCCTATATAATTTCCATGTATGTGAATACGAATCCATTTTCGTTTTTCTCCGCAACCAATCTTCTCATTTACGATCAACATCTTTTGGAGCCCTTCTTGAACGAATCCATTTCTACGGAAAGCTAGAATATCTAGTAAATCTTTTTACT------AAGGATTTTGGGGTTATCTTATGGCTTTTCAAAGAACCTTTCCCGCATTATGTTAGGTATCAAGGAAAATCAATTCTGGCTTCAAAAGGGACATCT---CTTCTGATGCATAAATGGAAATATTACCTTATCCATTTCTGGCAATGTCATTTTTCTGTGTGGTCTCAACCAAGAAGAATTTATATCAATCGATTATCAAACCATTCCCTCGACTTTATGGGTTTTTTTTCAAGTGTGCGACTCAATTCTTCAGTAGTACGGAGTCAAATGTTAGAAAATTCATTTCTAATAGATAATA---CTATTATGAAGTTCGATACCATAATTCCGATTATTCCTCTGATTGGATCATTGGCTAAAGCGAAATTTTGTAACGTATTAGGACATCCCATTAGTAAGTCGGTCTGGACCGATTTATCAGATTCTGATATTATTGATCGATTTGGACGTATATGCAAAAATCTTTCTCATTATTATAGTGGCTCTTCAAGAAAAAAGAGTTTGTATCGAATAAAGTATATACTTCGACTTTCTTGTGCTAGAACTTTGGCTCGTAAACACAAAAGTACTGTACGTGCTTTTTTGAAAAGATTAGGTTCAGAATTTTTGGAAGAATTCTTT---ACGGAGGAAGAAAAAGTTCTTTCTTTGATCTTACCAAGAGATTCTTTTACCTCACGGGAATTATATAGAGGGCGTTTTTGGTATTTTGATATTATTTGTATCCATAATTTGGCCAATGATGAATGA-----TTGGTTATGAGACTATCTAA-----------------ATGAAATGGAAATTATACCTAAA-TGAATGAAGGGATAAGATAACAA--AAAAATTCATT--CATTTAGATACTGAAA------TGTTTATGCTTATA--------CAGT--AAGGGTTGAATCAACT-GAGTATTCAACT------------TTGTTAGAGTCCCCTCTAGG--------------------AAAGGAACTGAGTTTTAA------ATGTATACATAGGGAAAGCCGTGTGCAATGAAAAATGCAAGCACGGTTTGGGGAGGGGTTT--------------------------------------------------------------------------
Phaulothamnus_spinescens_AY514 --------------------------------------------------CTTTTACATATTTGGATGAAGCAAGGAATTCGTCTACATCATCGGTAGAGTTTATAAGACCACGACTGCACCTGNAAGGAAATGAATGGAAAAAAGAGCATGTCGTATCAATAGAGAATTCGGAGAATATTTCATTCTTACCAA-----ATCGGTACAAAACTTTAT-----TTGAATTCTTGGAAGGGAACGAAATGAATTCA-----AAGTTGGGTCGATTGAATAAATGGATCGAGCCCTA-------TGGTTCAAATTCTGGGG----AAAGAA-AGAGCAACGAGCTTATCTTCATAATTTGAATGATTACCCGATCTAATTAGACGTTAAAAAAAAATTAGTGCCTGATGCGGGAAAGGATTCGCCTACGAGTGGATTTTTTATTTT---TTAGTGAATCCTAACTATTAGATTATCCATTCTCCAT--------ATGGAGATGGAGATGAATGTGTAGAAGAAACAGTATATTGATAAAAT-----ACTT---------TATTCCAAAATCAAAAGAGCGATTGGGTTGAAAAAATAAAGGATTTCTAACCATCTTATTTTATTAT-----CTTATAACAAAAT-----------------AAAAACCA-----ATTAGATGGAAAAAAAA---TAGAGA-GTCTGCAGATGAATTTACCCGTC-TCCGAGG--------TATTTA-TTATTTCATAATAG---AATACCTTGTTTTGACTGTATCGCACTATGTATCATTTGATAACCTAAGAAAACCCCT---------------------------TTTTTACTTT-CGTTTTCGGTC-------TAAATTTAA-----------ATGGAAGAATTCCAAGGACATATAGAACTAGATAGGTCTTGGCAAGATAACTTTTTTTATCCACTTATCTTTCAGGAATATATTTATGCATTTGCATATGATCATGGTTTAAATAAATCGATTTTGTTGGAAAATGCAGGC---GACAAGAAATACAGTTTACTAATTGTAAAACGTTTAATTACTCGAATGTATCAACAGAATCATTTGATTCTTTCTGCTAATGATTCTAACCAAAAT------------GAATTTTTTGGGCACAAGCACAAAAAGAATTTGTATTCGCAAATGATATCAGAAGGGTTTGCAGTCATTGTGGAAATTCCATTTTCCCTACTATTAATATCTTCCTTAGAGGGAAAAGAA---------ATAGTAAAATCTCCTAATTTGCGATCAATTCATTCAATATTTCCTTTTTTCGAGGACAAATTCTTACATTTAAATTATGTGTTAGATATATTAATACCTTACCCTGCCCATCTAGAAATCTTGGTTCAAACTCTTCGTTACTGGGTGAAAGATGCCTCTTCTTTGCATTTATTAAGATTTTTTCTTTATGAGTATCGTAAT------TGGAATAGTCTTAGTATTCCAAAAGAATCCATTTATATTTTTTCAAAAAGGAATCAAAGATTATTCTTGTTCCTATATAATTTCCATGTATGTGAATACGAATCTATTTTCGTTTTTCTCCGCAACCAATCTTCTCATTTACGATCAACATCTTTTGGAGCCCTTCTTGAACGAATCCATTTCTACGGAAAGCTAGAATATCTAGTAAATGTTTTTACT------AAGGATTTTGGGGTTATCTTATGGCTTTTCAAAGAACCTTTCCCGCATTATGTTAGGTATCAAGGAAAATCAATTCTGGCTTCAAAAGGGACATCT---CTTCTGATGCATAAATGGAAATATTACCTTATCCATTTCTGGCAATGTCATTTTTCTGTGTGGTCTCAACCAAGAAGAATTTATATCAATCGATTATCAAACCATTCCCTCGACTTTATGGGTTTTTTTTCAAGTGTGCGACTCAATTCTTCAGTAGTACGGAGTCAAATGTTAGAAAATTCATTTCTAATAGATAATA---CTATTATGAAGTTCGATACCATAATTCCGATTATTCCTCTGATTGGATCATTGGCTAAAGCGAAATTTTGTAACGTATTAGGACATCCCATTAGTAAGTCGGTCTGGACCGATTTATCAGATTCTGATATTATTGATCGATTTGGACGTATATGCAAAAATCTTTCTCATTATTATAGTGGCTCTTCAAGAAAAAAGAGTTTGTATCGAATAAAGTATATACTTCGACTTTCTTGTGCTAGAACTTTGGCTCGTAAACACAAAAGTACTGTACGTGCTTTTTTGAAAAGATTAGGTTCAGAATTTTTGGAAGAATTCTTT---ACGGAGGAAGAAAAAGTTCTTTCTTTGATCTTACCAAGAGATTCTTTTACCTCACGGGAATTATATAGAGGGCGTTTTTGGTATTTTGATATTATTTGTATCCATAATTTGGCCAATGATGAATGA-----TTGGTTATGAGACTATCTAA-----------------ATGAAATGGAAATTATACCTAAA-TGAATGAAGGGATAAGATAACAA--AAAAATTCATT--CATTTAGATACTGAAA------TGTTTATGCTTATA--------CAGT--AAGGGTTGAATCAACT-GAGTATTCAACT------------TTGTTAGAAGTCCCTCTAGG--------------------AAAGGAACTGAGTTTTAA------ATGTTTACATAGGGAAAGCCGTGTGCAATGAAAAATGCCAGCCCGGTTTGGGGAGGGGTTT--------------------------------------------------------------------------
Illecebrum_verticillatum_AY514 -----------------------------------------------------------------------------ATTCGTCTACATCATCTGTAGAGTTTATCAGACCACGACTGATCCTGAAAGGAAATGAATGGAAAAAAGAGCATGTCGTATCAATAGAGAATTCGGAAACCATTTC----TTATAAACTTTTATTGGAA-------TTCT-----TGGCTTT--TGGAAGGAAACGAAATGAATTCA-----AAGTTAGGTCGATTAAATAAATGGATCGAACCCTAG------GAGTTCCATTTTTTGGG----AAAGAA-CGAGCAACGAGCTTATCTTCGTAATTTGAATGATTACCCGATCTAATTAGACGTTAAAAAAAA-TTAGTGCCTGATGCGGGAAAA-ATTATCCCACGTGTGGATTTTAGTTTTT----TCGTAAATCCTAACTATTAGACTATCCATTCTCCAT--------ATGGAGATGGAGATGAATGTGTAGAAGAAACAGCATATTGATAAAAA----GACT----------TTTTCCAAAATCAAAAGAGCGATTGGGTTGAAAAAATAAAGGATTTCTGACCATCGTATTGTGTTTT-----TTCTTATAACTTAAAATTTAACATNACAAAAACGACCA-----ATTCGATGGAAAAAA------AGAGA-GTCCGCTGATGAATTTATCTGTC-TCCGGGA--------TATCTA-AAAAAAAAAA-------AATACCTTGTTTTGACTGTATCGCACTATGTATCATTTGATAACCCAAGAAACCCCTG---------------------------TTTTTGCTTT-AATTTTTGGTT-------TTAATTTAA-----------ATGGAAGAATTCCAAAGATATATAGAACTAGAAAGGTCTTGGCAGCACAACTTTTTCTATCCACTTATCTTTCAAGAATATATTTATGTGTTTGCATATGATCATGGTTTAAATAAACGAATTGTGTTGCAAACTTCAGTC---GATAGGAAATATAGTTTACTAATTGTGAAACGGTTAATTACTCGAATGTATCAACAGAACCATTTGATTCTTTCGGCTAATGATTCTGACCCAAAT------------GAGTTTTGGGGACACAAACAT------TATTTTTATTCGCAAACGATATCAGAAGCATTTCCAGTCATTATCGAAATTCCATTTTCTTTACTATTAATCTCTTCTCTAAAGATAAAAAAGAAACGT---CTAGTAAAATCCCAGAATTTGCGATCAATTCAGTCAATTTTTCCTTTTTTAGAGGATAAGTTAACCCGTTTAAATTATGGGTTAGATATATTAATACCTTACCCAGCTCATCTAGAAATCTTGGTTCAAACTCTTCGCTCCTGTATGAAAGATGCCTCTTCTTTGCATTTATTACGATTTTTTCTTTATGAGTATCGCAAT------TGGAATAGTCTTTTTACTTCAAAAAACGCCATTTCAACTGTTCTAAAAAAGAATCAAAGATTATTCTTATTCTTATATAATTTATATGTATGTGAATCTGAATCCATTTTACTTTTTCTTTGCACGCAATCCTCTCATTTACGATCAACATCTTATAGAGACTTTCTTGAACGCATTTTGTTCTACGAAAAATTAGATTTTTTAGTAAACTTTTTGACT------AAGGATTTTGGAGTTATCTTAGGTTTTTTCAAAGACCTTTTACCACATTATGTTAGGTATCAAGGAAAATCCCTTTTGGCCTCAAAAGGCACATCC---CTTTTGATGTATAAGTGGAAATTATACCTTATCCATTTCTGGCAATGCCATTTTTCTGTGTGGTCTCACCCAAGAAGAATCTATATCAATCGATTATCAACCGAGTCTTTTGACTTTATGGGTTTTCTTTCAAGTGTACAACTCCATTCTTCAGTAGTACGGAGTCAAATGTTAGACAATTTTTTTCTAATAGATAATA---CTATTAAGAAGTTCGATTCTATAATTCCAATGAGTCCGCTGATTGGATCGTTGGTTAAAGCGCAATTTTGTAACGGATTAGGACATCCTATTAGTAAGTCGGTTTGGACTGATTTCTCGGATTCTGATATTATTGATCGATTTGGACGTATATGCAGAAATCTTTCTCATTATTATAGTGGCTCTTCAAGAAAAAAGAGTTTGTATCAAATAAAGTATATACTTCGAACTTCTTGCGCTAGAACGTTGGCCCGTAAACACAAAAGTACTGTACGTGCTTTTTTGAAAAGATTAGGTTCAGAATTTTTGGAAGAATTCTTT---ACTGAGGAAGAAAAAGTTCTTTCTTTGATTTTACCAAGAAAT---------TTAGGTGGATTATATAGAGGATGTATTTGGTATTTAGATATTAGTTGTATTCATAATTTGTTCAATGATGAATAA-----TTGGTTATGAAACGATCTAA-----------------ATGAAATGTAAATTAGACCGAAA-TGAATGGAGAAATAAAATAACA---AAAAAAGCATT--CATTTCTATACTGAAA------TGTTTATGCTTG-TGCAATTT-CAATA-AAGG-TTGAATTAACT-GCGTAGTCAACT------------TTTTTAGAGTTCCTTTAATAT-------------------AAAGGAGCTGAGTTTTAG------ATGTATACATAGGGAAAGCCGTGTGCAATGAAAACTGCAAGCACGGTTTGGGGAGGG------------------------------------------------------------------------------
Scleranthus_perennis_AY514847  -------------------------------------------------TCTTTTACATATTTGGATGAAGCAAGGGATTCGTCTACACCATCGGTAGAGTTTATAAGGCCGCGACTGATCCTGAAAGGAAATGAATGGAAAAAAGAGCATGTCGTATCAATAGAGAATTCATAGAATATTTCATTCTTATCAA-----ATCGGTTCAAAACTTTAT-----TTGAATGCTTGGAAGAAAATTCAATGAATTCA-----AAATTGGGTCGATTGAATAAATGGATCGAACCCTATCTTTATGGGTTCCAATTTTGTGG----AAAGAAATGAGCAACGAGCTTATCTTCATAATTTGAATGATTACCCGATCTAATTAGACGTTAAAAAAAC-TTAGTGCCTGATGCGGGAAAGGACTCTCCTACGCGGGGATTTT-TTTTTT-----AGTGAATCCTAAGTATTAGACGCTCCATTCTCCAT--------ATGGAGATGGACATGAATGTGTAGAAGAAACAGTATATTGATAAAGA----TACT----------TTTTCCAAAATCAAAAGAGCGATTGGGTTGAAAAAATAAAGGATTTCTAACCATTGTCTTTATTTTG-----TTAAGAAATAACAA----------------AAAACGGA-----ATTAAATGGAAAAAAAC---AAGATA-GTCCGCAGATGAATTTACC--------GAGG--------TATCTA-GACAAAA----------AATACCTTGTTTTGACTGTATCGCACTATGTATTATTTGATAACCCAAGAAACCTCCTA--------------------------TTTTTACTTTAAGTTTTAGGTC-------TAATTTAAA-----------ATGGAAGAATTCCAAGGATATATAGAACTAGAGGGTTCTTGGAAACACAACTTTTTATTTCCACTTTTCTTTCAAGAATATATTTTTTCATTTGCATATGGTCATGTTTTAAATAAATCTATTTTGTTGGAAATTTTAGGC---GATAGGAAATATAGTTTATTACTTGTGAAACGTTTAATTACTCGAATGTATCAACAGAAAAATTGGATTCGTTCGGTTAATGATTCTAATCAAAAT------------GATTTTTTGGGGCACAAACAC------AATTTGTACTCGCAAATGATATCAGAAGGATTTGCAATCATTGTGGAAATTGAATTTTATCTACTATTACGAGTTTCTCGAAAGAGAAAAAAA---------ATAGTAAAATCTTCCAATTTGGGATCAATTCATTCAATATTTCCTTTTTTAGAGGACAAATTCTTACATTTAAATTATGTATTAGATATATTAATACCTTACCCCGCTCATCTAGAAATCTTGGTTCAAACACTTCGGTACTGGGTGAAAGATGCCTCTTCTTTACATTTATTACGATTCTTTCTTTATGAGTATCATAAT------TGGAATAGTCTTATTTTAAAAAAAAAACACATTTCTAGTTTTCGAAAAAGGAATCAAAGATTCTTCTTGTTCTTATATAATTTCCATGTATATGAATATGAAGCTATTTTCGTTTTTCTTTGCAACCAATCCTCTCATTTACGCTCAACAGCTTATAGAGCCCTTCTTGAACGCATTTATTTCTATGGAAAATTAGATTATTTAGTCAAACTTTTTACG------ACGCATTTTGGTCTTATCTTGNGGCTTTTCAAAGCCCCTTCTTCGAATTCTGTTAGGTATAAAGGAAAATCCTTTCTGGCTTCAAAAGGGCCATCC---CTTTTGATGCATAAATGGAAATTTTACCTTATCCATTTCTGGCAATGTCATTTTTCTGTATGGTCTCAACCAAGAAGAATCTATATTAATCGATTAGCAACTCATTTTCTTGACTTTATGGGTTTTCTTTCAAGTGTCCAACTCACTACTTCAGTAGTACGAAGTAAAATGTTAGAAAATGCATTTATAATAGATAATA---CGATTAAGAAGTTCGATTCTCAAATTCCACTTAGTCTTCTGATTGGATCATTGGCTAAAGCGCAATTTTGTAATGGATTAGGGCATCCTATTAGTAAGTCAACTTGGATCGATTTATCAGATTCTGATATTATGGATCGATTTGGGAGTATATGGAGAAATCTTTCGCATTATTATAGTGGCTCGGCAAGAAAAAAGAGTTTGTATCGAATAAAGTATATACTTCAAATTTCCTGTGCTAGAACTTTGGCTCGTAAACACAAAAGTGCTGTACGTGTTTTTTTGAAAAGATTAGGTTCGGAATTTTTGGAAGAATTTTTG---ACTGCGGAAGAAAAAGGTCTTTCTTTGATCTTACAAAAAAATCCCTCGAACTCTTGGGGATTCGGTCGAGGATGTATTTGGTATTTAGATATTATTTGTATTCAAAAAATTTTAAATGGTAAATGA-----GTCGGTATGCAACTATCTAAG------------CTAAACAAATGTTTAATTATGCCGAAA-TGGGTGGCGAAA-------------AAAAATCTATT--CATATCTATACTGAAA------TGTTTATTCTTAATGCAATTTGCAATTTAAGGATTGAATTACCT-GAGTATTCAACT----------CTTTTTAAGAGCCCCTTTCCTAATAAGCCTATTAGCCTATTAAAGGGAGCTTAGTTTGAG------ATATATACATAGGGAAAGCCGTGTGCAAGGAAAAATGCAAGCACGGTTTGGG-----------------------------------------------------------------------------------
Sacaulis762                    ------------------------------------------GCTAAGATCTTTTACATATTTGGATGAAGTAAGGAATTCGTCTACACCATCGGTAGATTTTATACGACCACGACTGATCCGGAAAGGAAATTTATGGAAAAAAGAGCATGTCGTATCAATAGAGAATTTGGAACCTATTTCATTCTTATCAA-----AGCAGTACAAACCTTTCT-----TTTATTTCTTGGAAGGAAATGCAATGAATTCA-----CTGTTGGGTCGATTGAATAAATGGATCGAACCCTATCCTTATGGGTTCTAATTTTTTGG----AAATAA-TAAGCAACGAGCTTATCTTCGTAATTTGAATGATTACCCGATCTAATTAGACGTTAAAAAAAC-TTAGTGCCTGATGCGGGAAAGGATTCTCCCACGTGTGGATTTTCTTTTTT-----AGTGAATCCTAACTATTAAACTCCCCATTCTCCAT--------ATGAAGATGGACATGAGTGTGTAGAAGAAACAGTATATTGATAAAGA------------------TTTTCCAAAATCAAAAGAGCGATTGGGTTGAAAAAATAAAGGATTTCTAACCAACGTTTTATGTTAT-----TTCTTAATAACAA-----------------AAAAACAA-----ATTGGACGGAAAAAA-----TAGAGA-GTCCGCTGATGAATTTACC--------GAGG--------TATCTA-TTAAAAAAAAA------TATACCTTGTTTTGACTGTATCGCACTATGTATCATTTGATAACTTAAGAACCCCCCATTTTTTTTT------------------TTTTTTATTTGAGTTTTAGGTC-------TGGTTTTAA-----------ATGGAAGAATTCCAAGGATATATAGAACTAGAGGGTTCTTGGCAACACAACTTTTTATATCCACTTATCTTTCAGGAATATATTTTTTCGTTTGCATATGGTCATGATTTAAATAAATCTATTTTGTTGGAAACTTCAGGT---AATAGGAAATATAGTTTACTAATTGTGAAACGTTTAATTACTCGAATGTATCAACAGAATCATTTGATTCTTTCGTCTAACGATTCTAATAACGATTCTAACAAAAATGACTTTTGGGGGCACAAACAC------AATTTTTATTCGCAAATGATATCAGAAGGATTTTCAGTTATTGTGGAAATTCCATTTTATCTTCTATTAATAGCTTCTCTAGAGAAACAAAAA---------AAAGTCAAATCTCATAATTTTCGATCAATTCATTCAATATTTCCTTTTTTAGAGGACAAATTTTTACATTGTAATTCTGTGTTAGATATATTACTACCTTACCCCGCCCATCTAGAAATCTTGGTTCAAATCCTTCGGTACTGGGTAAGAGATGCCTCGTCTTTGCATTTATTACGATTCTTTCTTTATGAGTATCATAATAATAATTGGAATAGTTTTTTTATTCCAAAAAACTCTATTTCTTTTTTTTTTTTTAGAAATCAAAGATTATTCGTGTTCTTATATAATTTTCATGTATGTGAATACGAATCTATTTTCTTTTTTCTTTGCAACCAATCCTCTCATTTACGATCAACATCTTATAGAGCCCTTCTTGAACGCACTTTTTTCTACGGAAAATTAGAATATTTAGTAAAACTTTTTACT------AAGGATTTTGCCGTTATCTTATGGCTTTTCAAGGATCCTTCCCCGCATTCTGTTAGGTATAAGGGAAAATTTATTCTGGCCTCAAAAGGGACATTC---TTTTTGATGCATAAATGGAAATTTTACCTTATTCATTTCTGGCAATGTCATTTTTCTGTGTGGTCTCACCCAAGAAGAATCTATATTAATCGATTATCAACCCATTGTCTTGACTTTATTGGTTTTCTTTCAAGTGTACAACTCACTTCTTCAGTGGTACGGAGTCAAATGTTAGAAAATGCATTTCTAATAGATAATA---CGATTAAGAGGTTCGATCCGAAAATCCCAATTAGTACTCTGATTGGATCGTTAGCTAAAGCGCAATTTTGTAACCGATTAGGACATCCTATTAGTAAGTCGGTCTGGATCGATTTATCGGATTCGGATATTATTGATCGATTTGGGCGTATATGCAGAAATCTTTCTCATTATTATAGCGGCTCTTCAAGAAAAAAGAGTTTGTATCGATTAAAGTATATACTTCAAATTTCTTGCGCTAGAACTTTGGCTCGTAAACACAAAAGTGCTGCGCGTGCTTTTTTGAAAAGATTAGGTTCAGAATTTTTGGAAGAATTCTTT---ACGGAGCAAGAAAAAGTTCTTTCCTTGATCTTACCAAAAAACGGCTCTAACTCGCGGGGATTCTATAGAGGGTCTATTTGGTATTTGGATATTATTTGTATTCATAATTTGGCTAATGATGAATGA-----TTGGTTATTAAACTATCTAAT------------ATAAATGAAATTAAAATTATACCGAAA-TGGGTGGAGAAATAACAA-------AAAAATGCATT--CA------TACTGAAA------TGTTTATCCTTATT--------------AAGAATTGAATTAACT-GAGTATTACACT------------TTTTTAGAGTTCCTT-------------------------AAGGGAACTGAGTTTTAG----ATATATATA--------------------------------------------------------------------------------------------------------------------------------
Sconica3245                    ------------------------------------------ACTAAGATCTTTTACATATTTGGATGAAGTAAGGAATTCGTCTACACCATCGGTAGAGTTTATACGACCACGACTGATCCGGAAAGGAAATTTATGGAAAAAAGAGCATGTCGTATCAATAGAGAATTTGGAACCTCTTTCATTCTTATCAA-----AGCAGTACAAAACTTTAT-----TTGATTTATTGGAAAGAAATGCAATGAATTCA-----CTGTTGGGTCGATTGAATAAATGGATCGAGCCCTATCCTTATGGGTTCTAATTTTGTGGT---AAAGAA-TAAGCAACGAGCTTATCTTCGTAATTTGAATGATTACCCGATCTAATTAGAAGTTAAAAAAAC-TTAGTGCCTGATGCGGGAAAGGATTATCCCACGTGTGGATTTTCTTTTTT-----AGTGAATCCTAACTATTTAATTCCCCATTCTCCAT--------ACGAAGATGGACATGAATGTGTAGAAGAAACAGTATATTGATAAAAA------------------TTTTCCAAAATCAAAAGAGCGCTTGGGTTTAAAAAATAAAGGATTTCTAACCAACGTTTTATGTTATGTTATTTCCTAATAACAA-----------------AAAAACAA-----ATTAGATGGAAAAAA-----TGGAGA-GTCCGCTGATTATTTTACC--------GAGG--------TATCTA-TTAAAAAA---------AATACCTTGTTTTGACTGTATCGCACTATGTATCATTTAAGAACTTAAGAACCCCCCCACT------------------------TTTTGACTCTGAGTTTTAGGTC-------TGGTTTTAA-----------ATGGACGAATTCCAAGGATATATAGAACTAGAGGGTTCTTGGCAACACAACTTTTTCTATCCACTTATCTTTCAGGAATATATTTTTTCGTTTGCATATGGTCATGATTTAAATAAATCTATTTTGTTGGAAACTTCAGGT---AATAGGAAATATAGTTTACTAATTGTGAAACGTTTAATTACTCGAATGTATCAACATAATCATTTGATTCTTTCGTCTAACGATTCTAACCAAAAT------------GACTTTTGGGGGCACAAACGC------AATTTTTATTCGCAAATGATATCAGAAGTATTTTCAGTCATTGTGGAAATTCCATTTTATCTTCGATTAATAGCTTCTCCAGAGAAACAAAAA---------ATAGTCAAATCTTATAATTTGCGATCAATTCATTCAATATTTCCTTTTTTAGAGGACAAATGTTTACATTTAAATTCTGTGTTAGATATATTACTACCTTACCCTGCCCATCTAGAAATCTTGGTTCAAACACTTCGGTACTGGATAAGAGATGCCTCGTCTTTGCATTTATTACGATTATTTCTTTATGAGTATCATAAT------TGGAATAGTCTTTTTATTCCAAAAAAATCTATTT----TTTTTTTAAAAGGAATCAAAGATTATTCTTATTCTTATATAATTTCCATGTATGTGAATACGAATCTATTTTATTTTTTATTTACAACCAATCCTCTCATTTACGAGCAACATCTTATGGAGCCCTTCTTGAACGCACTTTTTTCTACGGAAAATTAGAATACTTAGTAAAACTTTTTACT------AAGGATTTTGCCGGGATCCTCTCGCTTTTCAAGGATCCTTCCCCACATTCTGTTAGGTATAAAGGAAAATCCCTTCTGGCATCAAAAGGGACATTC---TTTTTGATGCATAAATGGAAATTTTACCTTATTCATTTCTGGCAATGTAATTTTTCTGTGTGGTCTCACCCCAGAAGAATCTATATTAATCGATTATCAACGCATTGTCTTGACTTTATTGGTTTTCTTTCAAATGTACAACTCACTTCTTTAGTGGTACGGAGTCAAATATTAGAAAATGCATTTCTAATAGATAATA---CGATTAAGAAGTTCGATCCGAAAATCCCAATTAGTACTCTGATTGGATCATTAGCTAAAGCGCAATTTTGTAACCGATTAGGGCATCCTATTAGTAAGTCGGTCTGGATCGATTTATCGGATTCGGATATTATTGATCGATTTGGGCGTATATGCAGAAATCTTTCTCATTATTATAGTGGCTCTTCAAGAAAAAAGAGTTTGTATCAATTAAAGTATATACTTCAAATTTCTTGTGCTAGAACTTTGGCTCGTAAACACAAAAGTGCTGTGCGTGCTTTTTTGAAAAGATTAGGTTCAGAATTTGTAGAAGAATTCTTT---ACGGAGCAAGAAAAAGTGCTTTCCTTGATCTTACCAAAAAACGGATTTAACTCGCCAGGATTCTATGGAGGGTCCATTTGGTATTTGGATATTATTTGTATTCAAAATTTGGTTAATGATGAATGA-----TTGTTTATTAAACTATCTAAT------------AGAAATGAAATT------ATACCGAAA-TGGGTGGAGAAATAAA---------AAAAATACATT--CATTTCTATACTGAAC------TGTTTATCCTTATA--------CAGTTTAAGGATTGAATTAATT-GAGTATTCTACT------------CCTTTAGAGTTCTTT-------------------------AAGGGAACTGAGTTTTAG------ATATATA--------------------------------------------------------------------------------------------------------------------------------
Sdiclinis1                     ------------------------------------------ACTAAGATCTTTTACATATTTGGATGAAGTAAGGAATTCGTCTACACCATCGGTAGAGTTTATACGACCACGACTGATCCGGAAAGGAAATTTATGGAAAAAAGAGCATGTCGTATCAATAGAGAATTTAGAACCTATTTCATTCTTATCAA-----AGCAGTACAAAACTTTAT-----TTGATTTCTTGGAAGGAAATGCAATGAATTCG-----CTGTTGGGTCGATTGAATAAATGGATCGAACCCTATCCTTATGGGTTCTAATTTTGTGG----AAAGAA-TAAGCAACGAGCTTATCTTCGTAATTTGAATTATTACCCGATCTAATTAGACGTTAAAAAAAC-TTAGTGCCTGATGCGGGAAAGGATTATCCCATGTGTGGATTTTCTTTTTT-----AGTGAATCCTAACTATTAAACTCCCCATTCTCCAT--------ATGAAGATGGACATGAATGTGTAGAAGAAACAGTATATTGATAAAGA------------------TTTTCCAAAATCAAAAGAGCGGTTGGGTTGAAAAAATAAAGGATTTCTAACCAACGTTTTATGTTAT-----TTCCTGATAACAA-----------------AAAAACAA-----ATTAGATGGAAAAAA-----TAGAGA-GTCCGCTGATGAATTTACC--------GAGG--------TATCTA-AAAAAAAAA--------AATACCTTGTTTTGACTGTATCGCACTATGTATCATTTGATAACTTAAGAACCCCCCATTT------------------------TTTTTACTTTGAGTTTTAGGTC-------TGGTTTTAA-----------ATGGAAGAATTCCAAGGATATATAGAACTAGAGGGTTCTTGGCAACACAACTTTTTCTATCCACTTATCTTTCAGGAATATATTTTTTCGTTTGCATATGGTCATGATTTAAATAAATCTATTTTGTTGGAAACTTCGGGT---AATAGGAAATATAGTTTACTAATTGTGAAACGTTTAATTACTCGAATGTATCAACATAATCATTTGATTCTTTCGTCTAACGATTCTAACCAAAAT------------GACTTTTGGGGGCACAAACGC------AATTTTTATTCGCAAATGATATCAGAAGGATTTTCACTCATTGTGGAAATTCCATTTTATCTTCTATTAATAGCTTCTCCAGAGAAAAAAAAA---------ATAGTCAAATCTCATAATTTGCGATCAATTCATTCAATATTTCCTTTTTTAGAGGACAAATTTTTACATTTAAATTCTGTGTTAGATATATTACTACCTTACCCCACCCATCTAGAAATCTTGGTTCAAACACTTCGGTACTGGATAAGAGATGCCTCGTCTTTGCATTTATTACGCTTATTTCTTTATGAGTATCATAAT------TGGAATAGTCTTTTTATTCCAAAAAAATCCATTTATTTTTTTTTAAAAAGGAATCAAAGATTATTCTTGTTCTTATATAATTTCCATGTATGTGAATACGAATCAATTTTATTTTTTATTTGCAACCAATCCTCTCATTTACGAGCAACATCTTATGGAGCCCTTCTTGAACGCACCTTTTTCTACGGAAAATTAGAATACTTAGTAAAACTTTTTACT------AAGGATTTTGCCGGTATCCTATGGCTTTTCAAGGATCCTTCCCCGCATTCTGTTAGGTATAAAGGAAAATCCATTCTGGCCTCAAAAGGGACATTC---TTTTTGATGCATAAATGGAAATTTTACCTTATTTATTTCTGGCAATGTAATTTTTCTGTGTGGTCTCACCCAAGAAGAATCTATATTAATCGATTATCAACCCATTGTCTTGACTTTATTGGTTTTTTTTCAAGTGTACAACTCACTTCTTCAGTGGTACGGAGTCAAATATTAGAAAATACATTTCTAATAGATAATA---CGATTAAGAGGTTCGATCCGAAAATCCCAATTAGTACTCTGATTGGATCGTTAGCTAAAGCGCAATTTTGTAACCGATTAGGACATCCTATTAGTAAGTCGGTCTGGATCGATTTATCGGATTCGGACATTATTGATCGATTTGGGCGCATATGCAGAAATCTTTCTCATTATTATAGTGGCTCTTCAAGAAAAAAGAGTTTGTATCGATTAAAGTATATACTTAAAATTTCTTGTGCTAGAACTTTGGCTCGTAAACACAAAAGTGCTGTGCGTGCTTTTTTGAAAAGATTAGGTTCAGAATTTTTAGAAGAATTCTTT---ACGGAGCAAGAAAAAGTGCTTTCCTTGATCTTACCAAAAAACGGCTCTAACTCGTGGGGATTCTATGGAGGGTCTATTTGGTATTTGGATATTATTTGTATTCATAATTTGGCTAATGATGAATGA-----TTCTTTATTAAACTATCTAAT------------AGAAATGAAATTGAAATTATACCGAAA-TGGGTGGAGAAATAACAA-------AAAAATGCATT--CATTTCTATACTGAAA------TGTTTATCCTTATA--------CAGTTTAAGGATTGAATTAATT-GAGTATTCTATT------------CCTTTAGAGTTCCTT-------------------------AAGGGAACTTAGTTTTAG------ATATATA--------------------------------------------------------------------------------------------------------------------------------
Sdioica186                     ------------------------------------------ACTAAGATCTTTTACATATTTGGATGAAGTAAGGAATTCGTCTACACCATCGGTAGAGTTTATACGACCACGACTGATCCGGAAAGGAAATTTATGGAAAAAAGAGCATGTCGTATCAATAGAGAATTTAGAACCTATTTCATTCTTATCAA-----AGCAGTACAAAACTTTAT-----TTGATTTCTTGGAAGGAAATGCAATGAATTCG-----CTGTTGGGTCGATTGAATAAATGGATCGAACCCTATCCTTATGGGTTCTAATTTTGTGG----AAAGAA-TAAGCAACGAGCTTATCTTCGTAATTTGAATTATTACCCGATCTAATTAGACGTTAAAAAAAC-TTAGTGCCTGATGCGGGAAAGGATTATCCCATGTGTGGATTTTCTTTTTT-----AGTGAATCCTAACTATTAAACTCCCCATTCTCCAT--------ATGAAGATGGACATGAATGTGTAGAAGAAACAGTATATTGATAAAGA------------------TTTTCCAAAATCAAAAGAGCGGTTGGGTTGAAAAAATAAAGGATTTCTAACCAACGTTTTATGTTAT-----TTCCTGATAACAA-----------------AAAAACAA-----ATTAGATGGAAAAAA-----TAGAGA-GTCCGCTGATGAATTTACC--------GAGG--------TATCTA-AAAAAAAA---------AATACCTTGTTTTGACTGTATCGCACTATGTATCATTTGATAACTTAAGAACCCCCCATTT------------------------TTTTTACTTTGAGTTTTAGGTC-------TGGTTTTAA-----------ATGGAAGAATTCCAAGGATATATAGAACTAGAGGGTTCTTGGCAACACAACTTTTTCTATCCACTTATCTTTCAGGAATATATTTTTTCGTTTGCATATGGTCATGATTTAAATAAATCTATTTTGTTGGAAACTTCGGGT---AATAGGAAATATAGTTTACTAATTGTGAAACGTTTAATTACTCGAATGTATCAACATAATCATTTGATTCTTTCGTCTAACGATTCTAACCAAAAT------------GACTTTTGGGGGCACAAACGC------AATTTTTATTCGCAAATGATATCAGAAGGATTTTCACTCATTGTGGAAATTCCATTTTATCTTCTATTAATAGCTTCTCCAGAGAAAAAAAAA---------ATAGTCAAATCTCATAATTTGCGATCAATTCATTCAATATTTCCTTTTTTAGAGGACAAATTTTTACATTTAAATTCTGTGTTAGATATATTACTACCTTACCCCACCCATCTAGAAATCTTGGTTCAAACACTTCGGTACTGGATAAGAGATGCCTCGTCTTTGCATTTATTACGCTTATTTCTTTATGAGTATCATAAT------TGGAATAGTCTTTTTATTCCAAAAAAATCCATTTATTTTTTTTTTAAAAGGAATCAAAGATTATTCTTGTTCTTATATAATTTCCATGTATGTGAATACGAATCAATTTTATTTTTTATTTGCAACCAATCCTCTCATTTACGAGCAACATCTTATGGAGCCCTTCTTGAACGCACCTTTTTCTACGGAAAATTAGAATACTTAGTAAAACTTTTTACT------AAGGATTTTGCCGGTATCCTATGGCTTTTCAAGGATCCTTCCCCGCATTCTGTTAGGTATAAAGGAAAATCCATTCTGGCCCCAAAAGGGACATTC---TTTTTGATGCATAAATGGAAATTTTACCTTATTTATTTCTGGCAATGTAATTTTTCTGTGTGGTCTCACCCAAGAAGAATCTATATTAATCGATTATCAACCCATTGTCTTGACTTTATTGGTTTTTTTTCAAGTGTACAACTCACTTCTTCAGTGGTACGGAGTCAAATATTAGAAAATACATTTCTAATAGATAATA---CGATTAAGAGGTTCGATCCGAAAATCCCAATTAGTACTCTGATTGGATCGTTAGCTAAAGCGCAATTTTGTAACCGATTAGGACATCCTATTAGTAAGTCGGTCTGGATCGATTTATCGGATTCGGACATTATTGATCGATTTGGGCGCATATGCAGAAATCTTTCTCATTATTATAGTGGCTCTTCAAGAAAAAAGAGTTTGTATCGATTAAAGTATATACTTAAAATTTCTTGTGCTAGAACTTTGGCTCGTAAACACAAAAGTGCTGTGCGTGCTTTTTTGAAAAGATTAGGTTCAGAATTTTTAGAAGAATTCTTT---ACGGAGCAAGAAAAAGTGCTTTCCTTGATCTTACCAAAAAACGGCTCTAATTCGTGGGGATTCTATGGAGGGTCTATTTGGTATTTGGATATTATTTGTATTCATAATTTGGCTAATGATGAATGA-----TTCTTTATTAAACTATCTAAT------------AGAAATGAAATTGAAATTATACCGAAA-TGGGTGGAGAAATAACAA-------AAAAATGCATT--CATTTCTATACTGAAA------TGTTTATCCTTATA--------CAGTTTAAGGATTGAATTAATT-GAGTATTCTACT------------CCTTTAGAGTTCCTT-------------------------AAGGGAACTTAGTTTTAG------ATATATA--------------------------------------------------------------------------------------------------------------------------------
Sdouglasii39                   ------------------------------------------ACTAAGATCTTTTACATATTTGGATGAAGTAAGGAATTCGTCTACACCATCGGTAGAGTTTATACGACCACGACTGATCCGGAAAGGAAATTTATGGAAAAAAGAGCATGTCGTATCAATAGAGAATTTGGAACCTATTTCATTCTTATCAA-----AGCAGTACAAAACTCCAT-----TTGATTTCTTGGAAGGAAATGCAATGAATTCA-----CTGTTGGGTCGATTAAATAAATGGATCGAACCCTATCCTTATGGGTTCTAATTTTGTGG----AAAGAA-TATGCAACGAGCTTATCTTCGTAATTTGAATGATTACCCGATCTAATTAGACGTTAAAAAAAA-TTAGTGCCTGATGCGGGAAAGGATTATCCCACGTGTGGATTTTCTTTTTT-----AGTGAATCCTAACTATTAAACTCCCCATTCTCCAT--------ATGAAGATGGACATGAATGTGTAGAAGAAACAGTATGTTGATAAAGA------------------TTTTCCAAAATCAAAAGAGCGGTTGGGTTGAAAAAATAAAGGATTTCTAACCAACGTTTTATGTTAT-----TTCCTAATAACAA-----------------AAAAACAA-----ATTAGATGGAAAAAT-----TTGAGA-GTCCGTTGATGAATTTACC--------GAGG--------TATCTA-TTAAAAAAA--------AATACCTTGTTTTGACTGTATCGCACTATGTATCATTTGATAACTTAAGAACCCCCCATT-------------------------TTTTTACTTTGAGTTTTAGGTC-------CGGTTTTAA-----------ATGGAAGAATTCCAAGGGTATATAGAACTAGAGGGTTCTTGGCAACACAACTTTTTCTATCCACTTAGCTTTCAGGAATATATTTTTTCGTTTGCATATGGTCATGATTTAAAAAAATCTATTTTGTTGGAAACTTCAGGT---AATAGGAAATATAGTTTACTAATTGTGAAACGTTTAATTACTCGAATGTATCAACATAATCATTTGATTCTTTCGTCTAACGATTCTAACCAAAAT------------GACTTTTGGGGGCACAAACAC------AATTTTTATTCGCAAATGATATCAGAAGGATTTTCTGTCATTGTGGAAATTCCATTTTATCTTTTATTAATAGCTTCTCCAGAGAAACAAAAA---------ATAGTCAAATCTCATAATTTGCGATCAATTCAGTCAATATTTCCTTTTTTAGAGGACAAATTTTTACATTTAAATTCTGTGTTAGATATATTACTACCTTACCCTGCCCATCTAGAAATCTTGGTTCAAACACTTCGGTACTGGATAAGAGATGTCTCATCTTTGCATTTATTACGATTATTTCTTTATGAGTATCATAAT------TGGAATAGTCTTTTTATTCCAAAAAAATCCATTTCTTTTTTTTTTAAACGGAATCAAAGATTATTCTTGTTCTTATATAATTTCCATGTATGTGAATACGAATCGATTTTATTTTTTATTTGCAACCAAGCCTCTCATTTACTAGCCACATCTTATGGAGTCCTTCTTGAACGCACTTTTTTCTACGGAAAATTAGAATACTTAGTAAAAATTTTTACT------AAGGATTTTGCCGGTATCCTATGGCTTTTCAAGGATCCTTCCCCGCATTCTGTTAGGTATAAAGGAAAATCCATTCTGGCCTCAAAAGGGACATTC---TTTTTGATGCATAAATGGAAATTTTACCTTATTCATTTCTGGCAATGTAATTTTTCTGTGTGGTCTCACCCAAGAAGAATCTATATTAATCGATTATCAACCCATTGTCTTGACTTTATTGGTTTTCTTTCAAGTGTACAACTCACTTCTTCAGTGGTACGGAGTCAAATATTAGAAAATGCATTTCTAATAGATAATA---CGATTAAGAGGTTCGATCCGAAAATCCCAATTAGTACTCTGATTGGATCGTTAGCTAAAGCGCAATTTTGTAACCGATTAGGACATCCTATTAGTAAGTCGGTCTGGATCGATTTATCGGATTCGGATATTATTGATCGATTTGGGCGCATATGCAGAAATCTTTCTCATTATTATAGTGGCTCTTCAAGAAAAAAGAGTTTGTATCGATTAAAGTATATACTTAAAATTTCTTGTGCTAGAACTTTGGCTCGTAAACACAAAAGTGCTGTGCGTGCTTTTTTGAAAAGATTAGGTTCAGCATTTTTAGAAGAATTCTTT---ACGGAGCAAGAAAAAGTGCTTTCCTTGATCTTACCAAAAAACGGCTCTAACTTGCGGGGATTCTATGGAGGGTCTATTTGGTATTTGGATATTATTTGTATTCATAATTTGGCTAATGATGAATGA-----TTGTTTATTAAACTATCTAAT------------ATAAATGAAATTGAAATTATACCGAAA-TGGGTGGAGAAATAAAAA-------AAAAATGCATT--CATTTCGATACTGAAA------TGTTTATCCTTATA--------CAGTTTAAGGATTGAATTAATT-GAGTATTCTACT------------CCCTTAGAGTTCCTT-------------------------AAGGGAACTGAGTTTTAG------ATATATA--------------------------------------------------------------------------------------------------------------------------------
Slatifolia49                   ------------------------------------------ACTAAGATCTTTTACATATTTGGATGAAGTAAGGAATTCGTCTACACCATCGGTAGAGTTTATACGACCACGACTGATCCGGAAAGGAAATTTATGGAAAAAAGAGCATGTCGTATCAATAGAGAATTTAGAACCTATTTCATTCTTATCAA-----AGCAGTACAAAACTTTAT-----TTGATTTCTTGGAAGGAAATGCAATGAATTCG-----CTGTTGGGTCGATTGAATAAATGGATCGAACCCTATCCTTATGGGTTCTAATTTTGTGG----AAAGAA-TAAGCAACGAGCTTATCTTCGTAATTTGAATTATTACCCGATCTAATTAGACGTTAAAAAAAC-TTAGTGCCTGATGCGGGAAAGGATTATCCCATGTGTGGATTTTCTTTTTT-----AGTGAATCCTAACTATTAAACTCCCCATTCTCCAT--------ATGAAGATGGACATGAATGTGTAGAAGAAACAGTATATTGATAAAGA------------------TTTTCCAAAATCAAAAGAGCGGTTGGGTTGAAAAAATAAAGGATTTCTAACCAACGTTTTATGTTAT-----TTCCTGATAACAA-----------------AAAAACAA-----ATTAGATGGAAAAAA-----TAGAGA-GTCCGCTGATGAATTTACC--------GAGG--------TATCTA-AAAAAAAA---------AATACCTTGTTTTGACTGTATCGCACTATGTATCATTTGATAACTTAAGAACCCCCCATTT------------------------TTTTTACTTTGAGTTTTAGGTC-------TGGTTTTAA-----------ATGGAAGAATTCCAAGGATATATAGAACTAGAGGGTTCTTGGCAACACAACTTTTTCTATCCACTTATCTTTCAGGAATATATTTTTTCGTTTGCATATGGTCATGATTTAAATAAATCTATTTTGTTGGAAACTTCGGGT---AATAGGAAATATAGTTTACTAATTGTGAAACGTTTAATTACTCGAATGTATCAACATAATCATTTGATTCTTTCGTCTAACGATTCTAACCAAAAT------------GACTTTTGGGGGCACAAACGC------AATTTTTATTCGCAAATGATATCAGAAGGATTTTCACTCATTGTGGAAATTCCATTTTATCTTCTATTAATAGCTTCTCCAGAGAAAAAAAAA---------ATAGTCAAATCTCATAATTTGCGATCAATTCATTCAATATTTCCTTTTTTAGAGGACAAATTTTTACATTTAAATTCTGTGTTAGATATATTACTACCTTACCCCACCCATCTAGAAATCTTGGTTCAAACACTTCGGTACTGGATAAGAGATGCCTCGTCTTTGCATTTATTACGCTTATTTCTTTATGAGTATCATAAT------TGGAATAGTCTTTTTATTCCAAAAAAATCCATTTATTTTTTTTTTAAAAGGAATCAAAGATTATTCTTGTTCTTATATAATTTCCATGTATGTGAATACGAATCAATTTTATTTTTTATTTGCAACCAATCCTCTCATTTACGAGCAACATCTTATGGAGCCCTTCTTGAACGCACCTTTTTCTACGGAAAATTAGAATACTTAGTAAAACTTTTTACT------AAGGATTTTGCCGGTATCCTATGGCTTTTCAAGGATCCTTCCCCGCATTCTGTTAGGTATAAAGGAAAATCCATTCTGGCCTCAAAAGGGACATTC---TTTTTGATGCATAAATGGAAATTTTACCTTATTTATTTCTGGCAATGTAATTTTTCTGTGTGGTCTCACCCAAGAAGAATCTATATTAATCGATTATCAACCCATTGTCTTGACTTTATTGGTTTTTTTTCAAGTGTACAACTCACTTCTTCAGTGGTACGGAGTCAAATATTAGAAAATACATTTCTAATAGATAATA---CGATTAAGAGGTTCGATCCGAAAATCCCAATTAGTACTCTGATTGGATCGTTAGCTAAAGCGCAATTTTGTAACCGATTAGGACATCCTATTAGTAAGTCGGTCTGGATCGATTTATCGGATTCGGACATTATTGATCGATTTGGGCGCATATGCAGAAATCTTTCTCATTATTATAGTGGCTCTTCAAGAAAAAAGAGTTTGTATCGATTAAAGTATATACTTAAAATTTCTTGTGCTAGAACTTTGGCTCGTAAACACAAAAGTGCTGTGCGTGCTTTTTTGAAAAGATTAGGTTCAGAATTTTTAGAAGAATTCTTT---ACGGAGCAAGAAAAAGTGCTTTCCTTGATCTTACCAAAAAACGGCTCTAACTCGTGGGGATTCTATGGAGGGTCTATTTGGTATTTGGATATTATTTGTATTCATAATTTGGCTAATGATGAATGA-----TTCTTTATTAAACTATCTAAT------------AGAAATGAAATTGAAATTATACCGAAA-TGGGTGGAGAAATAACAA-------AAAAATGCATA--CATTTCTATACTGAAA------TGTTTATCCTTATA--------CAGTTTAAGGATTGAATTAATT-GAGTATTCTACT------------CCTTTAGAGTTCCTT-------------------------AAGGGAACTTAGTTTTAG------ATATATA--------------------------------------------------------------------------------------------------------------------------------
Snoctiflora3                   ------------------------------------------ACTAAGATCTTTTACATATTTGGATGAAGTAAGGAATTCGTCTACACCATCGGTAGAGTTTATACGACCACGACTGATCCGGAAAGGTAATTTATGGAAAAAAGAGCATGTCGTATCAATAGCGAATTTGGAACCTATTTCATTCTTATTAA-----AGCAGTACAAAACTTTAT-----TGGATTT--------GAAATGCAATGAATTCG-----CTGTTGGGTCGATTGAATAAATGGATCGAACCCTATCCTTATGGGTTCTAATTTTGTGG----AAAGAA-TAAGCAACGAGCTTATCTTCGTAATTTGAATGATTACCCGATCTAATTAGACGTTAAAAAAAC-TTAGTGCCTGATGCGGGAAAGGATTATCCCACGTGTGGATTTTCTTTTTT-----AGTGAATCCTAATTATTAAACTCCCCCTTCGCCAT--------ATGAAGCTGGACATGAATGTGTAGAAGAAACAGTATATTGATAAAGA------------------TTTTCCAAAATCAAAAGAGCGGTTGGATTGAAAAAATAAAGGATTTCTAACCAATGTTTTACGTTAT-----TGCCTAATAACAA-----------------AAAAACAA-----ATTAGATGGAAAAAA-----TAGAGA-GTCCGCTGATGAATTTACC--------GAGG--------TATCTA-TTACAAAAAAAAAAAAAAATACCTTGTTTTGACTGTATCGCACTCTGTATCATTTGATAACTTAAGAACCCCCTATTT------------------------TTTTTACTTTGCGTTTTAGGTC-------TGGTTTTAA-----------ATGGAGGAATTCCAAGGATATCTAGAACTAGAGGGTTCTTGGCAACACAACTTTTTCTATCCACTTATCTTTCAGGAATATCTTTTTTCGTTTGCATATGGTCATGATTTAAATAAATCTATTTTGTTGGAAACTTCAGGT---AATAGGAAATATAGTTTACTAATTGTGAAACGTTTAATTACTCGAATGGATCAACATAATCATTTGATTCTTTCGTCTAACGATTCTAACCAAAAT------------GACTTTTGGGGGCACAAACGC------AATTTTTATTCTCAAATGCTATCAGAAGGCTTTTCAGTCATTGTGGAAATTCCATTTTATCTTCTATTAATAGCTTCTCCAGAGAAACAAAAA---------ATAGTCAAATCTCATAATTTGAGATCAATTCATTCAATATTTCCTTTTTTAGAGGACAAATTTTTACATTTAAATTCTGTGTTAGATATATTAATACCTTACCCCGCTCATCTAGAAATCTTGGTTCAAACACTTCGGTACTGGATAAGAGATGCCGCGTCTTTACATTTATTACGATTATTTCTTTATGAGTATCATAAT------TGGAATAGTCTTTTTATTCCAAAAAAATCCATTTCTTTTTTTTTTAAAAGGAATCAAAGATTATTCTTGTTCTTATATAATTTCCATGTATGTGAATACGAATCTATTTTATTTTTTATTTGCAACCAATCCTCTCATTTACGAGCAACATCTTATGGAATCCTTCTTGAACGCACTTTGTTCTACGGAAAATTAGAATACTTAGTCAAACTTTTGACT------AAGGATTTTGCCGGTATCCTATGGCTTTTCAAGGATCCTTCCCCGCACTCTGTTAGGTATAAAGGCAAATCCATTCTGGCCTCAAAAGGGACATTC---TTTTTGATGCATAAATGGAAATTTTACCTTATTAATTTCTGGCAATGTCATTTTTCTGTGTGGTCTCATCCAAGACGAATCTATATTAATCGATTATCAACCCATTGTCTTGACTTTATTGGTTTTCTTTCAAGTGTCCAACTCACTTCTTCAGTGGTACGGAGTCAAATATTCGAAAATGCATTTCTAATAGATAATA---CGATTAAGAGGTTCGATCCGAAAATCCCAATTAGTACTCTGATTGGATCGTTAGCTAAAGCGCAATTTTGTAACCGATTAGGACATCCTATTAGTAAGTCGGTCTGGATCGATTTATCGGATTCGGATATTATTGATCGATTTGGGCGCATATGCCGAAATCTTTCTCATTATTATAGCGGCTCTTCAAAAAAAAAGAGTTTGTATCGATTAAAGTATATACTTAAAATTTCTTGTGCTAGAACTTTGGCTCGTAAACACAAAAGTGCTGTGCGTGCTTTTTTGAAAAGATTAGGTTCAGAATTTTTAGAAGAATTCTTT---ACGGAGCAAGAAAAAGTGCTTTCCTTGATCTTACCAAAAAACGGCTCTAACTCGCGGGGATTCTATGGAGGGTCTATTTGGTATTTGGATATTATTTGTATTCATAATTTGGCTAATGATGAATGA-----TTGTTTATTAAACTCTCTAAT------------ATAAATGAAATTTAAATTA-------------------------------------------------------TACTGAAA------TGTTTATCCTTATA--------CAGTTTAAGGATTCAATTAATT-GAGTATTCTACT------------CCCTTAGAGTTCCTT-------------------------AAGGGAACTGAGTTTTAG------ATATATA--------------------------------------------------------------------------------------------------------------------------------
Snutans168                     ------------------------------------------GCTAAGATCTTTTACATATTTGGATGAAGTAAGGAATTCGTCTACACCATCGGTAGATTTTATACGACCACGACTGATCCGGAAAGGAAATTTATGGAAAAAAGAGCATGTCGTATCAATAGAGAATTTGGAACCTATTTCATTCTTATCAA-----AGCAGTCCAAACCTTTAT-----TTGATTTCTTGGAAGGAAATGCAATGAATTCA-----CTGTTGGGTCGATTGAATAAATGGATCGAACCCTATCCTTATGGGTTCTAATTTTTTGG----AAATAA-TAAGCAACGAGCTTATCTTCGTAATTTGAATGATTACCCGATCTAATTAGACGTTAAAAAAAC-TTAGTGCCTGATGCGGGAAAGGATTCTCCCACGTGTGGATTTTCTTTTTT-----AGTGAATCCTAACTATTAAACTCCCCATTCTTCAT--------ATGAAGATGGACATGAGTGTGTAGAAGAAACAGTATATTGATAAAGA------------------TTTTCCAAAATCAAAAGAGCGATTGGGTTGAAAAAATAAAGGATTTCTAACCAACGTTTTATGTTAT-----TTCTTAATAACAA-----------------AAAAACAA-----ATTGGACGGAAAAAA-----TAGAGA-GTCCGCTGATGAATTTACC--------GAGG--------TATCTA-TTAAAAAAAAA------AATACCTTGTTTTGACTGTATCGCACTATGTATCATTTGATAACTTAAGAACCCCCCATTTTTTCTT------------------TTTTTTATTTGAGTTTTAGGTC-------TGGTTTTAA-----------ATGGAAGAATTCCAAGGATATATAGAACTAGAGGGTTCTTGGCAACACAACTTTTTATATCCACTTATCTTTCAGGAATATATTTTTTCGTTTGCATCTGGTCATGATTTAAATAAATCTATTTTGTTGGAAACTTCAGGT---AATAGAAAATATAGTTTACTAATTGTGAAACGTTTAATTACTCGAATGTATCAACAGAATCATTTGATTCTTTCGTCTAACGATTCTAACAAAAAT------------GACTTTTGGGGGCACAAACAC------AATTTTTATTCGCAAATGATATCAGAAGGATTTTCAGTTATTGTGGAAATTCCATTTTATCTTCTATTAATAGCTTCTCTAGAGAAACAAAAA---------AAAGTCAAATCTCATAATTTTCGATCAATTCATTCAATATTTCCTTTTTTAGAGGACCAATTTTTACATTGTAATTCTGTGTTAGATATATTACTACCTTACCCCGCCCATCTAGAAATCTTGGTTCAAATCCTTCGGTACTGGGTAAGAGATGCCTCGTCTTTGCATTTATTACGATTCTTTCTTTATGAGTATCATAATAATAATTGGAATAGTTTTTTTATTCCAAAAAACTCTCTTTCTTTTTTTTTTTTTAGAAATCAAAGATTATTCGTGTTCTTATATAATTTTCATGTATGTGAATACGAATCGATTTTCTTTTTTCTTTGCAACCAATCCTCTCATTTACGATCAACATCTTATAGAGCCCTTCTTGAACGCACTTTTTTCTACGGAAAATTAGAATATTTAGTAAAACTTTTTACT------AAGGATTTTGCCGTTATCTTATGGCTTTTCAAGGATCCTTCCCCGCATTCTGTTAGGTATAAGGGAAAATTCATTCTGGCCTCAAAAGGGACATTC---TTTTTGATGCATAAATGGAAATTTTACCTTATTCATTTCTGGCAATGTCATTTTTCTGTGTGGTCTCACCCAAGAAGAATCTATATTAATCGATTATCAACCCATTGTCTTGACTTTATTGGGTTTCTTTCAAGTGTACAACTCACTTCTTCAGTGGTACGGAGTCAAATGTTAGAAAATGCATTTCTAATAGATAATA---CGATTAAGAGGTTCGATCCGAAAATCCCAATTAGTACTCTGATTGGATCATTAGCTAAAGCGCAATTTTGTAACCAATTAGGACATCCTATTAGTAAGTCGGTCTGGATCGATTTATCGGATTCGGATATTATTGATCGATTTGGGCGTATATGCAGAAATCTTTCTCATTATTATAGCGGCTCTTCAAGAAAAAAGAGTTTGTATCGATTAAAGTATATACTTCAAATTTCTTGCGCTAGAACTTTGGCTCGTAAACACAAAAGTGCTGCGCGTGCTTTTTTGAAAAGATTAGGTTCAGAATTTTTGGAAGAATTCTTT---ACGGAGCAAGAAAAAGTTCTTTCCTTGATCTTACCAAAAAACGGCTCTAACTCGCGGGGATTCTATAGAGGGTCTATTTGGTATTTGGATATTATTTGTATTCATAATTTGGCTAATGATGAATGA-----TTGGTTATTAAACTATCTAAT------------ATAAATGAAATTAAAATTATACCGAAA-TGGGTGGAGAAATAACAA-------AAAAATGCATT--CATTTTTAGACTGAAA------TGTTTATCCTTATT--------------AAGAATTGAATTAACT-GAGTATTACACT------------TTTTTAGAGTTCCTT-------------------------AAGGGAACTGAGTTTTAG------ATATATA--------------------------------------------------------------------------------------------------------------------------------
Srupestris191                  ------------------------------------------GCTAAGATCTTTTACATATTTGGATGAAGTAAGGAATTCGTCTACACCATCGGTAGATTTTATACGACCACGACTGATCCGGAAAGGAAATTTATGGAAAAAAGAGCATGTCGTATCAATAGAGAATTTGGAACCTATTTCATTCTTATCAA-----AGCAGTACAAACCTTTAT-----TTGATTTCTTGGAAGGAAATGCAATGAATTCA-----CTGTTGGGTCGATTGAATAAATGGATCGAACCCTATCCTTATGGGTTCTAATTTTTTGG----AAATAA-TAAGCAACGAGCTTATCTTCGTAATTTGAATGATTACCCGATCTAATTAGACGTTAAAAAAAC-TTAGTGCCTGATGCGGGAAAGGATTCTCCCACGTGTGGATTTTCTTTTTT-----AGTGAATCCTAACTATTAAACTCCCCATTCTCCAT--------ATGAAGATGGACATGAGTGTGTAGAAGAAACAGTATATTGATAAAGA------------------TTTTCCAAAATCAAAAGAGCGATTGGGTTGAAAAAATAAAGGATTTCTAACCAACGTTTTATGTTAT-----TTCTTAATAACAA-----------------AAAAACAA-----ATTGGACGGAAAAAA-----TAGAGA-GTCCGCTGATGAATTTACC--------GAGG--------TATCTA-TAAAAAAAAA-------AATACCTTGTTTTGACTGTATCGCACTATGTATCATTTGATAACTTAAGAACCCCCCATT-------------------------TTTTTTTTTTGAGTTTTAGGTC-------TGGTTTTAA-----------ATGGAAGAATTCCAAGGATATATGGAACTAGAGGGTTCTTGGCAACATAACTTTTTATATCCACTTATCTTTCAGGAATATATTTTTTCGTTTGCATATGGTCATGATTTAAATAAATCTATTTTGTTGGAAACTTCAGGT---AATAGGAAATATAGTTTACTAATTGTGAAACGTTTAATTACTCGAATGTATCAACAGAATCATTTGATTCTTTCGTCTAACGATTCTAACAAAAAT------------GACTTTTGGGGGCACAAACAC------AATTTTTATTCGCAAATGATATCAGAAGGATTTTCAGTTATTGTGGAAATTCCATTTTATCTTCTATTAATAGCTTCTCTAGAGAAACAAAAA---------AAAGTCAAATCTCATAATTTTCGATCAATTCATTCAATATTTCCTTTTTTAGAGGACCAATTTTTACATTGTAATTCTGTGTTAGATATATTACTACCTTACCCCGCCCATCTAGAAATCTTGGTTCAAATCCTTCGGTACTGGGTAAGAGATGCCTCGTCTTTGCATTTATTACGATTCTTTCTTTATGAGTATCATAATAATAATTGGAATAGTTTTTTTATTCCAAAAAACTCTATTTCTTTTTTTTTTTTTAGAAATCAAAGATTATTCGTGTTCTTATATAATTTTCATGTATGTGAATACGAATCGATTTTCTTTTTTCTTTGCAACCAATCCTCTCATTTACGATCAACATCTTATAGAGCCCTTCTTGAACGCACTTTTTTCTACGGAAAATTAGAATATTTAGTAAAACTTTTTACT------AAGGATTTTGCCGTTATCTTATGGCTTTTCAAGGATCCTTCCCCGCATTCTGTTAGGTATAAGGGAAAATTCATTCTGGCCTCAAAAGGGACATTC---TTTTTGATGCATAAATGGAAATTTTACCTTATTCATTTCTGGCAATGTCATTTTTCTGTGTGGTCTCACCCAAGAAGAATCTATATTAATCGATTATCAACCCATTGTCTTGACTTTATTGGTTTTCTTTCAAGTGTACAACTCACTTCTTCAGTGGTACGGAGTCAAATGTTAGAAAATGCATTTCTAATAGATAATA---CGATTAAGAGGTTCGATCCGAAAATCCCAATTAGTACTCTGATTGGATCGTTAGCTAAAGCGCAATTTTGTAACCGATTAGGACATCCTATTAGTAAGTCGGTCTGGATCGATTTATCGGATTCGGATATTATTGATCGATTTGGGCGTATATGCAGAAATCTTTCTCATTATTATAGCGGCTCTTCAAGAAAAAAGAGTTTGTATCGATTAAAGTATATACTTCAAATTTCTTGCGCTAGAACTTTGGCTCGTAAACACAAAAGTGCTGCGCGTGCTTTTTTGAAAAGATTAGGTTCAGAATTTTTGGAAGAATTCTTT---ATGGAGCAAGAAAAAGTTCTTTCCTTGATCTTACCAAAAAACGGCTCTAACTCGCGGGGATTCTATAGAGGGTCTATTTGGTATTTGGATATTATTTGTATTCATAATTTGGCTAATGATGAATGA-----TTGGTTATTAAACTATCTAAT------------ATAAATGAAATTAAAATTATACCGAAA-TGGGTGGAGAAATAACAA-------AAAAATGCATT--CATTTTTATACTGAAA------TGTTTATCCTTATT--------------AAGAATGGAATTAACT-GAGTATTACACT------------TTTTTAGAGTTCCTT-------------------------AAGGGAACTGAGTTTTAG------ATATATA--------------------------------------------------------------------------------------------------------------------------------
Sscouleri5                     ------------------------------------------ACTAAGATCTTTTACATATTTGGATGAAGTAAGGAATTCGTCTACACCATCGGTAGAGTTTATACGACCACGACTGATCCGGAAAGGAAATTTATGGAAAAAAGAGCATGTCGTATCAATAGAGAATTTGGAATCTATTTCATTCTTATCAA-----AGCAGTACAAAACTCCAT-----TTGATTTCTTGGAAGGAAATGCAATGAATTCA-----CTGTTGGGTCGATTAAATAAATGGATCGAACCCTATCCTTGTGGGTTCTAATTTTGTGG----AAAGAA-TAAGCAACGAGCTTCTCTTCGTAATTTGAATGATTACCCGATCTAATTAGACGTTAAAAAAAC-TTAGTGCCTGATGCGGGAAAGGATTATCCCACGTGTGGATTTTCTTTTTT-----AGTGAATCCTAACTATTTAATTCCCCATTCTCCAT--------ATGAAGATGGACATGAATGTGTAGAAGAAACAGTATGTTGATAAAGA------------------TTTTCCAAAATCAAAAGAGCGGTTGGGTTGAAAAAATAAAGGATTTCTAACCAACGTTTTATGTTAT-----TTCCTAATAACAA-----------------AAAAACAA-----ATTAGATGGAAAAAA-----TTGAGA-GTCCGTTGATGAATTTACC--------GAGG--------TATCTA-TAAAAAA----------AAAACCTTGTTTTGACTGTATCGCACTATGTATCATTTGATAACTTAAGAACCCCCCATT-------------------------TTTTTACTTTGAGTTTTAGGTC-------CGGTTTTAA-----------ATGGAAGAATTCCAAGGGTATATAGAACTAGAGGGTTCTTGGCAACACAACTTTTTCTATCCACTTAGCTTTCAGGAATATATTTTTTCGTTTGCATATGGTCATGATTTAAATAAATCTATTTTGTTGGAAACTTCAGGT---AATAGGAAATATAGTTTACTAATTGTGAAACGTTTAATTACGCGAATGTATCAACAGAATCATTTGATTCTTTCGTCTAATGATTCTAACCAAAAT------------GACTTTTGGGGGCACAAACGC------AAATTTTATTCGCAAATGATATCAGAAGGATTTTCAGTCATTGTGGAAATTCCATTTTATCTTTTATTAATAGCTTCTCCAGAGAAACAAAAA---------ATAGTCAAATCTCATAATTTGCGATCAATTCATTCAATATTTCCTTTTTTAGAGGACAAATTTTTACATTTAAATTCTGTGTTAGATATATTACTACCTTACCCTGCCCATCTAGAAATCTTGGTTCAAACACTTCGGTACTGGATAAGAGATGTCTCGTCTTTGCATTTATTACGATTATTTCTTTATGAGTATCATAAT------TGGAATAGTCTTTTTATTCCAAAAAAATCCATTTCTTTTTTTTTAAAACGGAATCAAAGATTATTCTTGTTCTTATATAATTTCCATGTATGTGAATACGAATCGATTTTATTTTTTATTTGCAACCAAGCCTCTCATTTACTAGCAACATCTTATGGAGCCCTTCTTGAACGCACTTTTTTCTACGGAAAATTAGAATACTTAGTAAAACTTTTTACT------AAGGATTTTGCCGGTATCCTATGGCTTTTCAAGGATCCTTCCCCGCATTCTGTTAGGTATAAAGGAAAATCCATTCTGGCCTCAAAAGGGACATTC---TTTTTGATGCATAAATGGAAATTTTACCTTATTCATTTCTGGCAATGTCATTTTTCTGTGTGGTCTCACCCAAGAAGAATCTATATTAATCGATTATCAACCCATTGTCTTGACTTTATTGGTTTTCTTTCAAGTGTACAACTCACTTCTTCAGTGGTACGGAGTCAAATATTAGAAAATGCATTTCTAATAGATAATA---CGATTAAGAGGTTCGATCCGAAAATCCCAATTAGTACTCTGATTGGATCGTTAGCTAAAGCGCAATTTTGTAACCGATTAGGACATCCTATTAGTAAGTCGGTCTGGATCGATTTATCGGATTCGGATATTATTGATCGATTTGGGCGCATATGCAGAAATCTTTCTCATTATTATAGTGGCTCTTCAAGAAAAAAGAGTTTGTATCGATTAAAGTATATACTTAAAATTTCTTGTGCTAGAACTTTGGCTCGTAAACACAAAAGTGCTATGCGTGCTTTTTTGAAAAGATTAGGTTCAGAATTTTTAGAAGAATTCTTT---ACGGAGCAAGAAAAAGTGCTTTCCTTGATCTTACCAAAAAACGGCTCTAACTTGCGGGGATTCTATGGAGGGTCTATTTGGTATTTGGATATTATTTGTATTCATAATTTGGCTAATGATGAATGA-----TTGTTTATTAAACTATCTAATATAAATGCTAATATAAATGAAATTTAAATTATACCGAAA-TGGGTGTAGAAATAAA---------AAAAATGCATT--CATTTCTATACTGAAA------TGTTTATCCTTATA--------CAGTTTAAGGATTGAATTAATT-GAGTAGTCTACT------------CCCTTAGAGTTCCTT-------------------------AAGGGAACTTAGTTTTAGTTTTAGATATATA--------------------------------------------------------------------------------------------------------------------------------
Svirginica199                  ------------------------------------------ACTAAGATCTTTTACATATTTGGATGAAGTAAGGAATTCGTCTACACCATCGGTAGAGTTTATACGACCACGACTGATCCGGAAAGGAAATTTATGGAAAAAAGAGCATGTCGTATCAATAGAGAATTTGGAACCTATTTCATTCTTATCAA-----AGCAGTACAAAACTCCAT-----TTGATTTCTTGGAAGGAAATGCAATGAATTCA-----CTGTTGGGTCGATTAAATAAATGGATCGAACCCTATCCTTATGGGTTTTAATTTTGTGG----AAAGAA-TAAGCAACGAGCTTATCTTCGTAATTTGAATGATTACCCGATCTAATTAGACGTTAAAAAAAC-TTAGTGCCTGATGCGGGAAAGGACTATCCCACGTGTGGATTTTCTTTTTT-----AGTGAATCCTAACTATTTAACTCCCCACTCTCCAT--------ATGAAGATGGACATGAATGTGTAGAAGAAACAGTATGTTGATAAAGA------------------TTTTCCAAAATCAAAAGAGCGGTTGGGTTGAAAAAATAAAGGATTTCTAACCAACGTTTTATGTTAT-----TTCCTAATAACAA-----------------AAAAACAA-----ATTAGATGGAAAAAT-----TTGAGA-GTCCGTTGATGAATTTACC--------GAGG--------TATCTA-TTAAAAAA---------AATACCTTGTTTTGACTGTATCGCACTATGTATCATTTGATAACTTAAGAACCTCCCAT--------------------------TTTTTACTTTGAGTTTTAGGTC-------CGGTTTTAA-----------ATGGAAGAATTCCAAGGGTATATAGAACTAGAGGGTTCTTGGCAACACAACTTTTTCTATCCACTTAGCTTTCAGGAATATATTTTTTCGTTTGCATATGGTCATGATTTAAATAAATCTATTTTGTTGGAAACTTCAGGT---AATAGGAAATATAGTTTACTAATTGTGAAACGTTTAATTACTCGAATGTATAAACATAATAATTTGATTCTTTCGTCTAATGATTCTAACCAAAAT------------GACTTTTGGGGGCACAAACGC------AATTTTTATTCGCAAATGATATCAGAAGGATTTTCAGTCATTGTGGAAATTCCATTTTATCTTTTATTAATAGCTTCTCCAGAGAAACAAAAA---------ATAGTCAAATCCCATAATTTGCGATCAATTCATTCAATATTTCCTTTTTTAGAGGACAAATTTTTACATTTAAATTCTGTGTTAGATATATTACTACCTTACCCTGCCCATCTAGAAATCTTGGTTCAAACACTTCGGTACTGGATAAGAGATGCTTCATCTTTGCATTTATTACGATTATTTCTTTATGAGTATCATAAT------TGGAATAGTCTTTTTATTCCAAAAAAATCCATTTCTTTTTTTTTTAAACGGAATCAAAGATTATTCTTGTTCTTATATAATTTCCATGTATGTGAATACGAATCGATTTTATTTTTTATTTGCAACCAAGCCTCTCATTTACTAGCAACATCTTATGGAGCCCTTCTTGAACGCACTTTTTTCTACGGAAAATTAGAATACTTAGTCAAACTTTTTACT------AAGGATTTTGCCGGTATCCTATGGCTTTTCAAGGATCCTTCCCCGCATTCTGTTAGGTATAAAGGAAAATCCATTCTGGCCTCAAAAGGGACATTC---TTTTTGATGCATAAATGGAAATTTTACCTTATTCATTTCTGGCAATGTAATTTTTCTGTGTGGTCTCACCCAAGAAGAATCTATATTAATCGATTATCAATCCATTGTCTTGACTTTATTGGTTTTCTTTCAAGTGTACAACTCACTTCTTCAGTGGTACGGAGTCAAATATTAGAAAATGCATTTCTAATAGATAATA---TGATTAAGAGGCTCGATCCTAAAATCCCAATTAGTACTCTGATTGGATCGTTAGCTAAAGCGCAATTTTGTAACCGATTAGGACATCCTATTAGTAAGTCGGTCTGGATCGATTTATCGGATTCGGATATTATTGATCGATTTGGGCGCATATGCAGAAATCTTTCTCATTATTATAGTGGCTCTTCAAGAAAAAAGAGTTTGTATCGATTAAAGTATATACTTAAAATTTCTTGTGCTAGAACTTTGGCTCGTAAACACAAAAGTGCTGTGCGTGCTTTTTTGAAAAGATTAGGTTCAGAATTTTTAGAAGAATTCTTT---ATGGAGCAAGAAAAAGTGCTTTCCTTGATCTTACCAAAAAACGGCTCTAACTTGCGGGGATTCTATGGAGGGTCTATTTGGTATTTGGATATTATTTGTATTCATAATTTGGCTAATGATGAATGA-----TTGTTTATTAAACTATCTAAT------------ATAAATGAAATTGAAATTATAACGAAA-TGGGTGGAGAAATAAAA--------AAAAATGCATT--CATTTCTATACTGAAA------TGTTTATCCTTATA--------CAGTTTAAGGATTGAATTAATT-GAGTATTCTACT------------CCCTTAGAGTTCCTT-------------------------AAGGGAACTGAGTTTTAG------ATATATA--------------------------------------------------------------------------------------------------------------------------------
Svulgaris4                     ------------------------------------------ACTAAGATCTTTTACATATTTGGATGAAGTAAGGAATTCGTCTACACCATCGGTAGAGTTTATACGACCACGACTGATCCGGAAAGGAAATTTATGGAAAAAAGAGCATGTCGTATCAAT-GAGAATTTTGAACCTATTTCATTCTTATCAA-----AACAGTACAAAACTTTAT-----TTTATTTCTTGGAAGGAAATGCAATGAATTCA-----CTGTTGGGTCGATTGAATAAATGGATCGAACCCTATCCTTATGGGTTCTAATTTTGTGG----AAAGAG-TAAGCAACGAGCTTATCTTCGTAATTTGAATGATTACCCGATCTAATTAGACGTTAAAAAAAC-TTAGTGCCTGATGCGGGAAAGGATTATCCCACGTGTGGATTTTCTTTTTT-----AGTGAATCCTAACTATTAAACTCCCCATTCTCCAT--------ATGAAGATGGACATGAATGTGTAGAAGAAACAGTATATCGATAAAAA------------------TTTTCCAAAATCAAAAGAGCGGTTGGGTTGAAAAAATAAAGGATTTCTAACCAACGTTTTATGTTAT-----TTCATAATAAC--------------------AAAA-AA-----ATTAGATGGAAAAAA-----TAGAGA-GTCCGCTGATGAATTTACC--------GAGG--------TATCTA-AAAAAAAA---------AATACCTTGTTTTGACTGTATCGCACTATGTATCATTTGATAACTTAAGAACCCCCCATTTTT----------------------TTTTTACTTTGAGTTTTAGGTC-------TGGTTTTAA-----------ATGGAAGAATTCCAAGGATATATAGAACTAGAGGGTTCTTGGCAACACAACTTTTTCTATCCACTTATCTTTCAGGAATATATTTTTTCGTTTGCATATGGTCATGATTTAAATAAATCTATTTTGTTGGAAACTTCAGGT---AATAGGAAATATAGTTTACTAATTGCGAAACGTTTAATTACTCGAATGTATCAACATAATCATTTGATTCTTTCGTCTAACGATTCTAACCAAAAT------------GACTTTTGGGGGCACAAACGC------AATTTTTATTCGCAAATGATATCAGAAGGATTTTCAGTTATTGTGGAAATTCCATTTTATCTTCTATTAATAGCTTCTCCAGAGAAACAAAAA---------ATAGTAAAATCTCATAATTTGCGATCAATTTTTTCAATATTTACTTTTTTCGAGGACAAATTTTTACATTTAAATTCTGTGTTAGATATATTACTACCTTACCCCGCCCATCTAGAAATCTTGGTTCAAACACTTCGGTACTGGATAAGAGATGCCTCGTCTTTGCATTTATTACGATTATTTCTTTATGAGTATCATAAT------TGGAATAGTTTTTTTATTCCAAAAAAATCTATTTATTGTTTTTTTAAAAGGAATCAAAGATTATTCATGTTCTTATATAATTTCCATGTATGTGAATACGAATCTATTTTATTTTTTATTTGCAACCAATCCTCTCATTTACGAGCAACATCTTATGGAGCCCTTCTTGAACGCACTTTTTTCTACGGAAAATTAAAATACTTAGTAAAACTTTTTACT------AAGGATTTTGCCGGTATCCTATGGCTTTTCAAGGATCCTTCCCCGCATTCTGTTAGGTATAAAGGAAAATTCATTCTGGCCTCAAAAGGGACATTC---TTTTTGATGCATAAATGGAAATTTTACCTTATTCATTTCTGGCAATGTAATTTTTCTGTGTGGTCTCACCCAAAAAGAATCTATATTAATCGATTATCAACCCATTGTCTTGACTTTATTGGTTTTCTTTCAAGTGTACAACTCACTTCTTCAGTGGTACGGAGTCAAATATTAGAAAATGAATTTCTAATAGATAATA---CGATTAAGCGGTTCGATCCGAAAATCCCAATTAGTACTCTTATTGGATTTTTAGCTAAAGCGCAATTTTGTAACCGATTAGGACATCCTATTAGTAAGTCGGTCTGGATCGATTTATCGGATTCGGATATTATTGATCGATTTGGGCGCATATGCAGAAATCTTTCTCATTATTATAGTGGCTCTTCAAGAAAAAAAAGTTTGTATCGATTAAAGTATATACTTAAAATTTCTTGTGCTAGAACTTTGGCTCGTAAACACAAAAGTGCTGTGCGTGCTTTTTTGAAAAGATTAGGTTCAGAATTTTTAGAAGAATTCTTT---ACGGAGCAAGAAAAAGTTCTTTCCTTGATCTTACCAAAAAACGGCTCTAACTCGCGGGGATTCTATGGAAGGTCTATTTGGTATTTGGATATTATTTGTATTCATAATTTTGTTAATGATGAATGA-----TTGTTTATTAAACTATTTAAT------------ATAAATGAAATTGAAATTATACCGAAA-TGGGTGGAGAAATAACAAAAAA---ATGCATTCATT--CTTATCTATACTGAAA------TTCTTATCCTTATA--------CAGTTTAAGGATTGAATTAATTTGAGTATTCTACT------------CCCTTAGAGTTCCTT-------------------------AAGGGAACTGAGTTTTAG------ATATATA--------------------------------------------------------------------------------------------------------------------------------
Silene_latifolia_AB189069      GGGTTGCTAACTCAACGGTAGAGTACTCGGCTTTTAAGTGCGACTAAGATCTTTTACATATTTGGATGAAGTAAGGAATTCGTCTACACCATCGGTAGAGTTTATACGACCACGACTGATCCGGAAAGGAAATTTATGGAAAAAAGAGCATGTCGTATCAATAGAGAATTTAGAACCTATTTCATTCTTATCAA-----AGCAGTACAAAACTTTAT-----TTGATTTCTTGGAAGGAAATGCAATGAATTCG-----CTGTTGGGTCGATTGAATAAATGGATCGAACCCTATCCTTATGGGTTCTAATTTTGTGG----AAAGAA-TAAGCAACGAGCTTATCTTCGTAATTTGAATTATTACCCGATCTAATTAGACGTTAAAAAAAC-TTAGTGCCTGATGCGGGAAAGGATTATCCCATGTGTGGATTTTCTTTTTT-----AGTGAATCCTAACTATTAAACTCCCCATTCTCCAT--------ATGAAGATGGACATGAATGTGTAGAAGAAACAGTATATTGATAAAGA------------------TTTTCCAAAATCAAAAGAGCGGTTGGGTTGAAAAAATAAAGGATTTCTAACCAACGTTTTATGTTAT-----TTCCTGATAACAA-----------------AAAAACAA-----ATTAGATGGAAAAAA-----TAGAGA-GTCCGCTGATGAATTTACC--------GAGG--------TATCTA-AAAAAAAA---------AATACCTTGTTTTGACTGTATCGCACTATGTATCATTTGATAACTTAAGAACCCCCCATTT------------------------TTTTTACTTTGAGTTTTAGGTC-TGGTTTTAATTTTAA-----------ATGGAAGAATTCCAAGGATATATAGAACTAGAGGGTTCTTGGCAACACAACTTTTTCTATCCACTTATCTTTCAGGAATATATTTTTTCGTTTGCATATGGTCATGATTTAAATAAATCTATTTTGTTGGAAACTTCGGGT---AATAGGAAATATAGTTTACTAATTGTGAAACGTTTAATTACTCGAATGTATCAACATAATCATTTGATTCTTTCGTCTAACGATTCTAACCAAAAT------------GACTTTTGGGGGCACAAACGC------AATTTTTATTCGCAAATGATATCAGAAGGATTTTCACTCATTGTGGAAATTCCATTTTATCTTCTATTAATAGCTTCTCCAGAGAAAAAAAAA---------ATAGTCAAATCTCATAATTTGCGATCAATTCATTCAATATTTCCTTTTTTAGAGGACAAATTTTTACATTTAAATTCTGTGTTAGATATATTACTACCTTACCCCACCCATCTAGAAATCTTGGTTCAAACACTTCGGTACTGGATAAGAGATGCCTCGTCTTTGCATTTATTACGCTTATTTCTTTATGAGTATCATAAT------TGGAATAGTCTTTTTATTCCAAAAAAATCCATTTATTTTTTTTTTAAAAGGAATCAAAGATTATTCTTGTTCTTATATAATTTCCATGTATGTGAATACGAATCAATTTTATTTTTTATTTGCAACCAATCCTCTCATTTACGAGCAACATCTTATGGAGCCCTTCTTGAACGCACCTTTTTCTACGGAAAATTAGAATACTTAGTAAAACTTTTTACT------AAGGATTTTGCCGGTATCCTATGGCTTTTCAAGGATCCTTCCCCGCATTCTGTTAGGTATAAAGGAAAATCCATTCTGGCCTCAAAAGGGACATTC---TTTTTGATGCATAAATGGAAATTTTACCTTATTTATTTCTGGCAATGTAATTTTTCTGTGTGGTCTCACCCAAGAAGAATCTATATTAATCGATTATCAACCCATTGTCTTGACTTTATTGGTTTTTTTTCAAGTGTACAACTCACTTCTTCAGTGGTACGGAGTCAAATATTAGAAAATACATTTCTAATAGATAATA---CGATTAAGAGGTTCGATCCGAAAATCCCAATTAGTACTCTGATTGGATCGTTAGCTAAAGCGCAATTTTGTAACCGATTAGGACATCCTATTAGTAAGTCGGTCTGGATCGATTTATCGGATTCGGACATTATTGATCGATTTGGGCGCATATGCAGAAATCTTTCTCATTATTATAGTGGCTCTTCAAGAAAAAAGAGTTTGTATCGATTAAAGTATATACTTAAAATTTCTTGTGCTAGAACTTTGGCTCGTAAACACAAAAGTGCTGTGCGTGCTTTTTTGAAAAGATTAGGTTCAGAATTTTTAGAAGAATTCTTT---ACGGAGCAAGAAAAAGTGCTTTCCTTGATCTTACCAAAAAACGGCTCTAACTCGTGGGGATTCTATGGAGGGTCTATTTGGTATTTGGATATTATTTGTATTCATAATTTGGCTAATGATGAATGA-----TTCTTTATTAAACTATCTAAT------------AGAAATGAAATTGAAATTATACCGAAA-TGGGTGGAGAAATAACAA-------AAAAATGCATA--CATTTCTATACTGAAA------TGTTTATCCTTATA--------CAGTTTAAGGATTGAATTAATT-GAGTATTCTACT------------CCTTTAGAGTTCCTT-------------------------AAGGGAACTTAGTTTTAG------ATATATACATAGGGAAAGCCGTGTGCAATGAAAAATGCAAGCACGGTTTGGGGAGAGATTTTTCCCTTATTAATTTTAATAAGGAAATTTTCTACTCCATCCGACTAGTTCCGGGTTCGAGTCCCGGGCAACCCA
Silene_otites_AY514848         -------------------------------------------------------------------------------------------------------------------------CTGAAAGGAAATGAATGGAAAAAAGAGCATGTCGTATCAATAGAGAATTTGGAACCTATTTCATTCTTATCAA-----AGCAGTACAAACCTTTCT-----TTGATTTCTTGGAAGGAAATGCAATGAATTCA-----CTGTTGGGTCGATTGAATAAATGGATCGAACCCTATCCTTATGGGTTCTAATTGTTTGG----AAATAA-TAAGCAACGAGCTTATCTTCGTAATTTGAATGATTACCCGATCTAATTAGACGTTAAAAAAAC-TTAGTGCCTGATGCGGGAAAGGATTCTCCCACGTGTGGATTTTCTTTTTT----AAGTGAATCCTAACTATTCAACTCCCCATTCTCCAT--------ATGAAGATGGACATGAGTGTGTAGAAGAACCAGTATATTGATAAAGA------------------TTTTCCAAAATCAAAAGAGCGATTGGGTTGAAAAAATAAAGGATTTCTAACCAACGTTTTAGGTTAT-----TTCTTAATAACCA-----------------AAAAACAA-----ATTGGGCGGAAAAAA-----GAGAGA-GTCCGNTGATGAATTTACC--------GNGG--------GATCTA-TAAAAAAA---------AAAACCCTGTTTTGACTGTATTGCCCTATATATCATTTGATAACTGAAGAACCCCCCCCTTTTTGATGT----------------TTTTTATTTG-AGTTTTAGGGC-------TGGNTTTAA-----------ATGGAAGAATTCCAAGGATATATAGAACGAGAGGGGTCTTGGCAACACAACTTTTTATATCCACTTATCTTTCAGGAATATCTTTTTCGGTTTGCATATGGGCATGGTTTAAATCAATCTATTTTGTTGGAAACTTCAGGC---AATAGGAAATATAGTTTACTAATTGTGAAACGGTTAATTACNCGAATGGATCAACAGAATCATTTGATTCCTTCGGCGAACGATTCTAACCAAAAT------------GACTTTTGGGGGCACAAACAC------AATTTTTATTCGCAAATGATATCAGAAGGATTTTCAGGTATTGTGGAAATTCCCTTTTATCGACTATTAATAGCTTCGCTAGAGAAACAAAAA---------AAAGTCAAATCTCATAATTTTCGATCAATTCATTCAATATTTCCTTTTTTAGAGGACAAATTTTTACCTTTAAATTCTGTGTTAGATATATTACTACCYTACCCCGCCCATCTAGAAATCTTGGTTCAAATCCTTCGGGACTGGGTAAGAGATGCCTCGTCTTTGCATTTATTACGATTCTTTCTTTATGAGGATCATAATAATAATTGCAATAGTTTGTTTACTCCAAAAAACTCTATTTCTTTTTTTTTTTTTAGAAATCAAAGATTCTTCGTGTTCTTATATAATTTTCATGTATGTGAATACGAATCTATTTTCTTTTTTCTTTGCAACCAATCCTCTCATTTACGATCAACATCTTATAGAGCCCTTCTTGAACGCACTTTTTTCTACGGAAAATTAGACTATTTAGTAAACCTTTTTACT------AAGGATTTTGCCGTTATCTTATGGCTTTTCAAGGATCCTTCCCCGCATTCTGTTAGGTATAAGGGAAAATTCATTCTGGCCTCAAAAGGGACATTC---TTTTTGATGCATAAATGGAAATTTTACCTTATTCATTTCTGGCAATGTCATTTTTCTGTGTGGTCTCACCCAAGAAGAATCTATCTTAATCGATTATCAACCCATTGTCTTGACTTTATTGGTTTTCTTTCAAGTGTACAACTCACTTCTTCAGTGGTACGGAGTCAAATGTTAGAAAATGCATTTCTAATAGATAATA---CGATTAAGAGGTTCGATCCGAAAATCCCAATTAGTACTCTGTTTGGATCGTTAGCTAAAGCGCAATTTTGTAACCGATTAGGACATCCTATTAGTAAGTCGGTCTGGATCGATTTATCGGATTCGGATATTATTGATCGATTTGGGCGTATATGCAGAAATCTTTCTCATTATTATAGCGGCTCTTCAAGAAAAAAGAGTTTGTATCGATTAAAGTATATACTTCAAATTTCTTGCGCTAGAACTTTGGCTCGTAAACACAAAAGTGCTGCGCGTGCTTTTTTGAAACGATTAGGTTCAGAATTTTTGGAAGAATTCTTT---ACGGAGCACGAAAAAGTTCTTTCCTTGATCTTACCAAAAAACGGCTCTAACTCGCGGGGATTCTATAGAGGGTCTATTTGGTATTTGGATATTATTTGTATTCATAATTTGGCTAATGATGAATGA-----TTGGTTATTAAACTATCTAAT------------ATAAATGAAATGAAAATTAGACCGAAA-TGGGTGGAGAAAA------------AAAAATGCATT--CATTTTTATACTGAAA------TGTTTATCCTTATT-----------ATTAAGAATTGAATTAACT-GAGTATTACACT------------TTTTTAGAGTTCCTTCAGGG--------------------AAAGGA---------------------------------------------------------------------------------------------------------------------------------------------------------
Silene_campanula_AY936311      -----------------------------------------------------------------------------------------------------------------------------------------------------------------------------------------------------------------------------------------------------------------------------------------------------------------------------------------------------------------------------------------------------------------------------------------------------------------------------------------------------------------------------------------------------------------------------------------------------------------------------------------------------------------------------------------------------------------------------------------------------------------------------------------------------------------------------------------------------------------------------------------------------------------------------------------------------------------------------------------------------------------------------------------------------------------------------------------------------------------------------------------------------------------------------------------------------------------------------------------------------------------------------------------------------------------------------------------------------------------------------------------------------------------------------------------------------------AAATCCTTCGGTACTGGGTAAGAGATGCCTCGTCTTTGCATTTATTACGATTCTTTCTTTATGAGTATCATAATAATAATTGGAATAGTTTTTTTATTCCAAAAAACTCTATTTCTTTTTTTTTTTTTAGAAATCAAAGATTATTCGTGTTCTTATATAATTTTCATGTATGTGAATACGAATCTATTTTCTTTTTTCTTTGCAACCAATCCTCTCATTTACGATCAACATCTTATAGAGCCCTTCTTGAACGCACTTTTTTCTACGGAAAATTAGAATATTTAGTAAAACTTTTTACT------AAGGATTTTGCCGTTATCTTATGGCTTTTCAAGGATCCTTCCCCGCATTCTGTTAGGTATAAGGGAAAATTCATTCTGGCCTCAAAAGGGACATTC---TTTTTGATGCATAAATGGAAATTTTACCTTATTCATTTCTGGCAATGTCATTTTTCTGTGTGGTCTCACCCAAGAAGAATCTATATTAATCGATTATCAACCCATTGTCTTGACTTTATTGGTTTTCTTTCAAGTGTACAACTCACTTCTTCAGTGGTACGGAGTCAAATGTTAGAAAATGCATTTCTAATAGATAATA---CGATTAAGAGGTTCGATCCGAAAATCCCAATTAGTACTCTGATTGGATCGTTAGCTAAAGCGCAATTTTGTAACCGATTAGGACATCCTATTAGTAAGTCGGTCTGGATCGATTTATCGGATTCGGATATTATTGATCGA-------------------------------------------------------------------------------------------------------------------------------------------------------------------------------------------------------------------------------------------------------------------------------------------------------------------------------------------------------------------------------------------------------------------------------------------------------------------------------------------------------------------------------------------------------------------------------------------------------------------------------------------------------------------------------------------------------------------------------
Silene_italica_AY936312        ------------------------------------------------------------------------------------------------------------------------------------------------------------------------------------------------------------------------------------------------------------------------------------------------------------------------------------------------------------------------------------------------------------------------------------------------------------------------------------------------------------------------------------------------------------------------------------------------------------------------------------------------------------------------------------------------------------------------------------------------------------------------------------------------------------------------------------------------------------------------------------------------------------------------------------------------------------------------------------------------------------------------------------------------------------------------------------------------------------------------------------------------------------------------------------------------------------------------------------------------------------------------------------------------------------------------------------------------------------------------------------------------------------------------------------------------------------AATACTTCGGTACTGGGTAAGAGATGCCTCGTCTTTGCATTTATTACGATTCTTTCTTTATGAGTATCATAATAATAATTGGAATAGTTTTTTTATTCCAAAAAACTCTATTTCTTTTTTTTTTTTTAGAAATCAAAGATTATTCGTGTTCTTATATAATTTTCATGTATGTGAATACGAATCTATTTTCTTTTTTCTTTGCAACCAATCCTCTCATTTACGATCAACATCTTATAGAGCCCTTCTTGAACGCACTTTTTTCTACGGAAAATTAGAATATTTAGTAAAACTTTTTACT------AAGGATTTTGACGTTATCTTATGGCTTTTCAAGGATCCTTCCCCGCATTCTGTTAGGTATAAGGGAAAATTCATTCTGGCCTCAAAAGGGACATTC---TTTTTGATGCATAAATGGAAATTTTACCTTATTCATTTCTGGCAATGTCATTTTTCTATGTGGTCTCACCCAAGAAGAATCTATATTAATCGATTATCAACCCATTGTCTTGACTTTATTGGTTTTCTTTCAAGTGTACAACTCACTTCTTCAGTGGTACGGAGTCAAATGTTAGAAAATGCATTTCTAATAGATAATA---CGATTAAGAGGTTCGATCCGAAAATCCCAATTAGTACTCTGATTGGATCGTTAGCTAAATCGCAATTTTGTAACCGATTAGGACATCCTATTAGTAAGTCGGTCTGGATCGATTTATCGGATTCGGATATTATTGATCGA-------------------------------------------------------------------------------------------------------------------------------------------------------------------------------------------------------------------------------------------------------------------------------------------------------------------------------------------------------------------------------------------------------------------------------------------------------------------------------------------------------------------------------------------------------------------------------------------------------------------------------------------------------------------------------------------------------------------------------
Silene_nutans_AF542598         -----------------------------------------------------------------------------------------------------------------------------------------------------------------------------------------------------------------------------------------------------------------------------------------------------------------------------------------------------------------------------------------------------------------------------------------------------------------------------------------------------------------------------------------------------------------------------------------------------------------------------------------------------------------------------------------------------------------------------------------------------------------------------------------------------------------------------------------------------------------------------------------------------------------------------------------------------------------------------------------------------------------------------------------------------------------------------------------------------------------------------------------------------------------------------------------------------------------------------------------------------------------------------------------------------------------------------------------------------------------------------------------------------------------ATATATTACTACCTTACCCCGCCCATCTAGAAATCTTGGTTCAAATCCTTCGGTACTGGGTAAGAGATGCCTCGTCTTTGCATTTATTACGATTCTTTCTTTATGAGTATAATAATTATAATTGGAATAGTTTTTTT---------------------------------AGAAATCAAAGATTATTCGTGTTCTTATATAATTTTCATGTATGTGAATACGAATCTATTTTCTTTTTTCTTTGCAACCAATCCTCTCATTTACGATCAACATCTTATAGAGCCCTTCTTGAACGCACTTTTTTCTACGGAAAATTAGAATATTTATTAAAACTTTTTACT------AAGGATTTTGCCGTTATCTTATGGCTTTTCAAGGATCCTTCCCCGCATTCTGTTAGGTATAAGGGAAAATTTATTCTGGCCTCAAAAGGGACATTC---TTTTTGATGCATAAATGGAAATTTTACCTTATTCATTTCTGGCAATGTCATTTTTCTGTGTGGTCTCACCCAAGAAGAATCTATATTAATCGATTATCAACCCATTGTCTTGACTTTATTGGTTTTCTTTCAAGTGTACAACTCACTTCTTCAGTGGTACGGAGTCAAATGTTAGAAAATGCATTTCTAATAGATAATA---CGATTAAGAGGTTCGATCCGAAAATCCCAATTAGTACTCTGATTGGATCGTTAGCTAAAGCGCAATTTTGTAACCGATTAGGACATCCTATTAGTAAGTCGGCTGGATCCGATTTATCGGATTCGGATATTATTGATCGATTTGGGCGTATATGCAGAAATCTTTCTCATTATTATAGCGGCTCTTCAAGAAAAAAGAGTTTGTATC------------------------------------------------------------------------------------------------------------------------------------------------------------------------------------------------------------------------------------------------------------------------------------------------------------------------------------------------------------------------------------------------------------------------------------------------------------------------------------------------------------------------------------------------------------------------------------------------------------------------------------------------------------
Silene_rothmaleri_AY042656     -----------------------------------------------------------------------------------------------------------------------------------------------------------------------------------------------------------------------------------------------------------------------------------------------------------------------------------------------------------------------------------------------------------------------------------------------------------------------------------------------------------------------------------------------------------------------------------------------------------------------------------------------------------------------------------------------------------------------------------------------------------------------------------------------------------------------------------------------------------------------------------------------------------------------------------------------------------------------------------------------------------------------------------------------------------------------------------------------------------------------------------------------------------------------------------------------------------------------------------------------------------------------------------------------------------------------------------------------------------------------------------------------------------------ATATATTACTACCTTACCCCGCCCATCTAGAAATCTTGGTTCAAATCCTTCGGTACTGGGTAAGAGATGCCTCGTCTTTGCATTTATTACGATTCTTTCTTTATGAGTATAATAATTATAATTGGAATAGTTTTTTT---------------------------------AGAAATCAAAGATTATTCGTGTTCTTATATAATTTTCATGTATGTGAATACGAATCTATTTTCTTTTTTCTTTGCAACCAATCCTCTCATTTACGATCAACATCTTATAGAGCCCTTCTTGAACGCACTTTTTTCTACGGAAAATTAGAATATTTATTAAAACTTTTTACT------AAGGATTTTGCCGTTATCTTATGGCTTTTCAAGGATCCTTCCCCGCATTCTGTTAGGTATAAGGGAAAATTTATTCTGGCCTCAAAAGGGACATTC---TTTTTGATGCATAAATGGAAATTTTACCTTATTCATTTCTGGCAATGTCATTTTTCTGTGTGGTCTCACCCAAGAAGAATCTATATTAATCGATTATCAACCCATTGTCTTGACTTTATTGGTTTTCTTTCAAGTGTACAACTCACTTCTTCAGTGGTACGGAGTCAAATGTTAGAAAATGCATTTCTAATAGATAATA---CGATTAAGAGGTTCGATCCGAAAATCCCAATTAGTACTCTGATTGGATCGTTAGCTAAAGCGCAATTTTGTAACCGATTAGGACATCCTATTAGTAAGTCGGCTGGATCCGATTTATCGGATTCGGATATTATTGATCGATTTGGGCGTATATGCAGAAATCTTTCTCATTATTATAGCGGCTCTTCAAGAAAAAAGAGTTTGTATC------------------------------------------------------------------------------------------------------------------------------------------------------------------------------------------------------------------------------------------------------------------------------------------------------------------------------------------------------------------------------------------------------------------------------------------------------------------------------------------------------------------------------------------------------------------------------------------------------------------------------------------------------------
Acanthophyllum_sordidum_AY9363 ------------------------------------------------------------------------------------------------------------------------------------------------------------------------------------------------------------------------------------------------------------------------------------------------------------------------------------------------------------------------------------------------------------------------------------------------------------------------------------------------------------------------------------------------------------------------------------------------------------------------------------------------------------------------------------------------------------------------------------------------------------------------------------------------------------------------------------------------------------------------------------------------------------------------------------------------------------------------------------------------------------------------------------------------------------------------------------------------------------------------------------------------------------------------------------------------------------------------------------------------------------------------------------------------------------------------------------------------------------------------------------------------------------------------------------------------------GGTTCAAACACTTCGGTACTGGGTGAAAGATGCTTCGTCTTTGCATTTATTCCGATTCTTTCTTTATGAGTATCATAAT------TGGAATAAGTCTTTTATTCCAACAAAATCCATTTCTATTTTTCTAAAAAGGAATCAAAGATTATTCTTGTTCTTATATAATTTCCATATATGTGAATACGAATCCATTTTCTTTTTTCTTTGCAACCAATCCTCTCATTTACGATCAACATCTTATAGAGTGTTTCTTGAACGCATTTATTTCTACGTAAAATTAGACTATTTAGTCAAACTTTTTTAT------AAGGATTTTGGCGTTATCTTATGGCTTTTCAAGGACCCTTCCCCGCATTCTGTTAGGTATAAAGGAAAATCCCTTTATGCATCAAAAGGGATTCCC---CTTTTGATGCATAAATGGAAATTTTACCTTATAAATTTCTGGCAATGTCATTTTTCTGTGTGGTCTCAACCAAGACGAATTTATATTAATCGATTATCAACCCATTTTCTTGACTTTATGGGTTTTCGTTCAAGTGTACAACTCACTTCTTCCATGGTACAGAGTCAAATGTTAGAAAATGCATTTCTAATGGATAATA---CGATTAAGAAATTCTATCCTAAAATTCCAATTAGTCCTCTGATTAGATCGTTGGCTAAAGCACAATTTTGTAACGGATTAGGGCATCCTATTAGTAAGTCGGTCTGGGTAGATTTTTCGGATTCTGATATTATTAATCGA-------------------------------------------------------------------------------------------------------------------------------------------------------------------------------------------------------------------------------------------------------------------------------------------------------------------------------------------------------------------------------------------------------------------------------------------------------------------------------------------------------------------------------------------------------------------------------------------------------------------------------------------------------------------------------------------------------------------------------
Agrostemma_githago_AY042539    ------------------------------------------------------------------------------------------------------------------------------------------------------------------------------------------------------------------------------------------------------------------------------------------------------------------------------------------------------------------------------------------------------------------------------------------------------------------------------------------------------------------------------------------------------------------------------------------------------------------------------------------------------------------------------------------------------------------------------------------------------------------------------------------------------------------------------------------------------------------------------------------------------------------------------------------------------------------------------------------------------------------------------------------------------------------------------------------------------------------------------------------------------------------------------------------------------------------------------------------------------------------------------------------------------------------------------------------------------------------------------------------------TTTACATTATGTGTTAGATATATTACTACCTTACCCCGTGCATCCAGAAATTTTGGTTCAAACACTTCGGTACTGGATAAAAGATGCTTCGTCTTTGCATTTATTACGATTCTTTCTTTATGAGTATCATAAT------TGGAATACTCTTTTTATTCCAAAAAAATCCATTTATATTTTTTTAAAAAGAAATCAAAGATTATTCTTATTTTTATATAATTTCCATGTATGTGAATACGAATCTATTTTCTTTTTTATTTGCAACCAACCCTCTCATTTACGATCAACATCTTATAGAGCCCTTCTTGAACGCACTCTTTTCTACGGAAAATTAGACTATTTAGTACAACTTTTGACT------AAGGATTTTGCCGTTATCTTATGGCTTTTCAAGGACCCTTCCCCGCATTCTGTTAGGTATAAAGGAAAATCCATTCTGGCCTCAAAGGGAACATCC---CTTTTGATGCATAAATGGAAATTTTACCTTATTCATTTATGTCAAGGTTATTTTTCTGTGTGGTCTCACCCAGGAAGAATCCGTATTAATCCATTATCAACCCACTTTCTTGACTTTATTGGTTTTCTTTCAAGTGTACAATTAACTTATTCAGTGGTACGGAGTCAAATGTTAGAAAATGCATTTCTAATAGATAATA---CGATTAAGGAGTTTAATCCGAAAATTCCAATTAGTCCTCTGATTGGATCGTTAGCTAAAGCGCAATTTTGTAACGGATTAGGGCATCCTATTAGTAAGTCGCTCTGGATCGATTTATCAGATTCGGATATTATTGATAGATTTGGTCGTATATGCAGAAATCTTTCTCATTATTATAGTGGCTCTTCAAGAAAAAA-----------------------------------------------------------------------------------------------------------------------------------------------------------------------------------------------------------------------------------------------------------------------------------------------------------------------------------------------------------------------------------------------------------------------------------------------------------------------------------------------------------------------------------------------------------------------------------------------------------------------------------------------------------------------
Allochrusa_versicolor_AY936323 -------------------------------------------------------------------------------------------------------------------------------------------------------------------------------------------------------------------------------------------------------------------------------------------------------------------------------------------------------------------------------------------------------------------------------------------------------------------------------------------------------------------------------------------------------------------------------------------------------------------------------------------------------------------------------------------------------------------------------------------------------------------------------------------------------------------------------------------------------------------------------------------------------------------------------------------------------------------------------------------------------------------------------------------------------------------------------------------------------------------------------------------------------------------------------------------------------------------------------------------------------------------------------------------------------------------------------------------------------------------------------------------------------------------------------------------------------------------CGGTACTGGGTGAAAGATGCTTCGTCTTTGCATTTATTCCGATTCTTTCTTTATGAGTATCATAAT------TTGACTAATTCTTTTATTCCAACAAAATCCATTTCTATTNNNNTAAAAAGGAATCAAAGATTATTCTTGTTCTTATATAATTTCCATATATGTGAATACGAATCCATTTTCTTTTTTCTTTGCAACCAATCCTCTCATTTACGATCAACATCTTATAGAGTGTTTCTTGAACGCATTTATTTCTACGTAAAATTAGACTATTTAGTCAAACTTTTTTAT------AAGGATTTTGGCGTTATCTTATGGCTTTTCAAGGACCCTTCCCCGCATTCTGTTAGGTATAAAGGAAAATCCCTTTATGCATCAAAAGGGGAATCC---CTTTTGATGCATAAATGGAAATTTTACCTTATAAATTTCTGGCAATGTCATTTTTCTGTGTGGTCTCAACCAAGACGAATTTATATTAATCGATTATCAACCCATTTTATTGACTTTATGGGTTTTCGTTCAAGTGTACAACTCACTTCTTCCATGGTACAGAGTCAAATGTTAGAAAATGCATTTCTAATGGATAATA---CGATTAAGAAATTCTATCCTAAAATTCCAATTAGTCCTCTGATTAGATCGTTGGCTAAAGCACAATTTTGTAACGGATTAGGGCATCCTATTAGTAAGTCGGTCTGGATAGATTTTTCGGATTCTGATATTATTAATCGA-------------------------------------------------------------------------------------------------------------------------------------------------------------------------------------------------------------------------------------------------------------------------------------------------------------------------------------------------------------------------------------------------------------------------------------------------------------------------------------------------------------------------------------------------------------------------------------------------------------------------------------------------------------------------------------------------------------------------------
Arenaria_koriniana_AY936318    ------------------------------------------------------------------------------------------------------------------------------------------------------------------------------------------------------------------------------------------------------------------------------------------------------------------------------------------------------------------------------------------------------------------------------------------------------------------------------------------------------------------------------------------------------------------------------------------------------------------------------------------------------------------------------------------------------------------------------------------------------------------------------------------------------------------------------------------------------------------------------------------------------------------------------------------------------------------------------------------------------------------------------------------------------------------------------------------------------------------------------------------------------------------------------------------------------------------------------------------------------------------------------------------------------------------------------------------------------------------------------------------------------------------------------------------------------GGTTCATACACTTCGGTATTGGGTAAAAGATGCCTCGTGTTTGCATTTATTACAATTTTTTTTTTATGAGTATTATAAT------TGGAATAGTTTTTTTATTCCAAAAAAATCTATTTCTATTTTTTTAAAAAGGAATAAAAGATTATTCTTATTTTTATATAATTGCCATGTATGTGAATATGAATCCATTTTCTTTTTTCTTTGCAGCCAATCCTCTCATTTACAATCCACATCGTATAGAGTCCTTCTTGAACGCATTTATTTCTATGGAAAATTCGAATATTTAGTCAAACTTTTTACT------AAGGATTTTGACGTTATCTTATGGCTTTTCAAAGAACCTTCCCCGCATTCTGTTAGGTATAAAGGAAAATCTATTCTGTCTTTAAAAGGAACATCT---TTTTTAATACATAAATGGAAATTTTACCTTATGCATTTCTGGCAATATCATTTTTCTGTGTGGTCTCAACCAAGAAGAATCCGTATTAATTCATTATCCACCCATTTTCTTGACTTTATGGGTTTTCTTTCAAGTGTACAACCTACTTCTTCAGTGGTACGGAGTCAAATGTTAGAAAAAGGATTTCTAATAGATAATA---AGATTAAAAAGTTTGAGCCGAAAATTCCAATTAGTCTTCTGATAGGATCGTTGGTTAAAGCGCAATTTTGTAATGGATTAAAGCAGCCTATTAGTAAGTCGGTCTGGGTCGATTTATCGGATTTTGATATTATTGATCGA-------------------------------------------------------------------------------------------------------------------------------------------------------------------------------------------------------------------------------------------------------------------------------------------------------------------------------------------------------------------------------------------------------------------------------------------------------------------------------------------------------------------------------------------------------------------------------------------------------------------------------------------------------------------------------------------------------------------------------
Arenaria_nevadensis_AY936303   ------------------------------------------------------------------------------------------------------------------------------------------------------------------------------------------------------------------------------------------------------------------------------------------------------------------------------------------------------------------------------------------------------------------------------------------------------------------------------------------------------------------------------------------------------------------------------------------------------------------------------------------------------------------------------------------------------------------------------------------------------------------------------------------------------------------------------------------------------------------------------------------------------------------------------------------------------------------------------------------------------------------------------------------------------------------------------------------------------------------------------------------------------------------------------------------------------------------------------------------------------------------------------------------------------------------------------------------------------------------------------------------------------------------------------------------------------GGTTCAAACACTTCGGTACTGGATTAAAGATGCCCCGTCTTTACATTTATTACGATTCTTTATTTATGAGTATCATAAT------TCCAATACTATTATTTTTAATAAAAGTTTGATTTCCATTTTGATAAAAAGGAATCAAAAATTTTTCTTGTTCATATATAACTTTTATGTATGTGAATACGAATCCATTTTNTTTTTTTTTTGCAACCAATCCTCTCATTTAAGATCAACATCTTACAAAGCTCTTCTTGAACGTATTTCTTTCTATGGAAAATTAGAGCATTTAGTCAATTTTTTGACT------AAAGATTTTAGTGTTATCTTATGGTTTTTCAAAAACCCCTCCCCCCATTCTGTTAGATATAAAGGAAAATCCATTATAGCCTCAAAAGGGACATCC---CTTTTGATCCAGAAATGGAAATTTTATCTTATTCATTTCTGGCAATGTTATTTTTCTGTGTGGTCTCAACCAAGAAGAATATATATTAATCGATTATCAACCCATTTTCTTGACTTTATGGGTTTTCTTTCAAGTGTACAACTCACTTCTTCCGTAGTACGGAATCAAATGTTAGAAAATGCCTTTATAATAGATAATA---CGATTAAGAAGTTCGATCCAAAAATTTCAATTAGTCCTCTGATCATATCGTTGGCGAAAGCGAAATTTTGTAACGTATTAGGGCATCCTATTAGTAAGTCGATTTGGATCGATTTATCGGATTCTGATATTATTGATCGA-------------------------------------------------------------------------------------------------------------------------------------------------------------------------------------------------------------------------------------------------------------------------------------------------------------------------------------------------------------------------------------------------------------------------------------------------------------------------------------------------------------------------------------------------------------------------------------------------------------------------------------------------------------------------------------------------------------------------------
Arenaria_serpens_AY936304      ------------------------------------------------------------------------------------------------------------------------------------------------------------------------------------------------------------------------------------------------------------------------------------------------------------------------------------------------------------------------------------------------------------------------------------------------------------------------------------------------------------------------------------------------------------------------------------------------------------------------------------------------------------------------------------------------------------------------------------------------------------------------------------------------------------------------------------------------------------------------------------------------------------------------------------------------------------------------------------------------------------------------------------------------------------------------------------------------------------------------------------------------------------------------------------------------------------------------------------------------------------------------------------------------------------------------------------------------------------------------------------------------------------------------------------------------------GGTTCAAACACTTCGGTACTGGATGAAAGATGCCCCGTCTTTACATTTATTACGATTCTTTCTTTATGAGTATCATAAT------TCGAATACTCTTATTATTCCAAAAAAATGGATTTCCATTTTTATACAAAGGAATCAAAAATTTTTCTTGTTCTTATATAATTTTTATGTGTGTGAATACGAATCCATTTTCTTTTTTTTTTTCAACCAATCTTCTCATTTAAGATCAACATCTTACAAAGCTCTTCTTGAACGCATTTATTTCTATGGAAAATTAGACTATTTAGTCAACTTTTTGACG------AAAGATTTGAGCGTTATCTTATGGTTTTTCAAAGACCCCTCCCCCCATTCTCTTAGGTATAAAGGAAAATCCATTATAGCCTCAAAAGGGACATCC---CTTTTGATCCATAAATGGAAATTTTATCTTATTCATTTCTGGCAATGTCATTTTTCTGTGTGGTCTCAACCAAGAAGAATACATATTAATCGATTGTCAACCCATTTTCTTGACTTTATGGGTTTTATTTCAAGTGTACAACTCACTTCTTCCGTTGTACGGACTCAAATGTTAGAAAATGCCTTTATAATCGATAATA---CGATTAAGAAGTTTGATCCAAAAATTGCAATTAGTCCTCTGATCATATCGTTGGCTAAAGCGCAATTTTGTAACGTATTGGGGCATCCTATTAGTAAGTCGATTTGGATCGATTTATCGGATTCTGATATTATTGATCGC-------------------------------------------------------------------------------------------------------------------------------------------------------------------------------------------------------------------------------------------------------------------------------------------------------------------------------------------------------------------------------------------------------------------------------------------------------------------------------------------------------------------------------------------------------------------------------------------------------------------------------------------------------------------------------------------------------------------------------
Arenaria_serpyllifolia_AY93630 ------------------------------------------------------------------------------------------------------------------------------------------------------------------------------------------------------------------------------------------------------------------------------------------------------------------------------------------------------------------------------------------------------------------------------------------------------------------------------------------------------------------------------------------------------------------------------------------------------------------------------------------------------------------------------------------------------------------------------------------------------------------------------------------------------------------------------------------------------------------------------------------------------------------------------------------------------------------------------------------------------------------------------------------------------------------------------------------------------------------------------------------------------------------------------------------------------------------------------------------------------------------------------------------------------------------------------------------------------------------------------------------------------------------------------------------------------GGTTCAAACACTTCGGTACTGGATGAAAGATGCCCCGTCTTTACATTTATTACGATTCTTTCTTTATCAGTATCATAAT------TCCAATACTCTTATTATTCCAAAAAAATTGATTTCCATTTTTAGAAAAAAGAATCAAAAATTTTTCTTGTTCTTATATAACTTTTATGTATGTGAATACGAATCCATTTTCTTTTTTTTTTGCAACCAATTCTCTCATTTAAGATCAACATCTTACAAAGCTCTTCTTGAACGCATTTATTTCTATGGAAAATTAGAACATTTAGTTAATCTTTTGACT------AAAGATTTTAGCGTTATCTTATGGTTTTTCAAAGACCCCTCCCCCCATTCTGTTAGATATAAAGGAAAATCCATTATAGCCTCAAAAGGGACATCC---CTTTTGATCCAGAAATGGAAATTTTATCTTATTCATTTCTGGCAATGTTATTTTTCTGTGTGGTCTCAACCAAGAAGAATATATATTAATCGATTATCAACCCATTTTCTTGACTTTATGGGTTTTCTTTCAAGTGTACAACTCACTTTTTCTGTGGTACGGAATCAAATGTTAGAAAATGCCTTTATAATCGATAATA---CGATTAAGAAGTTCGATCCAAAAATTTCAATTAGTCCTCTGATCATATCGTTGGCTAAAGCGAAATTTTGTAACGTATTGGGGCATCCTATTAGTAAGTCGATTTGGATCGATTTATCGGATTCTGATATTATTGATCGA-------------------------------------------------------------------------------------------------------------------------------------------------------------------------------------------------------------------------------------------------------------------------------------------------------------------------------------------------------------------------------------------------------------------------------------------------------------------------------------------------------------------------------------------------------------------------------------------------------------------------------------------------------------------------------------------------------------------------------
Arenaria_syreistschikowii_AY93 --------------------------------------------------------------------------------------------------------------------------------------------------------------------------------------------------------------------------------------------------------------------------------------------------------------------------------------------------------------------------------------------------------------------------------------------------------------------------------------------------------------------------------------------------------------------------------------------------------------------------------------------------------------------------------------------------------------------------------------------------------------------------------------------------------------------------------------------------------------------------------------------------------------------------------------------------------------------------------------------------------------------------------------------------------------------------------------------------------------------------------------------------------------------------------------------------------------------------------------------------------------------------------------------------------------------------------------------------------------------------------------------------------------------------------------------------------TTCATACACTTCNGNATTGGGTAAAAGATGCCTCGTGTTTGCATTTATTACAATTTTTTCTTTATGAGTATTATAAT------TGGAATAGTTTTTTTATTCCAAAAAAATCTATTTCTATTTTTTTTAAAAGGAATAAAAGATTATTCTTATTTTTATATAATTGCCATGTATGNGAATATGAATCCATTTTCTTTTTTCTTTGCAGCCAATCCTCTCATTTACAATCCACATCGTATAGAGTCCTTCTTGAACGCATTTATTTCTATGGAAAATTCGAATATTTAGTCAAACTTTTTACT------AAGGATTTTGACGTTATCTTATGGCTTTTCAAAGAACCTTCCCCGCATTCTGTTAGGTATAAAGGAAAATCTATTCTGTCTTTAAAAGGAACATCT---TTTTTAATACATAAATGGAAATTTTACCTTATGCATTTCTGGCAATATCATTTTTCTGTGTGGTCTCAACCAAGAAGAATCCGTATTAATTCATTATCCACCCATTTTCTTGACTTTATGGGTTTTCTTTCAAGTGTACAACCTACTTCTTCAGTGGTACGGAGTCAAATGTTAGAAAAAGGATTTCTAATAGATAATA---AGATTAAAAAGTTTGAGCCGAAAATTCCAATTAGTCCTCTGATAGGATCGTTGGTTAAAGCGCAATTTTGTAATGGATTAAAGCAGCCTATTAGTAAGTCGGTCTGGGTCGATTTATCGGATTTTGATATTATTGATCGA-------------------------------------------------------------------------------------------------------------------------------------------------------------------------------------------------------------------------------------------------------------------------------------------------------------------------------------------------------------------------------------------------------------------------------------------------------------------------------------------------------------------------------------------------------------------------------------------------------------------------------------------------------------------------------------------------------------------------------
Bufonia_tenuifolia_AY936289    --------------------------------------------------------------------------------------------------------------------------------------------------------------------------------------------------------------------------------------------------------------------------------------------------------------------------------------------------------------------------------------------------------------------------------------------------------------------------------------------------------------------------------------------------------------------------------------------------------------------------------------------------------------------------------------------------------------------------------------------------------------------------------------------------------------------------------------------------------------------------------------------------------------------------------------------------------------------------------------------------------------------------------------------------------------------------------------------------------------------------------------------------------------------------------------------------------------------------------------------------------------------------------------------------------------------------------------------------------------------------------------------------------------------------------------------------------------------GTTATTGGGTGAAAGATGCCCCGTCTTTACATTTATTACGATTCTTTCTTTATGAGTATCATAAT------TGGAATAGTTTTCTTATTCCAAAAAAAGACATTTCTATTTTTCGAAAAAGGAATCAAAGGTTATTCTTGTTTTTATATAATTCCCATGTATGGGAATACGAATCCATTTTTGTTTTTCTTTGCAAACAATGCTCTCATTTACGATCAACATCTTATAGAGCCCTTCTTGAACGGATTTATTTCTATGGAAAATTAGAATATTTACTAAACCTTGTTACT------AAGGATTTTGGCCTTATCTTATGGCTTTTCAAAGACCCTTGTCCACATGCTATTAGGTATAAAGGAAAATGCATTCTGGCCTCAAAAGGGACATCC---CTTTTTATGCATAAATGGAAATTTTATCTTATAAATTTCTGGGAATGTTTTTTTTCTGTGTGGTCTCAACCAAGAAGAATTTATATTAATCAATTATCAACTCATTTTCTTGACTTTATGGGTTTTTTGTCAAGTGTACAACTCACTTCTTGCGTGGTACGGAGTAAAATGTTAGAAAATTTTTTTATAATAGATAATA---CGATTAAGAAGTTTGATTCTAAAATTCCAATTAATCCTCTGATTGGGTCATTAGCTAAAGCGCAATTTTGTAACGCATCAGGAAATCCTATTNGTAAGTCGGTCNGGATCGATTTATCC----------------------------------------------------------------------------------------------------------------------------------------------------------------------------------------------------------------------------------------------------------------------------------------------------------------------------------------------------------------------------------------------------------------------------------------------------------------------------------------------------------------------------------------------------------------------------------------------------------------------------------------------------------------------------------------------------------------------------------------------------
Bufonia_wilkommiana_AY936290   ------------------------------------------------------------------------------------------------------------------------------------------------------------------------------------------------------------------------------------------------------------------------------------------------------------------------------------------------------------------------------------------------------------------------------------------------------------------------------------------------------------------------------------------------------------------------------------------------------------------------------------------------------------------------------------------------------------------------------------------------------------------------------------------------------------------------------------------------------------------------------------------------------------------------------------------------------------------------------------------------------------------------------------------------------------------------------------------------------------------------------------------------------------------------------------------------------------------------------------------------------------------------------------------------------------------------------------------------------------------------------------------------------------------------------------------------------AGTTCAAACACTTCGTTATTGGGTGAAAGATGCCCCGTCTTTACATTTATTACGATTCTTTCTTTATGAGTATCATAAT------TGGAATAGTTTTCTTATTCCAAAAAAAGACATTTCTATTTTTCGAAAAAGGAATCAACGGTTATTCTTGTTTTTATATAATTCCCATGTATGGGAATACGAATCCATTTTTGTTTTTCTTTGCAAACAATCCTCTCATTTACGATCAACATCTTATAGAGCCCTTCTTGAACGGATTTATTTCTATGGAAAATTAGAATATTTACTAAACCGTGTTACT------AAGGATTTTGGCCTTATCTTATGGCTTTTCAAAGACCCTTGTCCACATGCTATTAGGTATAAAGGAAAATGCATTCTGGCCTCAAAAGGGACATCC---CTTTTTATGCATAAATGGAAATTTTATCTTATAAATTTCTGGGAATGTTTTTTTTCTGTGTGGTCTCAACCAAGAAGAATTTATATTAATCAATTATCAACTCATTTTCTTGACTTTATGGGTTTTTTGTCAAGTGTACAACTCACTTCGTTCGTGGTACGGAGTAAAATGTTAGAAAAATTTTTTATAATAGATAATA---CGATTAAGAAGTTTGATTCTAAAATTCCAATTAATCCTCTGATTGGGTCATTGGCTAAAGCGCAATTTTGTAACGGATCAGGAAATCCTNTTAGTAAGTCGGTCTGGATCGATTTATCCGATTATGATATTATTGATCGA-------------------------------------------------------------------------------------------------------------------------------------------------------------------------------------------------------------------------------------------------------------------------------------------------------------------------------------------------------------------------------------------------------------------------------------------------------------------------------------------------------------------------------------------------------------------------------------------------------------------------------------------------------------------------------------------------------------------------------
Cerastium_arvense_AY936295     ------------------------------------------------------------------------------------------------------------------------------------------------------------------------------------------------------------------------------------------------------------------------------------------------------------------------------------------------------------------------------------------------------------------------------------------------------------------------------------------------------------------------------------------------------------------------------------------------------------------------------------------------------------------------------------------------------------------------------------------------------------------------------------------------------------------------------------------------------------------------------------------------------------------------------------------------------------------------------------------------------------------------------------------------------------------------------------------------------------------------------------------------------------------------------------------------------------------------------------------------------------------------------------------------------------------------------------------------------------------------------------------------------------------------------------------------------AGTTCAAACACTTCGGTACTGGGTGAAAGATGCCCCGTCTTTGCATCTATTACGATTCTTTCTTTATGAATCTCATAAT------TGCAATAGTCTTATAA----AAAAAAAT--ATATATTTTTTTATAAAAAGGACTCAAAGATTTTTTTTGTTCTTATATAATTTCCATGTATGTGAACACGAATTTATTTTCTTGTTTCTTTGCAACCAATCCTCTCATTTACGATCAACATCTTACAGATCCTTTCTTGAACGCATTTTTTTCTACGGAAAATTAGAATATTTAGTCAAACTTTTTACT------AAGGATTTTGACGTTATTTTATGGCTTTTTAAAGACCCCTACCCGTATTCTGTTAGGTATAAAGGACAATATATTATGGCCTCAAAAGGGACATCC---CTTTTGATGCAGAAATTTAAATTTTACCTTACCCATTTCTGGCAGTGTCATTTTTCTGTGTGGTCTCAACCAAGAAGAATCTATATTAATCGATTATCAACCCATTTTCTTGACTTTATTGGTTTTCTTTCAAGTGTACAACTCACTTCTTTAGTGGTACGGAGTCAAATGTTAGAAAATGCATTTCTAATAGATAATA---CGATTAAGAAATTTGATCCGAAAATTCCAATCAGTTCTCTGATCCTATCGTTGGCGAAAGCGAAATTTTGTAACGGATTAGGGCATCCTATTAGTAAGCCGACTTGGATCGATTTATCGGATTCTGATATTATTGATCGA-------------------------------------------------------------------------------------------------------------------------------------------------------------------------------------------------------------------------------------------------------------------------------------------------------------------------------------------------------------------------------------------------------------------------------------------------------------------------------------------------------------------------------------------------------------------------------------------------------------------------------------------------------------------------------------------------------------------------------
Cerastium_fontanum_AY936296    ------------------------------------------------------------------------------------------------------------------------------------------------------------------------------------------------------------------------------------------------------------------------------------------------------------------------------------------------------------------------------------------------------------------------------------------------------------------------------------------------------------------------------------------------------------------------------------------------------------------------------------------------------------------------------------------------------------------------------------------------------------------------------------------------------------------------------------------------------------------------------------------------------------------------------------------------------------------------------------------------------------------------------------------------------------------------------------------------------------------------------------------------------------------------------------------------------------------------------------------------------------------------------------------------------------------------------------------------------------------------------------------------------------------------------------------------------AGTTCAAACACTTCGGTACTGGGTGAAAGATGCCTCGTCTTTGCATCTATTACGATTCTTTCTTTATGAATCTCATAAT------TGCAATAGTCTTATAA----AAAAAAAT--ATATATTTTTTTATAAAAAGGACTCAAAGATTTTTTTTGTTCTTATATAANTTCCATGTATGTGAACACGAATTTATTTTCTTGTTTCTTTGCAACCAATCCTCTCATTTACGATCAACATCTTACAGATCCTTTCTTGAACGCATTTTTTTCTACGGAAAATTAGAATATTTAGTCAAACTTTTTACT------AAGGATTTTGACGTTATTTTATGGCTTTTTAAAGACCCCTACCCGTATTCTGTTAGGTATAAAGGACAATATATTATGGCCTCAAAAGGGACATCC---CTTTTGATGCAGAAATTTAAATTTTACCTTACCCATTTCTGGCAGTGTCATTTTTCTGTGTGGTCTCAACCAAGAAGAATCTATATTAATCGATTATCAACCCATTTTCTTGACTTTATTGGTTTTCTTTCAAGTGTACAACTCACTTCTTTAGTGGTACGGAGTCAAATGTTAGAAAATGCATTTCTAATAGATAATA---CGATTAAGAGGTTTGATCCGAAAATTCCAATCAGTTCTCTGATCCTATCGTTGGCGAAAGCGAAATTTTGTAACGGATTAGGGCATCCTATTAGTAAGCCGACTTGGATCGATTTATCGGATTCTGATATTATTGATCGA-------------------------------------------------------------------------------------------------------------------------------------------------------------------------------------------------------------------------------------------------------------------------------------------------------------------------------------------------------------------------------------------------------------------------------------------------------------------------------------------------------------------------------------------------------------------------------------------------------------------------------------------------------------------------------------------------------------------------------
Corrigiola_litoralis_AY936331  ----------------------------------------------------------------------------------------------------------------------------------------------------------------------------------------------------------------------------------------------------------------------------------------------------------------------------------------------------------------------------------------------------------------------------------------------------------------------------------------------------------------------------------------------------------------------------------------------------------------------------------------------------------------------------------------------------------------------------------------------------------------------------------------------------------------------------------------------------------------------------------------------------------------------------------------------------------------------------------------------------------------------------------------------------------------------------------------------------------------------------------------------------------------------------------------------------------------------------------------------------------------------------------------------------------------------------------------------------------------------------------------------------------------------------------------------------------------------TATTGGGTGAAAGATGCCTCTTCTTTGCATTTATTACGATTCTTTCTTTATGAGTATCGTAAT------TGGAATAGTCTTATTACTCAAAAAAAATCCCTTTTGGTTTTTTCAAAAAGAAATCAAAGATTATTCTTGTTCTTATATAATTTCCATGTATGTGAATACGAATCTATTTTCAGTTTTCTTTGCAACCAATCTTCTCATTTACGATCAACATCATATAGAGCCCTTTTTGAAAGAATTTATTTTTATGGAAAGTTAGAATATTTAATCAAAGTTTTTCCT------AAGGATTTTCGGATTATCTTATGGTTTTTCAAGGACCCTTTCCCGCATTATGTTAGGTATCAAGGAAAATCAATTCTGGCCTCAAAAGGGACCTTT---TTTGTGATGCATAAATGGAAATATTACCTTATCAATTTATGGCAATGTAATTTTTCTGTGTGGTCTCAACCAAGAAGAATCCATATCAATCGATTATCAATCCATTCCCTTGACTTTATGAGTTTTTTTTCAAGTGTGCGACTCAATTCTTCAGTGGTACGGAGTCAAATGTTAGAAAATGGATTTCTAATTGATAATA---CTATTAAGAAGTTCGATCCTATAGTTCCAATTATTACTATGATTGGGTCGTTAGCTAAAGCGCAATTTTGTANCGGATTAGGGCATCCTATTAGTAAGTCGGCNTGGACCGATTTATCAGATTCTGATATTATTGATCGNA------------------------------------------------------------------------------------------------------------------------------------------------------------------------------------------------------------------------------------------------------------------------------------------------------------------------------------------------------------------------------------------------------------------------------------------------------------------------------------------------------------------------------------------------------------------------------------------------------------------------------------------------------------------------------------------------------------------------------
Dianthus_furcatus_AY936320     ------------------------------------------------------------------------------------------------------------------------------------------------------------------------------------------------------------------------------------------------------------------------------------------------------------------------------------------------------------------------------------------------------------------------------------------------------------------------------------------------------------------------------------------------------------------------------------------------------------------------------------------------------------------------------------------------------------------------------------------------------------------------------------------------------------------------------------------------------------------------------------------------------------------------------------------------------------------------------------------------------------------------------------------------------------------------------------------------------------------------------------------------------------------------------------------------------------------------------------------------------------------------------------------------------------------------------------------------------------------------------------------------------------------------------------------------------GGTTCAAACACTTCGGTACTGGGTGAAAGATGCTTCGTCTTTGCATTTATTACGATTCTTTCTTTATGAGTATCGTAAT------TGGAATAGTCTTTTTATTTTAAAAAAATCCATTTCTATTTTTCTAAAAAGAAATCAAAGATTATTATTGTTCTTATATAATTTCCATATATGTGAATACGAATCCATTTTCGTTTTTCTTTGCAACCAATCCTCTCATTTACGATCAACATCTTATAGAGTGTTTCTTGAACGCATTTATTTCTACGTAAAATTTGACTATTTAGTCAAACCTTTTTAT------AAGGATTTTGGCGTTATCTTATGGCTTTTCAAGGACCCTTCCCCGCACTCTGCTAGGTATAAAGTAAAATTCCTTTATGCATCAAAAGGGATGCCC---TTTTTGATGCATAAATGGAAATTTTACTTTATAAATTTTTGGCAATGTCATTTTTCGGTGTGGTCTCAACCAAGAAGAATCTATATTAATAGATTAACAACCCATTTTTTTGACTTTATGGGTTTTTGTTTAAGTGTACAACTCACTTCTTCCATGGTACGGAGTCAAATGTTAGAAAATGCATTTAGAATAGATAATA---CGATTAAGAAGTTGTATCCGAAAATTCCAATTAGTCCTCTGATTGGATCGTTGGCTAAAGCGCAATTTTGTAACGGATTAGGGCATCCTATTAGTAAGTTGGCTTGGGTAGATTTGTCGGATTCTGATATTATTAATCGA-------------------------------------------------------------------------------------------------------------------------------------------------------------------------------------------------------------------------------------------------------------------------------------------------------------------------------------------------------------------------------------------------------------------------------------------------------------------------------------------------------------------------------------------------------------------------------------------------------------------------------------------------------------------------------------------------------------------------------
Dianthus_seguieri_AY936321     ------------------------------------------------------------------------------------------------------------------------------------------------------------------------------------------------------------------------------------------------------------------------------------------------------------------------------------------------------------------------------------------------------------------------------------------------------------------------------------------------------------------------------------------------------------------------------------------------------------------------------------------------------------------------------------------------------------------------------------------------------------------------------------------------------------------------------------------------------------------------------------------------------------------------------------------------------------------------------------------------------------------------------------------------------------------------------------------------------------------------------------------------------------------------------------------------------------------------------------------------------------------------------------------------------------------------------------------------------------------------------------------------------------------------------------------------------GGTTCAAACACTTCGGTACTGGGTGAAAGATGCTTCGTCTTTGCATTTATTACGATTCTTTCTTTATGAGTATCGTAAT------TGGAATAGTCTTTTTATTTTAAAAAAATCCATTTCTATTTTTCTAAAAAGAAATCAAAGATTATTATTGTTCTTATATAATTTCCATATATGTGAATACGAATCCATTTTCGTTTTTCTTTGCAACCAATCCTCTCATTTACGATCAACATCTTATAGAGTGTTTCTTGAACGCATTTATTTCTACGTAAAATTTGACTATTTAGTCAAACCTTTTTAT------AAGGATTTTGGCGTTATCTTATGGCTTTTCAAGGACCCTTCCCCGCACTCTGCTAGGTATAAAGTAAAATTCCTTTATGCATCAAAAGGGATGCCC---TTTTTGATGCATAAATGGAAATTTTACTTTATAAATTTTTGGCAATGTCATTTTTCGGTGTGGTCTCAACCAAGAAGAATCTATATTAATAGATTAACAACCCATTTTTTTGACTTTATGGGTTTTTGTTTAAGTGTACAACTCACTTCTTCCATGGTACGGAGTCAAATGTTAGAAAATGCATTTAGAATAGATAATA---CGATTAAGAAGTTGTATCCGAAAATTCCAATTAGTCCTCTGATTGGATCGTTGGCTAAAGCGCAATTTTGTAACGGATTAGGGCATCCTATTAGTAAGTTGGCTTGGGTAGATTTGTCGGATTCTGATATTATTAATCGA-------------------------------------------------------------------------------------------------------------------------------------------------------------------------------------------------------------------------------------------------------------------------------------------------------------------------------------------------------------------------------------------------------------------------------------------------------------------------------------------------------------------------------------------------------------------------------------------------------------------------------------------------------------------------------------------------------------------------------
Drypis_spinosa_AY936293        ----------------------------------------------------------------------------------------------------------------------------------------------------------------------------------------------------------------------------------------------------------------------------------------------------------------------------------------------------------------------------------------------------------------------------------------------------------------------------------------------------------------------------------------------------------------------------------------------------------------------------------------------------------------------------------------------------------------------------------------------------------------------------------------------------------------------------------------------------------------------------------------------------------------------------------------------------------------------------------------------------------------------------------------------------------------------------------------------------------------------------------------------------------------------------------------------------------------------------------------------------------------------------------------------------------------------------------------------------------------------------------------------------------------------------------------------------------------------TACTGGGTGAAAGATGCCGCGTCTTTATATTTATTACGATTCTTTCTTTATGGGTATCATAAT------TGGAAGAGTCTTATTATTCCAAAAAAATACATTTATATTTTTCTAAAAAGGAATCAAAGATTCTTCTTATTCTTATATAATTTCCACGTATGTGAATTCGAATCCGTTTTATTTTTTCTTTGTACCCAATCCTCTCATTTACGATCAACATCTTATATAGCCCTTCTTCAACGCATTTATTTCTATGGAAAATTAGAGTATTTCGTAAACCTTTTTACT------AAGGATTTTGGCGTTATCTTATGGCTTTTCAAAGACCCTTCTCCGCATTTTGTTAGGTATAAAGGAAAATACCTTCTTGCTTCAAAAGGGACATCC---CTTTTGGTGCATAAATGGACATTTTACCTTATCCATTTCTGGCAATGTCATTTTTGTGTGTGGTTTCAGTCAAGAAGAATCTATATTAATCTAATATCAACCCATTTTATTGACTTTATGGGGTTTCTTTCAAGTGTGCAACTCACTTCTTCCGTGGTACGGAGTAAAATGTTAGAAAATGCATTTATAATAGATACTA---CTATTAAGAAGCTCGATCCTAAAATTCCAATTAGTCCTCTGATTGGATCGTTGGCTAAAGCGCAATTTTGTAACAGATCGGGTCATCCGATTAGTAAGTCGGTCTGGATCCGTTTATCGGATTCTGATATTATTGATCGA-------------------------------------------------------------------------------------------------------------------------------------------------------------------------------------------------------------------------------------------------------------------------------------------------------------------------------------------------------------------------------------------------------------------------------------------------------------------------------------------------------------------------------------------------------------------------------------------------------------------------------------------------------------------------------------------------------------------------------
Gypsophila_altissima_AY042597  --------------------------------------------------------------------------------------------------------------------------------------------------------------------------------------------------------------------------------------------------------------------------------------------------------------------------------------------------------------------------------------------------------------------------------------------------------------------------------------------------------------------------------------------------------------------------------------------------------------------------------------------------------------------------------------------------------------------------------------------------------------------------------------------------------------------------------------------------------------------------------------------------------------------------------------------------------------------------------------------------------------------------------------------------------------------------------------------------------------------------------------------------------------------------------------------------------------------------------------------------------------------------------------------------------------------------------------------------------------------------------------------------------ATGTGTTAGATATATTAATTCCTTACCCCACCCATCTGGAAATCTTAGTTCAAACACTTCGGTATTGGGTGAAAGATGCCTCGTCTTTGCATTTATTACGATTCTTTCTTTATGAGTATCATAAT------TGGAATAGTCTTTTTATTCCAAAAAAATCCATTTCTATTTTTTTAAAAAGGAATCAAAGATTATTCTTGTTCTTATATAATTTCCAGGTATGTGAATATGAATCCATTTTCTTTTTTCTTTGCAACCAATCCTCTCATTTACGATCAACATCTTATAGAGTGTTTCTTGAACGCATTTATTTCTACGTAAAATTAGAATATTTAGTTAAACTTTTTTAT------AAAGATTTTGGCGTTATCTTATGGCTTTTCAAAGACTCTTCCCCGCATTCTGTTAGGTATAAAGGCAACTCTATTCTAGCCTCAAAAGGGATGTCC---TTTTTGATGTATAAATGGAAATTTTACTTTCTCAATTTCTGGCAATGTCATTTTTATATGTGGTCTCAACCAAGAAGAATCTATATTAATCGATTATCAACCCATTTTCTTGACTTCATGGGTTTTTGTTCAAGTGTACAACTCACTTCTTCCGTGGTACGGAGTCAAATGTTAGAAAATGCATATCTAATAGATAATA---CGATTAAGAAGTTCGATCCTAAAATTCCAATTAGTCCTCTGATTGGATCGTTGGCTAAAGCGCAATTTTGTAACGGATTAGGGCATCCTATTAGTAAGTCGGTCTGGATCGATTTATCGGATTCTGATATTATTAATCGATTTGGGCGTATATGCCGAAATCTTTCTCATTATTATAGCGGTTCTTCAAGAAAAAAGAGTTTGTAT-------------------------------------------------------------------------------------------------------------------------------------------------------------------------------------------------------------------------------------------------------------------------------------------------------------------------------------------------------------------------------------------------------------------------------------------------------------------------------------------------------------------------------------------------------------------------------------------------------------------------------------------------------------
Gypsophila_elegans_AY936327    -------------------------------------------------------------------------------------------------------------------------------------------------------------------------------------------------------------------------------------------------------------------------------------------------------------------------------------------------------------------------------------------------------------------------------------------------------------------------------------------------------------------------------------------------------------------------------------------------------------------------------------------------------------------------------------------------------------------------------------------------------------------------------------------------------------------------------------------------------------------------------------------------------------------------------------------------------------------------------------------------------------------------------------------------------------------------------------------------------------------------------------------------------------------------------------------------------------------------------------------------------------------------------------------------------------------------------------------------------------------------------------------------------------------------------------------------------------------CGGTACTGGGTGAAAGATGCCTCGTCTTTGCATTTATTACGATTCTTTCTTTATGAGNATCATAAT------TGGAATAGTCTTTTTATTCCAAAAAAATCCATTTCTATTTTTCTAAAAAGGAATCAAAGATTATTCTTGTTCTTATATAATTTCCAGGTATGTGAATATGACTCCATTTTATTTTTTCTTTGCAACCAATCCTCTCATTTACGATCAACATCTTATAGAGTGTTTCTTGAACGCATTTATTTCTACGTAAAATTAGAATATTTAGTGAAACTTTTTTAT------AAAGATTTTGGCGTTATCTTATGGCTTTTCAAAGACCCTTCCCCGCATTCTGTTAGGTATAAAGGCAAATCTATTCTAGCCTCAAAAGGGATGTCC---TTTTTGATGTATAAATGGAAATTTTACCTTCTCAATTTCTGGCAATGTCATTTTTATGTGTGGTCTGAACCAAGAAGAATTTGTATTAATCGATTATCAGCCCATTTTCTTGACTTCATGGGTTTTTGTTCAAGTGTACAACTCACTTCTTCCGTGGTACGGAGTCAAATGTTAGAAAATGCATATCTAATAGATAATA---CGATTAAGAAGTTCGATCCTAAAATTCCAATTAGTCCTCTGATTGGATCGTTGGCTAAAGCGCAATTTTGTAACGGATTAGGGCATCCTATTAGTAAGTCGGTCTGGATCGATTTATCGGATTCTGATATTATTAATCGA-------------------------------------------------------------------------------------------------------------------------------------------------------------------------------------------------------------------------------------------------------------------------------------------------------------------------------------------------------------------------------------------------------------------------------------------------------------------------------------------------------------------------------------------------------------------------------------------------------------------------------------------------------------------------------------------------------------------------------
Gypsophila_repens_AY936326     ----------------------------------------------------------------------------------------------------------------------------------------------------------------------------------------------------------------------------------------------------------------------------------------------------------------------------------------------------------------------------------------------------------------------------------------------------------------------------------------------------------------------------------------------------------------------------------------------------------------------------------------------------------------------------------------------------------------------------------------------------------------------------------------------------------------------------------------------------------------------------------------------------------------------------------------------------------------------------------------------------------------------------------------------------------------------------------------------------------------------------------------------------------------------------------------------------------------------------------------------------------------------------------------------------------------------------------------------------------------------------------------------------------------------------------------------------------CAAACACTTCGGTATTGGGTGAAAGATGCCTCGTCTTTGCATTTATTACNATTCTTTCTTTATGAGTATCATAAT------TGGAATNGTCTTTTTATTCCAAAAAAATCCATTTCTATTTTTCTAAAAAGGAATCAAAGATTATTCTTGTTCTTATATAATTTCCAGGTATGTGAATATGAATCCCTTTTCTTTTTTCTTTGCAACCAATCCTCTCATTTACGATCAACATCTTATAGAGTGTTTCTTGAACGCATTTATTTCTACGTAAAATTAGAATATTTAGTTAAACTTTTTTAT------AAAGATTTTGGCGTTATCTTATGGCTTTTCAAAGACCCTTCCCCGCATTCTGTTAGGTATAAAGGCAAATCTATTCTAGCCTCAAAAGGGATGTCC---TTTTTGATGTATAAATGGAAATTTTACCTTCTCAATTTCTGGCAATGTCATTTTGATGTGTGGTCTCAACCAAGAAGAATCTATATTAATCGATTATCAACCCATTTTCTTGACTTCATGGGTTTTTGTTCAAGTGTACAACTCACTTCTTCCGTGGTACGGAGTCAAATGTTAGAAAATGCATATCTNATAGNTAATA---CGATTAAGAAGTTCGATCCTAAAATTCCAATNAGTCCTCTGATTGGATCGTTGGCTAAAGCGCAATTTTGTANCGGANNAGGGCATCCTNTTAGTAAGTCGGTCTGGATCGATTTATCGGAT-------------------------------------------------------------------------------------------------------------------------------------------------------------------------------------------------------------------------------------------------------------------------------------------------------------------------------------------------------------------------------------------------------------------------------------------------------------------------------------------------------------------------------------------------------------------------------------------------------------------------------------------------------------------------------------------------------------------------------------------------
Herniaria_baetica_AY936283     ------------------------------------------------------------------------------------------------------------------------------------------------------------------------------------------------------------------------------------------------------------------------------------------------------------------------------------------------------------------------------------------------------------------------------------------------------------------------------------------------------------------------------------------------------------------------------------------------------------------------------------------------------------------------------------------------------------------------------------------------------------------------------------------------------------------------------------------------------------------------------------------------------------------------------------------------------------------------------------------------------------------------------------------------------------------------------------------------------------------------------------------------------------------------------------------------------------------------------------------------------------------------------------------------------------------------------------------------------------------------------------------------------------------------------------------------------AGTTCAAACGCTTCGCTATTGGTTGAAAGATGCCTGTTCTTTGCATTTATTACGATTCTTTCTTTATGAGTATCGTAAT------TGGAATAGTCTTATTACTCCAAAAAAATCCATTTCAACTTTTTCAAAAAGGAATCAGAGATTATTCTTGTTCTTATATAATTTCCATGTATGCGAATACGAATCCATTTTCATTTTTCTTTGCAACCAATCCTCTCATTTACGATCAACATCTTATAGAGCCTTTCTTGAACGAATTTATTTCTACGGAAAGTCAGAATATTTAGTCAAAGTTTTGACT------AAGGATTTTCGGATTATCTTGTGTCTTTTTAAAGACCCCTTCCCGAATTATGTTAGGTATCAAGGAAAATCTATTCTGGCTTCAAAAGGGACATCC---CTTCAGATGCATAAATGGAAATTTTACCTTATTAATTTATGGCAATCTTATTTTTCTGTGTGGTCTCAACCAAGAAGAATATATATCAATCGATTATCAACTCATTCCTTTGACTTTATGGGTTTTCTTTCAAATGTACAACTGCATTCTTCAGTGGTACGGAGTCAAATGTTAGAAAATGCATTTCTAATAGATAATA---CTATTAATAAGTTCGACCCTCAAATTCCAATGAATCCTCTGATTGTAGCGTTGGCTAAAGCGCAATTTTGTAACGGATTAGGGCAGCCTATTAGTAAGTCGATCTGGACTGATTTATCGGATTCGGATATTATTGATCGA-------------------------------------------------------------------------------------------------------------------------------------------------------------------------------------------------------------------------------------------------------------------------------------------------------------------------------------------------------------------------------------------------------------------------------------------------------------------------------------------------------------------------------------------------------------------------------------------------------------------------------------------------------------------------------------------------------------------------------
Holosteum_umbellatum_AY936297  ------------------------------------------------------------------------------------------------------------------------------------------------------------------------------------------------------------------------------------------------------------------------------------------------------------------------------------------------------------------------------------------------------------------------------------------------------------------------------------------------------------------------------------------------------------------------------------------------------------------------------------------------------------------------------------------------------------------------------------------------------------------------------------------------------------------------------------------------------------------------------------------------------------------------------------------------------------------------------------------------------------------------------------------------------------------------------------------------------------------------------------------------------------------------------------------------------------------------------------------------------------------------------------------------------------------------------------------------------------------------------------------------------------------------------------------------------AGTTCAAACACTTCGGTACTGGGTGAAAGATGCCCCGTCTTTGCATCTATTACGATTCTTTCTTTATGAATATCATAAT------TGCAATAGTCTTAAAA-----AAAAA-------TATATTTTTTTTAAAAGGACTCAAAGATTTTTTTTGTTCTTATATAATTTCCATGTATGTGAACACGAATCTTTTTTCTTGTTTCTTTGCAACCAATCCTCTCATTTACGATCAACATCTTATAGATCCTTTCTTGAACGCATTTTTTTCTACGGAAAATTAGAATATTTAGTCAAACTTTTTACT------AAGGATTTTGACGTTATTTTATGGCTTTTTAAAGACCCCTACCCATATTCTGTTAGGTATAAAGGACAATATATTATGGCCTCAAAAGGGACGTCC---CTTTTTATGCATAAATTTAAATTTTACCTTACTCATTTCTGGCAGTGTCATTTTTCTGTGTGGTCTCAACCAAGAAGAATCTATATTAATCGATTATCAACCCATTTTCTTGACTTTATTGGTTTTCTTTCAAGTGTACAACTCACTTCTTTAGTGGTACGGAGTCAAATGTTAGAAAATGCTTTTCTAATAGATAATA---CGATTAATAAGTTTGATCCGAAAATTCCAATTAGTGCTCTGATCCTATCGTTGGCGAAAGCAAAATTTTGTAACGGATTAGGGCATCCTATTAGTAAGCCGACCTGGATCGATTTATCGGATTCTGATATTATTGATCGA-------------------------------------------------------------------------------------------------------------------------------------------------------------------------------------------------------------------------------------------------------------------------------------------------------------------------------------------------------------------------------------------------------------------------------------------------------------------------------------------------------------------------------------------------------------------------------------------------------------------------------------------------------------------------------------------------------------------------------
Honckenya_peploides_AY042602   ----------------------------------------------------------------------------------------------------------------------------------------------------------------------------------------------------------------------------------------------------------------------------------------------------------------------------------------------------------------------------------------------------------------------------------------------------------------------------------------------------------------------------------------------------------------------------------------------------------------------------------------------------------------------------------------------------------------------------------------------------------------------------------------------------------------------------------------------------------------------------------------------------------------------------------------------------------------------------------------------------------------------------------------------------------------------------------------------------------------------------------------------------------------------------------------------------------------------------------------------------------------------------------------------------------------------------------------------------------------------------------------------------------GCGTTAGATATATTAATACCTTACCCCGCTCATCTAGAAATCTTGGTTCAAACACTTCGGTACTGGGTGAAAGATGCCTCATCTTTACATTTATTACGACTCTTTCTTTATGAGTATCATAAT------TGGAATACTCTTATTATTCCAAAAAAAGACATTTCTAGTTTTTNAAAAAAGAATCAAAGATTCTTCTTGTTCTTATATAATTTTCATGTATGTGAATATGAATCTATTTTCGTTTTTCTTTGCAACCAATCCTCTCATTTACGCTCAACATCTTATAGAGTCCTTCTTGAACGCATTTATTTCTACGCAAAATTAGACTATTTAGTAAAACTTTTGACT------AAGGATTTTGGTGTTATCTTGTGGCTTTTCAAAGCCCCTTACCTCCATTCTGTTAGGTATAAAGGAAAAAACTTTCTGGCTTCAAAAGGGCCATCC---CTTTTGATGCATAAATGGAAATTTTACCTTATTCATTTCTGGCAATGTCATTTTTCTGTATGGTCTCAACCAAGAAGAATCTATATTAATCGATTATCAACCCATTTTCTTGACTTTATGGGTTTTATTTCAAATGTCCAACTTATTTCTTCAGTAGTACGAAGTAAAATGTTAGAAAATGCATTTATAATAGATAATA---CGATTAAGAAGTTCGACCCTCAAATTCCAATTAGTCCTCTGATTGGATCGTTGGCTAAAGCTCAATTTTGTAACGGATTAGGGCATCCTATTAGTAAGCCGGCCTGGATCGATTTATCGGATTCTGATATTATTGATCTATTTGTGAGTATATGCAGAAATCTTTCGCATTATTATAGCGGCTCTTCAAGAAA--------------------------------------------------------------------------------------------------------------------------------------------------------------------------------------------------------------------------------------------------------------------------------------------------------------------------------------------------------------------------------------------------------------------------------------------------------------------------------------------------------------------------------------------------------------------------------------------------------------------------------------------------------------------------
Loeflingia_hispanica_AY936288  ------------------------------------------------------------------------------------------------------------------------------------------------------------------------------------------------------------------------------------------------------------------------------------------------------------------------------------------------------------------------------------------------------------------------------------------------------------------------------------------------------------------------------------------------------------------------------------------------------------------------------------------------------------------------------------------------------------------------------------------------------------------------------------------------------------------------------------------------------------------------------------------------------------------------------------------------------------------------------------------------------------------------------------------------------------------------------------------------------------------------------------------------------------------------------------------------------------------------------------------------------------------------------------------------------------------------------------------------------------------------------------------------------------------------------------------------------AGTTCAAACGCTTCGCTACTGGGTGAAAGATGCCTCGTCTTTGCATTTATTACGATTTTTTCTTTATGAGTATCGTAAT------TGGACTAGGCTTTTTACTTCAAAAAAATCCATTTCACCTTTTCTAAAAAGGAATCAAAGATTATTCTTGTTCTTATATAATTTCTATGTATGTGAATACGAATCCATTTTAATTTGTCTTTGCAAGCACTCTTCTCATTTACAATCAATATCTTATAGAGCTCTTCTTGAACGAATTTTGTTCTATGGAAAGTTAGATTTTTTAGTAAAAGTTTTAACT------AAGGATTTTGGAGTTATCTTAGGTCTTTTCAAAGACCCTTTACCGCATTATGTTAGGTATCAAGGAAAATCTCTGTTGGCCTCAAAGGGTACATCC---TTTTTGATGCATAAATGGAAAATTTACCTGATCCAGTTCTGGCAATGTTCTTTTTCTGTGTGGTCTCAACCAAGACGAATCTATATCAATCGATTATCAACAGATTCTCTTGATTTTGGGGGGTTTCTTTTAAGTGTACAACTCCATTCGTTAGTAGTACGAAGTCAAATGTTAGAAAATGCTTTTCTAATAGATAATAATACTATTAAAAAGTTGGATTCTATAATTCCAATGAGTCCGTTGATTGGATCGTTGGCTAAAGCGCAATTTTGTAATGGATTGGGACATCCTATTAGTAAGTCGGTTTGGACCGATTTATCCGATTCTGAGATTATTGAGCGA-------------------------------------------------------------------------------------------------------------------------------------------------------------------------------------------------------------------------------------------------------------------------------------------------------------------------------------------------------------------------------------------------------------------------------------------------------------------------------------------------------------------------------------------------------------------------------------------------------------------------------------------------------------------------------------------------------------------------------
Lychnis_coronaria_AY042612     ----------------------------------------------------------------------------------------------------------------------------------------------------------------------------------------------------------------------------------------------------------------------------------------------------------------------------------------------------------------------------------------------------------------------------------------------------------------------------------------------------------------------------------------------------------------------------------------------------------------------------------------------------------------------------------------------------------------------------------------------------------------------------------------------------------------------------------------------------------------------------------------------------------------------------------------------------------------------------------------------------------------------------------------------------------------------------------------------------------------------------------------------------------------------------------------------------------------------------------------------------------------------------------------------------------------------------------------------------------------------------------------------CATGTAA-TTCGGTGTTAGATATATTACTACCTTCCCCCGCCCATCTAGAAATCTTGGTTCAAAACCTTCGGTACTGGGTAAGAGATACCTCGTCTTTGCATTTATTACGATTCTTTCTTTATGAGTCTCATAATTATAATTGGAATAGTTTTTTGATTCCAAAAAAATCTATTTCTTTTTTTTTT---AGGAATCAAAGATTATTCTTGTTCTTATATAATTTCCATGTATGTGAATACGAGTCGATTTTATTTTTTCTTTGCAACCAATTTGATCATTTACGATCAACATCTTATAGAGCCCTTCTTGAACGTACTTTTTTCTACGGAAAATTGGACTCTTTAGTCAAACTTTTGACT------AAGGATTTTGCCGTTATCTTATGGCTTTTCAAGGATCCTTTCCCGCATTATGTTAGGTATAAAGGAAAATCCATTCTGTCCTCAAAAGGGACATTC---TTTTGGATGCATAAATGGAAATTTTACCTTATTAATTTCTGGCAATGTCATTTTTCTGTGTGGTCTCACCCAAGAAGAATCCATATTAACCAATTATCAACCCATTGTCTTGACTTTATTGGTTTTCTTTCAAGTGTACAACTCACCACTTCAGTGGTACGGAGTCAAATGTTAGAAAATGCATTTATAATAGATAATA---CGATTAAGAGGTTCGATCCGAAAATCCCAATTAGTACTCTGATTGGATCGTTATCTAAATCGCAATTTTGTAATCGATTAGGACATCCTATTAGTAAGTCGGTCTGGATCGCCTTATCGGATTCGGATATTATCGATCGATTTGGGCGTATAGGCAGAAATCTTTCTCATTATTATAGCGGCTCTTCAAGAAAAAAGAGTTTGTATC------------------------------------------------------------------------------------------------------------------------------------------------------------------------------------------------------------------------------------------------------------------------------------------------------------------------------------------------------------------------------------------------------------------------------------------------------------------------------------------------------------------------------------------------------------------------------------------------------------------------------------------------------------
Lychnis_flos_jovis_AY936313    -----------------------------------------------------------------------------------------------------------------------------------------------------------------------------------------------------------------------------------------------------------------------------------------------------------------------------------------------------------------------------------------------------------------------------------------------------------------------------------------------------------------------------------------------------------------------------------------------------------------------------------------------------------------------------------------------------------------------------------------------------------------------------------------------------------------------------------------------------------------------------------------------------------------------------------------------------------------------------------------------------------------------------------------------------------------------------------------------------------------------------------------------------------------------------------------------------------------------------------------------------------------------------------------------------------------------------------------------------------------------------------------------------------------------------------------------------------AAACACTTCGGTACTGGATAAGAGATGCCTCGTCTTTTTNCCCCNTACGAAGCTNTCNTTATGAGTATCATAAT------TGGAATAGTATTTCTATTCCAAAAAAAACCATTT---TTTTTTTTAAAAAGAATCAAAGATTATTCTTGTTCTTATATAATTTCCATGTATGTGAATACGAATCAATTTTCTTTTTTCTTTGCAACCAATCCTCTCATTTACGATCAACATCTTATAGAACCCTTCTTGAACGCACTTTTTTCTACGTAAAATTAGAATATTTAGTAAAACTTTTTACT------AAGGATTTTGCCGTTATCTTATGGCTTTTCAAGGATCCTTCCCCGCATTCTGTTAGGTATAAAGGAAAATCCATTCTGGCCTCAAAAGGGACATTC---TTTTTGATGCATAAATGGAAATTTTACCTTATTCATTTCTGGCAATGTAATTTTTTTGTGTGGGCTCACCCAAGAAGAATCTATATTAATCGATTATCAACCCATTATCTTGATTTTATTGGTTTTCTTTCAAGTGTACAACTCACTTCTTCAGTGGTACGGAGTCAAATGTTAGAAAATGCATTTCTAATAGATAATA---CGATTAAGAGGTTCGATCCGAAAATCCCAATTAGTACTCTGATTGGATCGTTAGCTAAAGCGCAATTTTGTAACCGATTAGGATATCCTATTAGTAAGTCGGTCTGGATCGATTTATCGGATTCGGATATTATTGATCGC-------------------------------------------------------------------------------------------------------------------------------------------------------------------------------------------------------------------------------------------------------------------------------------------------------------------------------------------------------------------------------------------------------------------------------------------------------------------------------------------------------------------------------------------------------------------------------------------------------------------------------------------------------------------------------------------------------------------------------
Minuartia_geniculata_AY936307  ------------------------------------------------------------------------------------------------------------------------------------------------------------------------------------------------------------------------------------------------------------------------------------------------------------------------------------------------------------------------------------------------------------------------------------------------------------------------------------------------------------------------------------------------------------------------------------------------------------------------------------------------------------------------------------------------------------------------------------------------------------------------------------------------------------------------------------------------------------------------------------------------------------------------------------------------------------------------------------------------------------------------------------------------------------------------------------------------------------------------------------------------------------------------------------------------------------------------------------------------------------------------------------------------------------------------------------------------------------------------------------------------------------------------------------------------------GGTTCAAACACTTCGGTATTGGGTGAAAGATGCCTCGTCTTTGCATTTATTACGATTATTTCTTTATGAATATCATAAT------TGGAATAGTCTTATTCTTCCAAAACAATCGAT------TTTTATAAAAAGGAATCAAAGATTATTCTTGTTCTTATATAATTTCCAAGTATGTGAATATGAATCTATTTTCTTTTTTATTTGCAACCAATCCTCTCATTTACGACCAACATCTTATAGATCCCTTCTTGAACGCCTTTATTTCTATGGAAAATTAGAATATTTAGTTAAACTTTTTACT------AAGTATTTTGGCGTTATCTTATGGCTTTTCAAAGACCCTTCTCCACATTCTGTTAGGTATAAAGGAAAAGCCCTTATGGCATCAAAAGGGACAGCT---CTTTTGATGCATAAATGGAAATTTTATCTTATCCATTTCTGGCAATGCCATTTTTATGTGTGGTCTCAACCAAGAAGAATCTATATTAATCGATTATCAAGTCATTTCTTTGACTTTTTGGGTTTTCTTTCAAGTGTACAACCCACCTCTTCAGTGGTACGGAGTCAAATGTTAGAAAATGCATTTATAATAGATACTN---CGATTAAGAAGTTCGATCCTAAAATTCCAATTCGTCCTCTGATTGGGTCGTTGGCTAAAGCGAAATTTTGTAACGGATTAGGATATCCTATTAGTAAGTCGTCTNGGATCGATTTATCGGANTCTGATANTATTGATCGA-------------------------------------------------------------------------------------------------------------------------------------------------------------------------------------------------------------------------------------------------------------------------------------------------------------------------------------------------------------------------------------------------------------------------------------------------------------------------------------------------------------------------------------------------------------------------------------------------------------------------------------------------------------------------------------------------------------------------------
Minuartia_graminifolia_AY93631 ------------------------------------------------------------------------------------------------------------------------------------------------------------------------------------------------------------------------------------------------------------------------------------------------------------------------------------------------------------------------------------------------------------------------------------------------------------------------------------------------------------------------------------------------------------------------------------------------------------------------------------------------------------------------------------------------------------------------------------------------------------------------------------------------------------------------------------------------------------------------------------------------------------------------------------------------------------------------------------------------------------------------------------------------------------------------------------------------------------------------------------------------------------------------------------------------------------------------------------------------------------------------------------------------------------------------------------------------------------------------------------------------------------------------------------------------------GGTTCATACACTTCGGTATTGGGTAAAAGATGCCTCGTGTTTGCATTTATTACAATTTTTTCTTTATGAGTATTATAAT------TGGAATAGTTTTTTTATTCCAAAAAAATCTATTTCTATTTTTTTTAAAAGGAATAAAAGATTATTCTTATTTTTATATAATTGCCATGTATGTGAATATGAATCCATTTTCTTTTTTCTTTGCAGCCAATCCTCTCATTTACAATCCACATCGTATAGAGTCCTTCTTGAACGCATTTATTTCTATGGAAAATTCGAATATTTAGTCAAACTTTTTACT------AAGGATTTTGACGTTATCTTATGGCTTTTCAAAGAACCTTCCCCGCATTCTGTTAGGTATAAAGGAAAATCTATTCTGTCTTTAAAAGGAACATCT---TTTTTAATACATAAATGGAAATTTTACCTTATGCATTTCTGGCAATATCATTTTTCTGTGTGGTCTCAACCAAGAAGAATCCGTATTAATTCATTATCCACCCATTTTCTTGACTTTATGGGTTTTCTTTCAAGTGTACAACCTACTTCTTCAGTGGTACGGAGTCAAATGTTAGAAAAAGGATTTCTAATAGATAATA---AGATTAAAAAGTTTGAGCCGAAAATTCCAATTAGTCCTCTGATAGGATCGTTGGTTAAAGCGCAATTTTGTAATGGATTAAAGCAGCCTATTAGTAAGTCGGTCTGGGTCGATTTATCGGATTTTGATATTATTGATCGA-------------------------------------------------------------------------------------------------------------------------------------------------------------------------------------------------------------------------------------------------------------------------------------------------------------------------------------------------------------------------------------------------------------------------------------------------------------------------------------------------------------------------------------------------------------------------------------------------------------------------------------------------------------------------------------------------------------------------------
Minuartia_lanceolata_AY936292  ------------------------------------------------------------------------------------------------------------------------------------------------------------------------------------------------------------------------------------------------------------------------------------------------------------------------------------------------------------------------------------------------------------------------------------------------------------------------------------------------------------------------------------------------------------------------------------------------------------------------------------------------------------------------------------------------------------------------------------------------------------------------------------------------------------------------------------------------------------------------------------------------------------------------------------------------------------------------------------------------------------------------------------------------------------------------------------------------------------------------------------------------------------------------------------------------------------------------------------------------------------------------------------------------------------------------------------------------------------------------------------------------------------------------------------------------------GGTNCAAACACNACGTTACTGGGTGAAAGATGCCCCGTCTTTACATTTATTACGATTCTTTCTTTATGAGTATCATCAT------TGGACTAGTCTTCTTATTCCAAAAAAATGCATTTCTATTTTTCTAAAAAGGAATCAAAGATTATTCTTGTTCTTATATAATTTCCATGTATGTGAATATGAATCCATTTTCTTTTTTCTTTTCAAACAATCCTCTCATTTACGATCAACATCTTATAGAGCCCTTCTTGAACGCATTTATTTCTATGGAAAATTAGAATATTTAGTAAACCTTTTTACT------AAGGATTTTGGCGTTATCTTATGGCTTTTCAAAGACTTTTGTCCGCATTCTTTTAGGTATAAAGGAAAATGCATTCTGGCCTTAAAAGGGACATCC---CTTTTTATGCATAAATGGAAATTTTATCTTATACATTTCTGGCAATGTTATTTTTCTGTGTGGTCTCAACCAAGAAGAATCTATATTAATAGATTATCAACTAATTTTCTTGACTTTATGGGTTTTCTTTCAAGTGTACAACTCACTTCTTCAGTGGTACGGAGTAAAATGGTAGAAAATCTATTTATAATAGATNATA---CGATTAAGAAGTTCGATCCTAAAATTCCAATTAGTCCTCTGATGGGGTCGTTGGCTAAAGCGCAATTTTGTAACGGATCAGGAAATCCTATTAGTAAGTCGGTCTGGATCGATTTATCGGATTCTGATATTATTGATCGA-------------------------------------------------------------------------------------------------------------------------------------------------------------------------------------------------------------------------------------------------------------------------------------------------------------------------------------------------------------------------------------------------------------------------------------------------------------------------------------------------------------------------------------------------------------------------------------------------------------------------------------------------------------------------------------------------------------------------------
Minuartia_laricifolia_AY936294 ------------------------------------------------------------------------------------------------------------------------------------------------------------------------------------------------------------------------------------------------------------------------------------------------------------------------------------------------------------------------------------------------------------------------------------------------------------------------------------------------------------------------------------------------------------------------------------------------------------------------------------------------------------------------------------------------------------------------------------------------------------------------------------------------------------------------------------------------------------------------------------------------------------------------------------------------------------------------------------------------------------------------------------------------------------------------------------------------------------------------------------------------------------------------------------------------------------------------------------------------------------------------------------------------------------------------------------------------------------------------------------------------------------------------------------------------------GGTTCAAACACTNCGGTACTGGGTGAAAGATGCCTCATCTTTACATTTATTACGATTCTTTCTTTATGAGTATCATAAT------TGGAATAGTCTTATTATTTCAAAAAAAAACATTTATAGTTTTCGAAAAAGGAATCAAAGATTCTTCTTGTTCTTATATAATTTCCATGTATATGAATATGAATCTATTTTCATTTTTCTTTGCAACCAATCCTCGCATTTATGCTCAACAGCTTATCGAGCCCTTCTTGAACGCATTTATTTCTACGGAAAATTAGATTATTTAGTCAAACTTTTTATG------ACGCATTTTGGTGTTATCTTGTGGCTTTTCAAAGCCTCTTCGTTGAATTCTGTTAGGTATAAAGGAAAATACTTTCTGGCTTCAAAAGGGCCATCC---CTTTTGATGCATAAATGGAAATTTTACCTTATCCATTTCTGGCAATGTCATTTTTCTGTATGGTCTCAACCAAGAAGAATCTATATTAATCGATTATCAACCCATTTTCTTGACTTTATGGGTTTTCTTTCAAGTGTACAACTCACTACTTCAGTAGTACGAAGTAAAATGTTAGAAAATGCATTTATAATAGATAATA---CGATTAAGAAGTTCGATCCTCAAATTCCACTTAGTCTTCTGATTGGATCATTGTCTAAAGCGCAATTTTGTAATGGATTAGGGTATCCTATTAGTAAGTCAACTTGGATGGATTTATCAGATTCTGATATTATGGGTCGA-------------------------------------------------------------------------------------------------------------------------------------------------------------------------------------------------------------------------------------------------------------------------------------------------------------------------------------------------------------------------------------------------------------------------------------------------------------------------------------------------------------------------------------------------------------------------------------------------------------------------------------------------------------------------------------------------------------------------------
Minuartia_picta_AY936319       ------------------------------------------------------------------------------------------------------------------------------------------------------------------------------------------------------------------------------------------------------------------------------------------------------------------------------------------------------------------------------------------------------------------------------------------------------------------------------------------------------------------------------------------------------------------------------------------------------------------------------------------------------------------------------------------------------------------------------------------------------------------------------------------------------------------------------------------------------------------------------------------------------------------------------------------------------------------------------------------------------------------------------------------------------------------------------------------------------------------------------------------------------------------------------------------------------------------------------------------------------------------------------------------------------------------------------------------------------------------------------------------------------------------------------------------------------GGTTCATACACTTCGGTATTGGGTAAAAGATGCTTCGTGTTTACATTTATTACGATTCTTTCTTTATGAGTATCATAAT------TGGAATAGTTTTTTTATTCCAAAAAAATCTATTTCGGTTTTTTTTAAAAGGAATAAAAGATTATTCTTTTTTTTATATAATTGCCATGTCTGTGAATACGAATCCATTTTCTTTTTTCTTTGCAACCAATCCTCTCATTTACAATTCACATCTTCGAGAGTCCTTCTTGAACGCATTTATTTCTACGGAAAATTTGAATATTTAGTCAAACTTTTGACT------AAGGATTTTAACGTTATTTTATGGCTTTTCAAAGAACCTTCCCCGCATTCCGTTAGGTATAAAGGAAAATCTATTCTGTCTTTAAAAGCACCATCC---CTTTTAATACATAAATGGAAATTTTACCTTATACATTTCTGGCAATATCATTTTTCTGTGTGGTCTCAACCAACAAGGATCCGTATTAATTCATTATCAATCCATTTTCTTGACTTTATGGGTTTTCTTTCAAGTGTACAACCTACTTCTTCAGTGGTACGGAGTCAAATGTTAGAAAAAGGATTTCTAATAGATAATA---TGATTAAAAAGTTTGAGCCGAAAATTCCAATGAGTCTTCTGATAGGATCATTGGCTAAAGCGCAATTTTGTAATGGATTAAAGCAGCCTAGTAGTAAGTCAGCCTGGGTCGATTTATCGGATTCTGATATTATTGATCGA-------------------------------------------------------------------------------------------------------------------------------------------------------------------------------------------------------------------------------------------------------------------------------------------------------------------------------------------------------------------------------------------------------------------------------------------------------------------------------------------------------------------------------------------------------------------------------------------------------------------------------------------------------------------------------------------------------------------------------
Moehringia_intricata_AY936305  ------------------------------------------------------------------------------------------------------------------------------------------------------------------------------------------------------------------------------------------------------------------------------------------------------------------------------------------------------------------------------------------------------------------------------------------------------------------------------------------------------------------------------------------------------------------------------------------------------------------------------------------------------------------------------------------------------------------------------------------------------------------------------------------------------------------------------------------------------------------------------------------------------------------------------------------------------------------------------------------------------------------------------------------------------------------------------------------------------------------------------------------------------------------------------------------------------------------------------------------------------------------------------------------------------------------------------------------------------------------------------------------------------------------------------------------------------GGTTCAAACACTTCGGTACTGGATGAAAGATGCCCCATCTTTACATTTATTACGATTCTTTCTTTATGAGTATCATAAT------TGGAATACTCGACTTATTCCACAAAAGTCGATTTCCATTTTTATAAAAAGGAATCAAAAATTCTTTTTGTTCTTATATAATTTCTATATATGTGAATACGAATCTATTTTCTTTTTTTTTTGCAACCAATCTTCTCATTTAAGATTAACATCTTACAAAGCTCTTCTTGAACGCATTTATTTCTATGGAAAATTAGAATATTTAGTCAACTTTTTGACT------AAAGATTTTAGCGTTATCTTATGGTTTTTCAAAGATCCCTCTCCGTATTCTGTTAGGTATAAAGGAAAATCCCTTATGGCCTCAAAAGGGACATCC---CTTTTGATGCATAAATGGAAATTTTATCTTATTAATTTCTGGCAATGTCATTTTTCTGTGTGGTCTCAACCAAGAAGAATATATATTAATCGATTATCAACCCATTTTCTTTACTTTATGGGTTTTCTTTCAAGTGTACAACTCACTTCTTCCGTGGTACGGAGTCAAATGTTAGAAAATGCTTTTCTAATCAATAATA---TGATTAAGAAGTTCGATCCAAAAATTTCAATTAGTCCTCTGATTATATCGTTGGCTAAAGCTAAATTTTGTAACGTATTTGGTCATCCTATTAGTAAGTCGGTTTGGATCGATTTATCGGATTTTTATATTATTGATCGA-------------------------------------------------------------------------------------------------------------------------------------------------------------------------------------------------------------------------------------------------------------------------------------------------------------------------------------------------------------------------------------------------------------------------------------------------------------------------------------------------------------------------------------------------------------------------------------------------------------------------------------------------------------------------------------------------------------------------------
Moehringia_muscosa_AY936306    ------------------------------------------------------------------------------------------------------------------------------------------------------------------------------------------------------------------------------------------------------------------------------------------------------------------------------------------------------------------------------------------------------------------------------------------------------------------------------------------------------------------------------------------------------------------------------------------------------------------------------------------------------------------------------------------------------------------------------------------------------------------------------------------------------------------------------------------------------------------------------------------------------------------------------------------------------------------------------------------------------------------------------------------------------------------------------------------------------------------------------------------------------------------------------------------------------------------------------------------------------------------------------------------------------------------------------------------------------------------------------------------------------------------------------------------------------------AACACTTCGGTACTGGATGAAAGATGCCCCGTCTTTACATTTATTACGATTCTTTCTTTATGAGTATCATAAT------TGGAATACTCTTATTATTCCAAATAAATCTATTTCCATTTTTATAAAAAGGAATCTAAAATTATTCTTGTTCTTATATAATTTCTATGTATGTGAATACGAATCCATTTTCTTTTTTTTTTGCAACCAATCCTCTCATTTAAGATCAATATCTTACAAAGCTCTTCTTGAACGCATTTATTTCTATGGAAAATTAGAATATTTAGTCAACTTTTTGACT------CAAGATTTGAGCGTTATCTTATGGTTTTTCAAAGACCCCTACCCGTATTCTGTTAGGTATAAAGGAAAATCCATTATGGCCTCAAAAGGGACATCC---CTTTTGATGCATAAATGGAAATTTTATCTTATTCATTTCTGGCAATGTCATTTTTCTGTGTGGTCTCAACCAAGAAGAATATATATTAATCGATTATCAACCCATTTTCTTGATTTTATGGGGTTTCTTTCAAGTGTACAACTCACTTCTTCCGTGGTACGGAGTCAAATGTTAGAAAATGCCTTTCTAATCGATAATA---CGATTAAGAAGTTCGATCCAAAAATTGCAATTAGTCCTCTGATCATATCGTTGGCTAAAGCGAAATTTTGTAACGTATTGGGACATCCTATTAGTAAGTCCGTTTGGATCGATTTATCGGATTCTGATATTATTGATCGA-------------------------------------------------------------------------------------------------------------------------------------------------------------------------------------------------------------------------------------------------------------------------------------------------------------------------------------------------------------------------------------------------------------------------------------------------------------------------------------------------------------------------------------------------------------------------------------------------------------------------------------------------------------------------------------------------------------------------------
Moehringia_trinervia_AY042615  ---------------------------------------------------------------------------------------------------------------------------------------------------------------------------------------------------------------------------------------------------------------------------------------------------------------------------------------------------------------------------------------------------------------------------------------------------------------------------------------------------------------------------------------------------------------------------------------------------------------------------------------------------------------------------------------------------------------------------------------------------------------------------------------------------------------------------------------------------------------------------------------------------------------------------------------------------------------------------------------------------------------------------------------------------------------------------------------------------------------------------------------------------------------------------------------------------------------------------------------------------------------------------------------------------------------------------------------------------------------------------------------------------AAATTATGTATTAGATATATTAATACCTTACCCTGCCCATCTAGAAACCTTGGTTCAAACACTTCGGTACTGGATGAAAGATGCCCCGTCTTTACATTTATTACGATTCTTTCTTTATGAGTATCATAAT------TGGAATACTCTTATTATTCCAAATAAATCGATTTCCATTTTTATAAAAAGGAATCAAAAATTATTCTTGTTCTTATATAATTTCTACGTATGTGAATACGAATCCATTTTCTTTTTTTTTTGCAACCAACCCTCTCATTTAAGATCAACATCTTACAAAGCGCTTCTTGAACGCATTTATTTCTATGGAAAATTAGAATATTTAGTTAACCTTTTTACT------AAAGATTTTAGTGTTATCTTATGGTTTTTCAAAGACCCCTCCCCGCATTCTGTTAGGTATAAAGGAAAATCCATTATGTGTTCAAAAGGGACACCC---CTTTTGATGCATAAATGGAAATTTTATTTTATTCATTTCTGGCAATCTTATTTTTCTGTGTGGTCTCAACCAAGAAGAATATATATTAATCGATTATCAACCCATTTTCTTGACTTTATGGGTTTTCTTTCAAGTGTACAACTCACCTCTTCCGTGGTACGGAGTCAAATGTTAGAAAATGCCTTTCTAATCGATAATA---CGATTAAGAAGTTCGATCCAAAAATTTCAATTAGTCCTCTGATCATATCGTTGGCTAAAGCGAATTTTTGTAACGTATTGGGGCATCCTATTAGTAAGTCGGTTTGGATCGATTTTTCGGATTCTGATATTATTGATCGATTTGGGCGGATATGCATAAATCTTTCTCATTATTATAGTGGCTCTTCAAGAAAAAAGAGTTTGTATC------------------------------------------------------------------------------------------------------------------------------------------------------------------------------------------------------------------------------------------------------------------------------------------------------------------------------------------------------------------------------------------------------------------------------------------------------------------------------------------------------------------------------------------------------------------------------------------------------------------------------------------------------------
Ortegia_hispanica_AY936286     ------------------------------------------------------------------------------------------------------------------------------------------------------------------------------------------------------------------------------------------------------------------------------------------------------------------------------------------------------------------------------------------------------------------------------------------------------------------------------------------------------------------------------------------------------------------------------------------------------------------------------------------------------------------------------------------------------------------------------------------------------------------------------------------------------------------------------------------------------------------------------------------------------------------------------------------------------------------------------------------------------------------------------------------------------------------------------------------------------------------------------------------------------------------------------------------------------------------------------------------------------------------------------------------------------------------------------------------------------------------------------------------------------------------------------------------------------GGTGCAAACGCTTCGCTACTGGGTGAAAGATGCCTCGTCTTTGCATTTATTACGATTCTTTCTTTATGAATATCGTAAT------TGGAATAGTCTTTTTACTTCAAAAAAATCTATTTCAACTTTTAGAAAAAGGAATCAAAGATTCTTTTTGTTCTTCTATAATTTCTATGTATGTGAATACGAATTCATTTTAAGTTTTCTTTGCACGCAATCCTCTCATTTACGATCAACATCTTATAGAGCCCTTCTTGAACGAATTTTGTTCTATGGAAAGTTAGATTTTTTAGTAAAAGTTTTTACG------AAAGATTTTGGAGTTATTTTAGGTCTTTTCAAAGATCCTTTACCGCATTATGTTCGGTATCAAGGAAAATCCTTTTTGGCCTCAAAAGGGCCATCC---CTTTTGATACATAAATGGCAATTTTACCTTATCGATTTCTGGCAATGTTCATTTTCGGTATGGTCTCAACCAAGAAGAATCTATATCAATCGATTATCAACCGATTCTCTTGATTTTATGGGTTTTCTTGCAAGTGTCCAACTCCAGTCTTCAGTAGTACGGAGTCAAATGTTAGAAAATTCTTTTCTAATAGATAATA---CTATTAAGAAGTTCGATTCTATAATTCCAATAAATCCGCTGATTGGATCATTGGCTAAAGGGCACTTTTGTAACGGATTAGGACATCCTATTAGTAAGTCAGTTTGGACCGATTTATCGGATTCTGATATTATTGATCGA-------------------------------------------------------------------------------------------------------------------------------------------------------------------------------------------------------------------------------------------------------------------------------------------------------------------------------------------------------------------------------------------------------------------------------------------------------------------------------------------------------------------------------------------------------------------------------------------------------------------------------------------------------------------------------------------------------------------------------
Paronychia_kapela_AY936284     ------------------------------------------------------------------------------------------------------------------------------------------------------------------------------------------------------------------------------------------------------------------------------------------------------------------------------------------------------------------------------------------------------------------------------------------------------------------------------------------------------------------------------------------------------------------------------------------------------------------------------------------------------------------------------------------------------------------------------------------------------------------------------------------------------------------------------------------------------------------------------------------------------------------------------------------------------------------------------------------------------------------------------------------------------------------------------------------------------------------------------------------------------------------------------------------------------------------------------------------------------------------------------------------------------------------------------------------------------------------------------------------------------------------------------------------------------AGTTCAAACGCTTCGCTATTGGGTGAAAGATGCCTCTTCTTTGCATTTATTACGATTCTTTCTTTATGAGTATCGTAAT------TGGAATAGTCTTATTACTCCAAAAAAATCCATTTCCACTTTTTCAAAAAGGAATCAGAGATTATTCTTCTTCTTATATAATTTCCATGTATGCGAATACGAATCCATTTTTATTTTTCTTTGCAACCAATCTTTTCATTTAAGATCAACATCTTACAGAGCCCTTCTTGAACGCATTTATTTCTATGGAAAGTCAGAATATTTAGTCAAAGTTTTGACT------AAGGATTTTCGTGTTATCTTGTGTCTTTTTAAAGACCCCTTCCCAAATTATGTTAGGTATCAAGGAAAATCTATTCTAGCTTCAAAGGGGACATCC---CTTCTGATGCATAAATGGAAATTTTACCTTATTAATTTCGGGCAATCTTATTTTTCTGTGTGGTCTCAACCAAGAAGATTCTATATCAATCGATTATCAACTCATTCCTTTGACTTTATGGGTTTTATTTCAAGTGTACAACTGAATTCTTCAGTGGTATGGAGTCAAATGTTAGAAAATGCATTTCTAATAGATAATA---CTATTAAGAAGTTCAACCCTATAATTCCAACGAATCCTCTGATTGTATCCTTGGCTAAAGCGCAATTTTGTAACGGATTAGGGCATCCTATTAGTAAAGCGATCTGGACTGATTTATCGGATTCGGATATTATTGATCGA-------------------------------------------------------------------------------------------------------------------------------------------------------------------------------------------------------------------------------------------------------------------------------------------------------------------------------------------------------------------------------------------------------------------------------------------------------------------------------------------------------------------------------------------------------------------------------------------------------------------------------------------------------------------------------------------------------------------------------
Petrocoptis_pyrenaica_AY936314 ---------------------------------------------------------------------------------------------------------------------------------------------------------------------------------------------------------------------------------------------------------------------------------------------------------------------------------------------------------------------------------------------------------------------------------------------------------------------------------------------------------------------------------------------------------------------------------------------------------------------------------------------------------------------------------------------------------------------------------------------------------------------------------------------------------------------------------------------------------------------------------------------------------------------------------------------------------------------------------------------------------------------------------------------------------------------------------------------------------------------------------------------------------------------------------------------------------------------------------------------------------------------------------------------------------------------------------------------------------------------------------------------------------------------------------------------------------TCAAACACTTCGGTACTGGATAAAAGATGCCTCGTCTTTGCATTTATTACGATTCTTTCTTTATGAGTATCATAAT------TGGAAGAGTTTTTTTATTCCAAAAAAATCCATTTCTTTTTTTTTAAAAGGGAATCAAAGATTATTCTTGTTCTTATATAATTTCTATGTATGTGAATACGAATCTATTTTCTTTTTTCTTTGCAACCAATCCTCTCATTTACGATCAACATCTTATAGAGCCCTTCTTGAACGCACTTTTTTCTACGGAAAATTAGAATATTTAGTAAAACTTTTTACT------AAGGATTTCTCCGTTATCTTACGGCTTTTCAAGGACCTTTCCCCGCATTTTGTTAGCTATAAAGGAAAATCCTTTTTGGCCTCAAAAGGGACATCT---TTTTTGATGCATAAATGGAAATTTTACCTTATTAATTTCTGGCAATGTCATTTTGTTGTGTGGTCTCACTCAAGAAGAATCTATATTAATCGATTATCAATCCATTGTCTTGACTTTATTGGGTTTCTTTCGAGTGTACAACTCACTTCTTCAGTGGTACGGAGTCAAATGTTAGAAAATTCGTTTCTAATAGATAATA---CGATTAAGAAGTTCGATCCTAAAATCCCAATTAGTCCTCTGATTGGATCGTTAGCTAAAGCGCAATTTTGTAACCGATTAGGACATCCTATTAGTAAGTCGGTCTGGATCGATTTATCGGATTCGGATATTATTGATCGA-------------------------------------------------------------------------------------------------------------------------------------------------------------------------------------------------------------------------------------------------------------------------------------------------------------------------------------------------------------------------------------------------------------------------------------------------------------------------------------------------------------------------------------------------------------------------------------------------------------------------------------------------------------------------------------------------------------------------------
Polycarpon_tetraphyllum_AY9362 -------------------------------------------------------------------------------------------------------------------------------------------------------------------------------------------------------------------------------------------------------------------------------------------------------------------------------------------------------------------------------------------------------------------------------------------------------------------------------------------------------------------------------------------------------------------------------------------------------------------------------------------------------------------------------------------------------------------------------------------------------------------------------------------------------------------------------------------------------------------------------------------------------------------------------------------------------------------------------------------------------------------------------------------------------------------------------------------------------------------------------------------------------------------------------------------------------------------------------------------------------------------------------------------------------------------------------------------------------------------------------------------------------------------------------------------------------------ACGCTTCGCTACTGGGTGAAAGATACCTCTTCTTTGCATTTATTACGATTTTTTCTTTATGAATATCGTAAT------TGGAAGAGTCTTTTTACTTCAAAAAAATCCATTTCCACTTTTCTCAAAAGGAATCAAAGATTATTCTTGTTCTTATATAATTTATATGTATGTGAATATGAATCCATTTTTCTTTTTCTTTGCACGCAATCCTCTCATTTAAGATCAATATCTTATAGAGCCTTTCTTGAACGAAGTTTGTTCTATGGAAAGTTCTATTTTTTAGTAAAAGTTTTTACT------AAGGATTTTGGAGTTATCTTAGGTCTTTTCAAAGATCCTTTACCGCATTATGTTAGGTATCAAGAAAAATACCTTTTGGCCTCAAAAGGGCCTTCC---CTGTTGATGCATAAATGGAAAAATTACCTTATCTCTTTCTGGCAATGTCATTTTTTTGTGTGGTCTCAGCCAAGAAAAATCCATATAAATCCATTATCAACCGATTCTCTTGATTTTTTGGGTTTTCTTTCAAGTGTACAACTCCATTCTTTAGTAGTACGGAGTCAAATGTTAGAAAATTCTTTTCTCATAGAGAATA---CTATTAAGGAGTTCGATTCTATAATTCCAATTAGTCCGCTGATTGGATCGTTGGCTAAAGCGCAATTTTGTAACGGATTAGGACATCCTATTAGTAAGTCGGGTTGGACCGATTTATCGGATTCTGATATTATTGATCGA-------------------------------------------------------------------------------------------------------------------------------------------------------------------------------------------------------------------------------------------------------------------------------------------------------------------------------------------------------------------------------------------------------------------------------------------------------------------------------------------------------------------------------------------------------------------------------------------------------------------------------------------------------------------------------------------------------------------------------
Sagina_pilifera_AY936291       ------------------------------------------------------------------------------------------------------------------------------------------------------------------------------------------------------------------------------------------------------------------------------------------------------------------------------------------------------------------------------------------------------------------------------------------------------------------------------------------------------------------------------------------------------------------------------------------------------------------------------------------------------------------------------------------------------------------------------------------------------------------------------------------------------------------------------------------------------------------------------------------------------------------------------------------------------------------------------------------------------------------------------------------------------------------------------------------------------------------------------------------------------------------------------------------------------------------------------------------------------------------------------------------------------------------------------------------------------------------------------------------------------------------------------------------------------GGTTCAAACACTTCGTTACTGGGTGAAAGATGCTCCGTCTTTACATTTATTACGATTTTTTCTTTATGAGTATGATCAT------TGGACTAGTCTTCTTATTCCAAAAAAAGGCATTTCTATTTTTCTAAAAAGGAATCAAAGATTATTCTTGTTCTTATATAATTTCCATGTATGTGAATATGAATCCATTTTCTTTTTTCTTGTCAAACAATCCTCTCATTTACGATCAACATCTTATAGAGCCCTTTTTGAACGCATTTATTTCTATGGAAAATTAGACTATTTAGTAAACCCTTTTACT------AAGGATTTTGGCGTTATCTTATGGCTTTTCAAAGACTCTTGGCCGCATTCTTTTAGGTATAAAGGAAAATGTATTCTGGCTTTAAAGGGGACATCC---CTTTTTATGCATAAATGGAAATTTTTTCTTATATATTTCTGGCAATGTTATTTTTCTGTGTGGTCGCAACCAAGAAGAATCTATATTAATCAATTATCAACTCATTTTCTTGACTTTATGGGTTTTCTTTCAAGTGTACAACTCACTTCTTCTGTGGTACGGAGTAAAATGTTAGAAAATCTATTTATAATAGATAATA---CGATTAAGAAGTTGGATCCTAAAATTCCAATTAGTTCTCTGATAGGGTTGTTGGTTAAAGCGCAATTTTGTAACGGATCAGGAAATCCTATTAGTAAATCGGTCTGGATAGATTTATCGGATTCTGATATTATTGATCGA-------------------------------------------------------------------------------------------------------------------------------------------------------------------------------------------------------------------------------------------------------------------------------------------------------------------------------------------------------------------------------------------------------------------------------------------------------------------------------------------------------------------------------------------------------------------------------------------------------------------------------------------------------------------------------------------------------------------------------
Saponaria_ocymoides_AY042651   ------------------------------------------------------------------------------------------------------------------------------------------------------------------------------------------------------------------------------------------------------------------------------------------------------------------------------------------------------------------------------------------------------------------------------------------------------------------------------------------------------------------------------------------------------------------------------------------------------------------------------------------------------------------------------------------------------------------------------------------------------------------------------------------------------------------------------------------------------------------------------------------------------------------------------------------------------------------------------------------------------------------------------------------------------------------------------------------------------------------------------------------------------------------------------------------------------------------------------------------------------------------------------------------------------------------------------------------------------------------------------------------------------------GTTAGATATATTAATACCTTACCCCACCCATCTAGAAATCTTGGTTCAAACACTTCGGTACTGGGTGAAAGATGCCTCGTCTTTGCATTTATTACGATTCTTTCTTTATGAGTATCATAAT------TGGAATAGTCGTTTTATTCCAAAAGACTCCATTCCTTTTTTTCTAAAAAGGAATCAAAGATTATTCTTGTTCTTATATAATTTCCATGTATGTGAATACGAATCCATTTTCTTTTTTCTTTGCAACCAATCCTCTCATTTAAGATCAACATCTTATAGAGTGTTTCTTGAACGCATTTATTTATACGTAAAATTCGAATATTTAGTTAAACTTTTTTAT------AAGGATTTTGGCGTTATCCTATGGCTTTTCAAAGACCCTTCTCCACATTCTGTTAGGTATAAAGGAAAATCCATTTTAGCATCAAAAGGAATGTCC---TTTTTGATGCTAAAATGGAAATTTTATCTTATCCATTTCTGGCAATGTCATTTTTCTGTGTGGTCTCAACCAAGCCGAATCTATATTAATCGATTATCAACCCATTTTCTTGACTTTATGGGTTTTTGTTCAAGTATACAACTCACTTCTTCCGTGGTACGGAATCAAATGTTAGAAAATGCATTTCTAATAGATAATA---CGATTAAGAAGTTCGATCCGAAAATTCCAATGAGTCTTTTGATTGGATCGTTGGCTAAAGCGCAATTTTGTAACGGATTAGGGCATCCTATTAGTAAGTCGGTCTGGATCGATTTATCGAATTCTGATATTATTAATCGATTTGGCCGTATATGCAGAAATCTTTTTCATTATTATAGTGGTTCTTCAAGAAAAAAG----------------------------------------------------------------------------------------------------------------------------------------------------------------------------------------------------------------------------------------------------------------------------------------------------------------------------------------------------------------------------------------------------------------------------------------------------------------------------------------------------------------------------------------------------------------------------------------------------------------------------------------------------------------------
Saponaria_officinalis_AY936325 ------------------------------------------------------------------------------------------------------------------------------------------------------------------------------------------------------------------------------------------------------------------------------------------------------------------------------------------------------------------------------------------------------------------------------------------------------------------------------------------------------------------------------------------------------------------------------------------------------------------------------------------------------------------------------------------------------------------------------------------------------------------------------------------------------------------------------------------------------------------------------------------------------------------------------------------------------------------------------------------------------------------------------------------------------------------------------------------------------------------------------------------------------------------------------------------------------------------------------------------------------------------------------------------------------------------------------------------------------------------------------------------------------------------------------------------------------------AACACTTCGGTACTGGGTGAAAGATGCCTCGTCTTTGCATTTATTACGATTCTTTCTTTATGAGTATCATAAT------TGGAATAGTAGTCTTATTCCAAAAGACTCCATTTCTTTTTTTCTAAAAAGGAATCAAAGATTATTCTTGTTCTTATATAATTTCCATGTATGTGAATACGAATCCATTTTCTTTTTTCTTTGCAACCAATCCTCTCATTTACGATCAACATCTTATAGAGTGTTTCTTGAACGCATTTATTTATACGTAAAATTCGAATATTTAGTTAAACTTTTTGAT------AAGGATTTTGGCGTTATCCTATGGCTTTTTAAAGACCCTTCTCTACATTCTGTTAGGTATAAAGGAAAATCCATTTTAGCATCAAAAGGAATGTCC---TTTTTGATGCTAAAATGGAAATTTTACCTTATCCATTTCTGGCAATGTCATTTTTCTGTGTGGTCTCAACCAAGCCGAATCTATATTAATCGATTATCAACCCATTTTCTTGACTTTATGGGTTTTTGTTCAAGTATACAACTCACTTCTTCCGTGGTACGGAATCAAATGTTAGAAAATGCATTTCTAATAGATAATA---CGATTAAGAAGTTCGATCCGAAAATTCCAATGAGTCTTTTGATTGGATCGTTGGCTAAAGCGCAATTTTGTAACGGATTAGGGCATCCTATTAGTAAGTCGGTCTGGATCGATTTATCGAATTCTGATATTATTAATCGA-------------------------------------------------------------------------------------------------------------------------------------------------------------------------------------------------------------------------------------------------------------------------------------------------------------------------------------------------------------------------------------------------------------------------------------------------------------------------------------------------------------------------------------------------------------------------------------------------------------------------------------------------------------------------------------------------------------------------------
Spergula_arvensis_AY936310     ------------------------------------------------------------------------------------------------------------------------------------------------------------------------------------------------------------------------------------------------------------------------------------------------------------------------------------------------------------------------------------------------------------------------------------------------------------------------------------------------------------------------------------------------------------------------------------------------------------------------------------------------------------------------------------------------------------------------------------------------------------------------------------------------------------------------------------------------------------------------------------------------------------------------------------------------------------------------------------------------------------------------------------------------------------------------------------------------------------------------------------------------------------------------------------------------------------------------------------------------------------------------------------------------------------------------------------------------------------------------------------------------------------------------------------------------------GGTTCAAACACTTCGGTACTGGGTGAAAGATGCCTCGTCTTTACATTTATTAAGATTCTTTCTTTATGAGTATCATAAT------TGGAATAGTCTTATTATTCCCCAAAAA------TTTCTTTTTATAAAAAGGAATCAAAGATTATTCTTATTCTTATATAATTTCCATGTATGTGAATACGACTCTATTTTCTTTTTTCTTTGTAACCAATCCTCTCATTTACGATCAACATCCTATAGAGTCCTTCTTGAACGCGTTTCTTTCTATGGAAAATTAGACTATTTAGTCAAACTTTTTACT------AAGGATTCTGGCGTTCTCTTAGGGCTTTTCAAGGACCCTTCCTTGCATTCTGTGAGGTATAAAGGAAAATCTATTCTGGCCTCAAAAGGGACAGCC---CATTTGATGCATAAATGGAGATTTTACCTTATACATTTCTGGCAATGCCATTTTTCTTTGTGGTCTCAACCAAGAAGAATCCATATTAATCGATTATCAACCCATTTGTTTGACTTTATGGGTTTTCTTTCAAGTGTACAATTCACTTATTCAGTGGTACGGAGTCAAATGTTAGACAACGCATTTTTAATCGATACTA---CTATTAAGAAGTTCGATCCTAAAATCCCAATTAGTCCTCTGATTGTATCGTTGGCTAAAGCGCAATTTTGTAACGGATTAGGGCATCCTATTAGTAAGTCGGCCTGGATCGATTTCTCGGATTCTGATATTATTGATCGA-------------------------------------------------------------------------------------------------------------------------------------------------------------------------------------------------------------------------------------------------------------------------------------------------------------------------------------------------------------------------------------------------------------------------------------------------------------------------------------------------------------------------------------------------------------------------------------------------------------------------------------------------------------------------------------------------------------------------------
Spergularia_marina_AY936309    ---------------------------------------------------------------------------------------------------------------------------------------------------------------------------------------------------------------------------------------------------------------------------------------------------------------------------------------------------------------------------------------------------------------------------------------------------------------------------------------------------------------------------------------------------------------------------------------------------------------------------------------------------------------------------------------------------------------------------------------------------------------------------------------------------------------------------------------------------------------------------------------------------------------------------------------------------------------------------------------------------------------------------------------------------------------------------------------------------------------------------------------------------------------------------------------------------------------------------------------------------------------------------------------------------------------------------------------------------------------------------------------------------------------------------------------------------------------------GTACTGGGTGAAAGATGCCTCGTCTTTGCATTTATTAAGATTCTTTCTTTATGAGTANCTTAAT------TGGAATAGTCNTATTATTTCACAAAAA------TTCCTTTTTAAAAAAAGGAACCAAAGATTATTCTTGTTCTTATATAATTTCCATGTATGTGAATACGACTCTATTTTCTTTTTTCTTTGCAACCAATCCTCTCATTTACGATCAACATCCTATAGCACTCTTCTTGAACGCAGTTCTTTTTACGGAAAATTTAAATATTTAGTCAATTTTTTGACT------AAGGATTTTGGCTTTCTCTTGGGGCTGTTGAAAGACCCTTCCCTGCATTTTGTTCGGTATAAAGGAAAATCTTTTCTGTCCTCAAAAGGGATATCC---TTTTTTATGCATAAATGGAAATTTTACCTTATTAATTTTTTGGAATGCTATTTTTCCTTGTGGTCTCAACCACGAAGAATTGATATTAATCGATTATCAACCCATTTTTTTGACTTTTTAGGTTTTCTTTCAAGTGTTCAACTCACTTCTTCAGTGGTACGGAGTCAAATGTTAGAAAATTCATTTCTAATAGATACTA---CGATTAAGAAGTTCGATCCTAAAATTCCAATTAGTCCTCTGANNGTATCGTTGGCTAAAGCGCAATTTTGTAACGGANTGGGGTATCCAATTAGTAAGTCGGCCTGGCTCGATTNATCGGATTCG----------------------------------------------------------------------------------------------------------------------------------------------------------------------------------------------------------------------------------------------------------------------------------------------------------------------------------------------------------------------------------------------------------------------------------------------------------------------------------------------------------------------------------------------------------------------------------------------------------------------------------------------------------------------------------------------------------------------------------------------
Spergularia_rubra_AY936308     ------------------------------------------------------------------------------------------------------------------------------------------------------------------------------------------------------------------------------------------------------------------------------------------------------------------------------------------------------------------------------------------------------------------------------------------------------------------------------------------------------------------------------------------------------------------------------------------------------------------------------------------------------------------------------------------------------------------------------------------------------------------------------------------------------------------------------------------------------------------------------------------------------------------------------------------------------------------------------------------------------------------------------------------------------------------------------------------------------------------------------------------------------------------------------------------------------------------------------------------------------------------------------------------------------------------------------------------------------------------------------------------------------------------------------------------------------GGTTCAAACACTTAGGTACTGGGTGAAAGATGCCTCATCTTTGCATTTATTAAGATTCTTTCTTTATGAGTATCCTAAT------TCGAATAGTCTTATTATTTCACAAAAA------TTCCTTTTTAGAAAAAGTAACCAAAGATTATTCTTGTTCTTATATAATTTCCATGTATGTGAATACGACTCTACTTTCTTTTTTCTTTGCAACCAATCCTCTCATTTAAGATCAACATCCTATAGCACCCTTCTTGAACGCATTTATTTTTACAGAAAATTAAAAAATTTAGTCAATTTTTTGACT------AAGGATTTGGGCGTTCTCTTGGGGCTGTTGAAAGACCCTTCCCTGCATTTTGTTCGGTATAAAGGAAAATCTTTTCTGGCCTCAAAAGGGATATCC---CTTTTTATGCATAAATGGAAATTTTACCTTATTAATTTCTGGGAATGCTATTTTTCCTTGTGGTCTCAACCACGAAGAATTGATATTAATCGATTATCAACCCATTTTTTTGACTTTTTGGGTTTTATTTCAAGTGTCCAACTCACTTATTCAGTGGTACGGAGTCAAATGTTAGAAAACTCATTTCTAATAGATACTA---CGATTAAGAAGTTCGATCCTAAAATTCCAATTAGTCCTTTGATTGGATCGTTGGCTAAAGCGCAATTTTGTAACGGATTGGGGCATCCAATTAGTAAGTCGGCCTGGCTCGATTTATCTGATTCGGCTATTATTGATAGA-------------------------------------------------------------------------------------------------------------------------------------------------------------------------------------------------------------------------------------------------------------------------------------------------------------------------------------------------------------------------------------------------------------------------------------------------------------------------------------------------------------------------------------------------------------------------------------------------------------------------------------------------------------------------------------------------------------------------------
Stellaria_media_AY936299       ------------------------------------------------------------------------------------------------------------------------------------------------------------------------------------------------------------------------------------------------------------------------------------------------------------------------------------------------------------------------------------------------------------------------------------------------------------------------------------------------------------------------------------------------------------------------------------------------------------------------------------------------------------------------------------------------------------------------------------------------------------------------------------------------------------------------------------------------------------------------------------------------------------------------------------------------------------------------------------------------------------------------------------------------------------------------------------------------------------------------------------------------------------------------------------------------------------------------------------------------------------------------------------------------------------------------------------------------------------------------------------------------------------------------------------------------------------AACACTTCGGTACTGGGTGAAAGATGCCCCGTCTTTGCATCNATTACGATTCTTTCTTTATGAATATCATAAT------TGGAATAGTCTAAAAA---AAAAAATAGATATATTTTTTTTTCTAAAAAGGACTCAAAGATTTTTTTTGTTCTTATATAATTTCCATATATGTGAACATGAATTGATTTTATTCTTTCTTTGCAACCAATCCTCTCATTTACGATCAATATCTTACAGATCCTTTCTTGAACGCATTTTTTTCTACGGAAAATTAGAATATTTAGTAAAACTTTTGACT------AAGGATTTTGATGTTATTTTATGGCTTTTTAAAGACCCCTACCCGTATTCTCTTAGGTATAAAGGACAATATATTATGGCCTCAAAAGGAACATCC---CTTTTGATGCATAAATTGAAATTTTACCTTACCCATTTCTGGCATTGTCATTTTTCTGTGTGGTCTCAACCAAGAAGAATCTATATTAATCGATTATCAACCCATTTTCTTGACTTTATTGGGTTTCTTTCAAGTGTAGAACTCACTTCTTCAGTGGTACGGAGTCAAATGTTAGAAAATGTATTTCTAATAGATAATA---CGATTAAGAAGTTTGATCCGAAAATTCCAATAAGTCCTCTGATCGTATCGTTGGCGAAAGCGAAATTTTGTAACGGATTAGGGCAGCCTATTAGTAAGCCGACCTGGATCGATTTATCGGATTCTGATATTATTGATCGNA------------------------------------------------------------------------------------------------------------------------------------------------------------------------------------------------------------------------------------------------------------------------------------------------------------------------------------------------------------------------------------------------------------------------------------------------------------------------------------------------------------------------------------------------------------------------------------------------------------------------------------------------------------------------------------------------------------------------------
Stellaria_nemorum_AY936298     ------------------------------------------------------------------------------------------------------------------------------------------------------------------------------------------------------------------------------------------------------------------------------------------------------------------------------------------------------------------------------------------------------------------------------------------------------------------------------------------------------------------------------------------------------------------------------------------------------------------------------------------------------------------------------------------------------------------------------------------------------------------------------------------------------------------------------------------------------------------------------------------------------------------------------------------------------------------------------------------------------------------------------------------------------------------------------------------------------------------------------------------------------------------------------------------------------------------------------------------------------------------------------------------------------------------------------------------------------------------------------------------------------------------------------------------------------AGTTCAAACACTTCGGTACTGGGTGAAAGATGCCCCGTCTTTGCATCTATTACGATTCTTTCTTTATGAATATCATAAT------TGGAATAGTCTAAAAAAAAAAAAAATAGATATATTTTTTTTTCTAAAAAGGACTCAAAGATTTTTTTTGTTCTTATATAATTTCCATATATGTGAACACGAGTTGATTTTATTCTTTCTTTGCAACCAATCCTCTCATTTACGATCAACATCTTACAGATCCTTTCTTGAACGCATTTTTTTCTACGGAAAATTAGAATATTTAGTAAAACTTTTTACT------AAGGATTTTGACATTATTTTATGGCTTTTTAAAGACCCCTACCCGTATTCTGTTAGGTATAAAGGACAATATATTATGGCCTCAAAAGGAACATCC---CTTTTGATGCATAAATTGAAATTTTACCTTACCCATTTCTGGCAGTGTCATTTTTCTGTGTGGTCTCAACCAAGAAGAATCTATATTAATCGATTATCAACCCATTTTCTTGACTTTATTGGGTTTCTTTCAAGTGTAGAACTCACTTCTTCAGTGGTACGGAGTCAAATGTTAGAAAATCTATTTCTAATAGATAATA---CGATTAAGAAGTTTGATCCGAAAATTCCAATAAGTCCTCTGATCGTATCGTTGGCGAAAGCGAAATTTTGTAACGGATTAGGGCAGCCTATTAGTAAGCCGACCTGGATCGATTTATCGGATTCTGATATTATTGATCGA-------------------------------------------------------------------------------------------------------------------------------------------------------------------------------------------------------------------------------------------------------------------------------------------------------------------------------------------------------------------------------------------------------------------------------------------------------------------------------------------------------------------------------------------------------------------------------------------------------------------------------------------------------------------------------------------------------------------------------
Telephium_oligospermum_AY04266 -----------------------------------------------------------------------------------------------------------------------------------------------------------------------------------------------------------------------------------------------------------------------------------------------------------------------------------------------------------------------------------------------------------------------------------------------------------------------------------------------------------------------------------------------------------------------------------------------------------------------------------------------------------------------------------------------------------------------------------------------------------------------------------------------------------------------------------------------------------------------------------------------------------------------------------------------------------------------------------------------------------------------------------------------------------------------------------------------------------------------------------------------------------------------------------------------------------------------------------------------------------------------------------------------------------------------------------------------------------------------------------------------CATTAAATTATGTGTTAGATATATTAATACCTTACCCTGCCCATCTAGAAATCTTGGTCCNNNNNNNNNNNNNNNNNNNNNNNNNNNCCTCTTCTTTGCATTTATTACGATTCTTTCTTTATGAGTATCGTAAT------TGGAATAGTCTTATTACTCCAAAAAAATCCATTTCTATTTTTTCAAAAAGGAATCAAAGATTATTCTTGTTCTTATATAATTTCCATGTATGTGAATACGAATCCATTTTTCTTTTTCTTTGCAACCAATCCTCTCATTTACGATCAACATCATATAGAGTCCTTTTTGAACGACTTAATTTCTACGGAAAGTTAGAATATTTAGTAAAAGTTTTTACT------AAGGATTTTGGGGTTATCTTATGGCTTTTCAAAGATCCTTTCCCTCATTATGTTAGGTATCAAGGAAAATCAATTCTGGCCTCAAAAGGGACATTT---CTTCTGATGCATAAATGGAAATATTACCTTCTCAAATTCTGGGAATGTCATTTTTTTTTGTGGTCTCAACCAAGAAGAATCTATATCAATCGATTATCAACCCATTCCCTTGACTTNATGGGTTTTCTTTCAAGTATGCGACTCAATTCTTCAGTGGTCCGGAGTCAAATGTTAGAAAATTCATTTCTAATAGATAATA---CGATTAAGAAGTTCGATCCTATAGTTCCAATTATTCCTCTGATTGGATCGTTGGCTAAAGTGCAATTTTGTAACGGATTAGGGCATCCTATTAGTAAGTCGGCCTGGACCGATTTATTGGATTCTGATATTATTGATCGATTTGGACGTATATGCAGAAATCTTTCTCATTTTTATAGTGGC-------------------------------------------------------------------------------------------------------------------------------------------------------------------------------------------------------------------------------------------------------------------------------------------------------------------------------------------------------------------------------------------------------------------------------------------------------------------------------------------------------------------------------------------------------------------------------------------------------------------------------------------------------------------------------------
Vaccaria_hispanica_AY042669    -------------------------------------------------------------------------------------------------------------------------------------------------------------------------------------------------------------------------------------------------------------------------------------------------------------------------------------------------------------------------------------------------------------------------------------------------------------------------------------------------------------------------------------------------------------------------------------------------------------------------------------------------------------------------------------------------------------------------------------------------------------------------------------------------------------------------------------------------------------------------------------------------------------------------------------------------------------------------------------------------------------------------------------------------------------------------------------------------------------------------------------------------------------------------------------------------------------------------------------------------------------------------------------------------------------------------------------------------------------------------------------------------------TCGGTGTTAGATATATTACTACCTTCCCCCGCCCATCTAGAAATCTTGGTTCAAAACCTTCGGTACTGGGTAAGAGATACCTCGTCTTTGCATTTATTACGATTCTTTCTTTATGAGTCTCATAATTATAATTGGAATAGTTTTTTGATTCCAAAAAAATCTATTTCTTTTTTTTTT---AGGAATCAAAGATTATTCTTGTTCTTATATAATTTCTATGTATGTGAATACGAGTCGATTTTATTTTTTCTTTGCAACCAATTTGATCATTTACGATCAACATCTTATAGAGCCCTTCTTGAACGTACTTTTTTCTACGGAAAATTGGACTCTTTAGTCAAACTTTTGACT------AAGGATTTTGCCGTTATCTTATGGCTTTTCAAGGATCCTTTCCCGCATTATGTTAGGTATAAAGGAAAATCCATTCTGTCCTCAAAAGGGACATTC---TTTTGGATGCATAAATGGAAATTTTACCTTATTAATTTCTGGCAATGTCATTTTTCTGTGTGGTCTCACCCAAGAAGAATCCATATTAACCAATTATCAACCCATTGTCTTGACTTTATTGGTTTTCTTTCAAGTGTACAACTCACCACTTCAGTGGTACGGAGTCAAATGTTAGAAAATGCATTTATAATAGATAATA---CGATTAAGAGGTTCGATCCGAAAATCCCAATTAGTACTCTGATTGGATCGTTATCTAAATCGCAATTTTGTAATCGATTAGGACATCCTATTAGTAAGTCGGTCTGGATCGCCTTATCGGATTCGGATATTATCGATCGATTTGGGCGTATAGGCAGAAATCTTTCTCATTATTATAGCGGCTCTTCAAGAAAA-------------------------------------------------------------------------------------------------------------------------------------------------------------------------------------------------------------------------------------------------------------------------------------------------------------------------------------------------------------------------------------------------------------------------------------------------------------------------------------------------------------------------------------------------------------------------------------------------------------------------------------------------------------------------
Vaccaria_hispanica_AY936328    ------------------------------------------------------------------------------------------------------------------------------------------------------------------------------------------------------------------------------------------------------------------------------------------------------------------------------------------------------------------------------------------------------------------------------------------------------------------------------------------------------------------------------------------------------------------------------------------------------------------------------------------------------------------------------------------------------------------------------------------------------------------------------------------------------------------------------------------------------------------------------------------------------------------------------------------------------------------------------------------------------------------------------------------------------------------------------------------------------------------------------------------------------------------------------------------------------------------------------------------------------------------------------------------------------------------------------------------------------------------------------------------------------------------------------------------------------AGTTCAAACACTTCGGTACTGGGTGAAAGATGCCTCGTCTTTGCATTTATTACGATTCTTTCTTTATGAGTATCATAAC------TGGAATAGATTTTTTATTCCAAAAAAATCTATTTCTATTTTTCTAAAAAAGAATCAAAGATTATTCTTGTTCTTATATAATTTCCTGGTATGTGAATATGAATCCATTTTCTTTTTTCTTTGCAACCAATCCTCTCATTTACGATCAACATCTTATAGAGTGTTTCTTGAACGCATTTATTTCTACGTAAAATTAGACTATTTAGTTAAACTTTTTTAT------AAAGATTTTGGCGTTATCTTATGGCTTTTCAAAGACCCTTCCCCGCATTCTGTTAGGTATAAAGGCAAATCTATTCTAGCCTCAAAAGGGATGTCT---TTTTTCATGTATAAATGGAAATTTTATCTTCTCAATTTCTGGCAATGTCATTTTTATGTGTGGTCTCAACCAAGAAGAATCTATATTAATCGATTATCAACCCATTTTCTTGACTTTATGGGTTTTTGTTCAAGTGTACAACTCACTTCTTCCGTGGTACGGAGTCAAATGTTAGAAAATGCATATCTAATAGATAATA---CGATTAAGAAGTTTGATCCTAAAATTCCAATTAGTCCTCTGATTGGATCGTTGGCTAAAGCGCAATTTTGTAACGGATTAGGGCATCCTATTAGTAAGTCGGTCTGGATCGATTTATCGGATTCTGATATTATTAATCGA-------------------------------------------------------------------------------------------------------------------------------------------------------------------------------------------------------------------------------------------------------------------------------------------------------------------------------------------------------------------------------------------------------------------------------------------------------------------------------------------------------------------------------------------------------------------------------------------------------------------------------------------------------------------------------------------------------------------------------
Velezia_rigida_AY936322        ------------------------------------------------------------------------------------------------------------------------------------------------------------------------------------------------------------------------------------------------------------------------------------------------------------------------------------------------------------------------------------------------------------------------------------------------------------------------------------------------------------------------------------------------------------------------------------------------------------------------------------------------------------------------------------------------------------------------------------------------------------------------------------------------------------------------------------------------------------------------------------------------------------------------------------------------------------------------------------------------------------------------------------------------------------------------------------------------------------------------------------------------------------------------------------------------------------------------------------------------------------------------------------------------------------------------------------------------------------------------------------------------------------------------------------------------------GGTTCAAACACTTCGGTACTGGGTGAAAGATGCTTCGTCTTTGCATTTATTACGATTCTTTCTTTATGAGTATCGTAAT------TGGAATAGTCTTTTTATTTTAAAAAAATCCATTTCTATTTTTCTAAAAAGAAATCAAAGATTATTTTTGTTCTTATATAATTTCCATATATGTGAATACGAATCCATTTTCGTTTTTCTTTGCAACCAATCCTCTCATTTACGATCAACATCTTATAGAGTGTTTCTTGAACGCATTTATTTCTACGTAAAATTTGACTATTTAGTCAAACCTTTTTAT------AAGGATTTTGGCGTTATCTTATGGCTTTTCAAGGACCCTTCCCCGCACTCTGCTAGGTATAAAGTAAAATTCCTTTATGCATCAAAAGGGATGCCC---TTTTTGATGCATAAATGGAAATTTTACTTTATAAATTTTTGGCAATGTCATTTTTCTGTGTGGTCTCAACCAAGAAGAATCTATATTAATAGATTAACAACCCATTTTTTTGACTTTATGGGTTTTTGTTTAAGTGTACAACTCACTTCTTCCATGGTACGGAGTCAAATGTTAGAAAATGCATTTAGAATAGATAATA---CGATTAAGAAGTTCTATCCGAAAATTCCAATTAGTCCTCTGATTGGATCGTTGGCTAAAGCGCAATTTTGTAACGGATTAGGGCATCCTATTAGTAAGTTGGCTTGGGTAGATTTGTCGGATTCTGATATTATTAATCGA-------------------------------------------------------------------------------------------------------------------------------------------------------------------------------------------------------------------------------------------------------------------------------------------------------------------------------------------------------------------------------------------------------------------------------------------------------------------------------------------------------------------------------------------------------------------------------------------------------------------------------------------------------------------------------------------------------------------------------
	;
End;


delete 1 8-10 13 17 18 24 35-41 43-51 54 58-59 61-72 74 78-79 81-83 85 87-89;

outgroup 2-6;

exclude 1-42 195-199 218-222 255-259 295-301 319-322 329 393 444-448 484-491 539-556 624-658 667-671 687-691 698 718-761 817-846 857 
869-895 1037-1039 1136-1148 1268-1276 1478-1483 1703-1708 1805-1807 2007-2009 2330-2332 2459-2463 2484-2496 2524 2541-2549 2561-2562 
2579-2584 2599-2612 2629 2642-2653 2669-2693 2712-2717 2780-2852;
